# Supplementary material for: Investigation of single nucleotide polymorphisms in differentially expressed genes and proteins reveals the genetic basis of skeletal muscle growth differences between Tibetan and Large White pigs
Source: Anim Biosci. 2024 Jun 25;37(12):2021–32. doi: 10.5713/ab.24.0135 (PMC11541014; doi:10.5713/ab.24.0135)
Supplement: Supplementary file 1 [file ab-24-0135-Supplementary-Table-S1.xlsx]

## Sheet: Sheet1
Table S1 Enrichment GO terms of overlapping DEGs..
Source	GO terms	Term id	Adjusted P value	Gene numbers	Genes
GO:BP	organelle organization	GO:0006996	4.60961e-46	811	ABCB6,ABL1,ABLIM2,ABLIM3,ACOT8,ACTA1,ACTC1,ACTN2,ACTR3,ADD3,AFAP1,AFG3L2,AIFM1,AJUBA,AKAP11,AKT2,ALS2CL,AMOT,ANKFY1,ANKRD23,ANLN,ANTXR1,ANXA2,ANXA8,AP1S1,APC2,APITD1,APOE,APOO,AQP11,ARFIP2,ARHGAP12,ARHGAP44,ARHGEF10,ARHGEF10L,ARHGEF17,ARHGEF19,ARHGEF2,ARHGEF9,ARL8B,ARMC9,ARPC5,ARPIN,ASAP3,ASB2,ASPM,ATAT1,ATF5,ATG4D,ATG9A,ATL2,ATL3,ATM,ATP2A1,ATP5IF1,ATR,ATXN3,AUP1,AURKB,AVIL,BAIAP2L2,BAIAP3,BBS12…
GO:BP	system development	GO:0048731	1.74001e-43	792	AARS1,ABCB6,ABI3BP,ABL1,ABL2,ACADM,ACAP3,ACE,ACKR3,ACSL4,ACTA2,ACTC1,ACTN2,ACVR1,ADAM15,ADAM8,ADAMTS12,ADAMTS16,ADAMTS2,ADAMTS6,ADAMTS7,ADGRA2,ADGRB2,ADGRB3,ADGRG1,ADGRL2,ADIPOR2,ADM,ADRA2C,AFG3L2,AGT,AKNA,AKT2,ALDH1A2,ALPK2,AMOT,ANGPT2,ANKRD1,ANTXR1,ANXA2,APAF1,APLP1,APOD,APOE,APP,AQP11,ARHGAP44,ARHGEF10,ARHGEF2,ARHGEF25,ARHGEF9,ARX,ASB2,ATAT1,ATF4,ATF5,ATM,ATOH8,ATP1A2,ATP2B2,ATP2B4,ATXN1,AVIL,…
GO:BP	developmental process	GO:0032502	1.74001e-43	1178	AARS1,ABCA5,ABCB6,ABI3BP,ABL1,ABL2,ACADM,ACADVL,ACAP3,ACE,ACKR3,ACO1,ACSL4,ACTA1,ACTA2,ACTC1,ACTN2,ACVR1,ADAM15,ADAM8,ADAMTS12,ADAMTS15,ADAMTS16,ADAMTS2,ADAMTS20,ADAMTS6,ADAMTS7,ADAMTS9,ADCY9,ADGRA2,ADGRB2,ADGRB3,ADGRG1,ADGRL2,ADIPOR2,ADM,ADRA2C,AFDN,AFG3L2,AGRN,AGT,AJUBA,AKNA,AKT2,ALAS2,ALDH1A2,ALDH6A1,ALDOC,ALPK2,AMOT,ANGPT2,ANKRD1,ANKRD23,ANTXR1,ANXA2,APAF1,APBA3,APLP1,APOD,APOE,APP,AQP11,ARHG…
GO:BP	anatomical structure development	GO:0048856	1.74001e-43	1109	AARS1,ABCB6,ABI3BP,ABL1,ABL2,ACADM,ACADVL,ACAP3,ACE,ACKR3,ACO1,ACSL4,ACTA1,ACTA2,ACTC1,ACTN2,ACVR1,ADAM15,ADAM8,ADAMTS12,ADAMTS15,ADAMTS16,ADAMTS2,ADAMTS6,ADAMTS7,ADCY9,ADGRA2,ADGRB2,ADGRB3,ADGRG1,ADGRL2,ADIPOR2,ADM,ADRA2C,AFDN,AFG3L2,AGRN,AGT,AJUBA,AKNA,AKT2,ALAS2,ALDH1A2,ALDOC,ALPK2,AMOT,ANGPT2,ANKRD1,ANKRD23,ANTXR1,ANXA2,APAF1,APBA3,APLP1,APOD,APOE,APP,AQP11,ARHGAP12,ARHGAP44,ARHGEF10,ARHGEF2,…
GO:BP	multicellular organism development	GO:0007275	6.22441e-39	891	AARS1,ABCB6,ABI3BP,ABL1,ABL2,ACADM,ACAP3,ACE,ACKR3,ACO1,ACSL4,ACTA2,ACTC1,ACTN2,ACVR1,ADAM15,ADAM8,ADAMTS12,ADAMTS16,ADAMTS2,ADAMTS6,ADAMTS7,ADCY9,ADGRA2,ADGRB2,ADGRB3,ADGRG1,ADGRL2,ADIPOR2,ADM,ADRA2C,AFG3L2,AGT,AKNA,AKT2,ALDH1A2,ALPK2,AMOT,ANGPT2,ANKRD1,ANTXR1,ANXA2,APAF1,APBA3,APLP1,APOD,APOE,APP,AQP11,ARHGAP44,ARHGEF10,ARHGEF2,ARHGEF25,ARHGEF9,ARX,ASB2,ASF1B,ASL,ASPN,ATAT1,ATF4,ATF5,ATM,ATOH8,…
GO:BP	positive regulation of biological process	GO:0048518	1.55372e-38	1207	ABCA5,ABHD17C,ABHD5,ABI3BP,ABL1,ABL2,ABLIM3,ACE,ACKR3,ACOX2,ACSL1,ACTA2,ACTC1,ACTN2,ACTR3,ACVR1,ADAM8,ADAMTS20,ADAMTS9,ADGRA2,ADGRB3,ADGRG1,ADGRL2,ADIPOR2,ADM,ADORA2A,ADRA1D,ADRA2A,ADRA2C,AFAP1L2,AGT,AGTR2,AHR,AIFM1,AJUBA,AKAP13,AKAP6,AKNA,AKT2,ALDH1A2,AMOT,ANKFY1,ANKIB1,ANKRD1,ANLN,ANO1,ANO2,ANTXR1,ANXA2,APAF1,APOE,APP,AQP11,ARAF,ARHGEF10,ARHGEF10L,ARHGEF2,ARHGEF3,ARHGEF39,ARIH2,ARMC12,ARMC9,ARN…
GO:BP	regulation of cellular component organization	GO:0051128	2.55357e-37	530	ABHD17C,ABL1,ABL2,ACAP3,ACE,ACTN2,ACTR3,ADAM15,ADGRB3,ADGRL2,AEBP1,AFAP1,AGT,AJUBA,AKT2,ANKFY1,ANKRD13A,ANKRD13B,ANKRD23,ANLN,ANTXR1,ANXA2,APOD,APOE,APOM,APP,ARFIP2,ARHGAP44,ARHGEF10,ARHGEF10L,ARHGEF19,ARHGEF2,ARHGEF9,ARMC12,ARPC5,ARPIN,ASAP3,ATAD1,ATAT1,ATF5,ATL3,ATM,ATP5IF1,ATR,AURKB,AVIL,BAIAP2L2,BCL11A,BCL6,BCL7B,BHLHB9,BID,BIN1,BMP5,BMP6,BMP7,BNIP3,BNIP3L,BRCA1,BST1,BUB1,BUB1B,C3,CALCOCO2,CA…
GO:BP	anatomical structure morphogenesis	GO:0009653	2.21024e-36	600	ABL1,ACKR3,ACTA1,ACTA2,ACTC1,ACTN2,ACVR1,ADAM15,ADAM8,ADAMTS12,ADAMTS15,ADAMTS16,ADGRA2,ADGRB2,ADGRB3,ADGRG1,ADIPOR2,ADM,AFG3L2,AGRN,AGT,AJUBA,ALDH1A2,ALPK2,AMOT,ANGPT2,ANKRD1,ANKRD23,ANXA2,APAF1,APOE,APP,ARHGAP12,ARHGAP44,ARHGEF2,ARHGEF25,ARHGEF26,ARX,ASB2,ASPN,ASXL3,ATF4,ATM,ATOH8,ATP2B4,BAMBI,BCL3,BCL6,BCR,BHLHB9,BMP6,BMP7,BMPER,BNIP3,BOC,BRCA1,BSG,BTBD3,BTBD7,BVES,C3,CACNA1S,CALCRL,CAPN3,CAPR…
GO:BP	positive regulation of cellular process	GO:0048522	4.40234e-36	1082	ABHD17C,ABHD5,ABI3BP,ABL1,ABL2,ABLIM3,ACE,ACKR3,ACOX2,ACSL1,ACTN2,ACTR3,ACVR1,ADAM8,ADAMTS20,ADAMTS9,ADGRA2,ADGRB3,ADGRG1,ADGRL2,ADM,ADORA2A,ADRA1D,ADRA2A,ADRA2C,AFAP1L2,AGT,AGTR2,AHR,AIFM1,AJUBA,AKAP13,AKAP6,AKNA,AKT2,ALDH1A2,ANKFY1,ANKIB1,ANKRD1,ANLN,ANO1,ANO2,ANXA2,APAF1,APOE,APP,AQP11,ARAF,ARHGEF10,ARHGEF10L,ARHGEF2,ARHGEF3,ARHGEF39,ARIH2,ARMC12,ARMC9,ARNTL,ARRDC3,ASL,ASNS,ASS1,ASXL3,ATAD1,AT…
GO:BP	negative regulation of cellular process	GO:0048523	1.28709e-34	930	AARS1,ABCA5,ABHD17C,ABI3BP,ABL1,ACADVL,ACE,ACKR3,ACOT8,ACTC1,ACTN2,ACVR1,ADAM15,ADAM8,ADAMTS12,ADAMTS20,ADAMTS7,ADGRA2,ADGRG1,ADM,ADNP,ADORA2A,ADRA2A,AEBP1,AGT,AGTR2,AJUBA,AKNA,AKT1S1,AKT2,ALDH1A2,ALPK2,ANGPT2,ANGPTL4,ANKRD1,ANKRD13A,ANKRD13B,ANTXR1,ANXA2,APC2,APIP,APLP1,APOD,APOE,APOM,APP,AQP11,ARAF,ARHGAP1,ARHGAP12,ARHGAP42,ARHGAP44,ARHGEF2,ARPIN,ARRDC3,ARX,ASNS,ASPN,ASS1,ATAD1,ATF3,ATF4,ATF5,A…
GO:BP	cellular developmental process	GO:0048869	6.8066e-30	801	ABCA5,ABI3BP,ABL1,ABL2,ACADM,ACADVL,ACAP3,ACE,ACKR3,ACSL4,ACTA1,ACTA2,ACTC1,ACTN2,ACVR1,ADAM15,ADAM8,ADAMTS12,ADAMTS15,ADAMTS20,ADAMTS7,ADAMTS9,ADGRA2,ADGRB3,ADGRG1,ADM,ADRA2C,AFDN,AFG3L2,AGRN,AGT,AKNA,AKT2,ALAS2,ALDH1A2,ALDH6A1,ALDOC,ALPK2,AMOT,ANGPT2,ANKRD1,ANKRD23,ANXA2,APOD,APOE,APP,ARHGAP44,ARHGEF10,ARHGEF2,ARHGEF25,ARHGEF26,ARIH2,ARX,ASAH1,ASB2,ATAT1,ATF3,ATF4,ATF5,ATM,ATOH8,ATP2B2,ATP5IF1,…
GO:BP	cell differentiation	GO:0030154	3.04004e-29	793	ABCA5,ABI3BP,ABL1,ABL2,ACADM,ACADVL,ACAP3,ACE,ACKR3,ACSL4,ACTA1,ACTA2,ACTC1,ACTN2,ACVR1,ADAM15,ADAM8,ADAMTS12,ADAMTS15,ADAMTS20,ADAMTS7,ADAMTS9,ADGRA2,ADGRB3,ADGRG1,ADM,ADRA2C,AFDN,AFG3L2,AGRN,AGT,AKNA,AKT2,ALAS2,ALDH1A2,ALDH6A1,ALDOC,ALPK2,AMOT,ANGPT2,ANKRD1,ANKRD23,ANXA2,APOD,APOE,APP,ARHGAP44,ARHGEF10,ARHGEF2,ARHGEF25,ARHGEF26,ARIH2,ARX,ASAH1,ASB2,ATAT1,ATF3,ATF4,ATF5,ATM,ATOH8,ATP2B2,ATP5IF1,…
GO:BP	cytoskeleton organization	GO:0007010	2.8074e-27	383	ABL1,ABLIM2,ABLIM3,ACTA1,ACTC1,ACTN2,ACTR3,ADD3,AFAP1,AJUBA,AKAP11,AMOT,ANKRD23,ANLN,ANTXR1,APC2,ARFIP2,ARHGAP12,ARHGAP44,ARHGEF10,ARHGEF10L,ARHGEF17,ARHGEF19,ARHGEF2,ARPC5,ARPIN,ASAP3,ASB2,ASPM,ATAT1,ATF5,ATXN3,AURKB,AVIL,BAIAP2L2,BCL6,BCR,BIN1,BRCA1,BRCA2,BST1,CALR,CAPG,CAPN3,CAPN6,CAPZA1,CAPZA2,CASQ1,CAVIN3,CC2D2A,CCDC141,CCDC40,CCDC65,CCDC88A,CCDC88C,CCNB1,CCNB2,CCNF,CCP110,CDC14B,CDC20,CDC42…
GO:BP	organonitrogen compound metabolic process	GO:1901564	1.62306e-26	1287	AARS1,AASDHPPT,ABCB6,ABCC5,ABCC6,ABHD17C,ABHD3,ABL1,ABL2,ACACA,ACADM,ACAT1,ACCS,ACE,ACO1,ACOT7,ACOT8,ACSL1,ACSL4,ACSM4,ACSM5,ACSS1,ACSS2,ACVR1,ACY1,ADAM11,ADAM12,ADAM15,ADAM22,ADAM8,ADAMTS12,ADAMTS14,ADAMTS15,ADAMTS16,ADAMTS19,ADAMTS2,ADAMTS20,ADAMTS6,ADAMTS7,ADAMTS8,ADAMTS9,ADCY2,ADCY3,ADCY4,ADCY6,ADCY9,ADHFE1,ADRA2A,ADRA2C,ADSL,AEBP1,AFG3L2,AGT,AGTR2,AIFM1,AJUBA,AK1,AK3,AK5,AKT1S1,AKT2,ALAS1,AL…
GO:BP	phosphorus metabolic process	GO:0006793	2.85822e-26	640	ABCC6,ABHD3,ABHD4,ABHD5,ABL1,ABL2,ACACA,ACAT1,ACE,ACOT7,ACOT8,ACSL1,ACSL4,ACSM4,ACSM5,ACSS1,ACSS2,ACVR1,ADAM8,ADCY2,ADCY3,ADCY4,ADCY6,ADCY9,ADRA2A,ADRA2C,ADSL,AGPAT4,AGT,AGTR2,AJUBA,AK1,AK3,AK5,AKAP6,AKR1A1,AKT1S1,AKT2,ALDH18A1,ALDH1L2,ALDOC,ALPK2,AMPD1,AMPD3,APOE,APP,ARAF,ARHGEF2,ATIC,ATM,ATP1A2,ATP1B1,ATP2B4,ATP5F1A,ATP5F1B,ATP5IF1,ATP5MC1,ATP5MC3,ATP5ME,ATP5PO,ATP6,ATR,AURKB,BARD1,BCKDK,BCR,BD…
GO:BP	intracellular signal transduction	GO:0035556	1.33453e-25	558	ABL1,ABR,ACKR3,ACKR4,ADAM8,ADCY2,ADCY3,ADCY4,ADCY6,ADCY9,ADGRB2,ADGRG1,ADRA1D,ADRA2A,ADRA2C,AEN,AGT,AHR,AIFM1,AJUBA,AKAP13,AKT1S1,AKT2,AMOT,ANKRD1,ANO2,APAF1,APIP,APOE,APP,ARAF,ARHGAP1,ARHGAP12,ARHGAP32,ARHGAP42,ARHGAP44,ARHGAP5,ARHGEF10,ARHGEF2,ARHGEF25,ARHGEF3,ARHGEF6,ARRDC3,ASB10,ASB11,ASB13,ASB15,ASB5,ATF3,ATF4,ATM,ATOH8,ATP1B1,ATP2A1,ATP2A3,ATP2B4,ATR,AURKB,BCAP31,BCL3,BCL6,BCR,BDKRB2,BID,BL…
GO:BP	phosphate-containing compound metabolic process	GO:0006796	4.33611e-25	630	ABCC6,ABHD3,ABHD4,ABHD5,ABL1,ABL2,ACACA,ACAT1,ACE,ACOT7,ACOT8,ACSL1,ACSL4,ACSM4,ACSM5,ACSS1,ACSS2,ACVR1,ADAM8,ADCY2,ADCY3,ADCY4,ADCY6,ADCY9,ADRA2A,ADRA2C,ADSL,AGPAT4,AGT,AGTR2,AJUBA,AK1,AK3,AK5,AKAP6,AKR1A1,AKT1S1,AKT2,ALDH18A1,ALDH1L2,ALDOC,ALPK2,AMPD1,AMPD3,APOE,APP,ARAF,ARHGEF2,ATIC,ATM,ATP1A2,ATP1B1,ATP2B4,ATP5F1A,ATP5F1B,ATP5IF1,ATP5MC1,ATP5MC3,ATP5ME,ATP5PO,ATP6,ATR,AURKB,BARD1,BCKDK,BCR,BD…
GO:BP	regulation of multicellular organismal process	GO:0051239	1.01706e-24	577	ABI3BP,ABL1,ACSL1,ACVR1,ADAM8,ADAMTS12,ADAMTS7,ADGRA2,ADGRB2,ADGRB3,ADGRL2,ADIPOR2,ADM,ADORA2A,ADRA1D,ADRA2A,ADRA2C,AFAP1L2,AFG3L2,AGT,AHR,ALPK2,AMOT,ANGPT2,ANXA2,APOD,APOE,APOM,APP,ARHGAP42,ARHGEF2,ARNTL,ARRDC3,ARX,ASPN,ATF4,ATM,ATOH8,ATP1A2,ATP1B1,ATP2A1,ATP2B4,ATP5F1A,BAMBI,BCL3,BCL6,BCL7B,BCR,BHLHB9,BHLHE41,BID,BIN1,BMP6,BMP7,BMPER,BRCA1,BRCA2,BTBD7,BTNL9,BVES,C1QTNF3,C3,CACNA1D,CACNA1G,CALCR…
GO:BP	plasma membrane bounded cell projection organization	GO:0120036	3.46456e-24	346	ABL1,ABL2,ABLIM2,ABLIM3,ACAP3,ACTN2,ACTR3,ADGRB3,AFG3L2,AJUBA,ANLN,APOD,APOE,APP,ARHGAP44,ARHGEF25,ARHGEF26,ARHGEF6,ARMC9,ARX,AVIL,BBS12,BBS2,BBS5,BBS7,BCL11A,BHLHB9,BMP5,BMP7,BOC,BSG,BTBD3,CAMK2A,CAPRIN2,CC2D2A,CCDC40,CCDC65,CCDC88A,CCP110,CD44,CDC14B,CDC42EP3,CDH11,CDH2,CDK5R1,CENPJ,CEP131,CFAP20,CHODL,CIB1,CKB,CNP,CNR1,CNTN1,CNTN4,CNTROB,CORO1B,CORO1C,CPLANE1,CPLANE2,CRABP2,CRMP1,CROCC,CSPG4,C…
GO:BP	circulatory system development	GO:0072359	3.73916e-24	275	ABI3BP,ABL1,ACADM,ACKR3,ACTA2,ACTC1,ACTN2,ACVR1,ADAM15,ADAM8,ADAMTS6,ADGRA2,ADGRB2,ADGRB3,ADGRG1,ADIPOR2,ADM,ALDH1A2,ALPK2,AMOT,ANGPT2,ANKRD1,ANTXR1,ANXA2,APOE,ASB2,ATM,ATP2B4,BBS7,BICC1,BMP7,BMPER,BRCA1,BVES,C3,CALCRL,CC2D2A,CCDC40,CCN1,CCN3,CDH2,CHI3L1,CIB1,CITED1,COL11A1,COL1A2,COL22A1,COL2A1,COL3A1,COL5A1,CPE,CPLANE1,CPLANE2,CREB3L1,CUL7,DCHS1,DCN,DHRS3,DLL1,DNMT1,DRC1,DZIP1,E2F7,E2F8,EDNRA,E…
GO:BP	negative regulation of biological process	GO:0048519	6.56966e-24	1032	AARS1,ABCA5,ABHD17C,ABHD5,ABI3BP,ABL1,ACADVL,ACE,ACKR3,ACOT8,ACTC1,ACTN2,ACVR1,ADAM15,ADAM8,ADAMTS12,ADAMTS20,ADAMTS7,ADGRA2,ADGRB2,ADGRB3,ADGRG1,ADM,ADNP,ADORA2A,ADRA2A,AEBP1,AGT,AGTR2,AHR,AJUBA,AKNA,AKT1S1,AKT2,ALDH1A2,ALPK2,AMOT,ANGPT2,ANGPTL4,ANKRD1,ANKRD13A,ANKRD13B,ANTXR1,ANXA2,ANXA8,APC2,APIP,APLP1,APOD,APOE,APOM,APP,AQP11,ARAF,ARHGAP1,ARHGAP12,ARHGAP42,ARHGAP44,ARHGEF2,ARPIN,ARRDC3,ARX,AS…
GO:BP	small molecule metabolic process	GO:0044281	1.4789e-23	410	AARS1,AASDHPPT,ABCA5,ABCC6,ABHD3,ACACA,ACAD10,ACADL,ACADM,ACADS,ACADVL,ACAT1,ACCS,ACO1,ACO2,ACOT7,ACOT8,ACOX2,ACSBG1,ACSL1,ACSL4,ACSM4,ACSM5,ACSS1,ACSS2,ACY1,ADCY2,ADCY3,ADCY4,ADCY6,ADCY9,ADHFE1,ADSL,AHCY,AK1,AK3,AK5,AKR1A1,AKT2,ALDH18A1,ALDH1A2,ALDH1L2,ALDH4A1,ALDH6A1,ALDOC,AMPD1,AMPD3,ANKRD23,APIP,APOD,APOE,APOF,APP,ASAH1,ASL,ASNS,ASS1,ATF3,ATF4,ATIC,ATP1A2,ATP1B1,ATP2B4,ATP5F1A,ATP5F1B,ATP5IF1…
GO:BP	cell projection organization	GO:0030030	1.91415e-23	347	ABL1,ABL2,ABLIM2,ABLIM3,ACAP3,ACTN2,ACTR3,ADGRB3,AFG3L2,AJUBA,ANLN,APOD,APOE,APP,ARHGAP44,ARHGEF25,ARHGEF26,ARHGEF6,ARMC9,ARX,AVIL,BBS12,BBS2,BBS5,BBS7,BCL11A,BHLHB9,BMP5,BMP7,BOC,BSG,BTBD3,CAMK2A,CAPRIN2,CC2D2A,CCDC40,CCDC65,CCDC88A,CCP110,CD44,CDC14B,CDC42EP3,CDH11,CDH2,CDK5R1,CENPJ,CEP131,CFAP20,CHODL,CIB1,CKB,CNP,CNR1,CNTN1,CNTN4,CNTROB,CORO1B,CORO1C,CPLANE1,CPLANE2,CRABP2,CRMP1,CROCC,CSPG4,C…
GO:BP	nervous system development	GO:0007399	2.70235e-23	467	AARS1,ABCB6,ABL1,ABL2,ACAP3,ACKR3,ACSL4,ADGRA2,ADGRB2,ADGRB3,ADGRG1,ADGRL2,ADM,ADRA2C,AFG3L2,AKNA,AKT2,ALDH1A2,ANXA2,APAF1,APLP1,APOD,APOE,APP,ARHGAP44,ARHGEF10,ARHGEF2,ARHGEF25,ARHGEF9,ARX,ATAT1,ATF5,ATM,ATOH8,ATP1A2,ATP2B2,ATXN1,AVIL,B3GNT5,BBS7,BCAS1,BCL11A,BCL6,BCR,BEND6,BHLHB9,BHLHE41,BIN1,BMP5,BMP6,BMP7,BOC,BRCA2,BSG,BTBD3,C3,CADM2,CALR,CAMK2A,CAPRIN2,CC2D2A,CCDC141,CD9,CDC20,CDH11,CDH2,CDK…
GO:BP	regulation of cell communication	GO:0010646	3.49887e-23	661	ABL1,ACE,ACKR3,ACVR1,ADAM8,ADAMTS12,ADAMTS20,ADGRA2,ADGRG1,ADM,ADORA2A,ADRA1D,ADRA2A,ADRA2C,AFAP1,AFAP1L2,AGT,AGTR2,AJUBA,AKAP13,AKT1S1,ALPK2,AMOT,ANKRD1,ANKRD13C,ANO1,ANO2,APAF1,APC2,APIP,APLP1,APOD,APOE,APP,ARAF,ARHGAP12,ARHGAP42,ARHGAP44,ARHGEF10,ARHGEF2,ARHGEF25,ARHGEF3,ARMC9,ARRDC3,ASPN,ATAD1,ATF3,ATF4,ATM,ATP2B4,ATR,BAIAP3,BAMBI,BCAP31,BCL3,BCL6,BCR,BDKRB2,BEND6,BICC1,BID,BMP5,BMP6,BMP7,BMP…
GO:BP	animal organ development	GO:0048513	5.92301e-23	581	AARS1,ABCB6,ABI3BP,ABL1,ACADM,ACE,ACTA1,ACTA2,ACTC1,ACTN2,ACVR1,ADAM15,ADAMTS12,ADAMTS16,ADAMTS2,ADAMTS6,ADAMTS7,ADGRG1,ADM,AGRN,AGT,AKNA,ALDH1A2,ALPK2,ANKRD1,ANXA2,APAF1,APLP1,APOD,APP,AQP11,ARRDC3,ARX,ASAH1,ASB2,ASPN,ASXL3,ATAT1,ATF3,ATF4,ATF5,ATM,ATP1A2,BAMBI,BBS7,BCL3,BCL9,BCR,BGN,BICC1,BMP5,BMP6,BMP7,BMPER,BRCA2,BRIP1,BTBD3,BTBD7,BVES,C7H6ORF125,CACNA1S,CADM2,CALCRL,CAV2,CBWD1,CC2D2A,CCDC141…
GO:BP	actin filament-based process	GO:0030029	1.06173e-22	228	ABL1,ABLIM2,ABLIM3,ABRACL,ACTA1,ACTC1,ACTN2,ACTR3,AKAP11,AMOT,ANKRD23,ANLN,ANTXR1,ARFIP2,ARHGAP12,ARHGAP44,ARHGEF10,ARHGEF10L,ARHGEF17,ARHGEF19,ARHGEF2,ARPC5,ARPIN,ASAP3,ASB2,ATXN3,AVIL,BAIAP2L2,BCL6,BCR,BIN1,BST1,CACNA1D,CALR,CAPG,CAPN3,CAPZA1,CAPZA2,CASQ1,CAVIN3,CCDC141,CCDC88A,CCDC88C,CDC42BPG,CDC42EP3,CDK5R1,CFL1,CIT,CNN1,CNN3,CORO1B,CORO1C,CORO2B,CORO6,CRACD,CSF3,CSRP2,CTNNA1,CUL3,CYFIP2,CYR…
GO:BP	regulation of signaling	GO:0023051	3.71611e-22	657	ABL1,ACE,ACKR3,ACVR1,ADAM8,ADAMTS12,ADAMTS20,ADGRA2,ADGRG1,ADM,ADORA2A,ADRA1D,ADRA2A,ADRA2C,AFAP1,AFAP1L2,AGT,AGTR2,AJUBA,AKAP13,AKT1S1,ALPK2,AMOT,ANKRD1,ANKRD13C,ANO1,ANO2,ANXA2,APAF1,APC2,APIP,APLP1,APOD,APOE,APP,ARAF,ARHGAP12,ARHGAP42,ARHGAP44,ARHGEF10,ARHGEF2,ARHGEF25,ARHGEF3,ARMC9,ARRDC3,ASPN,ATAD1,ATF3,ATF4,ATM,ATP2B4,ATR,BAIAP3,BAMBI,BCAP31,BCL3,BCL6,BCR,BDKRB2,BEND6,BICC1,BID,BMP5,BMP6,BM…
GO:BP	localization	GO:0051179	8.86913e-22	1019	ABCA5,ABCA6,ABCB1,ABCB6,ABCC1,ABCC13,ABCC4,ABCC5,ABCC6,ABHD17C,ABHD5,ABL1,ACE,ACKR3,ACKR4,ACO1,ACSL1,ACTN2,ACTR3,ADM,ADRA2A,AFDN,AFG3L2,AGRN,AIFM1,AJUBA,AKAP11,AKAP6,AKT2,ALS2CL,AMOT,AMPH,ANK1,ANK3,ANKFY1,ANKRD1,ANKRD13A,ANKRD13B,ANKRD13C,ANKRD50,ANO1,ANO10,ANO2,ANO5,ANTXR1,ANTXR2,ANXA11,ANXA2,ANXA8,AP1S1,AP3M2,AP4B1,AP5B1,APOD,APOE,APOM,APP,APPBP2,AQP11,AQP7,ARFIP2,ARHGAP1,ARHGAP12,ARHGAP44,ARL8…
GO:BP	tissue development	GO:0009888	1.34308e-21	423	ABL1,ACADM,ACADVL,ACTA1,ACTA2,ACTC1,ACTN2,ACVR1,ADAM15,ADAMTS12,ADAMTS16,ADAMTS7,ADM,AGRN,AGT,AJUBA,AKNA,ALDH1A2,ALDOC,ALPK2,ANKRD1,APAF1,AQP11,ARHGAP12,ARHGEF26,ARRDC3,ARX,ASAH1,ASB2,ASPN,ATF3,ATF4,ATM,ATOH8,BAMBI,BCL9,BCR,BGN,BMP5,BMP6,BMP7,BMPER,BRCA2,BTBD7,BVES,C3,C7H6ORF125,CACNA1S,CASP6,CAV2,CC2D2A,CCDC40,CCDC88C,CCN1,CCN3,CCN4,CCNT2,CD109,CD151,CD44,CDH2,CDK1,CDON,CEP152,CHRNA1,CHRND,CHSY1…
GO:BP	cellular component morphogenesis	GO:0032989	4.86782e-21	198	ABL1,ACTA1,ACTC1,ACTN2,ADGRB3,AFG3L2,ANKRD23,APP,ARHGAP44,ARHGEF25,ARX,BHLHB9,BMP7,BOC,BSG,BTBD3,CAPN3,CAPRIN2,CASQ1,CD44,CD9,CDH11,CDH2,CDK5R1,CNP,CNTN1,CNTN4,CORO1B,CORO1C,CRABP2,CRMP1,CSRP2,CTNND2,CUL7,CUX2,CYFIP2,DCX,DIP2B,DLG4,DOCK7,DPYSL5,DTNBP1,DVL1,EDNRA,EFNA1,EFNB3,EGR2,EIF3J,EMB,ENPP2,EPHA3,EPHA4,EPHA7,EPHB2,EPHB3,EPHB4,ERBB2,ETV1,EXT1,FBXW8,FHOD3,FLNC,FLRT3,FN1,FYN,GATA3,GFRA3,GLI2,GLI…
GO:BP	positive regulation of cellular component organization	GO:0051130	1.18461e-20	250	ABL1,ABL2,ACTN2,ACTR3,ADGRB3,ADGRL2,AGT,AJUBA,AKT2,ANKFY1,ANLN,ANXA2,APOE,APP,ARHGEF10,ARHGEF10L,ATAD1,ATAT1,ATL3,ATM,ATP5IF1,ATR,AURKB,AVIL,BAIAP2L2,BHLHB9,BID,BIN1,BMP5,BMP7,BNIP3,C3,CALCOCO2,CAPRIN2,CBL,CCDC88A,CCP110,CCT6A,CD14,CD151,CDC20,CDC42EP3,CDT1,CENPJ,CHCHD10,CKAP5,CLIP1,CLIP3,CLSTN2,CLSTN3,CLU,CNOT6,CNOT6L,CNTN1,COL16A1,CORO1B,CORO1C,CRABP2,CRACD,CROCC,CSF3,CUL3,CUL7,CUX2,DAB2,DCN,DD…
GO:BP	regulation of response to stimulus	GO:0048583	2.20084e-20	735	ABL1,ACKR3,ACOX2,ACVR1,ADAM8,ADAMTS12,ADAMTS20,ADGRA2,ADGRG1,ADM,ADORA2A,ADRA1D,ADRA2A,ADRA2C,AFAP1,AFAP1L2,AGT,AGTR2,AHR,AJUBA,AKAP13,AKNA,AKT1S1,ALPK2,AMOT,ANGPT2,ANKRD1,ANKRD13C,ANO2,ANXA2,APAF1,APC2,APIP,APLP1,APOD,APOE,APP,AQP11,ARAF,ARHGAP12,ARHGAP42,ARHGAP44,ARHGEF10,ARHGEF2,ARHGEF25,ARHGEF3,ARMC9,ARRDC3,ASPN,ATF3,ATF4,ATM,ATP2B4,ATR,ATXN3,BAMBI,BCAP31,BCL3,BCL6,BCL7B,BCR,BDKRB2,BEND6,BICC…
GO:BP	regulation of developmental process	GO:0050793	2.20084e-20	482	ABCA5,ABI3BP,ABL1,ACVR1,ADAM8,ADAMTS12,ADAMTS20,ADAMTS7,ADAMTS9,ADGRA2,ADGRB2,ADGRB3,ADGRL2,ADM,ADRA2C,AFG3L2,AGT,ALPK2,AMOT,ANGPT2,ANXA2,APOE,APP,ARHGAP44,ARHGEF2,ARX,ASPN,ATAT1,ATF4,ATOH8,ATP2B4,BAMBI,BBS12,BCL11A,BCL6,BCL7B,BCR,BEND6,BHLHB9,BHLHE41,BIN1,BMP5,BMP6,BMP7,BMPER,BNIP3,BOC,BRCA1,BTBD7,BVES,C3,C7H6ORF125,CALR,CAPN3,CAPRIN2,CCN1,CCN3,CCN4,CCNB1,CCNB2,CD109,CD44,CDC20,CDC42EP3,CDH2,CDK…
GO:BP	cell development	GO:0048468	7.9547e-20	536	ABL1,ABL2,ACAP3,ACE,ACTA1,ACTA2,ACTC1,ACTN2,ACVR1,ADAM8,ADGRA2,ADGRB3,ADM,AFG3L2,AKT2,ALAS2,ALDH1A2,ALPK2,ANKRD23,ANXA2,APOD,APOE,APP,ARHGAP44,ARHGEF10,ARHGEF25,ARHGEF26,ARIH2,ARX,ASB2,ATAT1,ATF4,ATF5,ATM,ATP5IF1,AVIL,BCL11A,BCL3,BCL6,BCR,BHLHB9,BHLHE41,BIN1,BMP5,BMP6,BMP7,BOC,BRCA2,BRIP1,BSG,BTBD3,BVES,C3,CACNA1S,CALCR,CAMK2A,CAPN3,CAPRIN2,CASQ1,CATSPER4,CAV2,CCDC88C,CCN4,CCNB1,CCNB2,CCR9,CD109,…
GO:BP	regulation of plasma membrane bounded cell projection organization	GO:0120035	9.24691e-20	156	ABL2,ACAP3,ACTR3,ADGRB3,ANLN,APOE,ARHGAP44,AVIL,BCL11A,BHLHB9,BMP5,BMP7,CAPRIN2,CCDC88A,CCP110,CD44,CDC42EP3,CDH2,CDK5R1,CENPJ,CHODL,CIB1,CKB,CNTN1,CNTROB,CORO1B,CORO1C,CRABP2,CRMP1,CROCC,CUL7,CUX2,DEF8,DIP2B,DISC1,DPYSL5,DVL1,DYNLL1,DZIP1,EFNA1,EFNB3,ENPP2,EPHA3,EPHA4,EPHA7,EPHB2,EPHB3,EPS8,EPS8L2,EZR,FAM98A,FBXW8,FER,FES,FMR1,FN1,FNBP1L,FSCN1,FXR1,FXR2,FYN,GATA3,GRID2,IFT140,IFT88,INPP5F,INPP5J…
GO:BP	cell migration	GO:0016477	9.74094e-20	337	ABL1,ACAP3,ACKR3,ACKR4,ACVR1,ADAM15,ADAM8,ADAMTS12,ADGRA2,ADGRG1,ADRA2A,AGT,AJUBA,AKT2,AMOT,ANGPT2,ANLN,APOD,APOE,APP,ARHGEF39,ARPC5,ARX,ASAP3,ATM,ATOH8,ATP2B4,ATP5F1A,BAMBI,BCR,BMP7,BMPER,BST1,BVES,CALR,CAMK2A,CCDC141,CCDC88A,CCL19,CCL5,CCN1,CCN3,CCR9,CD151,CD44,CD9,CDH11,CDH2,CDK5R1,CHRD,CHST2,CIB1,COL5A1,CORO1B,CORO1C,CORO6,CPNE3,CSNK2B,CSPG4,CTNNA1,CUL3,CX3CR1,CXCL2,CXCR6,CYP7B1,DAB2,DAPK2,DC…
GO:BP	regulation of molecular function	GO:0065009	1.06401e-19	601	ABHD5,ABL1,ABL2,ABR,ACAP3,ACE,ACSL1,ACTN2,ADAM15,ADAM8,ADGRB3,ADRA2A,ADRA2C,AGT,AGTR2,AIFM1,AJUBA,AKAP13,AKAP6,AKT1S1,AKT2,ALS2CL,AMOT,ANGPTL4,ANKRD13C,ANTXR1,ANXA2,ANXA8,APAF1,APBA3,APC2,APOE,APP,ARHGAP1,ARHGAP12,ARHGAP20,ARHGAP23,ARHGAP27,ARHGAP32,ARHGAP39,ARHGAP42,ARHGAP44,ARHGAP5,ARHGEF10,ARHGEF10L,ARHGEF17,ARHGEF19,ARHGEF2,ARHGEF25,ARHGEF26,ARHGEF3,ARHGEF39,ARHGEF6,ARHGEF9,ARRDC3,ASAP2,ASAP3…
GO:BP	anatomical structure formation involved in morphogenesis	GO:0048646	1.4619e-19	274	ABL1,ACKR3,ACTA1,ACTC1,ACTN2,ACVR1,ADAM8,ADAMTS15,ADGRA2,ADGRB2,ADGRB3,ADGRG1,ADIPOR2,ADM,ALDH1A2,AMOT,ANGPT2,ANKRD23,ANXA2,APAF1,ATM,ATOH8,ATP2B4,BCL3,BCL6,BMP7,BMPER,BRCA1,C3,CACNA1S,CALCRL,CAPN3,CASQ1,CC2D2A,CCN1,CCN3,CD109,CD9,CDK5R1,CDON,CHI3L1,CIB1,CNTN1,COL11A1,COL12A1,COL22A1,COL2A1,COL5A1,COL5A2,CREB3L1,CSRP2,CTHRC1,CUL3,DCHS1,DCN,DCX,DLL1,DMRT2,DOCK5,DUSP1,DVL1,DYRK1B,E2F7,E2F8,EDA,EDNR…
GO:BP	regulation of cell projection organization	GO:0031344	1.59153e-19	157	ABL2,ACAP3,ACTR3,ADGRB3,ANLN,APOE,ARHGAP44,AVIL,BCL11A,BHLHB9,BMP5,BMP7,CAPRIN2,CCDC88A,CCP110,CD44,CDC42EP3,CDH2,CDK5R1,CENPJ,CHODL,CIB1,CKB,CNTN1,CNTROB,CORO1B,CORO1C,CRABP2,CRMP1,CROCC,CUL7,CUX2,DEF8,DIP2B,DISC1,DPYSL5,DVL1,DYNLL1,DZIP1,EFNA1,EFNB3,ENPP2,EPHA3,EPHA4,EPHA7,EPHB2,EPHB3,EPS8,EPS8L2,EZR,FAM98A,FBXW8,FER,FES,FMR1,FN1,FNBP1L,FSCN1,FXR1,FXR2,FYN,GATA3,GRID2,IFT140,IFT88,INPP5F,INPP5J…
GO:BP	neurogenesis	GO:0022008	2.71683e-19	349	ABL1,ABL2,ACAP3,ACSL4,ADGRB3,ADGRG1,ADRA2C,AFG3L2,AKNA,AKT2,ALDH1A2,ANXA2,APOD,APOE,APP,ARHGAP44,ARHGEF10,ARHGEF2,ARHGEF25,ARX,ATAT1,ATF5,ATOH8,ATP2B2,AVIL,BCL11A,BCL6,BEND6,BHLHB9,BHLHE41,BIN1,BMP5,BMP6,BMP7,BOC,BSG,BTBD3,C3,CALR,CAMK2A,CAPRIN2,CD9,CDH11,CDH2,CDK5R1,CDON,CHODL,CIB1,CKB,CLU,CNP,CNR1,CNTN1,CNTN4,CRABP2,CRMP1,CSPG4,CTF1,CTHRC1,CTNNA1,CTNND2,CUL4B,CUL7,CUX2,CYB5D2,CYFIP2,DBX1,DCHS1,…
GO:BP	vasculature development	GO:0001944	6.12962e-19	191	ABL1,ACKR3,ACTA2,ACVR1,ADAM8,ADAMTS6,ADGRA2,ADGRB2,ADGRB3,ADGRG1,ADIPOR2,ADM,ALDH1A2,AMOT,ANGPT2,ANTXR1,ANXA2,APOE,ATP2B4,BMP7,BMPER,BRCA1,C3,CALCRL,CCN1,CCN3,CDH2,CHI3L1,CIB1,CITED1,COL1A2,COL22A1,COL5A1,CPLANE1,CREB3L1,CUL7,DCN,DLL1,DNMT1,E2F7,E2F8,EDNRA,EFNA1,EGF,EGLN1,EGR2,EGR3,ELK3,EMILIN1,EMILIN2,ENG,ENPP2,EPAS1,EPHB2,EPHB3,EPHB4,F3,FBXW8,FGF1,FGF18,FGF9,FKBP10,FLT1,GAB1,GATA2,GJA5,GJC1,GLI…
GO:BP	tube development	GO:0035295	9.06278e-19	257	ABL1,ACKR3,ACVR1,ADAM8,ADAMTS12,ADAMTS16,ADAMTS2,ADGRA2,ADGRB2,ADGRB3,ADGRG1,ADIPOR2,ADM,AGT,ALDH1A2,AMOT,ANGPT2,ANXA2,APAF1,APOE,AQP11,ASB2,ATOH8,ATP2B4,BMP7,BMPER,BRCA1,BRIP1,C3,CALCRL,CC2D2A,CCDC40,CCN1,CCN3,CDH2,CHI3L1,CIB1,CITED1,CLMP,COL22A1,COL2A1,CPLANE2,CREB3L1,CSNK2B,CTHRC1,CTSZ,CUL7,DCHS1,DCN,DLG5,DLL1,DVL1,E2F7,E2F8,EDA,EDNRA,EFNA1,EGF,EGLN1,EGR3,ELK3,EMILIN1,EMILIN2,ENG,ENPP2,EPAS1,E…
GO:BP	regulation of organelle organization	GO:0033043	9.57869e-19	281	ABL1,ACTN2,AFAP1,AKT2,ANKRD23,ANXA2,ARFIP2,ARHGAP44,ARHGEF10,ARHGEF10L,ARHGEF19,ARHGEF2,ARHGEF9,ARPC5,ARPIN,ASAP3,ATAT1,ATL3,ATM,ATP5IF1,AURKB,AVIL,BAIAP2L2,BCL7B,BID,BIN1,BMP7,BNIP3,BNIP3L,BST1,BUB1,BUB1B,CALCOCO2,CALR,CAPG,CAPN6,CAPZA1,CAPZA2,CAV2,CCDC88A,CCNB1,CCNF,CCP110,CCT6A,CDC20,CDC42EP3,CDC6,CDCA2,CDCA5,CDH2,CDK2AP2,CDK5R1,CDT1,CENPE,CENPJ,CEP76,CHCHD10,CHEK1,CIB1,CKAP2,CKAP5,CLIP1,CLIP3…
GO:BP	cell surface receptor signaling pathway	GO:0007166	1.06027e-18	562	ABL1,ACKR3,ACKR4,ACSL1,ACVR1,ADAM11,ADAM12,ADAM15,ADAM22,ADAM8,ADAMTS12,ADAMTS15,ADAMTS20,ADAMTS6,ADCYAP1R1,ADGRA2,ADGRB2,ADGRB3,ADGRG1,ADGRG2,ADGRL1,ADGRL2,ADIPOR2,ADORA2A,ADRA2A,AFAP1L2,AGT,AGTR2,AKT1S1,AKT2,ALPK2,ANGPT2,ANGPTL1,APC2,APOD,APOE,APP,ARHGEF2,ARMC9,ASPN,ATF3,ATOH8,BAG3,BAMBI,BBS7,BCL3,BCL6,BCL9,BEND6,BEX3,BICC1,BID,BMP5,BMP6,BMP7,BMPER,BOC,BRCA1,BTC,BTNL9,C3,CALCR,CALCRL,CAMK2A,CAP…
GO:BP	regulation of signal transduction	GO:0009966	1.29192e-18	579	ABL1,ACKR3,ACVR1,ADAM8,ADAMTS12,ADAMTS20,ADGRA2,ADGRG1,ADM,ADORA2A,ADRA1D,ADRA2A,ADRA2C,AFAP1,AFAP1L2,AGT,AGTR2,AJUBA,AKAP13,AKT1S1,ALPK2,AMOT,ANKRD1,ANKRD13C,ANO2,APAF1,APC2,APIP,APLP1,APOD,APOE,APP,ARAF,ARHGAP12,ARHGAP42,ARHGAP44,ARHGEF10,ARHGEF2,ARHGEF25,ARHGEF3,ARMC9,ARRDC3,ASPN,ATF3,ATM,ATP2B4,ATR,BAMBI,BCAP31,BCL3,BCL6,BCR,BDKRB2,BEND6,BICC1,BID,BMP5,BMP6,BMP7,BMPER,BRCA1,BST1,C1QTNF3,C3,CA…
GO:BP	cell adhesion	GO:0007155	1.41664e-18	308	ABI3BP,ABL1,ACTN2,ACVR1,ADAM15,ADAM8,ADAMTS12,ADGRG1,ADGRL1,ADORA2A,AFDN,AJUBA,AKNA,ANGPT2,ANO2,ANTXR1,APOD,APP,ASS1,ATM,ATXN3,BCAM,BCL6,BCR,BLOC1S4,BMP6,BMP7,BOC,BSG,BST1,BVES,CADM2,CALR,CASK,CBLB,CCN1,CCN3,CD2,CD200,CD276,CD40LG,CD44,CD80,CD9,CDH10,CDH11,CDH15,CDH2,CDH20,CDH22,CDH7,CDK5R1,CDON,CELSR3,CERCAM,CHRD,CHST2,CIB1,CLDN10,CLSTN2,CLSTN3,CNTN1,CNTN4,COL16A1,COL3A1,COL5A1,COL5A3,COL7A1,COR…
GO:BP	actin cytoskeleton organization	GO:0030036	1.42227e-18	201	ABL1,ABLIM2,ABLIM3,ACTA1,ACTC1,ACTN2,ACTR3,AKAP11,AMOT,ANKRD23,ANLN,ANTXR1,ARFIP2,ARHGAP12,ARHGAP44,ARHGEF10,ARHGEF10L,ARHGEF17,ARHGEF19,ARHGEF2,ARPC5,ARPIN,ASAP3,ASB2,ATXN3,AVIL,BAIAP2L2,BCL6,BCR,BIN1,BST1,CALR,CAPG,CAPN3,CAPZA1,CAPZA2,CASQ1,CAVIN3,CCDC141,CCDC88A,CDC42BPG,CDC42EP3,CDK5R1,CFL1,CIT,CNN1,CNN3,CORO1B,CORO1C,CORO2B,CORO6,CRACD,CSF3,CSRP2,CTNNA1,CUL3,CYFIP2,CYRIB,DAAM1,DIAPH1,DIAPH2,…
GO:BP	neuron differentiation	GO:0030182	2.8805e-18	294	ABL1,ABL2,ACAP3,ACSL4,ADGRB3,ADRA2C,AFG3L2,ALDH1A2,APOD,APOE,APP,ARHGAP44,ARHGEF2,ARHGEF25,ARX,ATAT1,ATF5,ATOH8,ATP2B2,AVIL,BCL11A,BCL6,BEND6,BHLHB9,BIN1,BMP5,BMP6,BMP7,BOC,BSG,BTBD3,C3,CALR,CAMK2A,CAPRIN2,CDH11,CDH2,CDK5R1,CDON,CHODL,CIB1,CKB,CNP,CNR1,CNTN1,CNTN4,CRABP2,CRMP1,CTF1,CTHRC1,CTNND2,CUL7,CUX2,CYB5D2,CYFIP2,DBX1,DCX,DIP2B,DISC1,DLG4,DLG5,DLL1,DOCK7,DOK5,DPYSL5,DTNBP1,DVL1,EDNRA,EFNA1,…
GO:BP	cell cycle process	GO:0022402	3.11096e-18	295	ACTR3,ACVR1,ANLN,ANXA11,APITD1,APP,ARHGEF10,ARL8B,ASPM,ATF5,ATM,ATP2B4,ATR,AURKB,BCL7B,BID,BIN1,BLM,BMP7,BRCA1,BRCA2,BRIP1,BUB1,BUB1B,CALM1,CALR,CAPN3,CAV2,CCNB1,CCNB2,CCNB3,CCNE1,CCNE2,CCNF,CCNG2,CCP110,CDC14B,CDC20,CDC25B,CDC45,CDC6,CDCA2,CDCA5,CDK1,CDK14,CDK17,CDK2AP2,CDK5R1,CDT1,CENPE,CENPF,CENPH,CENPJ,CENPT,CEP131,CEP152,CEP192,CEP76,CEP85,CHD3,CHEK1,CIT,CKAP2,CKAP5,CKS2,CLSPN,CNTLN,CNTROB,C…
GO:BP	cell morphogenesis	GO:0000902	3.11096e-18	230	ABL1,ADAM8,ADGRB3,AFG3L2,APP,ARHGAP44,ARHGEF2,ARHGEF25,ARHGEF26,ARX,ATF4,BAMBI,BCL6,BHLHB9,BMP7,BOC,BSG,BTBD3,BVES,CAPRIN2,CCDC88C,CD44,CDC42EP3,CDH10,CDH11,CDH2,CDH20,CDH7,CDK5R1,CIB1,CLU,CNP,CNTN1,CNTN4,COL22A1,CORO1B,CORO1C,CRABP2,CRMP1,CTNND2,CUL3,CUL7,CUX2,CYFIP2,DCHS1,DCX,DIAPH1,DIP2B,DLC1,DLG4,DOCK7,DPYSL5,DTNBP1,DVL1,EDNRA,EFNA1,EFNB3,EGR2,EIF3J,EMB,ENPP2,EPHA3,EPHA4,EPHA7,EPHB2,EPHB3,EPH…
GO:BP	negative regulation of response to stimulus	GO:0048585	3.56427e-18	349	ABL1,ACKR3,ACVR1,ADAMTS12,ADGRA2,ADM,ADORA2A,ADRA2A,AGT,AGTR2,AHR,AJUBA,AKT1S1,ALPK2,ANGPT2,ANXA2,APC2,APLP1,APOD,APOE,AQP11,ARHGAP12,ARHGAP42,ARHGAP44,ARRDC3,ASPN,ATF3,ATM,ATP2B4,BAMBI,BCL3,BCL6,BCR,BDKRB2,BEND6,BICC1,BID,BMP5,BMP7,BMPER,BRCA1,C1QTNF3,CALR,CASK,CASTOR2,CAV2,CAVIN3,CBL,CBLB,CCDC88C,CCN3,CD109,CD200,CD44,CD9,CDH2,CDT1,CHRD,CIB1,CILP,CIT,CKB,CLEC12B,CLU,COL2A1,COL3A1,CORO1B,CREB3L1…
GO:BP	neuron development	GO:0048666	4.59445e-18	247	ABL1,ABL2,ACAP3,ADGRB3,AFG3L2,APOD,APOE,APP,ARHGAP44,ARHGEF25,ARX,ATAT1,ATF5,AVIL,BCL11A,BHLHB9,BMP5,BMP7,BOC,BSG,BTBD3,C3,CAMK2A,CAPRIN2,CDH11,CDH2,CDK5R1,CHODL,CIB1,CKB,CNP,CNR1,CNTN1,CNTN4,CRABP2,CRMP1,CTF1,CTHRC1,CTNND2,CUL7,CUX2,CYFIP2,DCX,DIP2B,DISC1,DLG4,DLG5,DOCK7,DPYSL5,DTNBP1,DVL1,EDNRA,EFNA1,EFNB3,EGR2,EIF3J,EMB,EPHA3,EPHA4,EPHA7,EPHB2,EPHB3,EPHB4,ERBB2,ETV1,EXT1,FBXW8,FES,FLRT3,FMR1,F…
GO:BP	cellular response to chemical stimulus	GO:0070887	9.84351e-18	509	ABCB6,ABL1,ABL2,ABTB2,ACACA,ACKR3,ACKR4,ACSL1,ACTN2,ACTR3,ADAM15,ADAM8,ADAMTS12,ADAMTS7,ADCY3,ADCY6,ADIPOR2,ADRA2A,AGRN,AGTR2,AHR,AJUBA,AKAP6,AKR1A1,AKT2,ALDH1A1,ALDH1A2,ANKRD1,ANO1,AOX1,APLP1,APOE,APOM,APP,ARHGEF2,ASAH1,ATF3,ATF4,ATIC,ATM,ATP1A2,ATP2B4,ATXN3,AUP1,BAG3,BAIAP3,BCAS3,BCAT2,BCR,BDKRB2,BLM,BMP6,BMP7,BNIP3,BNIP3L,BRCA1,BST1,C2CD2L,CACNB1,CALCOCO1,CALCRL,CALR,CAMK2A,CAPN3,CARF,CASP6,CA…
GO:BP	tube morphogenesis	GO:0035239	1.12917e-17	213	ABL1,ACKR3,ACVR1,ADAM8,ADAMTS12,ADAMTS16,ADGRA2,ADGRB2,ADGRB3,ADGRG1,ADIPOR2,ADM,AGT,AMOT,ANGPT2,ANXA2,APAF1,APOE,ASB2,ATOH8,ATP2B4,BMP7,BMPER,BRCA1,C3,CALCRL,CC2D2A,CCDC40,CCN1,CCN3,CDH2,CHI3L1,CIB1,CITED1,COL22A1,CREB3L1,CSNK2B,CTHRC1,CTSZ,CUL7,DCHS1,DCN,DLG5,DLL1,DVL1,E2F7,E2F8,EDA,EDNRA,EFNA1,EGF,EGLN1,EGR3,ELK3,EMILIN1,EMILIN2,ENG,ENPP2,EPAS1,EPHA4,EPHA7,EPHB2,EPHB3,EPHB4,ESR1,EXT1,F3,FGF1,F…
GO:BP	cellular localization	GO:0051641	1.33224e-17	645	ABHD17C,ABL1,ACTN2,ADRA2A,AFDN,AGRN,AIFM1,AJUBA,AKAP11,AKT2,ALS2CL,AMOT,AMPH,ANK1,ANK3,ANKFY1,ANKRD1,ANKRD13A,ANKRD13C,ANKRD50,ANO1,ANXA2,ANXA8,AP1S1,AP3M2,AP4B1,AP5B1,APOD,APOE,APP,APPBP2,AQP11,ARFIP2,ARHGAP1,ARHGAP44,ARL8B,ARPIN,ARRDC2,ASIC3,ASPM,ATAD1,ATG4A,ATG4D,ATG9A,ATM,ATP1B1,ATP2A1,ATP2A3,ATP2B4,ATP5IF1,ATR,ATXN1,ATXN3,AUP1,AURKB,BAG3,BAIAP3,BARD1,BBS12,BBS2,BBS5,BBS7,BCAP31,BCL3,BCL6,BCR…
GO:BP	neuron projection development	GO:0031175	1.53484e-17	216	ABL1,ABL2,ACAP3,ADGRB3,AFG3L2,APOD,APOE,APP,ARHGAP44,ARHGEF25,ARX,AVIL,BCL11A,BHLHB9,BMP5,BMP7,BOC,BSG,BTBD3,CAMK2A,CAPRIN2,CDH11,CDH2,CDK5R1,CHODL,CIB1,CKB,CNP,CNR1,CNTN1,CNTN4,CRABP2,CRMP1,CTHRC1,CTNND2,CUL7,CUX2,CYFIP2,DCX,DIP2B,DISC1,DLG4,DLG5,DOCK7,DPYSL5,DTNBP1,DVL1,EDNRA,EFNA1,EFNB3,EGR2,EIF3J,EMB,EPHA3,EPHA4,EPHA7,EPHB2,EPHB3,EPHB4,ERBB2,ETV1,EXT1,FBXW8,FES,FLRT3,FMR1,FN1,FYN,GATA3,GFRA3,…
GO:BP	regulation of anatomical structure morphogenesis	GO:0022603	1.54383e-17	202	ABL1,ADAMTS12,ADGRA2,ADGRB2,ADGRB3,ADM,AGT,AMOT,ANGPT2,ARHGAP44,ATP2B4,BAMBI,BCR,BHLHB9,BMP7,BMPER,BNIP3,BRCA1,BTBD7,BVES,C3,CAPRIN2,CD44,CDC42EP3,CDH2,CDK5R1,CHI3L1,CORO1B,CORO1C,CRABP2,CREB3L1,CTHRC1,CUL7,CUX2,DAB2,DCN,DDHD2,DIAPH1,DIP2B,DLC1,DLL1,DMRT2,DPYSL5,DVL1,EFNA1,EFNB3,EGF,EGLN1,EMILIN1,EMILIN2,ENG,ENPP2,EPHA4,EPHA7,EPHB2,EPHB3,EPS8,ESR1,EZR,F3,FAM171A1,FBXW8,FES,FGD1,FGF1,FGF18,FLT1,FM…
GO:BP	generation of neurons	GO:0048699	1.66208e-17	305	ABL1,ABL2,ACAP3,ACSL4,ADGRB3,ADGRG1,ADRA2C,AFG3L2,AKNA,ALDH1A2,APOD,APOE,APP,ARHGAP44,ARHGEF2,ARHGEF25,ARX,ATAT1,ATF5,ATOH8,ATP2B2,AVIL,BCL11A,BCL6,BEND6,BHLHB9,BIN1,BMP5,BMP6,BMP7,BOC,BSG,BTBD3,C3,CALR,CAMK2A,CAPRIN2,CDH11,CDH2,CDK5R1,CDON,CHODL,CIB1,CKB,CNP,CNR1,CNTN1,CNTN4,CRABP2,CRMP1,CTF1,CTHRC1,CTNNA1,CTNND2,CUL7,CUX2,CYB5D2,CYFIP2,DBX1,DCX,DIP2B,DISC1,DLG4,DLG5,DLL1,DOCK7,DOK5,DPYSL5,DTNBP…
GO:BP	locomotion	GO:0040011	1.80452e-17	295	ABL1,ACKR3,ACKR4,ACVR1,ADAM15,ADAM8,ADGRA2,ADGRG1,ADRA2A,AGT,AJUBA,AKT2,AMOT,ANGPT2,APOD,APOE,APP,ARHGEF25,ARHGEF39,ARRDC3,ARX,ATM,ATOH8,ATP1A2,ATP2B4,ATP5F1A,BCR,BMP7,BMPER,BOC,BSG,BST1,BVES,CALR,CAMK2A,CCL19,CCL5,CCN1,CCN3,CCR9,CD151,CD9,CDH11,CDK5R1,CFAP20,CHRD,CHST2,CIB1,CLN6,CNTN1,CNTN4,CORO1B,CORO1C,CPNE3,CRMP1,CSNK2B,CTNNA1,CX3CR1,CXCL2,CXCR6,CYP7B1,DAB2,DAPK2,DCN,DDR2,DDRGK1,DDX58,DEFB1,D…
GO:BP	cell motility	GO:0048870	2.13182e-17	362	ABL1,ACAP3,ACKR3,ACKR4,ACVR1,ADAM15,ADAM8,ADAMTS12,ADCY3,ADGRA2,ADGRG1,ADRA2A,AGT,AJUBA,AKT2,AMOT,ANGPT2,ANLN,APOD,APOE,APP,ARHGEF39,ARPC5,ARX,ASAP3,ATM,ATOH8,ATP2B4,ATP5F1A,BAMBI,BCR,BMP7,BMPER,BST1,BVES,CALR,CAMK2A,CATSPER4,CCDC141,CCDC40,CCDC65,CCDC88A,CCL19,CCL5,CCN1,CCN3,CCR9,CD151,CD44,CD9,CDH11,CDH2,CDK5R1,CEP131,CFAP20,CHRD,CHST2,CIB1,COL5A1,CORO1B,CORO1C,CORO6,CPNE3,CSNK2B,CSPG4,CTNNA1,C…
GO:BP	blood vessel development	GO:0001568	2.2995e-17	179	ABL1,ACKR3,ACTA2,ACVR1,ADAM8,ADAMTS6,ADGRA2,ADGRB2,ADGRB3,ADGRG1,ADIPOR2,ADM,ALDH1A2,AMOT,ANGPT2,ANTXR1,ANXA2,APOE,ATP2B4,BMP7,BMPER,BRCA1,C3,CALCRL,CCN1,CCN3,CDH2,CHI3L1,CIB1,CITED1,COL1A2,COL22A1,COL5A1,CPLANE1,CREB3L1,CUL7,DCN,DLL1,E2F7,E2F8,EDNRA,EFNA1,EGF,EGLN1,EGR2,EGR3,ELK3,EMILIN1,EMILIN2,ENG,ENPP2,EPAS1,EPHB2,EPHB3,EPHB4,F3,FBXW8,FGF1,FGF18,FGF9,FKBP10,FLT1,GAB1,GATA2,GJA5,GJC1,GLI3,GLUL…
GO:BP	cell part morphogenesis	GO:0032990	2.38755e-17	168	ABL1,ADGRB3,AFG3L2,APP,ARHGAP44,ARHGEF25,ARX,BHLHB9,BMP7,BOC,BSG,BTBD3,CAPRIN2,CD44,CDH11,CDH2,CDK5R1,CNP,CNTN1,CNTN4,CORO1B,CORO1C,CRABP2,CRMP1,CTNND2,CUL7,CUX2,CYFIP2,DCX,DIP2B,DLG4,DOCK7,DPYSL5,DTNBP1,DVL1,EDNRA,EFNA1,EFNB3,EGR2,EIF3J,EMB,ENPP2,EPHA3,EPHA4,EPHA7,EPHB2,EPHB3,EPHB4,ERBB2,ETV1,EXT1,FBXW8,FLRT3,FN1,FYN,GATA3,GFRA3,GLI2,GLI3,IGSF9,ITGB1,JADE2,KIF20B,KIF5C,LIMK1,LRP4,LRP8,LRRC4C,LRR…
GO:BP	microtubule-based process	GO:0007017	2.45335e-17	241	ABL1,ACTR3,ADCY3,AP3M2,APC2,APP,ARHGEF10,ARHGEF2,ARL8B,ARPIN,ASPM,ATAT1,ATF5,ATP2B4,ATXN3,AURKB,BBS12,BLOC1S1,BLOC1S4,BRCA1,BRCA2,CAPN6,CATSPER4,CC2D2A,CCDC40,CCDC65,CCDC88A,CCDC88C,CCNB1,CCNB2,CCNF,CCP110,CDC14B,CDC20,CDK1,CDK2AP2,CDK5R1,CENPE,CENPH,CENPJ,CEP131,CEP152,CEP76,CEP85,CFAP20,CHD3,CHEK1,CIB1,CKAP2,CKAP5,CLIP1,CLIP3,CLIP4,CNTLN,CNTROB,COPG2,CPLANE2,CRMP1,CROCC,CUL7,DCX,DEFB1,DIAPH1,DI…
GO:BP	phosphorylation	GO:0016310	2.73813e-17	429	ABL1,ABL2,ACAT1,ACE,ACSL1,ACVR1,ADAM8,ADRA2A,ADRA2C,AGT,AJUBA,AK1,AK3,AK5,AKAP6,AKT1S1,AKT2,ALDH18A1,ALDOC,ALPK2,APOE,APP,ARAF,ARHGEF2,ATM,ATP2B4,ATR,AURKB,BARD1,BCKDK,BCR,BDKRB2,BLM,BMP5,BMP6,BMP7,BMPER,BST1,BTC,BUB1,BUB1B,C3,CAB39,CAB39L,CAMK2A,CAMK2G,CAMKK2,CAMKV,CASK,CBL,CCDC88A,CCDC88C,CCL19,CCN1,CCNB1,CCNB2,CCNB3,CCNE1,CCNE2,CCNG2,CCNL1,CCNT2,CD109,CD40LG,CD44,CD80,CDC25B,CDC42BPG,CDK1,CDK1…
GO:BP	cell projection morphogenesis	GO:0048858	3.24742e-17	163	ABL1,ADGRB3,AFG3L2,APP,ARHGAP44,ARHGEF25,ARX,BHLHB9,BMP7,BOC,BSG,BTBD3,CAPRIN2,CD44,CDH11,CDH2,CDK5R1,CNP,CNTN1,CNTN4,CORO1B,CORO1C,CRABP2,CRMP1,CTNND2,CUL7,CUX2,CYFIP2,DCX,DIP2B,DLG4,DOCK7,DPYSL5,DTNBP1,DVL1,EDNRA,EFNA1,EFNB3,EGR2,EIF3J,EMB,ENPP2,EPHA3,EPHA4,EPHA7,EPHB2,EPHB3,EPHB4,ERBB2,ETV1,EXT1,FBXW8,FLRT3,FN1,FYN,GATA3,GFRA3,GLI2,GLI3,IGSF9,ITGB1,JADE2,KIF20B,KIF5C,LIMK1,LRP4,LRP8,LRRC4C,LRR…
GO:BP	regulation of cellular process	GO:0050794	3.89266e-17	2034	AARS1,ABCA5,ABHD17C,ABHD5,ABI3BP,ABL1,ABL2,ABLIM3,ABR,ABRACL,ACADM,ACADVL,ACAP3,ACE,ACKR3,ACKR4,ACO1,ACOT8,ACOX2,ACSL1,ACTC1,ACTN2,ACTR3,ACVR1,ADAM11,ADAM12,ADAM15,ADAM22,ADAM8,ADAMTS12,ADAMTS15,ADAMTS20,ADAMTS6,ADAMTS7,ADAMTS9,ADCY2,ADCY3,ADCY4,ADCY6,ADCY9,ADCYAP1R1,ADGRA2,ADGRB2,ADGRB3,ADGRG1,ADGRG2,ADGRL1,ADGRL2,ADIPOR2,ADM,ADNP,ADORA2A,ADRA1D,ADRA2A,ADRA2C,AEBP1,AEN,AFAP1,AFAP1L2,AFDN,AGRN,AG…
GO:BP	plasma membrane bounded cell projection morphogenesis	GO:0120039	3.91068e-17	162	ABL1,ADGRB3,AFG3L2,APP,ARHGAP44,ARHGEF25,ARX,BHLHB9,BMP7,BOC,BSG,BTBD3,CAPRIN2,CD44,CDH11,CDH2,CDK5R1,CNP,CNTN1,CNTN4,CORO1B,CORO1C,CRABP2,CRMP1,CTNND2,CUL7,CUX2,CYFIP2,DCX,DIP2B,DLG4,DOCK7,DPYSL5,DTNBP1,DVL1,EDNRA,EFNA1,EFNB3,EGR2,EIF3J,EMB,ENPP2,EPHA3,EPHA4,EPHA7,EPHB2,EPHB3,EPHB4,ERBB2,ETV1,EXT1,FBXW8,FLRT3,FN1,FYN,GATA3,GFRA3,GLI2,GLI3,IGSF9,ITGB1,JADE2,KIF20B,KIF5C,LIMK1,LRP4,LRP8,LRRC4C,LRR…
GO:BP	cellular response to stress	GO:0033554	4.02899e-17	403	ABL1,ACKR3,ADAM8,AEN,AIFM1,AJUBA,ANKRD1,ANO1,APAF1,APITD1,APOD,APP,AQP11,ARHGEF10L,ARHGEF2,ASNS,ASS1,ATF3,ATF4,ATM,ATP2A1,ATP2A3,ATP5IF1,ATR,ATXN3,AUP1,BAG3,BCAP31,BCL3,BCL6,BCL7B,BDKRB2,BID,BLM,BNIP3,BNIP3L,BRCA1,BRCA2,BRIP1,CACHD1,CALR,CAPN3,CASP9,CAT,CCDC47,CCDC88C,CCL19,CD44,CDC45,CDCA5,CDIP1,CDK1,CEBPG,CEP192,CHAF1A,CHCHD2,CHD1L,CHD6,CHEK1,CIB1,CKB,CLSPN,CLU,COPS5,CORO2B,CRADD,CREB3L1,CREB3L…
GO:BP	catabolic process	GO:0009056	4.58842e-17	514	AASDHPPT,ABHD17C,ABHD3,ABHD5,ACAD10,ACADL,ACADM,ACADS,ACADVL,ACAT1,ACE,ACOT7,ACOT8,ACOX2,ADAM8,ADAMTS12,ADAMTS7,ADHFE1,ADRA2A,AIFM1,AKR1A1,AKT2,ALDH1A1,ALDH1L2,ALDH2,ALDH4A1,ALDH6A1,ALDOC,ANKIB1,ANPEP,ANXA2,APAF1,APOE,APP,APPBP2,AQP11,ARAF,ARFIP2,ARIH2,ARL8B,ASAH1,ASB11,ASB2,ASB5,ATG4A,ATG4D,ATG9A,ATM,ATP2B4,ATP5IF1,ATXN3,AUH,AUP1,AZIN2,BAG3,BBS7,BCAP31,BCAS3,BCAT2,BCKDHA,BCKDHB,BLVRB,BNIP3,BNIP3…
GO:BP	negative regulation of signal transduction	GO:0009968	1.09556e-16	285	ABL1,ACKR3,ACVR1,ADAMTS12,ADGRA2,ADM,AGT,AGTR2,AJUBA,AKT1S1,ALPK2,APC2,APLP1,APOD,APOE,ARHGAP12,ARHGAP42,ARHGAP44,ARRDC3,ASPN,ATF3,ATM,ATP2B4,BAMBI,BCL3,BCL6,BDKRB2,BEND6,BICC1,BID,BMP5,BMP7,BMPER,BRCA1,C1QTNF3,CALR,CASTOR2,CAV2,CAVIN3,CBL,CBLB,CCDC88C,CCN3,CD109,CD44,CDH2,CDT1,CHRD,CIB1,CILP,CIT,CKB,CLEC12B,CLU,COL2A1,CREB3L1,CRY2,CTHRC1,CTNNA1,CTNND1,CUL3,CYP7B1,DAB2,DACT3,DCN,DDIAS,DDRGK1,DDX3…
GO:BP	negative regulation of signaling	GO:0023057	1.21141e-16	299	ABL1,ACKR3,ACVR1,ADAMTS12,ADGRA2,ADM,ADRA2A,AGT,AGTR2,AJUBA,AKT1S1,ALPK2,APC2,APLP1,APOD,APOE,ARHGAP12,ARHGAP42,ARHGAP44,ARRDC3,ASPN,ATAD1,ATF3,ATM,ATP2B4,BAMBI,BCL3,BCL6,BDKRB2,BEND6,BICC1,BID,BMP5,BMP7,BMPER,BRCA1,C1QTNF3,CALR,CASTOR2,CAV2,CAVIN3,CBL,CBLB,CCDC88C,CCN3,CD109,CD44,CDH2,CDT1,CHRD,CIB1,CILP,CIT,CKB,CLEC12B,CLU,COL2A1,CREB3L1,CRY2,CTHRC1,CTNNA1,CTNND1,CUL3,CYP7B1,DAB2,DACT3,DCN,DDIA…
GO:BP	protein modification process	GO:0036211	1.40627e-16	736	AASDHPPT,ABHD17C,ABL1,ABL2,ACE,ACSL1,ACVR1,ADAM8,ADRA2A,ADRA2C,AGT,AGTR2,AJUBA,AKT1S1,AKT2,ALG10,ALG14,ALG8,ALG9,ALPK2,ANKIB1,APOE,APP,AQP11,ARAF,ARHGEF2,ARIH2,ARNTL,ARRDC3,ASB10,ASB11,ASB13,ASB15,ASB2,ASB5,ASPH,ATAT1,ATG4A,ATG4D,ATM,ATP2B4,ATR,ATXN3,AURKB,B3GALNT1,B3GALT2,B3GNT3,B4GALT4,BARD1,BCKDK,BCL6,BCR,BDKRB2,BGN,BLM,BLOC1S1,BMP5,BMP6,BMP7,BMPER,BOD1,BRCA1,BRCA2,BST1,BTC,BUB1,BUB1B,C1H18ORF…
GO:BP	negative regulation of cellular component organization	GO:0051129	1.74385e-16	171	ACE,ANKRD13A,ANKRD13B,ANTXR1,ANXA2,APOD,APOE,APOM,ARHGEF2,ARPIN,ATM,AURKB,AVIL,BCL11A,BMP6,BMP7,BNIP3,BUB1,BUB1B,CAPG,CAPZA1,CAPZA2,CCNB1,CCNF,CCP110,CDT1,CHEK1,CIB1,CKAP2,CKB,CLIP3,CLU,CORO1B,CORO1C,CORO2B,CRACD,CRMP1,CTC1,DCP2,DDX3X,DIP2B,DLC1,DNAJB2,DPP4,DPYSL5,EFNA1,EFNB3,EHMT2,EMILIN1,EPHA3,EPHA4,EPHA7,EPHB2,EPS8,FAP,FBXO5,FHOD3,FYN,GEN1,GHITM,GMFB,HGF,HSF1,HSF4,IER3,INPP5F,INPP5J,ITGAV,ITM2…
GO:BP	protein metabolic process	GO:0019538	1.99153e-16	1071	AARS1,AASDHPPT,ABHD17C,ABL1,ABL2,ACACA,ACE,ACO1,ACOT8,ACSL1,ACVR1,ADAM11,ADAM12,ADAM15,ADAM22,ADAM8,ADAMTS12,ADAMTS14,ADAMTS15,ADAMTS16,ADAMTS19,ADAMTS2,ADAMTS20,ADAMTS6,ADAMTS7,ADAMTS8,ADAMTS9,ADRA2A,ADRA2C,AEBP1,AFG3L2,AGT,AGTR2,AIFM1,AJUBA,AKT1S1,AKT2,ALAS2,ALG10,ALG14,ALG8,ALG9,ALPK2,ANKIB1,ANPEP,ANTXR1,ANXA2,ANXA8,APAF1,APLP1,APOD,APOE,APOM,APP,APPBP2,AQP11,ARAF,ARHGEF2,ARIH2,ARNTL,ARRDC3,AS…
GO:BP	response to stress	GO:0006950	2.20347e-16	676	ABCB6,ABI3BP,ABL1,ACADM,ACADVL,ACKR3,ACOX2,ACTR3,ACVR1,ADAM15,ADAM8,ADAMTS12,ADIPOR2,ADORA2A,ADRA2A,ADRA2C,AEN,AFAP1L2,AGTR2,AIFM1,AJUBA,AKNA,ALAS2,ANKRD1,ANO1,ANO2,ANXA2,APAF1,APITD1,APOD,APOE,APP,AQP11,ARHGEF10L,ARHGEF19,ARHGEF2,ARL8B,ASIC3,ASNS,ASS1,ATF3,ATF4,ATM,ATP1A2,ATP2A1,ATP2A3,ATP2B4,ATP5IF1,ATR,ATXN3,AUP1,BAG3,BCAP31,BCAS3,BCL3,BCL6,BCL7B,BCR,BDKRB2,BID,BLM,BLOC1S4,BMP6,BNIP3,BNIP3L,BR…
GO:BP	negative regulation of cell communication	GO:0010648	3.86929e-16	296	ABL1,ACKR3,ACVR1,ADAMTS12,ADGRA2,ADM,ADRA2A,AGT,AGTR2,AJUBA,AKT1S1,ALPK2,APC2,APLP1,APOD,APOE,ARHGAP12,ARHGAP42,ARHGAP44,ARRDC3,ASPN,ATAD1,ATF3,ATM,ATP2B4,BAMBI,BCL3,BCL6,BDKRB2,BEND6,BICC1,BID,BMP5,BMP7,BMPER,BRCA1,C1QTNF3,CALR,CASTOR2,CAV2,CAVIN3,CBL,CBLB,CCDC88C,CCN3,CD109,CD44,CDH2,CDT1,CHRD,CIB1,CILP,CIT,CKB,CLEC12B,CLU,COL2A1,CREB3L1,CRY2,CTHRC1,CTNNA1,CTNND1,CUL3,CYP7B1,DAB2,DACT3,DCN,DDIA…
GO:BP	regulation of cellular component biogenesis	GO:0044087	3.94083e-16	229	ABL1,ACE,ACTR3,ADGRB3,ADGRL2,AGT,AJUBA,ANLN,ANTXR1,APOD,APOE,APP,ARHGEF10,ARHGEF10L,ARHGEF9,ARPC5,ASAP3,ATAT1,ATM,ATR,AVIL,BAIAP2L2,BHLHB9,BID,BIN1,BMP7,CAPG,CAPZA1,CAPZA2,CCDC88A,CCN1,CCP110,CDC42EP3,CDT1,CENPJ,CEP76,CKAP5,CKB,CLIP1,CLIP3,CLSTN2,CLSTN3,CLU,CNOT6,CNOT6L,CNTROB,COL16A1,COLQ,CORO1C,CORO2B,CRACD,CROCC,CSF3,CUX2,CYFIP2,CYRIB,DDX3X,DEF8,DLC1,DLG5,DNAJB2,DNMT1,DUSP3,DYNLL1,DZIP1,EHMT2,…
GO:BP	cellular component organization	GO:0016043	4.03468e-16	1318	ABCA5,ABCB1,ABCB6,ABCC1,ABHD17C,ABI3BP,ABL1,ABL2,ABLIM2,ABLIM3,ACACA,ACAP3,ACE,ACOT8,ACTA1,ACTC1,ACTN2,ACTR3,ADAM15,ADAMTS12,ADAMTS14,ADAMTS15,ADAMTS16,ADAMTS19,ADAMTS2,ADAMTS20,ADAMTS6,ADAMTS7,ADAMTS8,ADAMTS9,ADAMTSL3,ADAMTSL5,ADD3,ADGRB3,ADGRL2,AEBP1,AFAP1,AFG3L2,AGRN,AGT,AIFM1,AJUBA,AKAP11,AKT1S1,AKT2,ALDH1A2,ALS2CL,AMOT,ANKFY1,ANKRD13A,ANKRD13B,ANKRD23,ANLN,ANTXR1,ANXA2,ANXA8,AP1S1,APAF1,APC2…
GO:BP	mitotic cell cycle	GO:0000278	5.55558e-16	224	ABL1,ACVR1,AFAP1L2,ANLN,APP,ARHGEF10,ASNS,ASPM,ATM,AURKB,BCL7B,BID,BLM,BMP7,BRCA1,BRCA2,BUB1,BUB1B,CALM1,CAV2,CCNB1,CCNB2,CCNB3,CCNE1,CCNE2,CCNG2,CDC14B,CDC20,CDC25B,CDC45,CDC6,CDCA2,CDCA5,CDK1,CDK14,CDK17,CDK2AP2,CDT1,CENPE,CENPF,CENPH,CENPJ,CENPT,CEP192,CEP85,CHEK1,CIB1,CIT,CKAP2,CKS2,CLSPN,CNTROB,CRADD,CTC1,CUL3,CUL4A,CUL4B,CUL7,DDX3X,DLGAP5,DTL,DUSP3,E2F1,E2F6,E2F7,E2F8,E4F1,EDNRA,EFHC1,EGF,E…
GO:BP	energy derivation by oxidation of organic compounds	GO:0015980	8.00636e-16	107	ACADM,ACO1,ACO2,AKT2,ATP5F1A,ATP5F1B,ATP5ME,ATP5PO,BID,BLOC1S1,BNIP3,C7H6ORF125,CAT,CAVIN3,CCNB1,CDK1,CDS1,CHCHD10,CHCHD2,COA6,COQ10A,COQ10B,COQ9,COX1,COX10,COX3,COX4I1,COX5A,DLST,ETFA,ETFB,ETFDH,FH,GPD1,GYG1,GYS1,HADHB,IDE,IDH2,IDH3B,IDH3G,IL6ST,INSR,ISCU,LEPR,LOC100524239,LOC100524873,MDH1,MDH2,MLXIPL,MSH2,ND4,NDUFA10,NDUFA8,NDUFAF1,NDUFB6,NDUFB8,NDUFB9,NDUFS1,NDUFS2,NDUFS4,NDUFS6,NDUFS7,NDUFV1…
GO:BP	supramolecular fiber organization	GO:0097435	1.47899e-15	205	ABL1,ACTA1,ACTC1,ACTN2,ACTR3,ADAMTS12,ADAMTS14,ADAMTS2,ADAMTS7,AEBP1,ANKRD23,ANXA2,APOE,APP,ARFIP2,ARHGAP12,ARHGEF10,ARHGEF10L,ARHGEF2,ARPC5,ARPIN,ASAP3,AVIL,BAIAP2L2,BID,BIN1,CAPG,CAPN3,CAPZA1,CAPZA2,CASQ1,CCDC88A,CCDC88C,CDC42EP3,CENPJ,CFL1,CIB1,CKAP2,CKAP5,CLIP1,CLIP3,CLIP4,CLU,COL11A1,COL11A2,COL1A2,COL2A1,COL3A1,COL5A1,COL5A2,CORO1B,CORO1C,CORO2B,CORO6,CRACD,CSF3,CSRP2,CTNNA1,CUL3,CYFIP2,CYR…
GO:BP	mitotic cell cycle process	GO:1903047	2.0413e-15	192	ACVR1,ANLN,APP,ARHGEF10,ATM,AURKB,BCL7B,BID,BLM,BMP7,BRCA1,BRCA2,BUB1,BUB1B,CALM1,CAV2,CCNB1,CCNB2,CCNB3,CCNE1,CCNE2,CCNG2,CDC14B,CDC20,CDC25B,CDC45,CDC6,CDCA2,CDCA5,CDK1,CDK14,CDK17,CDK2AP2,CDT1,CENPE,CENPF,CENPH,CENPJ,CEP192,CEP85,CHEK1,CIT,CKAP2,CKS2,CLSPN,CNTROB,CRADD,CTC1,CUL3,CUL4A,CUL4B,CUL7,DDX3X,DLGAP5,DTL,E2F1,E2F6,E2F7,EFHC1,EGF,EIF4G1,EME1,EML4,EPS8,ESPL1,EZH2,FAM110A,FANCD2,FBXL21,FB…
GO:BP	cell cycle	GO:0007049	2.34707e-15	358	ABL1,ACTR3,ACVR1,AFAP1L2,ANLN,ANXA11,APITD1,APP,ARHGEF10,ARHGEF2,ARL8B,ASNS,ASPM,ATF5,ATM,ATP1B3,ATP2B4,ATR,AURKB,BCL7B,BCR,BID,BIN1,BLM,BMP7,BOD1,BRCA1,BRCA2,BRIP1,BUB1,BUB1B,CALM1,CALR,CAPN3,CAV2,CCNB1,CCNB2,CCNB3,CCNE1,CCNE2,CCNF,CCNG2,CCNL1,CCNT2,CCP110,CCPG1,CDC123,CDC14B,CDC20,CDC25B,CDC45,CDC6,CDCA2,CDCA5,CDK1,CDK14,CDK17,CDK20,CDK2AP2,CDK5R1,CDT1,CENPE,CENPF,CENPH,CENPJ,CENPT,CEP131,CEP15…
GO:BP	positive regulation of metabolic process	GO:0009893	2.46949e-15	717	ABHD5,ABL1,ABLIM3,ACE,ACSL1,ACTA2,ACTC1,ACTR3,ACVR1,ADAM8,ADIPOR2,ADRA2A,ADRA2C,AFAP1L2,AGT,AGTR2,AHR,AIFM1,AJUBA,AKNA,AKT2,ALDH1A2,ANKIB1,ANKRD1,ANTXR1,ANXA2,APAF1,APOE,APP,ARAF,ARHGEF2,ARIH2,ARNTL,ARRDC3,ARX,ASB11,ASB5,ASL,ASPH,ASS1,ASXL3,ATAD2,ATF3,ATF4,ATF5,ATM,ATOH8,ATP2A3,ATP2B4,ATP5IF1,ATP7A,ATXN3,AURKB,BAG3,BAMBI,BBS7,BCAP31,BCAS3,BCL3,BCL6,BCL7B,BCL9,BID,BLM,BMP5,BMP6,BMP7,BNIP3,BNIP3L,B…
GO:BP	cell junction organization	GO:0034330	2.64915e-15	169	ABHD17C,ABL1,ACE,ACTN2,ADGRB3,ADGRL2,AFG3L2,AGRN,AGT,AJUBA,APOD,APOE,APP,ARHGAP39,ARHGAP44,ARHGEF9,BCR,BHLHB9,BMP6,C3,CACNA1S,CACNB1,CAMKV,CAPRIN2,CAPZA1,CD9,CDC20,CDH10,CDH11,CDH2,CDH20,CDH7,CDK5R1,CHCHD10,CHRNA1,CLDN10,CLSTN2,CLSTN3,COL16A1,COLQ,CORO1C,CORO2B,CTNNA1,CTNND1,CTNND2,CTTNBP2,CUX2,DCHS1,DDX23,DISC1,DLC1,DLG4,DLG5,DNAJA3,DST,DUSP3,DVL1,EFNA1,EGLN1,EIF4G1,EPHA3,EPHA4,EPHA7,EPHB2,EPHB3…
GO:BP	regulation of cell migration	GO:0030334	3.11683e-15	214	ABL1,ACVR1,ADAM15,ADAM8,ADGRA2,ADGRG1,ADRA2A,AGT,AJUBA,AKT2,AMOT,ANGPT2,APOD,APOE,APP,ARHGEF39,ATM,ATOH8,ATP2B4,ATP5F1A,BCR,BMP7,BMPER,BST1,CALR,CAMK2A,CCL19,CCL5,CCN1,CCN3,CD151,CD9,CDH11,CHRD,CHST2,CIB1,CORO1B,CORO1C,CPNE3,CSNK2B,DAB2,DAPK2,DCN,DDR2,DDRGK1,DDX58,DLC1,DLG5,DOCK10,DOCK5,DOCK7,DOCK8,DPP4,DUSP1,DUSP10,DUSP3,EFNA1,EGF,EMILIN1,EMILIN2,ENG,ENPP2,EPHA4,EPHB2,FBXO5,FER,FERMT3,FGF1,FGF18…
GO:BP	biological regulation	GO:0065007	3.33282e-15	2255	AARS1,ABCA5,ABCB1,ABCC1,ABHD17C,ABHD5,ABI3BP,ABL1,ABL2,ABLIM3,ABR,ABRACL,ACADM,ACADVL,ACAP3,ACE,ACKR3,ACKR4,ACO1,ACOT8,ACOX2,ACSL1,ACTA2,ACTC1,ACTN2,ACTR3,ACVR1,ADAM11,ADAM12,ADAM15,ADAM22,ADAM8,ADAMTS12,ADAMTS15,ADAMTS20,ADAMTS6,ADAMTS7,ADAMTS9,ADCY2,ADCY3,ADCY4,ADCY6,ADCY9,ADCYAP1R1,ADGRA2,ADGRB2,ADGRB3,ADGRG1,ADGRG2,ADGRL1,ADGRL2,ADIPOR2,ADM,ADNP,ADORA2A,ADRA1D,ADRA2A,ADRA2C,AEBP1,AEN,AFAP1,AF…
GO:BP	regulation of neuron projection development	GO:0010975	3.34791e-15	104	ABL2,ACAP3,ADGRB3,APOE,ARHGAP44,AVIL,BCL11A,BHLHB9,BMP5,BMP7,CAPRIN2,CDH2,CDK5R1,CHODL,CIB1,CKB,CNTN1,CRABP2,CRMP1,CUL7,CUX2,DIP2B,DISC1,DPYSL5,DVL1,EFNA1,EFNB3,EPHA3,EPHA4,EPHA7,EPHB2,EPHB3,FBXW8,FES,FN1,FYN,GATA3,GRID2,INPP5F,INPP5J,ITM2C,KLF4,LIMK1,LRP4,LRP8,LRRC4C,LRRK2,LYN,MAP3K13,MAP6,MDK,MFSD2A,NEDD4L,NEFL,NEGR1,NFATC4,NIN,OBSL1,PAQR3,PLXNA1,PLXNA2,PLXNA3,PLXNB3,PLXND1,PPP3CA,PRKCI,PRKD1,P…
GO:BP	neuron projection morphogenesis	GO:0048812	4.54557e-15	153	ABL1,ADGRB3,AFG3L2,APP,ARHGAP44,ARHGEF25,ARX,BHLHB9,BMP7,BOC,BSG,BTBD3,CAPRIN2,CDH11,CDH2,CDK5R1,CNP,CNTN1,CNTN4,CRABP2,CRMP1,CTNND2,CUL7,CUX2,CYFIP2,DCX,DIP2B,DLG4,DOCK7,DPYSL5,DTNBP1,DVL1,EDNRA,EFNA1,EFNB3,EGR2,EIF3J,EMB,EPHA3,EPHA4,EPHA7,EPHB2,EPHB3,EPHB4,ERBB2,ETV1,EXT1,FBXW8,FLRT3,FN1,FYN,GATA3,GFRA3,GLI2,GLI3,IGSF9,ITGB1,JADE2,KIF20B,KIF5C,LIMK1,LRP4,LRP8,LRRC4C,LRRK2,LRTM1,MAP1A,MAP1B,MAP1…
GO:BP	cell morphogenesis involved in neuron differentiation	GO:0048667	6.03989e-15	144	ABL1,ADGRB3,AFG3L2,APP,ARHGAP44,ARHGEF25,ARX,BHLHB9,BMP7,BOC,BSG,BTBD3,CAPRIN2,CDH11,CDH2,CDK5R1,CNP,CNTN1,CNTN4,CRABP2,CRMP1,CTNND2,CUL7,CUX2,DCX,DIP2B,DLG4,DOCK7,DPYSL5,DTNBP1,DVL1,EDNRA,EFNA1,EFNB3,EGR2,EIF3J,EMB,EPHA3,EPHA4,EPHA7,EPHB2,EPHB3,EPHB4,ERBB2,ETV1,EXT1,FBXW8,FLRT3,FN1,FYN,GATA3,GFRA3,GLI2,GLI3,IGSF9,ITGB1,KIF5C,LIMK1,LRP4,LRP8,LRRC4C,LRRK2,LRTM1,MAP1A,MAP1B,MAP1S,MAP2,MAP3K13,MAP6,…
GO:BP	regulation of biological process	GO:0050789	7.21424e-15	2166	AARS1,ABCA5,ABHD17C,ABHD5,ABI3BP,ABL1,ABL2,ABLIM3,ABR,ABRACL,ACADM,ACADVL,ACAP3,ACE,ACKR3,ACKR4,ACO1,ACOT8,ACOX2,ACSL1,ACTA2,ACTC1,ACTN2,ACTR3,ACVR1,ADAM11,ADAM12,ADAM15,ADAM22,ADAM8,ADAMTS12,ADAMTS15,ADAMTS20,ADAMTS6,ADAMTS7,ADAMTS9,ADCY2,ADCY3,ADCY4,ADCY6,ADCY9,ADCYAP1R1,ADGRA2,ADGRB2,ADGRB3,ADGRG1,ADGRG2,ADGRL1,ADGRL2,ADIPOR2,ADM,ADNP,ADORA2A,ADRA1D,ADRA2A,ADRA2C,AEBP1,AEN,AFAP1,AFAP1L2,AFDN,A…
GO:BP	generation of precursor metabolites and energy	GO:0006091	7.21424e-15	135	ACADM,ACAT1,ACO1,ACO2,AKT2,ALDH1L2,ALDOC,APP,ATP5F1A,ATP5F1B,ATP5ME,ATP5PO,BID,BLOC1S1,BNIP3,C7H6ORF125,CAT,CAVIN3,CCNB1,CDK1,CDS1,CHCHD10,CHCHD2,COA6,COQ10A,COQ10B,COQ9,COX1,COX10,COX17,COX3,COX4I1,COX5A,DLST,ENO3,ETFA,ETFB,ETFDH,FH,GAPDH,GPAT4,GPD1,GPI,GYG1,GYS1,HADHB,HK1,HK2,IDE,IDH2,IDH3B,IDH3G,IER3,IL6ST,INSR,ISCU,LEPR,LOC100524239,LOC100524873,MDH1,MDH2,MLXIPL,MSH2,ND4,NDUFA10,NDUFA8,NDUFAF…
GO:BP	positive regulation of molecular function	GO:0044093	8.05379e-15	318	ABHD5,ABL1,ABL2,ABR,ACE,ACSL1,ACTN2,ADAM8,ADRA2A,ADRA2C,AGT,AGTR2,AIFM1,AJUBA,AKAP6,AKT2,ANTXR1,ANXA2,APAF1,APC2,APOE,APP,ARHGAP42,ARHGEF10,ARHGEF19,ARHGEF2,ARHGEF26,ARRDC3,ASAP2,ASAP3,ASPH,ATP1B1,ATP2A3,ATP2B4,ATP7A,AURKB,AZIN2,BAMBI,BCAP31,BCAS3,BCR,BID,BTC,CAB39,CAB39L,CALM1,CAMK2A,CAMKK2,CAPN3,CASP9,CASQ1,CAT,CAV2,CCDC88A,CCL19,CCL5,CCN1,CCNB1,CCNT2,CD200,CD40LG,CDC20,CDC25B,CDK5R1,CDT1,CENPE…
GO:BP	blood vessel morphogenesis	GO:0048514	8.63362e-15	154	ABL1,ACKR3,ACVR1,ADAM8,ADGRA2,ADGRB2,ADGRB3,ADGRG1,ADIPOR2,ADM,AMOT,ANGPT2,ANXA2,APOE,ATP2B4,BMPER,BRCA1,C3,CALCRL,CCN1,CCN3,CDH2,CHI3L1,CIB1,CITED1,COL22A1,CREB3L1,CUL7,DCN,DLL1,E2F7,E2F8,EDNRA,EFNA1,EGF,EGLN1,EGR3,ELK3,EMILIN1,EMILIN2,ENG,ENPP2,EPAS1,EPHB2,EPHB3,EPHB4,F3,FGF1,FGF18,FGF9,FKBP10,FLT1,GAB1,GATA2,GJA5,GJC1,GLUL,HEY2,HK2,HOXA3,HOXA5,HS6ST1,HSPB6,HTATIP2,IL18,ITGA5,ITGAV,ITGB1,JAM3,J…
GO:BP	cell morphogenesis involved in differentiation	GO:0000904	8.75454e-15	158	ABL1,ADGRB3,AFG3L2,APP,ARHGAP44,ARHGEF25,ARHGEF26,ARX,ATF4,BHLHB9,BMP7,BOC,BSG,BTBD3,CAPRIN2,CCDC88C,CDH11,CDH2,CDK5R1,CIB1,CNP,CNTN1,CNTN4,COL22A1,CRABP2,CRMP1,CTNND2,CUL3,CUL7,CUX2,DCX,DIP2B,DLG4,DOCK7,DPYSL5,DTNBP1,DVL1,EDNRA,EFNA1,EFNB3,EGR2,EIF3J,EMB,EPHA3,EPHA4,EPHA7,EPHB2,EPHB3,EPHB4,ERBB2,ETV1,EXT1,FBXW8,FLRT3,FN1,FYN,GATA3,GFRA3,GLI2,GLI3,IGSF9,ITGB1,KIF5C,LAMC3,LIMK1,LRP4,LRP8,LRRC4C,LR…
GO:BP	angiogenesis	GO:0001525	1.05724e-14	133	ABL1,ACKR3,ACVR1,ADAM8,ADGRA2,ADGRB2,ADGRB3,ADGRG1,ADIPOR2,ADM,AMOT,ANGPT2,ANXA2,ATP2B4,BMPER,BRCA1,C3,CALCRL,CCN1,CCN3,CHI3L1,CIB1,COL22A1,CREB3L1,DCN,DLL1,E2F7,E2F8,EDNRA,EFNA1,EGF,EGLN1,EGR3,ELK3,EMILIN1,EMILIN2,ENG,ENPP2,EPAS1,EPHB2,EPHB3,EPHB4,F3,FGF1,FGF18,FGF9,FLT1,GAB1,GATA2,GJA5,GLUL,HK2,HOXA3,HOXA5,HS6ST1,HSPB6,HTATIP2,IL18,ITGA5,ITGAV,ITGB1,JAM3,KDR,KLF4,LEPR,LOC100511937,MAPK14,MCAM,M…
GO:BP	regulation of cell motility	GO:2000145	1.14633e-14	222	ABL1,ACVR1,ADAM15,ADAM8,ADGRA2,ADGRG1,ADRA2A,AGT,AJUBA,AKT2,AMOT,ANGPT2,APOD,APOE,APP,ARHGEF39,ATM,ATOH8,ATP2B4,ATP5F1A,BCR,BMP7,BMPER,BST1,CALR,CAMK2A,CCL19,CCL5,CCN1,CCN3,CD151,CD9,CDH11,CFAP20,CHRD,CHST2,CIB1,CORO1B,CORO1C,CPNE3,CSNK2B,CTNNA1,DAB2,DAPK2,DCN,DDR2,DDRGK1,DDX58,DEFB1,DLC1,DLG5,DOCK10,DOCK5,DOCK7,DOCK8,DPP4,DUSP1,DUSP10,DUSP3,EFNA1,EGF,EMILIN1,EMILIN2,ENG,ENPP2,EPHA4,EPHB2,FBLN1,F…
GO:BP	regulation of catalytic activity	GO:0050790	1.27716e-14	457	ABHD5,ABL1,ABL2,ABR,ACAP3,ACE,ACSL1,ADAM8,ADGRB3,ADRA2A,ADRA2C,AGT,AGTR2,AIFM1,AJUBA,AKAP13,AKT1S1,AKT2,ALS2CL,AMOT,ANGPTL4,ANTXR1,ANXA2,ANXA8,APAF1,APBA3,APC2,APOE,APP,ARHGAP1,ARHGAP12,ARHGAP20,ARHGAP23,ARHGAP27,ARHGAP32,ARHGAP39,ARHGAP42,ARHGAP44,ARHGAP5,ARHGEF10,ARHGEF10L,ARHGEF17,ARHGEF19,ARHGEF2,ARHGEF25,ARHGEF26,ARHGEF3,ARHGEF39,ARHGEF6,ARHGEF9,ARRDC3,ASAP2,ASAP3,ASPH,ATP2A3,ATP2B4,ATP5IF1,…
GO:BP	cellular response to endogenous stimulus	GO:0071495	4.20456e-14	290	ABL1,ACACA,ACSL1,ACTN2,ACVR1,ADAMTS12,ADAMTS7,ADCY6,ADGRA2,ADIPOR2,ADRA2A,AGT,AGTR2,AHR,AKAP6,AKT1S1,AKT2,ANKRD1,APLP1,APP,ARHGEF2,ASPN,ATF4,ATP1A2,ATP2B4,BAMBI,BCAS3,BLM,BMP5,BMP6,BMP7,BMPER,BRCA1,CACNB1,CALCOCO1,CALR,CAMK2A,CASK,CASP6,CASP9,CASQ2,CAV2,CCN1,CD109,CD44,CHRD,CHURC1,CIB1,CILP,CITED1,COL16A1,COL1A2,COL2A1,COL3A1,COL5A2,CORO1B,CPEB3,CPEB4,CPNE3,CREB3L1,CRY2,CSNK2B,CTNNA1,CTSL,CYFIP2,…
GO:BP	establishment of localization	GO:0051234	6.2903e-14	861	ABCA5,ABCA6,ABCB1,ABCB6,ABCC1,ABCC13,ABCC4,ABCC5,ABCC6,ABL1,ACE,ACKR3,ACKR4,ACO1,ACSL1,ACTN2,ADM,ADRA2A,AFG3L2,AIFM1,AKAP6,AKT2,ALS2CL,AMPH,ANK1,ANKFY1,ANKRD1,ANKRD13A,ANKRD13B,ANKRD50,ANO1,ANO10,ANO2,ANO5,ANTXR1,ANTXR2,ANXA11,ANXA2,ANXA8,AP1S1,AP3M2,AP4B1,AP5B1,APOD,APOE,APOM,APP,APPBP2,AQP11,AQP7,ARFIP2,ARHGAP1,ARHGAP12,ARHGAP44,ARL8B,ARPIN,ARRDC2,ASIC3,ASPM,ATAD1,ATF4,ATG4A,ATG4D,ATG9A,ATM,ATP…
GO:BP	regulation of locomotion	GO:0040012	6.33196e-14	227	ABL1,ACVR1,ADAM15,ADAM8,ADGRA2,ADGRG1,ADRA2A,AGT,AJUBA,AKT2,AMOT,ANGPT2,APOD,APOE,APP,ARHGEF39,ARRDC3,ATM,ATOH8,ATP2B4,ATP5F1A,BCR,BMP7,BMPER,BST1,BVES,CALR,CAMK2A,CCL19,CCL5,CCN1,CCN3,CD151,CD9,CDH11,CFAP20,CHRD,CHST2,CIB1,CORO1B,CORO1C,CPNE3,CSNK2B,CTNNA1,DAB2,DAPK2,DCN,DDR2,DDRGK1,DDX58,DEFB1,DLC1,DLG5,DOCK10,DOCK5,DOCK7,DOCK8,DPP4,DUSP1,DUSP10,DUSP3,EFNA1,EGF,EMILIN1,EMILIN2,ENG,ENPP2,EPHA4,E…
GO:BP	positive regulation of nitrogen compound metabolic process	GO:0051173	9.14366e-14	601	ABL1,ABLIM3,ACE,ACSL1,ACTR3,ACVR1,ADAM8,ADRA2A,ADRA2C,AFAP1L2,AGT,AGTR2,AHR,AIFM1,AJUBA,AKNA,AKT2,ANKIB1,ANKRD1,ANTXR1,ANXA2,APAF1,APOE,APP,ARAF,ARHGEF2,ARIH2,ARNTL,ARRDC3,ASB11,ASB5,ASL,ASPH,ASS1,ASXL3,ATAD2,ATF3,ATF4,ATF5,ATM,ATOH8,ATP2A3,ATP2B4,ATP5IF1,ATXN3,AURKB,BAMBI,BBS7,BCAP31,BCAS3,BCL3,BCL6,BCL7B,BCL9,BID,BLM,BMP5,BMP6,BMP7,BRCA1,BRCA2,BTC,C3,C7H6ORF125,CAB39,CAB39L,CALCOCO1,CALM1,CAMKK…
GO:BP	macromolecule modification	GO:0043412	1.16473e-13	753	AARS1,AASDHPPT,ABHD17C,ABL1,ABL2,ACE,ACSL1,ACVR1,ADAM8,ADRA2A,ADRA2C,AGT,AGTR2,AJUBA,AKT1S1,AKT2,ALG10,ALG14,ALG8,ALG9,ALPK2,ANKIB1,APOE,APP,AQP11,ARAF,ARHGEF2,ARIH2,ARNTL,ARRDC3,ASB10,ASB11,ASB13,ASB15,ASB2,ASB5,ASPH,ATAT1,ATG4A,ATG4D,ATM,ATP2B4,ATR,ATXN3,AURKB,B3GALNT1,B3GALT2,B3GNT3,B4GALT4,BARD1,BCKDK,BCL6,BCR,BDKRB2,BGN,BLM,BLOC1S1,BMP5,BMP6,BMP7,BMPER,BOD1,BRCA1,BRCA2,BST1,BTC,BUB1,BUB1B,C1…
GO:BP	microtubule cytoskeleton organization	GO:0000226	1.19708e-13	174	ABL1,APC2,ARHGEF10,ARHGEF2,ASPM,ATAT1,ATF5,ATXN3,AURKB,BRCA1,BRCA2,CAPN6,CC2D2A,CCDC40,CCDC65,CCDC88A,CCDC88C,CCNB1,CCNB2,CCNF,CCP110,CDC14B,CDC20,CDK1,CDK2AP2,CDK5R1,CENPE,CENPH,CENPJ,CEP131,CEP152,CEP76,CEP85,CHD3,CHEK1,CIB1,CKAP2,CKAP5,CLIP1,CLIP3,CLIP4,CNTLN,CNTROB,CPLANE2,CRMP1,CROCC,CUL7,DCX,DISC1,DLGAP5,DNAAF5,DOCK7,DRC1,DST,DVL1,DZIP1,EFHC1,EML4,EPHA3,ESPL1,EZR,FAM110A,FBXO5,FBXW5,FER,FES…
GO:BP	response to endogenous stimulus	GO:0009719	1.31559e-13	306	ABL1,ACACA,ACSBG1,ACSL1,ACTN2,ACVR1,ADAMTS12,ADAMTS7,ADCY6,ADGRA2,ADIPOR2,ADRA2A,AGT,AGTR2,AHR,AKAP6,AKT1S1,AKT2,ANKRD1,APLP1,APOE,APP,ARHGEF2,ASPN,ATF4,ATP1A2,ATP2B4,BAMBI,BCAS3,BLM,BMP5,BMP6,BMP7,BMPER,BRCA1,CACNB1,CALCOCO1,CALR,CAMK2A,CASK,CASP6,CASP9,CASQ2,CAV2,CCL19,CCN1,CD109,CD44,CD9,CHRD,CHURC1,CIB1,CILP,CITED1,COL16A1,COL1A2,COL2A1,COL3A1,COL5A2,CORO1B,CPEB3,CPEB4,CPNE3,CREB3L1,CRY2,CSNK…
GO:BP	cellular component organization or biogenesis	GO:0071840	1.88627e-13	1334	ABCA5,ABCB1,ABCB6,ABCC1,ABHD17C,ABI3BP,ABL1,ABL2,ABLIM2,ABLIM3,ACACA,ACAP3,ACE,ACOT8,ACTA1,ACTC1,ACTN2,ACTR3,ADAM15,ADAMTS12,ADAMTS14,ADAMTS15,ADAMTS16,ADAMTS19,ADAMTS2,ADAMTS20,ADAMTS6,ADAMTS7,ADAMTS8,ADAMTS9,ADAMTSL3,ADAMTSL5,ADD3,ADGRB3,ADGRL2,AEBP1,AFAP1,AFG3L2,AGRN,AGT,AIFM1,AJUBA,AKAP11,AKT1S1,AKT2,ALDH1A2,ALS2CL,AMOT,ANKFY1,ANKRD13A,ANKRD13B,ANKRD23,ANLN,ANTXR1,ANXA2,ANXA8,AP1S1,APAF1,APC2…
GO:BP	macromolecule localization	GO:0033036	1.8932e-13	543	ABCA5,ABCA6,ABCB1,ABCC1,ABHD17C,ABHD5,ABL1,ACE,ACSL1,ACTN2,ADRA2A,AFDN,AGRN,AIFM1,AJUBA,AKAP11,AKT2,AMOT,ANK1,ANK3,ANKRD1,ANKRD13A,ANKRD13C,ANO1,ANXA2,AP1S1,AP3M2,AP4B1,AP5B1,APOD,APOE,APOM,APPBP2,AQP11,ARFIP2,ARHGAP1,ARHGAP44,ARL8B,ARPIN,ARRDC2,ATAD1,ATG4A,ATG4D,ATG9A,ATM,ATP10A,ATP10D,ATP11B,ATP1B1,ATP2B4,ATP5IF1,ATP8B2,ATR,ATXN3,AUP1,AURKB,BAG3,BAIAP3,BARD1,BBS2,BBS5,BBS7,BCAP31,BCL3,BCL6,BCR,…
GO:BP	regulation of intracellular signal transduction	GO:1902531	2.04697e-13	335	ABL1,ACKR3,ADAM8,ADGRG1,ADRA1D,ADRA2A,ADRA2C,AGT,AJUBA,AKAP13,AKT1S1,AMOT,ANKRD1,ANO2,APIP,APOE,APP,ARAF,ARHGAP12,ARHGAP42,ARHGAP44,ARHGEF10,ARHGEF2,ARHGEF25,ARHGEF3,ARRDC3,ATF3,ATM,ATP2B4,ATR,BCAP31,BCL3,BCL6,BCR,BDKRB2,BID,BMP6,BMP7,BMPER,BST1,C1QTNF3,CALM1,CALR,CAPN3,CASTOR2,CAT,CAV2,CAVIN3,CBL,CCL19,CCL5,CCN1,CCN3,CCNB1,CD14,CD44,CDH2,CDON,CDT1,CEP192,CHI3L1,CIB1,CILP,CIT,CKB,CLU,COPS5,CSF3,C…
GO:BP	protein localization	GO:0008104	2.53051e-13	463	ABHD17C,ABL1,ACTN2,ADRA2A,AFDN,AGRN,AIFM1,AJUBA,AKAP11,AKT2,AMOT,ANK1,ANK3,ANKRD1,ANKRD13A,ANKRD13C,ANO1,AP1S1,AP3M2,AP4B1,AP5B1,APOD,APOE,APPBP2,AQP11,ARFIP2,ARHGAP1,ARHGAP44,ARL8B,ARPIN,ARRDC2,ATAD1,ATG4A,ATG4D,ATG9A,ATP1B1,ATP2B4,ATP5IF1,ATR,ATXN3,AUP1,AURKB,BAG3,BAIAP3,BARD1,BBS2,BBS5,BBS7,BCAP31,BCL3,BCL6,BCR,BID,BLZF1,BMP7,BMPER,BNIP3L,BRCA2,BUB1B,C1QTNF3,C2CD2L,C7H6ORF125,CACNG7,CALCRL,CAL…
GO:BP	cellular macromolecule localization	GO:0070727	2.56102e-13	464	ABHD17C,ABL1,ACTN2,ADRA2A,AFDN,AGRN,AIFM1,AJUBA,AKAP11,AKT2,AMOT,ANK1,ANK3,ANKRD1,ANKRD13A,ANKRD13C,ANO1,AP1S1,AP3M2,AP4B1,AP5B1,APOD,APOE,APPBP2,AQP11,ARFIP2,ARHGAP1,ARHGAP44,ARL8B,ARPIN,ARRDC2,ATAD1,ATG4A,ATG4D,ATG9A,ATP1B1,ATP2B4,ATP5IF1,ATR,ATXN3,AUP1,AURKB,BAG3,BAIAP3,BARD1,BBS2,BBS5,BBS7,BCAP31,BCL3,BCL6,BCR,BID,BLZF1,BMP7,BMPER,BNIP3L,BRCA2,BUB1B,C1QTNF3,C2CD2L,C7H6ORF125,CACNG7,CALCRL,CAL…
GO:BP	regulation of primary metabolic process	GO:0080090	3.06115e-13	1042	AARS1,ABHD5,ABL1,ABLIM3,ACADM,ACADVL,ACE,ACO1,ACOT8,ACSL1,ACTR3,ACVR1,ADAM8,ADNP,ADRA2A,ADRA2C,AEBP1,AFAP1L2,AGT,AGTR2,AHR,AIFM1,AJUBA,AKNA,AKT1S1,AKT2,ANKIB1,ANKRD1,ANKRD2,ANTXR1,ANXA2,ANXA8,APAF1,APLP1,APOD,APOE,APP,AQP11,ARAF,ARHGEF2,ARIH2,ARNTL,ARRDC3,ARX,ASAH1,ASB11,ASB5,ASPH,ASXL3,ATAD2,ATF3,ATF4,ATF5,ATM,ATOH8,ATP1B3,ATP2A3,ATP2B4,ATP5IF1,ATR,ATXN1,ATXN3,AURKB,AZIN2,BAG3,BAMBI,BBS7,BCAP31,…
GO:BP	regulation of cellular metabolic process	GO:0031323	3.78227e-13	996	AARS1,ABHD5,ABL1,ABLIM3,ACADM,ACADVL,ACE,ACO1,ACOT8,ACSL1,ACTR3,ACVR1,ADAM8,ADNP,ADRA2A,ADRA2C,AEBP1,AFAP1L2,AGT,AGTR2,AHR,AIFM1,AJUBA,AKNA,AKT1S1,AKT2,ANKIB1,ANKRD1,ANKRD2,ANXA2,APAF1,APLP1,APOD,APOE,APP,ARAF,ARHGEF2,ARIH2,ARNTL,ARX,ASL,ASS1,ASXL3,ATAD2,ATF3,ATF4,ATF5,ATM,ATOH8,ATP1B3,ATP2B4,ATP5IF1,ATP7A,ATR,ATXN1,AURKB,BAG3,BAMBI,BARD1,BBS7,BCAP31,BCAS3,BCKDK,BCL11A,BCL3,BCL6,BCL7B,BCL9,BCORL1…
GO:BP	protein phosphorylation	GO:0006468	4.70974e-13	349	ABL1,ABL2,ACE,ACSL1,ACVR1,ADAM8,ADRA2A,ADRA2C,AGT,AJUBA,AKT1S1,AKT2,ALPK2,APOE,APP,ARAF,ARHGEF2,ATM,ATP2B4,ATR,AURKB,BCKDK,BCR,BDKRB2,BLM,BMP5,BMP6,BMP7,BMPER,BST1,BTC,BUB1,BUB1B,C3,CAB39,CAB39L,CAMK2A,CAMK2G,CAMKK2,CAMKV,CASK,CBL,CCDC88A,CCDC88C,CCL19,CCN1,CCNB1,CCNB2,CCNB3,CCNE1,CCNE2,CCNG2,CCNL1,CCNT2,CD109,CD40LG,CD44,CD80,CDC25B,CDC42BPG,CDK1,CDK14,CDK17,CDK20,CDK5R1,CDON,CENPE,CEP85,CHEK1,C…
GO:BP	cellular catabolic process	GO:0044248	4.89288e-13	417	AASDHPPT,ABHD3,ABHD5,ACAD10,ACADL,ACADM,ACADS,ACADVL,ACAT1,ACE,ACOT7,ACOT8,ACOX2,ADAM8,ADAMTS12,ADHFE1,ADRA2A,AIFM1,AKR1A1,AKT2,ALDH1L2,ALDH2,ALDH4A1,ALDH6A1,ANKIB1,ANPEP,ANXA2,APAF1,APOE,APP,APPBP2,ARAF,ARFIP2,ARIH2,ARL8B,ASAH1,ASB2,ATG4A,ATG4D,ATG9A,ATM,ATP2B4,ATP5IF1,ATXN3,AUH,AUP1,BAG3,BBS7,BCAP31,BCAS3,BCAT2,BCKDHA,BCKDHB,BLVRB,BNIP3,BNIP3L,C1H18ORF25,CACHD1,CALCOCO2,CALCR,CARHSP1,CAT,CBL,CC…
GO:BP	regulation of protein metabolic process	GO:0051246	5.99023e-13	498	AARS1,ABL1,ACE,ACO1,ACOT8,ACSL1,ACVR1,ADAM8,ADRA2A,ADRA2C,AGT,AGTR2,AIFM1,AJUBA,AKT1S1,AKT2,ANKIB1,ANTXR1,ANXA2,ANXA8,APAF1,APLP1,APOD,APOE,APP,AQP11,ARAF,ARHGEF2,ARIH2,ARNTL,ARRDC3,ASB11,ASB5,ASPH,ATP2A3,ATP2B4,ATP5IF1,ATXN3,AZIN2,BBS7,BCAP31,BCL3,BCL6,BDKRB2,BID,BIN1,BLM,BMP5,BMP6,BMP7,BMPER,BOD1,BRCA1,BST1,BTC,BUB1B,BZW2,C3,C4A,C7H6ORF125,CAB39,CAB39L,CALM1,CALR,CAMKK2,CAPN3,CAPRIN2,CASP9,CBL,…
GO:BP	positive regulation of macromolecule metabolic process	GO:0010604	7.30212e-13	657	ABL1,ABLIM3,ACE,ACSL1,ACTA2,ACTC1,ACTR3,ACVR1,ADAM8,ADRA2A,ADRA2C,AFAP1L2,AGT,AGTR2,AHR,AIFM1,AJUBA,AKNA,AKT2,ALDH1A2,ANKIB1,ANKRD1,ANTXR1,ANXA2,APAF1,APOE,APP,ARAF,ARHGEF2,ARIH2,ARNTL,ARRDC3,ARX,ASB11,ASB5,ASPH,ASXL3,ATAD2,ATF3,ATF4,ATF5,ATM,ATOH8,ATP2A3,ATP2B4,ATP5IF1,ATXN3,AURKB,BAMBI,BBS7,BCAP31,BCAS3,BCL3,BCL6,BCL7B,BCL9,BID,BLM,BMP5,BMP6,BMP7,BRCA1,BRCA2,BTC,BVES,C1QTNF3,C3,C7H6ORF125,CAB39…
GO:BP	carboxylic acid metabolic process	GO:0019752	8.83554e-13	213	AARS1,AASDHPPT,ABHD3,ACACA,ACAD10,ACADL,ACADM,ACADS,ACADVL,ACAT1,ACCS,ACO1,ACO2,ACOT7,ACOT8,ACOX2,ACSBG1,ACSL1,ACSL4,ACSM4,ACSM5,ACSS1,ACY1,ADHFE1,AKR1A1,AKT2,ALDH18A1,ALDH1A2,ALDH1L2,ALDH4A1,ALDH6A1,ALDOC,ANKRD23,APIP,APP,ASAH1,ASL,ASNS,ASS1,ATF4,ATP2B4,AUH,AZIN2,BCAT1,BCAT2,BCKDHA,BCKDHB,BRCA1,CARNMT1,CARNS1,CARS1,CDS1,CPS1,CPT1B,CPT1C,CPT2,CRABP1,CRABP2,CRAT,CRYL1,CYP1A1,CYP27A1,CYP2F1,CYP7B1,…
GO:BP	regulation of cell differentiation	GO:0045595	1.04658e-12	300	ABCA5,ABI3BP,ABL1,ACVR1,ADAM8,ADAMTS12,ADAMTS20,ADAMTS7,ADAMTS9,ADGRA2,ADM,ADRA2C,AGT,ANXA2,APP,ARHGEF2,ATAT1,ATF4,ATOH8,BAMBI,BBS12,BCL6,BCL7B,BEND6,BHLHB9,BHLHE41,BIN1,BMP6,BMP7,BOC,C7H6ORF125,CALR,CAPN3,CAPRIN2,CCN1,CCN3,CCN4,CCNB1,CCNB2,CD109,CDON,CDS1,CHRD,CIB1,CITED1,CNTN4,COL5A1,COL5A2,CRABP2,CSF3,CTHRC1,CTNNA1,CUL4A,CUL7,CUX2,CYB5D2,DAB2,DACT3,DDR2,DIP2B,DISC1,DLK2,DLL1,DNMT1,DPYSL5,DROSH…
GO:BP	axon development	GO:0061564	1.07683e-12	123	ABL1,AFG3L2,APOD,APP,ARHGEF25,ARX,BMP7,BOC,BSG,CDH11,CDH2,CDK5R1,CNP,CNR1,CNTN1,CNTN4,CRABP2,CRMP1,DCX,DIP2B,DOCK7,DPYSL5,DVL1,EDNRA,EFNA1,EFNB3,EGR2,EIF3J,EMB,EPHA3,EPHA4,EPHA7,EPHB2,EPHB3,EPHB4,ERBB2,ETV1,EXT1,FLRT3,FN1,GATA3,GFRA3,GLI2,GLI3,GRM7,IGSF9,INPP5F,ITGB1,KIF5C,KLF4,LIMK1,LRP4,LRRC4C,LRTM1,MAP1A,MAP1B,MAP1S,MAP3K13,MAP6,MYOT,NEFL,NEO1,NEXN,NFIB,NGFR,NIN,NRCAM,NTN3,NUMBL,PAK3,PLPPR4,PL…
GO:BP	positive regulation of multicellular organismal process	GO:0051240	1.11558e-12	306	ABI3BP,ABL1,ACSL1,ACVR1,ADAM8,ADGRB3,ADGRL2,ADIPOR2,ADM,ADRA1D,ADRA2A,AFAP1L2,AGT,AMOT,ANXA2,APOE,APP,ARHGEF2,ARX,ATF4,ATP2A1,BAMBI,BCL3,BCL6,BCL7B,BHLHB9,BIN1,BMP6,BMP7,BMPER,BRCA1,C1QTNF3,C3,CAPN3,CAPRIN2,CBLB,CCN1,CD14,CD2,CD200,CD276,CD40LG,CD80,CEBPG,CFAP20,CHI3L1,CIB1,CLSTN2,CLSTN3,CLU,COX1,CPT1C,CPT2,CRABP2,CTSC,CUL7,CUX2,DAB2,DDX1,DDX3X,DDX58,DECR1,DEF8,DHPS,DHX58,DISC1,DLG5,DLL1,DNAJA3,D…
GO:BP	positive regulation of developmental process	GO:0051094	1.39694e-12	260	ABI3BP,ABL1,ACVR1,ADAM8,ADAMTS20,ADAMTS9,ADGRB3,ADGRL2,ADM,ADRA2C,AGT,AMOT,APOE,ARHGEF2,ARX,ATF4,ATOH8,BAMBI,BCL6,BCL7B,BEND6,BHLHB9,BIN1,BMP5,BMP6,BMP7,BMPER,BNIP3,BOC,BRCA1,C3,CAPN3,CAPRIN2,CCN1,CCN4,CDC20,CDON,CDS1,CHI3L1,CLSTN2,CLSTN3,CORO1B,CORO1C,CRABP2,CSF3,CTHRC1,CUL7,CUX2,CYB5D2,DAB2,DCN,DDHD2,DDR2,DISC1,DLG5,DLL1,DMRT2,DUSP10,EGF,EGR2,EGR3,EIF4G1,EMILIN1,EMILIN2,ENG,ENPP2,EPHB2,EPHB3,ER…
GO:BP	positive regulation of protein metabolic process	GO:0051247	1.49864e-12	312	ABL1,ACE,ACSL1,ACVR1,ADAM8,ADRA2A,ADRA2C,AGT,AGTR2,AIFM1,AJUBA,AKT2,ANKIB1,ANTXR1,ANXA2,APAF1,APOE,APP,ARAF,ARHGEF2,ARIH2,ARNTL,ARRDC3,ASB11,ASB5,ASPH,ATP2A3,ATP2B4,ATP5IF1,ATXN3,BBS7,BCAP31,BCL3,BCL6,BID,BMP5,BMP6,BMP7,BRCA1,BTC,C3,C7H6ORF125,CAB39,CAB39L,CALM1,CAMKK2,CAPN3,CASP9,CBLB,CCDC88A,CCL19,CCN1,CCNB1,CCNT2,CD40LG,CD44,CD80,CDC20,CDC25B,CDCA2,CDK5R1,CDON,CENPE,CHI3L1,CIB1,CKS2,CLIP3,CLN6…
GO:BP	positive regulation of cell projection organization	GO:0031346	2.06995e-12	83	ABL2,ACTR3,ANLN,APOE,AVIL,BHLHB9,BMP5,BMP7,CAPRIN2,CCDC88A,CCP110,CDC42EP3,CENPJ,CNTN1,CORO1B,CORO1C,CRABP2,CROCC,CUL7,CUX2,DEF8,DVL1,DYNLL1,DZIP1,ENPP2,EPHA3,EPS8,EPS8L2,FAM98A,FBXW8,FES,FN1,FNBP1L,FSCN1,FYN,IFT88,LIMK1,LRP8,LYN,MAP3K13,MAP6,MDK,MNS1,MSTN,NEFL,NEGR1,NEURL1,NIN,OBSL1,PLCE1,PLEKHM1,PLXNA1,PLXNA2,PLXNA3,PLXNB3,PLXND1,PRKCI,PRKD1,PTK2B,PTK7,PTN,PTPRD,RAC2,RIPOR2,RND2,ROBO1,ROR2,SCAR…
GO:BP	muscle structure development	GO:0061061	2.09341e-12	150	ACADM,ACTA1,ACTC1,ACTN2,ACVR1,ADAMTS15,ADGRB3,ADM,AFG3L2,ALPK2,ANKRD1,ANKRD23,ASB2,ATF3,BCL9,BHLHE41,BIN1,BOC,BVES,C7H6ORF125,CACNA1S,CAPN3,CASQ1,CAV2,CCN3,CCNT2,CD9,CDH2,CDON,CHRNA1,CHRND,COL11A1,CSRP2,DLL1,DNMT1,DOCK5,DUSP29,DYRK1B,EDNRA,EGLN1,EGR1,EGR2,ENG,EPAS1,ERBB3,ETV1,EZH2,FBXO40,FHL1,FHOD3,FLNC,FLOT2,FOS,FXR1,FZD2,HDGFL2,HEY2,HOMER1,IGFBP5,IL18,ITGB1,JPH1,KIT,LMOD2,LOC100736765,LOX,MAFF,…
GO:BP	regulation of nitrogen compound metabolic process	GO:0051171	2.38691e-12	1013	AARS1,ABL1,ABLIM3,ACE,ACO1,ACOT8,ACSL1,ACTR3,ACVR1,ADAM8,ADNP,ADRA2A,ADRA2C,AEBP1,AFAP1L2,AGT,AGTR2,AHR,AIFM1,AJUBA,AKNA,AKT1S1,AKT2,ANKIB1,ANKRD1,ANKRD2,ANTXR1,ANXA2,ANXA8,APAF1,APLP1,APOD,APOE,APP,AQP11,ARAF,ARHGEF2,ARIH2,ARNTL,ARRDC3,ARX,ASB11,ASB5,ASL,ASPH,ASS1,ASXL3,ATAD2,ATF3,ATF4,ATF5,ATM,ATOH8,ATP1B3,ATP2A3,ATP2B4,ATP5IF1,ATR,ATXN1,ATXN3,AURKB,AZIN2,BAG3,BAMBI,BBS7,BCAP31,BCAS3,BCL11A,BCL…
GO:BP	organic substance catabolic process	GO:1901575	2.58682e-12	423	AASDHPPT,ABHD17C,ABHD3,ABHD5,ACAD10,ACADL,ACADM,ACADS,ACADVL,ACAT1,ACE,ACOT7,ACOT8,ACOX2,ADAM8,ADAMTS12,ADAMTS7,ADHFE1,ADRA2A,AIFM1,AKR1A1,AKT2,ALDH1A1,ALDH1L2,ALDH2,ALDH4A1,ALDH6A1,ALDOC,ANKIB1,ANPEP,ANXA2,APAF1,APOE,APP,APPBP2,AQP11,ARAF,ARIH2,ASAH1,ASB11,ASB2,ASB5,ATM,ATP2B4,ATP5IF1,ATXN3,AUH,AUP1,AZIN2,BBS7,BCAP31,BCAT2,BCKDHA,BCKDHB,BLVRB,BNIP3,BNIP3L,C1H18ORF25,CACHD1,CALCR,CAPN3,CARHSP1,CB…
GO:BP	organic acid metabolic process	GO:0006082	2.79842e-12	216	AARS1,AASDHPPT,ABHD3,ACACA,ACAD10,ACADL,ACADM,ACADS,ACADVL,ACAT1,ACCS,ACO1,ACO2,ACOT7,ACOT8,ACOX2,ACSBG1,ACSL1,ACSL4,ACSM4,ACSM5,ACSS1,ACY1,ADHFE1,AKR1A1,AKT2,ALDH18A1,ALDH1A2,ALDH1L2,ALDH4A1,ALDH6A1,ALDOC,ANKRD23,APIP,APP,ASAH1,ASL,ASNS,ASS1,ATF4,ATP2B4,AUH,AZIN2,BCAT1,BCAT2,BCKDHA,BCKDHB,BRCA1,CARNMT1,CARNS1,CARS1,CDS1,CPS1,CPT1B,CPT1C,CPT2,CRABP1,CRABP2,CRAT,CRYL1,CYP1A1,CYP27A1,CYP2F1,CYP2R1,…
GO:BP	regulation of multicellular organismal development	GO:2000026	2.79842e-12	273	ABL1,ACVR1,ADAM8,ADAMTS12,ADAMTS7,ADGRA2,ADGRB2,ADGRB3,ADGRL2,ADM,AMOT,ANGPT2,ANXA2,ASPN,ATF4,ATOH8,ATP2B4,BCL6,BHLHB9,BHLHE41,BIN1,BMP6,BMP7,BMPER,BRCA1,C3,CAPN3,CAPRIN2,CCN1,CCN4,CD109,CHI3L1,CIB1,CLSTN2,CLSTN3,CRABP2,CREB3L1,CSF3,CTNNA1,CTSC,CUL4A,CUL7,CUX2,DCN,DDR2,DIP2B,DISC1,DLG5,DLL1,DPYSL5,DROSHA,DUSP10,EFNA1,EFNB3,EGF,EGLN1,EGR2,EGR3,EMILIN1,EMILIN2,ENG,ENPP2,EPHA7,EPHB2,EPHB3,ERBB2,EZH2…
GO:BP	positive regulation of cellular metabolic process	GO:0031325	3.60064e-12	580	ABHD5,ABL1,ABLIM3,ACE,ACSL1,ACTR3,ACVR1,ADAM8,ADRA2A,ADRA2C,AFAP1L2,AGT,AGTR2,AHR,AJUBA,AKNA,AKT2,ANKIB1,ANKRD1,ANXA2,APOE,APP,ARAF,ARHGEF2,ARIH2,ARNTL,ASL,ASS1,ASXL3,ATAD2,ATF3,ATF4,ATF5,ATM,ATOH8,ATP2B4,ATP7A,AURKB,BAG3,BAMBI,BBS7,BCAP31,BCAS3,BCL3,BCL7B,BCL9,BLM,BMP5,BMP6,BMP7,BNIP3,BNIP3L,BRCA1,BRCA2,BTC,BVES,C3,C7H6ORF125,CAB39,CAB39L,CALCOCO1,CALCOCO2,CALM1,CAMKK2,CAMTA2,CAPN3,CARF,CASK,CCD…
GO:BP	oxoacid metabolic process	GO:0043436	4.15327e-12	214	AARS1,AASDHPPT,ABHD3,ACACA,ACAD10,ACADL,ACADM,ACADS,ACADVL,ACAT1,ACCS,ACO1,ACO2,ACOT7,ACOT8,ACOX2,ACSBG1,ACSL1,ACSL4,ACSM4,ACSM5,ACSS1,ACY1,ADHFE1,AKR1A1,AKT2,ALDH18A1,ALDH1A2,ALDH1L2,ALDH4A1,ALDH6A1,ALDOC,ANKRD23,APIP,APP,ASAH1,ASL,ASNS,ASS1,ATF4,ATP2B4,AUH,AZIN2,BCAT1,BCAT2,BCKDHA,BCKDHB,BRCA1,CARNMT1,CARNS1,CARS1,CDS1,CPS1,CPT1B,CPT1C,CPT2,CRABP1,CRABP2,CRAT,CRYL1,CYP1A1,CYP27A1,CYP2F1,CYP7B1,…
GO:BP	axonogenesis	GO:0007409	5.24547e-12	114	ABL1,AFG3L2,APP,ARHGEF25,ARX,BMP7,BOC,BSG,CDH11,CDH2,CDK5R1,CNP,CNTN1,CNTN4,CRABP2,CRMP1,DCX,DIP2B,DOCK7,DPYSL5,DVL1,EDNRA,EFNA1,EFNB3,EGR2,EIF3J,EMB,EPHA3,EPHA4,EPHA7,EPHB2,EPHB3,EPHB4,ERBB2,ETV1,EXT1,FLRT3,FN1,GATA3,GFRA3,GLI2,GLI3,IGSF9,ITGB1,KIF5C,LIMK1,LRP4,LRRC4C,LRTM1,MAP1A,MAP1B,MAP1S,MAP3K13,MAP6,MYOT,NEFL,NEO1,NEXN,NFIB,NGFR,NIN,NRCAM,NTN3,NUMBL,PAK3,PLPPR4,PLXNA1,PLXNA2,PLXNA3,PLXNB3,P…
GO:BP	heart development	GO:0007507	1.14191e-11	140	ABI3BP,ACADM,ACTC1,ACTN2,ACVR1,ADAM15,ADAMTS6,ADM,ALDH1A2,ALPK2,ANKRD1,ASB2,ATM,BBS7,BICC1,BMP7,BVES,CALCRL,CC2D2A,CCDC40,CCN1,COL11A1,COL2A1,COL3A1,COL5A1,CPE,CPLANE1,CPLANE2,DCHS1,DHRS3,DLL1,DRC1,DZIP1,EDNRA,EFNA1,EGLN1,EMILIN1,ENG,ERBB2,ERBB3,EXT1,FBN1,FGF9,FHOD3,FLRT3,FN1,FOXJ1,FREM2,FZD2,GATA3,GJA1,GJA5,GJC1,GLI2,GLI3,GPC3,GRK2,GYS1,HEY2,IFT140,IFT57,INSR,ITGB1,KDR,LOC100736765,LOC100737755,…
GO:BP	positive regulation of catalytic activity	GO:0043085	1.24057e-11	239	ABHD5,ABL1,ABL2,ABR,ACE,ACSL1,ADAM8,ADRA2A,ADRA2C,AGT,AGTR2,AIFM1,AJUBA,AKT2,ANTXR1,APAF1,APC2,APOE,ARHGAP42,ARHGEF10,ARHGEF19,ARHGEF2,ARHGEF26,ARRDC3,ASAP2,ASAP3,ASPH,ATP2A3,ATP2B4,ATP7A,AURKB,AZIN2,BCAP31,BCAS3,BCR,BID,BTC,CAB39,CAB39L,CALM1,CAMKK2,CASP9,CAV2,CCDC88A,CCL19,CCL5,CCN1,CCNB1,CCNT2,CD200,CD40LG,CDC20,CDC25B,CDK5R1,CENPE,CHI3L1,CHN2,CHTF18,CIB1,CKS2,CLPX,CLSPN,CLU,COPS5,COPS8,CORO1C…
GO:BP	response to organic substance	GO:0010033	1.24057e-11	448	ABL1,ABL2,ACACA,ACKR3,ACKR4,ACSBG1,ACSL1,ACTN2,ACTR3,ADAM15,ADAMTS12,ADAMTS7,ADCY3,ADCY6,ADIPOR2,ADORA2A,ADRA2A,AGRN,AGTR2,AHR,AKAP6,AKR1A1,AKT2,ALAS1,ALDH1A1,ALDH1A2,ANKRD1,ANO1,APLP1,APOE,APP,AQP11,ARHGEF2,ASAH1,ATF3,ATF4,ATIC,ATM,ATP1A2,ATP2B4,ATXN3,AUP1,BAG3,BAIAP3,BCAP31,BCAS3,BCAT2,BCR,BLM,BMP6,BMP7,BRCA1,C2CD2L,CACNB1,CALCOCO1,CALCOCO2,CALCRL,CALR,CAMK2A,CASP6,CASP9,CASQ2,CAV2,CCDC47,CCL19…
GO:BP	extracellular structure organization	GO:0043062	1.31636e-11	96	ABI3BP,ABL1,ADAMTS12,ADAMTS14,ADAMTS15,ADAMTS16,ADAMTS19,ADAMTS2,ADAMTS20,ADAMTS6,ADAMTS7,ADAMTS8,ADAMTS9,ADAMTSL3,ADAMTSL5,AEBP1,AGT,ANTXR1,ANXA2,APLP1,APP,BCL3,CAV2,CCN1,COL11A1,COL11A2,COL16A1,COL1A2,COL22A1,COL27A1,COL2A1,COL3A1,COL5A1,COL5A2,COL5A3,COLQ,DDR2,DPP4,ECM2,EGFL6,EMILIN1,ERO1A,EXT1,FAP,FBLN1,FBLN5,FGFR4,FKBP10,FMOD,FSCN1,HPN,HSD17B12,ITGB1,KAZALD1,LAMB1,LAMB3,LAMC1,LOC100737755,LO…
GO:BP	cell death	GO:0008219	1.47832e-11	358	AARS1,ABL1,ACKR3,ACOX2,ACTC1,ACVR1,ADAM8,ADAMTS20,ADNP,ADORA2A,AEN,AGT,AGTR2,AIFM1,AKT2,ALDH1A2,ALPK2,ANGPTL4,ANKRD1,ANKRD13C,APAF1,APIP,APOE,APP,ARAF,ASAH1,ASNS,ATF3,ATF4,ATF5,ATM,ATP2A1,ATP2A3,ATP5IF1,AURKB,BAG3,BARD1,BCAP31,BCL3,BCL6,BDKRB2,BEX3,BHLHB9,BID,BIN1,BMP7,BNIP3,BNIP3L,BRCA1,BRCA2,BTC,CAPN3,CASP6,CASP9,CAT,CBL,CCL19,CCL5,CCN1,CD40LG,CD44,CDIP1,CDK1,CHCHD10,CHEK1,CHI3L1,CIB1,CIDEC,CIT…
GO:BP	positive regulation of cellular component biogenesis	GO:0044089	1.47875e-11	131	ABL1,ACTR3,ADGRB3,ADGRL2,AGT,AJUBA,ANLN,ARHGEF10,ARHGEF10L,ATAT1,ATM,ATR,BAIAP2L2,BHLHB9,BID,BIN1,BMP7,CCDC88A,CCP110,CDC42EP3,CDT1,CENPJ,CKAP5,CLIP1,CLSTN2,CLSTN3,CLU,CNOT6,CNOT6L,COL16A1,CRACD,CROCC,CSF3,CUX2,DEF8,DLG5,DNMT1,DYNLL1,DZIP1,EIF4G1,EMILIN1,EPHB2,EPHB3,EPS8,EPS8L2,ESR1,FAM98A,FCHSD1,FCHSD2,FER,FES,FHOD1,FLRT3,FNBP1L,FNIP1,FSCN1,GPSM2,GRID2,IFT88,KDR,LDB2,LGALS3,LIMK1,LMOD2,LRRC4B,LR…
GO:BP	cell population proliferation	GO:0008283	1.67022e-11	366	ABI3BP,ABL1,ACE,ACKR3,ADGRG1,ADM,AHR,AKNA,AKT2,ALDH1A2,APOD,APOE,APP,AQP11,ARHGEF2,ARIH2,ARX,ATF5,ATM,ATOH8,ATP5F1A,ATP5IF1,BAMBI,BCL6,BCL7B,BID,BMP5,BMP6,BMP7,BMPER,BRCA2,BST1,BTC,CALCRL,CALR,CASK,CAV2,CBLB,CCL5,CCN1,CCN3,CCNB1,CCPG1,CD109,CD151,CD276,CD40LG,CD80,CD9,CDCA7,CDCA7L,CDH2,CDK1,CDON,CEP131,CHEK1,CHRD,CIB1,CKS2,CLEC12B,CLU,CNN1,CNOT6,CNOT6L,COPS8,COX17,CTC1,CTHRC1,CTNNA1,CUL4A,CYP7B1,…
GO:BP	apoptotic process	GO:0006915	2.51711e-11	327	AARS1,ABL1,ACKR3,ACTC1,ACVR1,ADAM8,ADAMTS20,ADNP,ADORA2A,AEN,AGT,AGTR2,AIFM1,AKT2,ALDH1A2,ALPK2,ANGPTL4,ANKRD1,ANKRD13C,APAF1,APIP,APOE,APP,ARAF,ASNS,ATF3,ATF4,ATF5,ATM,ATP2A1,ATP2A3,ATP5IF1,AURKB,BAG3,BARD1,BCAP31,BCL3,BCL6,BDKRB2,BEX3,BHLHB9,BID,BIN1,BMP7,BNIP3,BNIP3L,BRCA1,BRCA2,BTC,CAPN3,CASP6,CASP9,CAT,CBL,CCL19,CCL5,CCN1,CD40LG,CD44,CDIP1,CDK1,CHCHD10,CHEK1,CHI3L1,CIB1,CIDEC,CIT,CITED1,CKB,…
GO:BP	extracellular matrix organization	GO:0030198	2.6774e-11	95	ABI3BP,ABL1,ADAMTS12,ADAMTS14,ADAMTS15,ADAMTS16,ADAMTS19,ADAMTS2,ADAMTS20,ADAMTS6,ADAMTS7,ADAMTS8,ADAMTS9,ADAMTSL3,ADAMTSL5,AEBP1,AGT,ANTXR1,ANXA2,APLP1,APP,BCL3,CAV2,CCN1,COL11A1,COL11A2,COL16A1,COL1A2,COL22A1,COL27A1,COL2A1,COL3A1,COL5A1,COL5A2,COL5A3,COLQ,DDR2,DPP4,ECM2,EGFL6,EMILIN1,ERO1A,EXT1,FAP,FBLN1,FBLN5,FGFR4,FKBP10,FMOD,FSCN1,HPN,HSD17B12,ITGB1,KAZALD1,LAMB1,LAMB3,LAMC1,LOC100737755,LO…
GO:BP	programmed cell death	GO:0012501	2.8525e-11	337	AARS1,ABL1,ACKR3,ACTC1,ACVR1,ADAM8,ADAMTS20,ADNP,ADORA2A,AEN,AGT,AGTR2,AIFM1,AKT2,ALDH1A2,ALPK2,ANGPTL4,ANKRD1,ANKRD13C,APAF1,APIP,APOE,APP,ARAF,ASAH1,ASNS,ATF3,ATF4,ATF5,ATM,ATP2A1,ATP2A3,ATP5IF1,AURKB,BAG3,BARD1,BCAP31,BCL3,BCL6,BDKRB2,BEX3,BHLHB9,BID,BIN1,BMP7,BNIP3,BNIP3L,BRCA1,BRCA2,BTC,CAPN3,CASP6,CASP9,CAT,CBL,CCL19,CCL5,CCN1,CD40LG,CD44,CDIP1,CDK1,CHCHD10,CHEK1,CHI3L1,CIB1,CIDEC,CIT,CITED…
GO:BP	regulation of biological quality	GO:0065008	3.29253e-11	486	AARS1,ABCB1,ABCC1,ABHD17C,ABL1,ABL2,ACE,ACKR3,ACKR4,ACTA2,ACTN2,ADCY6,ADGRB3,ADGRL2,ADM,ADORA2A,ADRA1D,ADRA2A,ADRA2C,AGT,AGTR2,AKAP11,AKAP6,AKT1S1,AKT2,ALDH1A2,ANO1,ANO2,ANPEP,ANXA2,APOE,APP,AQP11,AQP7,ARHGAP42,ARHGAP44,ARHGAP5,ARPC5,ATAD1,ATF4,ATG9A,ATP10A,ATP10D,ATP11B,ATP1A2,ATP1B1,ATP2B4,ATP5IF1,ATP7A,ATP8B2,AVIL,BAG3,BAIAP2L2,BAIAP3,BCAP31,BCAT2,BCR,BDKRB2,BHLHB9,BID,BIN1,BLOC1S4,BMP5,BMP6,B…
GO:BP	external encapsulating structure organization	GO:0045229	3.42498e-11	95	ABI3BP,ABL1,ADAMTS12,ADAMTS14,ADAMTS15,ADAMTS16,ADAMTS19,ADAMTS2,ADAMTS20,ADAMTS6,ADAMTS7,ADAMTS8,ADAMTS9,ADAMTSL3,ADAMTSL5,AEBP1,AGT,ANTXR1,ANXA2,APLP1,APP,BCL3,CAV2,CCN1,COL11A1,COL11A2,COL16A1,COL1A2,COL22A1,COL27A1,COL2A1,COL3A1,COL5A1,COL5A2,COL5A3,COLQ,DDR2,DPP4,ECM2,EGFL6,EMILIN1,ERO1A,EXT1,FAP,FBLN1,FBLN5,FGFR4,FKBP10,FMOD,FSCN1,HPN,HSD17B12,ITGB1,KAZALD1,LAMB1,LAMB3,LAMC1,LOC100737755,LO…
GO:BP	regulation of cell death	GO:0010941	4.15595e-11	296	AARS1,ABL1,ACKR3,ACOX2,ACTC1,ACVR1,ADAM8,ADAMTS20,ADNP,ADORA2A,AGT,AGTR2,AIFM1,AKT2,ALDH1A2,ALPK2,ANGPTL4,ANKRD1,ANKRD13C,APAF1,APIP,APOE,ARAF,ASAH1,ASNS,ATF3,ATF4,ATF5,ATM,AURKB,BAG3,BARD1,BCAP31,BCL3,BCL6,BDKRB2,BHLHB9,BID,BIN1,BMP7,BNIP3,BNIP3L,BRCA1,BTC,CAPN3,CASP6,CASP9,CAT,CBL,CCL19,CCL5,CCN1,CD40LG,CD44,CDK1,CIB1,CIDEC,CITED1,CKB,CLIP3,CLU,COL2A1,COPS5,CRADD,CSRNP3,CTNNA1,CTSC,CTSZ,DAB2,DA…
GO:BP	cellular response to organic substance	GO:0071310	4.52381e-11	367	ABL1,ABL2,ACACA,ACKR3,ACKR4,ACSL1,ACTN2,ACTR3,ADAM15,ADAMTS12,ADAMTS7,ADCY3,ADCY6,ADIPOR2,ADRA2A,AGTR2,AHR,AKAP6,AKT2,ALDH1A2,ANKRD1,ANO1,APLP1,APP,ARHGEF2,ASAH1,ATF3,ATF4,ATIC,ATM,ATP1A2,ATP2B4,ATXN3,AUP1,BAG3,BAIAP3,BCAS3,BCAT2,BCR,BLM,BMP6,BMP7,BRCA1,C2CD2L,CACNB1,CALCOCO1,CALCRL,CALR,CAMK2A,CASP6,CASP9,CASQ2,CAV2,CCL19,CCL5,CCR9,CD14,CD44,CD80,CDIP1,CIB1,CMPK2,COL16A1,COL1A2,COL5A2,COPS5,CPEB…
GO:BP	regulation of phosphate metabolic process	GO:0019220	4.7091e-11	289	ABL1,ACE,ACSL1,ACVR1,ADAM8,ADRA2A,ADRA2C,AGT,AGTR2,AJUBA,AKT1S1,AKT2,APOE,APP,ARAF,ARHGEF2,ATP2B4,ATP5IF1,BARD1,BDKRB2,BLM,BMP5,BMP6,BMP7,BMPER,BOD1,BST1,BTC,C3,CAB39,CAB39L,CALM1,CAMKK2,CBL,CCDC88A,CCDC88C,CCL19,CCN1,CCNB1,CCNB2,CCNB3,CCNE1,CCNE2,CCNG2,CCNL1,CCNT2,CD109,CD40LG,CD44,CD80,CDC25B,CDCA2,CDK5R1,CDON,CENPE,CEP85,CHI3L1,CIB1,CKS2,CLIP3,CLSPN,CLU,COPS8,CORO1C,CRY2,CSF3,CSNK2B,CSPG4,CTF1…
GO:BP	regulation of phosphorus metabolic process	GO:0051174	4.7091e-11	289	ABL1,ACE,ACSL1,ACVR1,ADAM8,ADRA2A,ADRA2C,AGT,AGTR2,AJUBA,AKT1S1,AKT2,APOE,APP,ARAF,ARHGEF2,ATP2B4,ATP5IF1,BARD1,BDKRB2,BLM,BMP5,BMP6,BMP7,BMPER,BOD1,BST1,BTC,C3,CAB39,CAB39L,CALM1,CAMKK2,CBL,CCDC88A,CCDC88C,CCL19,CCN1,CCNB1,CCNB2,CCNB3,CCNE1,CCNE2,CCNG2,CCNL1,CCNT2,CD109,CD40LG,CD44,CD80,CDC25B,CDCA2,CDK5R1,CDON,CENPE,CEP85,CHI3L1,CIB1,CKS2,CLIP3,CLSPN,CLU,COPS8,CORO1C,CRY2,CSF3,CSNK2B,CSPG4,CTF1…
GO:BP	developmental growth	GO:0048589	4.85859e-11	148	ABL1,ADM,AFG3L2,APOD,APP,ARIH2,ARX,ATF5,ATM,BCL9,BRCA2,CAPN3,CCN3,CD9,CHEK1,CHRNA1,CHRND,COL27A1,COLQ,CRABP2,CTC1,CYFIP2,DCX,DDR2,DIP2B,DLL1,DUSP10,DVL1,EDNRA,EHMT2,EIF3J,EPHA7,ESR1,EXT1,EZH2,EZR,FGF1,FGF9,FLRT3,FN1,FZD9,GAMT,GATA3,GDF9,GHR,GLI2,GLI3,GPAT4,HDGFL2,HEY2,HOXA5,IFT80,INSR,ITGB1,JADE2,KIF20A,KIF26B,KPNA1,LEPR,LIMK1,LOC100736765,LRP4,MAP1B,MAP3K13,MAPK14,MDK,MFSD2A,MKKS,MSTN,MUL1,MYMK,…
GO:BP	nuclear division	GO:0000280	4.99412e-11	119	ACTR3,APITD1,ARHGEF10,ATM,AURKB,BMP7,BRCA2,BRIP1,BUB1,BUB1B,CALR,CAV2,CCNB1,CCNB2,CCNE2,CDC14B,CDC20,CDC25B,CDCA2,CDCA5,CDT1,CENPE,CEP192,CEP85,CHEK1,CKS2,CUL3,CUL7,EGF,EHMT2,EME1,EML4,EPS8,ESPL1,FANCA,FANCD2,FANCM,FBXO5,FBXW5,FIGNL1,GEN1,INCENP,INSR,KAT2B,KIF11,KIF14,KIF15,KIF18A,KIF18B,KIF20A,KIF20B,KIF22,KIF23,KIF2A,KIF2C,KIF3B,KIF4A,KIFC1,KLHDC8B,MAPRE1,MASTL,MEIOB,MKI67,MND1,MRE11,MSH4,MTBP,…
GO:BP	cell-cell adhesion	GO:0098609	5.39934e-11	189	ABL1,ACVR1,ADAM8,ADGRL1,ADORA2A,AJUBA,AKNA,ASS1,BCL6,BLOC1S4,BMP6,BMP7,BOC,BVES,CADM2,CBLB,CCN1,CCN3,CD2,CD200,CD276,CD40LG,CD44,CD80,CD9,CDH10,CDH11,CDH15,CDH2,CDH20,CDH22,CDH7,CDK5R1,CDON,CELSR3,CHST2,CLSTN2,CLSTN3,CNTN1,CNTN4,CPLANE2,CTNNA1,CTNND1,CTNND2,CYFIP2,DCHS1,DCHS2,DHPS,DLG4,DLG5,DNAJA3,DOCK8,DPP4,DUSP10,DUSP3,EFNB3,EGR3,EMB,EMILIN2,EPCAM,EPHA7,EPHB3,ERBB2,ERBIN,ESAM,EXT1,EZR,FCHO1,FER…
GO:BP	organelle fission	GO:0048285	5.82758e-11	129	ACOT8,ACTR3,APITD1,ARHGEF10,ATM,AURKB,BMP7,BNIP3,BRCA2,BRIP1,BUB1,BUB1B,CALR,CAV2,CCNB1,CCNB2,CCNE2,CDC14B,CDC20,CDC25B,CDCA2,CDCA5,CDT1,CENPE,CEP192,CEP85,CHEK1,CKS2,CORO1C,COX10,CUL3,CUL7,DCN,DDHD2,EGF,EHMT2,EME1,EML4,EPS8,ESPL1,FANCA,FANCD2,FANCM,FBXO5,FBXW5,FIGNL1,GEN1,INCENP,INSR,KAT2B,KDR,KIF11,KIF14,KIF15,KIF18A,KIF18B,KIF20A,KIF20B,KIF22,KIF23,KIF2A,KIF2C,KIF3B,KIF4A,KIFC1,KLHDC8B,MAPRE1,…
GO:BP	regulation of metabolic process	GO:0019222	9.85525e-11	1203	AARS1,ABHD5,ABL1,ABLIM3,ACADM,ACADVL,ACE,ACO1,ACOT8,ACSL1,ACTA2,ACTC1,ACTR3,ACVR1,ADAM8,ADIPOR2,ADNP,ADRA2A,ADRA2C,AEBP1,AFAP1L2,AFF1,AGT,AGTR2,AHR,AIFM1,AJUBA,AKNA,AKT1S1,AKT2,ALDH1A2,ALPK2,ANKIB1,ANKRD1,ANKRD2,ANTXR1,ANXA2,ANXA8,APAF1,APBA3,APLP1,APOD,APOE,APP,AQP11,ARAF,ARHGEF2,ARIH2,ARNTL,ARRDC3,ARX,ASAH1,ASB11,ASB5,ASL,ASPH,ASS1,ASXL3,ATAD2,ATF3,ATF4,ATF5,ATM,ATOH8,ATP1B1,ATP1B3,ATP2A3,ATP2B…
GO:BP	regulation of phosphorylation	GO:0042325	1.05919e-10	263	ABL1,ACE,ACSL1,ACVR1,ADAM8,ADRA2A,ADRA2C,AGT,AJUBA,AKT1S1,AKT2,APOE,APP,ARAF,ARHGEF2,ATP2B4,BARD1,BDKRB2,BLM,BMP5,BMP6,BMP7,BMPER,BST1,BTC,C3,CAB39,CAB39L,CAMKK2,CBL,CCDC88A,CCDC88C,CCL19,CCN1,CCNB1,CCNB2,CCNB3,CCNE1,CCNE2,CCNG2,CCNL1,CCNT2,CD109,CD40LG,CD44,CD80,CDC25B,CDK5R1,CDON,CENPE,CEP85,CHI3L1,CIB1,CKS2,CLIP3,CLSPN,CLU,COPS8,CORO1C,CSF3,CSNK2B,CSPG4,CTF1,DAB2,DBF4,DBNDD1,DDR2,DDRGK1,DDX3X,…
GO:BP	nucleobase-containing small molecule metabolic process	GO:0055086	1.15216e-10	158	ABCC6,ACACA,ACAT1,ACOT7,ACOT8,ACSL1,ACSL4,ACSM4,ACSM5,ACSS1,ACSS2,ADCY2,ADCY3,ADCY4,ADCY6,ADCY9,ADSL,AK1,AK3,AK5,ALDH1L2,ALDH6A1,ALDOC,AMPD1,AMPD3,APP,ATIC,ATP1A2,ATP1B1,ATP5F1A,ATP5F1B,ATP5IF1,ATP5MC1,ATP5MC3,ATP5ME,ATP5PO,ATP6,CDS1,CHPT1,CLPX,CMPK2,CNP,CPS1,DCAKD,DCTD,DCTPP1,DLAT,DLD,DLST,DNPH1,ENO3,ENTPD5,ENTPD6,ENTPD7,EXTL2,FLAD1,FMO1,FMO2,GAPDH,GARS1,GART,GFPT1,GFPT2,GMDS,GMPR,GNAI3,GPAT4,GP…
GO:BP	regulation of cell population proliferation	GO:0042127	1.37195e-10	305	ABI3BP,ABL1,ACE,ACKR3,ADGRG1,ADM,AHR,AKT2,ALDH1A2,APOD,APOE,APP,AQP11,ARX,ATF5,ATM,ATOH8,ATP5F1A,ATP5IF1,BAMBI,BCL6,BCL7B,BID,BMP5,BMP6,BMP7,BRCA2,BST1,BTC,CALCRL,CALR,CASK,CAV2,CBLB,CCL5,CCN1,CCN3,CCNB1,CCPG1,CD109,CD276,CD40LG,CD80,CD9,CDCA7,CDCA7L,CDH2,CDON,CEP131,CHEK1,CHRD,CIB1,CLU,CNN1,CNOT6,CNOT6L,COPS8,COX17,CTC1,CTHRC1,CTNNA1,CUL4A,CYP7B1,DDR2,DDRGK1,DHPS,DISC1,DLC1,DLG5,DLL1,DNAJA3,DNAJ…
GO:BP	negative regulation of intracellular signal transduction	GO:1902532	1.45979e-10	132	ABL1,ACKR3,AGT,AJUBA,AKT1S1,APOE,ARHGAP12,ARHGAP42,ARHGAP44,ATF3,ATM,ATP2B4,BCL6,BDKRB2,BID,BMP7,C1QTNF3,CASTOR2,CAVIN3,CCN3,CD44,CDT1,CIB1,CILP,CIT,CKB,CLU,CUL3,DDIAS,DDX3X,DEPDC5,DLC1,DLG5,DUSP1,DUSP10,DUSP26,DUSP29,DUSP3,EFNA1,EMILIN1,ENDOG,EPHA4,EPHB2,ESR1,EZR,FBLN1,FHL2,FIGNL1,FNIP1,FOXM1,FOXO1,GBP1,GPS2,HMGCR,HOMER2,HOMER3,HSF4,IFI35,ITGB1,IVNS1ABP,KDM1A,KLHL12,KLHL31,LRRK2,LYN,MAPK14,MAPK8…
GO:BP	cellular respiration	GO:0045333	1.60176e-10	77	ACO1,ACO2,ATP5F1A,ATP5F1B,ATP5ME,ATP5PO,BID,BLOC1S1,BNIP3,C7H6ORF125,CAT,CCNB1,CDK1,CDS1,CHCHD10,CHCHD2,COA6,COQ10A,COQ10B,COQ9,COX1,COX10,COX3,COX4I1,COX5A,DLST,ETFA,ETFB,ETFDH,FH,GPD1,HADHB,IDE,IDH2,IDH3B,IDH3G,ISCU,LOC100524239,LOC100524873,MDH1,MDH2,MLXIPL,MSH2,ND4,NDUFA10,NDUFA8,NDUFAF1,NDUFB6,NDUFB8,NDUFB9,NDUFS1,NDUFS2,NDUFS4,NDUFS6,NDUFS7,NDUFV1,NFATC4,OGDH,PARK7,PINK1,PPARGC1A,PPIF,SDHA,…
GO:BP	negative regulation of organelle organization	GO:0010639	1.64329e-10	98	ARHGEF2,ARPIN,ATM,AURKB,AVIL,BMP7,BNIP3,BUB1,BUB1B,CAPG,CAPZA1,CAPZA2,CCNB1,CCNF,CCP110,CDT1,CHEK1,CIB1,CKAP2,CLIP3,CORO1B,CORO2B,CRACD,CTC1,DCP2,DLC1,EHMT2,EPS8,FBXO5,FHOD3,GEN1,GHITM,GMFB,HGF,HSF4,IER3,KANK3,KAT2B,KIF24,LMOD2,LRRK2,MAK,MAPRE1,MCM2,MET,MID1IP1,MKKS,MPHOSPH9,MTBP,MTM1,MUL1,NAA10,NAV3,NDC80,NME6,OMA1,PHLDB2,PINK1,PLEKHH2,PLK1,POT1,PPIF,PRKCD,PRRT2,RAD21,RHPN2,SLC25A4,SLIT2,SMARCA5…
GO:BP	muscle cell differentiation	GO:0042692	1.64329e-10	98	ACADM,ACTA1,ACTC1,ACTN2,ACVR1,ADAMTS15,ADGRB3,ADM,AFG3L2,ALPK2,ANKRD23,ASB2,BCL9,BHLHE41,BIN1,BVES,CACNA1S,CAPN3,CASQ1,CAV2,CCN3,CD9,CDH2,CDON,CSRP2,DLL1,DNMT1,DOCK5,DUSP29,DYRK1B,EDNRA,ENG,EZH2,FBXO40,FHOD3,FLNC,HDGFL2,HEY2,HOMER1,IGFBP5,ITGB1,KIT,LMOD2,LOC100736765,LOX,MAPK14,MDM2,MEF2A,MEF2C,MMP14,MYF5,MYH11,MYMK,MYO18B,MYOF,MYOM2,MYOZ1,MYPN,NEB,NFATC1,NFATC3,NFATC4,NLN,NRAP,PDCD4,PDGFRA,PGM5,…
GO:BP	enzyme-linked receptor protein signaling pathway	GO:0007167	2.53416e-10	216	ABL1,ACVR1,ADAMTS12,ADGRA2,ADRA2A,AFAP1L2,AGT,AGTR2,AKT1S1,AKT2,ANGPT2,ANGPTL1,APOD,ARHGEF2,ASPN,ATOH8,BAMBI,BMP5,BMP6,BMP7,BMPER,BTC,CAV2,CBL,CBLB,CCDC88A,CCN1,CCN3,CD109,CDK5R1,CHRD,CHURC1,CILP,CITED1,COL1A2,COL3A1,CPNE3,CREB3L1,CSNK2B,CSPG4,CSRNP1,CYFIP2,DAB2,DCN,DDR2,DLL1,DOK5,EFNA1,EFNB3,EFS,EGF,EGR1,EMILIN1,ENG,EPHA3,EPHA4,EPHA7,EPHB2,EPHB3,EPHB4,ERBB2,ERBB3,EXT1,F3,FBN1,FBN2,FER,FES,FGF1,F…
GO:BP	animal organ morphogenesis	GO:0009887	2.59801e-10	226	ABL1,ACTA2,ACTC1,ACVR1,ADAM15,ADAMTS16,AGRN,AGT,ALDH1A2,ALPK2,ANKRD1,ASB2,ASPN,ASXL3,ATF4,BCR,BMP6,BMP7,BTBD7,CCDC40,CCN1,CDH2,CDON,CHRNA10,CHSY1,COL11A1,COL11A2,COL1A2,COL27A1,COL2A1,COL5A1,COL5A2,CPE,CPLANE2,CSRNP1,CTHRC1,CTSZ,CUL3,CYP7B1,DAB2,DCHS1,DHRS3,DLG5,DLL1,DVL1,EDA,EDNRA,EFNA1,EGLN1,ENG,EPHB2,ESR1,EXT1,FAM20A,FANCD2,FBN1,FBN2,FGF1,FGF18,FGF21,FGF9,FOXJ1,FOXN3,FST,FZD2,GAMT,GATA2,GATA3,…
GO:BP	regulation of programmed cell death	GO:0043067	2.87278e-10	275	AARS1,ABL1,ACKR3,ACTC1,ACVR1,ADAM8,ADAMTS20,ADNP,ADORA2A,AGT,AGTR2,AIFM1,AKT2,ALDH1A2,ALPK2,ANGPTL4,ANKRD1,ANKRD13C,APAF1,APIP,APOE,ARAF,ASAH1,ASNS,ATF3,ATF4,ATF5,ATM,AURKB,BAG3,BARD1,BCAP31,BCL3,BCL6,BDKRB2,BHLHB9,BID,BIN1,BMP7,BNIP3,BNIP3L,BRCA1,BTC,CAPN3,CASP6,CASP9,CAT,CBL,CCL19,CCL5,CCN1,CD40LG,CD44,CDK1,CIB1,CIDEC,CITED1,CKB,CLIP3,CLU,COL2A1,COPS5,CRADD,CSRNP3,CTNNA1,CTSC,DAB2,DAPK1,DAPK2,D…
GO:BP	cell-substrate adhesion	GO:0031589	3.28306e-10	98	ABI3BP,ABL1,ACTN2,ADAM15,ADAMTS12,AJUBA,ANGPT2,ANO2,ANTXR1,APOD,ATXN3,BCAM,BCL6,BCR,BST1,BVES,CALR,CASK,CCN1,CDH11,CIB1,COL16A1,COL3A1,COL5A3,CORO1C,CORO2B,DLC1,DOCK5,DUSP3,ECM2,EDA,EDIL3,EFNA1,EGFL6,EMILIN1,EPDR1,EPHA3,EPHB3,FBLN1,FER,FERMT3,FN1,GBP1,HSD17B12,ITGA2,ITGA4,ITGA5,ITGA6,ITGA9,ITGAL,ITGAV,ITGB1,ITGB4,ITGB6,ITGB7,JAM3,KDR,KIF14,LAMB1,LAMB3,LAMC1,LAMC3,LOC100523684,MACF1,MDK,MEGF9,MYF5…
GO:BP	regulation of localization	GO:0032879	3.28306e-10	374	ABCA5,ABHD17C,ABHD5,ABL1,ACTN2,ADRA2A,AFDN,AKAP6,AKT2,ANKFY1,ANKRD1,ANKRD13A,ANKRD13B,ANO1,ANXA2,APOD,APOE,ARHGAP1,ARHGAP44,ATAD1,ATF4,ATP1B1,ATP2B4,ATP5IF1,AURKB,AZIN2,BAG3,BAIAP3,BARD1,BCAP31,BCR,BEST1,BEST3,BIN1,BMPER,BNIP3L,BVES,C1QTNF3,C2,C2CD2L,C3,C7H6ORF125,CACNA1D,CACNA1G,CACNA1S,CACNB1,CACNG6,CACNG7,CALM1,CALR,CAPN3,CASK,CASQ1,CASQ2,CBL,CCDC88A,CCL19,CCN3,CCNE2,CCT6A,CD14,CD151,CD200,CDC…
GO:BP	actomyosin structure organization	GO:0031032	3.28306e-10	66	ABL1,ACTA1,ACTC1,ACTN2,ANKRD23,ANLN,ARHGEF10,ARHGEF10L,ASAP3,CAPN3,CASQ1,CCDC88A,CDC42BPG,CIT,CNN1,CNN3,CORO2B,CSRP2,CUL3,DLC1,EPB41L2,EPB41L3,FAM171A1,FHOD1,FHOD3,FLNC,FRMD6,ITGB1,LIMK1,LMOD2,LOC100736765,MEF2A,MET,MKKS,MYH14,MYO18B,MYOM2,MYOZ1,MYPN,NEB,NRAP,PDGFRA,PGM5,PHLDB2,PIK3R2,PPM1F,PRKAR1A,RACGAP1,RAPGEF3,RGCC,RHPN2,ROCK2,RTKN,SRC,SRF,TCAP,TESK1,TGFB3,TGFBR1,TMEFF2,TMOD4,TNNT2,TPM1,TTC8,…
GO:BP	homeostatic process	GO:0042592	3.45322e-10	315	ABCA5,ABCC6,ABHD4,ABHD5,ABL1,ACACA,ACADVL,ACO1,ACOX2,ACSL1,ADAM8,ADGRG1,ADIPOR2,ADRA2A,AFG3L2,AKAP11,ALAS2,ANGPTL4,ANO1,APOE,APP,AQP11,AQP7,ARRDC3,ATF4,ATP1A2,ATP1B1,ATP1B3,ATP2A1,ATP2A3,ATP2B2,ATP2B3,ATP2B4,ATP5IF1,ATP7A,BAG3,BAIAP3,BBS12,BCAP31,BCL6,BCR,BMP6,C1QTNF3,C2CD2L,CALM1,CAPN3,CASQ1,CASQ2,CBWD1,CCDC47,CCL19,CCN3,CCN4,CCNB2,CDH2,CEBPG,CHD6,CHRNA1,CIAO3,CLN6,CNR1,COL11A2,COL2A1,CPT2,CRACD…
GO:BP	chromosome segregation	GO:0007059	3.81379e-10	115	ACTR3,APITD1,ARHGEF10,ARL8B,ATM,AURKB,BCL7B,BRCA1,BRIP1,BUB1,BUB1B,CCNB1,CCNB2,CCNE2,CDC20,CDC6,CDCA2,CDCA5,CDT1,CENPE,CENPF,CENPH,CENPT,CEP192,CUL3,DDX3X,DLGAP5,EHMT2,EME1,EML4,ESPL1,FAM83D,FANCD2,FANCM,FBXO5,GEN1,GPSM2,HAUS5,HAUS6,HJURP,INCENP,KAT2B,KIF11,KIF14,KIF15,KIF18A,KIF18B,KIF22,KIF23,KIF2A,KIF2C,KIF3B,KIF4A,KIFC1,KLHDC8B,MAP1S,MAPRE1,MASTL,MEIOB,MKI67,MND1,MRE11,MSH4,MYBL2,NAA10,NAA50,…
GO:BP	regulation of nervous system development	GO:0051960	4.50874e-10	103	ADGRB3,ADGRL2,ANXA2,BHLHB9,BHLHE41,BIN1,BMP7,CAPRIN2,CLSTN2,CLSTN3,CRABP2,CTNNA1,CTSC,CUL7,CUX2,DIP2B,DISC1,DLG5,DLL1,DPYSL5,EFNB3,EGR2,EPHA7,EPHB2,EPHB3,EZH2,FBXW8,FLRT3,FN1,GLI3,GRID2,HES6,HEY2,HLTF,IL6ST,ITGB1,JADE2,KDM1A,KIF14,LIMK1,LRP4,LRP8,LRRC4B,LRRN1,LRRN3,LRRTM3,MAN2A1,MAP3K13,MAP6,MDK,MYCN,NEFL,NEURL1,NFATC4,NIN,NUMBL,OBSL1,PLAG1,PLXNA1,PLXNA2,PLXNA3,PLXNB3,PLXND1,PPP3CA,PRKCH,PRKCI,PT…
GO:BP	regulation of cytoskeleton organization	GO:0051493	4.72519e-10	135	ABL1,ACTN2,AFAP1,ANKRD23,ARFIP2,ARHGAP44,ARHGEF10,ARHGEF10L,ARHGEF19,ARHGEF2,ARPC5,ARPIN,ASAP3,ATAT1,AVIL,BAIAP2L2,BIN1,BST1,CAPG,CAPN6,CAPZA1,CAPZA2,CCDC88A,CCNF,CDC42EP3,CDK2AP2,CDK5R1,CENPJ,CIB1,CKAP2,CKAP5,CLIP1,CLIP3,CORO1B,CORO2B,CRACD,CSF3,CYFIP2,CYRIB,DIAPH1,DLC1,DSTN,EPHA3,EPS8,ESAM,FCHSD1,FCHSD2,FER,FES,FHOD1,FHOD3,FSCN1,FZD10,GBA2,GMFB,GNAI1,GPSM2,HCLS1,IQGAP2,JAM3,KANK3,KAT2B,KIF15,LI…
GO:BP	response to stimulus	GO:0050896	5.4776e-10	1591	ABCB6,ABI3BP,ABL1,ABL2,ABR,ABTB2,ACACA,ACADM,ACADVL,ACKR3,ACKR4,ACO1,ACOX2,ACSBG1,ACSL1,ACTA2,ACTN2,ACTR3,ACVR1,ADAM11,ADAM12,ADAM15,ADAM22,ADAM8,ADAMTS12,ADAMTS15,ADAMTS20,ADAMTS6,ADAMTS7,ADAMTS9,ADCY2,ADCY3,ADCY4,ADCY6,ADCY9,ADCYAP1R1,ADGRA2,ADGRB2,ADGRB3,ADGRG1,ADGRG2,ADGRL1,ADGRL2,ADIPOR2,ADM,ADORA2A,ADRA1D,ADRA2A,ADRA2C,AEN,AFAP1,AFAP1L2,AFDN,AFG3L2,AGRN,AGT,AGTR2,AHR,AIFM1,AJUBA,AKAP13,AKAP…
GO:BP	transport	GO:0006810	5.55574e-10	806	ABCA5,ABCA6,ABCB1,ABCB6,ABCC1,ABCC13,ABCC4,ABCC5,ABCC6,ABL1,ACE,ACKR3,ACKR4,ACO1,ACSL1,ACTN2,ADM,ADRA2A,AFG3L2,AIFM1,AKAP6,AKT2,ALS2CL,AMPH,ANK1,ANKFY1,ANKRD1,ANKRD13A,ANKRD13B,ANKRD50,ANO1,ANO10,ANO2,ANO5,ANTXR1,ANTXR2,ANXA11,ANXA2,ANXA8,AP1S1,AP3M2,AP4B1,AP5B1,APOD,APOE,APOM,APP,APPBP2,AQP11,AQP7,ARFIP2,ARHGAP1,ARHGAP12,ARHGAP44,ARL8B,ARPIN,ARRDC2,ASIC3,ATAD1,ATF4,ATG4A,ATG4D,ATG9A,ATP10A,ATP10…
GO:BP	regulation of apoptotic process	GO:0042981	5.55574e-10	268	AARS1,ABL1,ACKR3,ACTC1,ACVR1,ADAM8,ADAMTS20,ADNP,ADORA2A,AGT,AGTR2,AKT2,ALDH1A2,ALPK2,ANGPTL4,ANKRD1,ANKRD13C,APAF1,APIP,APOE,ARAF,ASNS,ATF3,ATF4,ATF5,ATM,AURKB,BAG3,BARD1,BCAP31,BCL3,BCL6,BDKRB2,BHLHB9,BID,BIN1,BMP7,BNIP3,BNIP3L,BRCA1,BTC,CAPN3,CASP6,CASP9,CAT,CBL,CCL19,CCL5,CCN1,CD40LG,CD44,CDK1,CIB1,CIDEC,CITED1,CKB,CLIP3,CLU,COL2A1,COPS5,CRADD,CSRNP3,CTNNA1,CTSC,DAB2,DAPK1,DAPK2,DDIAS,DDX3X,D…
GO:BP	mitotic nuclear division	GO:0140014	6.45823e-10	85	ARHGEF10,ATM,AURKB,BMP7,BUB1,BUB1B,CAV2,CCNB1,CDC14B,CDC20,CDCA2,CDCA5,CDT1,CENPE,CEP192,CEP85,CHEK1,CUL3,CUL7,EGF,EML4,EPS8,ESPL1,FBXO5,FBXW5,GEN1,INCENP,INSR,KAT2B,KIF11,KIF14,KIF15,KIF18A,KIF18B,KIF20B,KIF22,KIF23,KIF2A,KIF2C,KIF3B,KIF4A,KIFC1,KLHDC8B,MAPRE1,MKI67,MTBP,MYBL2,NAA10,NAA50,NCAPD2,NCAPD3,NCAPG,NCAPG2,NCAPH,NDC80,NEK2,NME6,NSFL1C,NSL1,NUF2,OBSL1,PHB2,PHF13,PLK1,PTTG1,RACGAP1,RAD21,…
GO:BP	monocarboxylic acid metabolic process	GO:0032787	7.99803e-10	140	ABHD3,ACACA,ACAD10,ACADL,ACADM,ACADS,ACADVL,ACAT1,ACOT7,ACOT8,ACOX2,ACSBG1,ACSL1,ACSL4,ACSM4,ACSM5,ACSS1,AKR1A1,AKT2,ALDH1A2,ALDH1L2,ALDOC,ANKRD23,APP,ASAH1,AUH,BRCA1,CDS1,CPT1B,CPT1C,CPT2,CRABP1,CRABP2,CRAT,CRYL1,CYP1A1,CYP27A1,CYP2F1,CYP7B1,DECR1,DLAT,DLD,E4F1,ECH1,ENO3,ETFA,ETFB,ETFDH,FAAH,FADS1,FADS2,FAH,FGFR4,FMO1,FMO2,GAMT,GAPDH,GBA2,GCDH,GGT5,GPAT2,GPAT4,GPD1,GPI,GRHPR,HADH,HADHA,HADHB,HAG…
GO:BP	cellular response to growth factor stimulus	GO:0071363	7.99803e-10	149	ABL1,ACVR1,ADAMTS12,ADAMTS7,ADGRA2,AGT,AGTR2,AKT1S1,ANKRD1,ASPN,ATP2B4,BAMBI,BMP5,BMP6,BMP7,BMPER,CASK,CAV2,CCN1,CD109,CD44,CHRD,CHURC1,CIB1,CILP,CITED1,COL1A2,COL2A1,COL3A1,CORO1B,CPNE3,CREB3L1,CYFIP2,DAB2,DCN,DLL1,DOK5,DUSP3,EEF1A1,EGR1,EGR3,EMILIN1,ENG,ERBB2,EXT1,FBN1,FBN2,FGF1,FGF18,FGF21,FGF9,FGFR1,FGFR4,FLRT3,FLT1,FOS,FST,FYN,GAB1,GAREM1,GATA3,GDF9,GJA5,GPC3,GRB10,HGF,HIVEP1,HSPA5,HTRA1,HTR…
GO:BP	response to growth factor	GO:0070848	1.02046e-09	151	ABL1,ACVR1,ADAMTS12,ADAMTS7,ADGRA2,AGT,AGTR2,AKT1S1,ANKRD1,ASPN,ATP2B4,BAMBI,BMP5,BMP6,BMP7,BMPER,CASK,CAV2,CCN1,CD109,CD44,CHRD,CHURC1,CIB1,CILP,CITED1,COL1A2,COL2A1,COL3A1,CORO1B,CPNE3,CREB3L1,CYFIP2,DAB2,DCN,DLL1,DOK5,DUSP3,EEF1A1,EGR1,EGR3,EMILIN1,ENG,ERBB2,EXT1,FBN1,FBN2,FER,FGF1,FGF18,FGF21,FGF9,FGFR1,FGFR4,FLRT3,FLT1,FNDC4,FOS,FST,FYN,GAB1,GAREM1,GATA3,GDF9,GJA5,GPC3,GRB10,HGF,HIVEP1,HSPA5…
GO:BP	synapse organization	GO:0050808	1.03253e-09	101	ABHD17C,ABL1,ADGRB3,ADGRL2,AFG3L2,AGRN,APOE,APP,ARHGAP39,ARHGAP44,ARHGEF9,BHLHB9,C3,CACNA1S,CACNB1,CAMKV,CAPRIN2,CDC20,CDH2,CDK5R1,CHCHD10,CHRNA1,CLSTN2,CLSTN3,COLQ,CTNND2,CTTNBP2,CUX2,DDX23,DISC1,DLG4,DLG5,DNAJA3,DVL1,EFNA1,EGLN1,EIF4G1,EPHA4,EPHA7,EPHB2,EPHB3,ERBB2,FLRT3,FYN,FZD9,GPC4,GRID2,GRIPAP1,IGSF9,LRFN2,LRFN5,LRP4,LRP8,LRRC4,LRRC4B,LRRC4C,LRRK2,LRRN1,LRRN3,LRRTM3,MAPK14,MDGA1,MUSK,NEFL,N…
GO:BP	growth	GO:0040007	1.14061e-09	182	ABL1,ADAM15,ADM,AFG3L2,APOD,APP,ARIH2,ARMC12,ARX,ATF5,ATM,BCL6,BCL9,BRCA1,BRCA2,CAPN3,CCN3,CCNB2,CD9,CHEK1,CHRNA1,CHRND,CIB1,CLSTN3,COL27A1,COLQ,CRABP2,CTC1,CYFIP2,DACT3,DCBLD2,DCX,DDR2,DDX3X,DIP2B,DLL1,DNAJB2,DUSP10,DVL1,EAF2,EDNRA,EHMT2,EIF3J,EIF4G1,EPB41L3,EPHA7,ERBB2,ESR1,EXT1,EZH2,EZR,FGF1,FGF9,FLRT3,FN1,FRZB,FZD9,GAMT,GATA3,GDF9,GHR,GLI2,GLI3,GPAT4,GPC3,HDGFL2,HEY2,HOXA5,HPN,IFT80,IGFBP4,IG…
GO:BP	aerobic respiration	GO:0009060	1.16002e-09	64	ACO1,ACO2,ATP5F1A,ATP5F1B,ATP5ME,ATP5PO,BID,BLOC1S1,BNIP3,C7H6ORF125,CAT,CCNB1,CDK1,CDS1,CHCHD10,CHCHD2,COA6,COQ9,COX1,COX10,COX3,COX4I1,COX5A,DLST,FH,HADHB,IDE,IDH2,IDH3B,IDH3G,ISCU,LOC100524239,LOC100524873,MDH1,MDH2,MLXIPL,MSH2,ND4,NDUFA10,NDUFA8,NDUFAF1,NDUFB6,NDUFB8,NDUFB9,NDUFS1,NDUFS2,NDUFS6,NDUFS7,NDUFV1,OGDH,PARK7,PINK1,PPIF,SDHA,SDHAF2,SDHB,SDHC,SUCLA2,SUCLG1,SUCLG2,UQCR10,UQCRC1,UQCRQ,…
GO:BP	muscle tissue development	GO:0060537	1.25783e-09	100	ACADM,ACTA1,ACTC1,ACTN2,ACVR1,ALDH1A2,ALPK2,ANKRD1,ASB2,ATF3,BCL9,BMP7,BVES,C7H6ORF125,CACNA1S,CAV2,CCNT2,CDON,CHRNA1,CHRND,COL11A1,CSRP2,DLL1,EDNRA,EGLN1,EGR1,EGR2,ENG,ERBB3,EYA2,FGF9,FHOD3,FOS,GJC1,HEY2,HOMER1,IGFBP5,ITGB1,LOC100736765,LOX,MAFF,MAPK14,MEF2A,MEF2C,MEF2D,MEOX2,MSC,MSTN,MYBPC3,MYF5,MYF6,MYH11,MYH14,MYLK2,MYLPF,MYO18B,MYOZ1,NEB,NLN,NR1D2,NRAP,PDGFRA,PGM5,PI16,PKD2,POPDC2,POPDC3,PPA…
GO:BP	regulation of synapse organization	GO:0050807	1.37373e-09	59	ABHD17C,ABL1,ADGRB3,ADGRL2,APOE,APP,ARHGAP44,BHLHB9,CAMKV,CAPRIN2,CDC20,CDH2,CDK5R1,CLSTN2,CLSTN3,COLQ,CTTNBP2,CUX2,DISC1,DLG5,EFNA1,EGLN1,EIF4G1,EPHA4,EPHA7,EPHB2,EPHB3,FLRT3,FYN,GPC4,GRID2,GRIPAP1,IGSF9,LRFN2,LRFN5,LRP4,LRP8,LRRC4B,LRRK2,LRRN1,LRRN3,LRRTM3,MAPK14,MDGA1,NEURL1,NFATC4,PTPRD,PTPRS,SLITRK1,SLITRK2,SLITRK4,SLITRK5,SLITRK6,SRPX2,TPBG,TUBA1B,TUBB,VHL,YWHAZ
GO:BP	nucleoside phosphate metabolic process	GO:0006753	1.37553e-09	143	ABCC6,ACACA,ACAT1,ACOT7,ACOT8,ACSL1,ACSL4,ACSM4,ACSM5,ACSS1,ACSS2,ADCY2,ADCY3,ADCY4,ADCY6,ADCY9,ADSL,AK1,AK3,AK5,ALDH1L2,ALDOC,AMPD1,AMPD3,APP,ATIC,ATP1A2,ATP1B1,ATP5F1A,ATP5F1B,ATP5IF1,ATP5MC1,ATP5MC3,ATP5ME,ATP5PO,ATP6,CDS1,CHPT1,CLPX,CMPK2,CNP,DCAKD,DCTD,DCTPP1,DLAT,DLD,DLST,DNPH1,ENO3,ENTPD5,ENTPD6,ENTPD7,FLAD1,FMO1,FMO2,GAPDH,GARS1,GART,GMPR,GNAI3,GPAT4,GPD1,GPI,GUCA1B,GUCY1A1,GUK1,HK1,HK2,H…
GO:BP	positive regulation of proteolysis	GO:0045862	1.49359e-09	97	ADAM8,ADRA2A,AIFM1,ANKIB1,ANTXR1,ANXA2,APAF1,APOE,ARHGEF2,ARIH2,ASPH,ATP2A3,ATP5IF1,ATXN3,BBS7,BCAP31,BID,CAPN3,CASP9,CCN1,CLN6,CLPX,CLU,COPS5,CRADD,CYFIP2,DAB2,DAPK1,DDRGK1,DDX3X,DISC1,DLC1,DNAJB2,DVL1,EFNA1,EGF,EPHA4,F3,FAM162A,FAS,FBLN1,FBXW8,FGFR4,FN1,HIP1,HPN,IFT57,ITSN1,LCK,LPCAT3,LRRK2,LYN,MDM2,MUL1,NANS,NGFR,NRDC,OGT,PACSIN3,PCOLCE,PCOLCE2,PDCD5,PLGRKT,PLK1,PLK3,PPM1F,PSMC1,PSMC2,PSMC3,PS…
GO:BP	cell junction assembly	GO:0034329	1.56047e-09	102	ABL1,ACE,ACTN2,ADGRB3,ADGRL2,AGT,AJUBA,APOD,APP,ARHGEF9,BCR,BHLHB9,CAPZA1,CD9,CDH10,CDH11,CDH2,CDH20,CDH7,CLDN10,CLSTN2,CLSTN3,COL16A1,COLQ,CORO1C,CORO2B,CTNNA1,CTNND1,CTNND2,CUX2,DCHS1,DLC1,DLG5,DST,DUSP3,DVL1,EIF4G1,EPHA3,EPHA7,EPHB2,EPHB3,ESAM,FBF1,FLRT3,FN1,FSCN1,GJA5,GJC1,GPC4,GRID2,ITGA5,ITGB4,JAM3,KDR,LAMC1,LRFN5,LRP4,LRRC4,LRRC4B,LRRN1,LRRN3,LRRTM3,MACF1,MDGA1,MPP7,MYO9A,NLGN3,NPHP4,OBSL1…
GO:BP	striated muscle cell differentiation	GO:0051146	1.69216e-09	76	ACADM,ACTA1,ACTC1,ACTN2,ACVR1,ADAMTS15,ADGRB3,ALPK2,ANKRD23,ASB2,BCL9,BHLHE41,BVES,CACNA1S,CAPN3,CASQ1,CAV2,CCN3,CD9,CDH2,CDON,CSRP2,DLL1,DOCK5,DYRK1B,EZH2,FHOD3,FLNC,HEY2,HOMER1,IGFBP5,ITGB1,LMOD2,LOC100736765,MAPK14,MEF2A,MEF2C,MMP14,MYF5,MYH11,MYMK,MYO18B,MYOF,MYOM2,MYOZ1,MYPN,NEB,NLN,NRAP,PDGFRA,PGM5,PI16,PLEKHO1,PLPP7,POPDC2,POPDC3,PPP3CA,PPP3CB,PRKAR1A,PTGFRN,RBM38,RBPJ,RIPOR2,SDC1,SELENON,…
GO:BP	regulation of hydrolase activity	GO:0051336	1.77363e-09	212	ABHD5,ABL1,ABL2,ABR,AGT,AGTR2,AIFM1,AJUBA,AKT2,ALS2CL,AMOT,ANGPTL4,ANTXR1,ANXA2,ANXA8,APAF1,APC2,APP,ARHGAP12,ARHGAP27,ARHGAP42,ARHGAP44,ARHGEF10,ARHGEF19,ARHGEF2,ARHGEF26,ASAP2,ASAP3,ASPH,ATP2A3,ATP5IF1,BCAP31,BCL6,BCR,BID,BIN1,BOD1,BVES,C3,C4A,CALM1,CASP9,CAV2,CBLB,CCL19,CCL5,CCN1,CCPG1,CD109,CD200,CD44,CHN2,CLPX,COL7A1,COPS5,CORO1C,CPAMD8,CRADD,CRY2,CST6,CYFIP2,DAPK1,DDRGK1,DDX3X,DHCR24,DLC1,D…
GO:BP	regulation of cell cycle process	GO:0010564	1.84295e-09	161	ACVR1,APP,ATF5,ATM,ATP2B4,ATR,AURKB,BCL7B,BID,BIN1,BLM,BMP7,BRCA1,BRCA2,BUB1,BUB1B,CALM1,CALR,CAV2,CCNB1,CCNB2,CCNB3,CCNF,CCP110,CDC14B,CDC20,CDC25B,CDC6,CDCA2,CDCA5,CDK1,CDK2AP2,CDT1,CENPE,CENPF,CENPJ,CEP131,CEP76,CEP85,CHEK1,CIT,CLSPN,CRADD,CTC1,CUL3,CUL4A,CUL4B,CUL7,DBF4,DDX3X,DOT1L,DTL,E2F1,E2F7,E2F8,E4F1,EGF,EIF4G1,EME1,EZH2,FAM83D,FANCD2,FBXO31,FBXO5,FBXW5,FEN1,FOXN3,GEN1,GFRA3,GNAI1,GPSM2,…
GO:BP	purine nucleotide metabolic process	GO:0006163	1.88603e-09	128	ABCC6,ACACA,ACAT1,ACOT7,ACOT8,ACSL1,ACSL4,ACSM4,ACSM5,ACSS1,ACSS2,ADCY2,ADCY3,ADCY4,ADCY6,ADCY9,ADSL,AK1,AK3,AK5,ALDH1L2,ALDOC,AMPD1,AMPD3,APP,ATIC,ATP1A2,ATP1B1,ATP5F1A,ATP5F1B,ATP5IF1,ATP5MC1,ATP5MC3,ATP5ME,ATP5PO,ATP6,CDS1,CHPT1,CLPX,DCAKD,DLAT,DLD,DLST,ENO3,ENTPD7,FMO1,FMO2,GAPDH,GART,GMPR,GNAI3,GPAT4,GPD1,GPI,GUCA1B,GUCY1A1,GUK1,HK1,HK2,HMGCR,IER3,IMPDH1,INSR,LOC100736765,LOC110255887,LRRK2,…
GO:BP	nucleotide metabolic process	GO:0009117	2.09778e-09	140	ABCC6,ACACA,ACAT1,ACOT7,ACOT8,ACSL1,ACSL4,ACSM4,ACSM5,ACSS1,ACSS2,ADCY2,ADCY3,ADCY4,ADCY6,ADCY9,ADSL,AK1,AK3,AK5,ALDH1L2,ALDOC,AMPD1,AMPD3,APP,ATIC,ATP1A2,ATP1B1,ATP5F1A,ATP5F1B,ATP5IF1,ATP5MC1,ATP5MC3,ATP5ME,ATP5PO,ATP6,CDS1,CHPT1,CLPX,CMPK2,CNP,DCAKD,DCTD,DCTPP1,DLAT,DLD,DLST,DNPH1,ENO3,ENTPD7,FLAD1,FMO1,FMO2,GAPDH,GARS1,GART,GMPR,GNAI3,GPAT4,GPD1,GPI,GUCA1B,GUCY1A1,GUK1,HK1,HK2,HMGCR,IER3,IMPD…
GO:BP	regulation of actin filament-based process	GO:0032970	2.33598e-09	102	ABL1,ABRACL,ACTN2,ANKRD23,ARFIP2,ARHGAP44,ARHGEF10,ARHGEF10L,ARHGEF19,ARPC5,ARPIN,ASAP3,AVIL,BAIAP2L2,BIN1,BST1,CAPG,CAPZA1,CAPZA2,CCDC88A,CDC42EP3,CDK5R1,CORO1B,CORO2B,CRACD,CSF3,CYFIP2,CYRIB,DLC1,DSTN,EPHA3,EPS8,ESAM,FCHSD1,FCHSD2,FER,FES,FHOD1,FHOD3,FSCN1,FZD10,GBA2,GJA5,GMFB,HCLS1,IQGAP2,JAM3,KANK3,LIMK1,LMOD2,MDK,MET,MKKS,MYLK2,NOTCH2,NTRK3,PAK3,PDE4B,PDE4D,PDPN,PHLDB2,PIK3R2,PLEKHH2,PPM1F,P…
GO:BP	positive regulation of nervous system development	GO:0051962	2.5193e-09	71	ADGRB3,ADGRL2,BHLHB9,BIN1,CAPRIN2,CLSTN2,CLSTN3,CRABP2,CUL7,CUX2,DISC1,DLG5,EGR2,EPHB2,EPHB3,FBXW8,FLRT3,FN1,GLI3,GRID2,IL6ST,ITGB1,JADE2,KDM1A,LIMK1,LRP8,LRRC4B,LRRN1,LRRN3,LRRTM3,MAN2A1,MAP3K13,MAP6,MDK,NEFL,NEURL1,NIN,NUMBL,OBSL1,PLAG1,PLXNA1,PLXNA2,PLXNA3,PLXNB3,PLXND1,PRKCH,PRKCI,PTN,PTPRD,RASSF10,RHEB,RND2,ROBO1,SEMA7A,SERPINE2,SLITRK1,SLITRK2,SLITRK4,SLITRK5,SLITRK6,SMO,SOX11,SRF,SRPX2,STK…
GO:BP	muscle system process	GO:0003012	2.65695e-09	93	ACTA2,ADRA2A,ADRA2C,ARHGAP42,ATP1A2,ATP1B1,ATP2A1,ATP2B4,BDKRB2,BIN1,CACNA1D,CACNA1S,CALM1,CAMTA2,CASQ1,CASQ2,CHRNA1,DOCK5,EDNRA,EZH2,FBXO32,GJA5,GOLT1B,GRK2,GTF2IRD1,HEY2,HOMER1,HRC,IGFBP5,INPP5F,KCNN2,LMCD1,LMOD2,LOC100620992,LOC100736765,LOC110255887,MEF2A,MKKS,MYH13,MYH14,MYH2,MYH3,MYL4,MYLK2,MYLPF,MYMK,MYOM2,MYOZ1,NOS1,NOS3,P2RY1,PDE4B,PDE4D,PDE9A,PGAM2,PI16,PPP3CA,PRKAG3,PTPRD,RAP1GDS1,RCSD…
GO:BP	regulation of protein modification process	GO:0031399	2.79558e-09	308	ABL1,ACE,ACSL1,ACVR1,ADAM8,ADRA2A,ADRA2C,AGT,AGTR2,AJUBA,AKT1S1,AKT2,APOE,APP,ARAF,ARHGEF2,ARNTL,ARRDC3,ATP2B4,BCL6,BDKRB2,BLM,BMP5,BMP6,BMP7,BMPER,BOD1,BRCA1,BST1,BTC,BUB1B,C3,CAB39,CAB39L,CALM1,CAMKK2,CAPN3,CBL,CBLB,CCDC88A,CCDC88C,CCL19,CCN1,CCNB1,CCNB2,CCNB3,CCNE1,CCNE2,CCNG2,CCNL1,CCNT2,CD109,CD40LG,CD44,CD80,CDC20,CDC25B,CDCA2,CDK5R1,CDON,CENPE,CEP85,CHEK1,CHI3L1,CIB1,CKB,CKS2,CLIP3,CLSPN,C…
GO:BP	organelle assembly	GO:0070925	2.8393e-09	210	ABCB6,ABLIM3,ACTA1,ACTC1,ACTN2,ACTR3,ANKRD23,AP1S1,APITD1,ARFIP2,ARHGEF10,ARHGEF9,ARL8B,ARMC9,ATG4D,ATG9A,AUP1,AURKB,BBS2,BBS5,BBS7,CAPN3,CASQ1,CC2D2A,CCDC40,CCDC65,CCDC88A,CCNB2,CCP110,CDC14B,CDC20,CDS1,CENPE,CENPH,CENPJ,CENPT,CEP131,CEP152,CEP76,CFAP20,CNOT6,CNOT6L,CNTROB,CPLANE1,CPLANE2,CROCC,CSDE1,CSRP2,DCX,DDX3X,DISC1,DLGAP5,DNAAF5,DRC1,DYNC2I2,DYNLL1,DZIP1,EHD4,EHMT2,EZR,FBF1,FBXO5,FHOD3,FI…
GO:BP	muscle cell development	GO:0055001	2.97489e-09	56	ACTA1,ACTC1,ACTN2,ADM,AFG3L2,ALPK2,ANKRD23,ASB2,BIN1,BVES,CACNA1S,CAPN3,CASQ1,CAV2,CSRP2,EDNRA,ENG,FHOD3,FLNC,HEY2,HOMER1,ITGB1,LMOD2,LOC100736765,LOX,MEF2A,MYF5,MYH11,MYO18B,MYOF,MYOM2,MYOZ1,MYPN,NEB,NFATC4,NRAP,PDGFRA,PGM5,PI16,PPP3CA,PPP3CB,PRKAR1A,RIPOR2,SDC1,SELENON,SGCD,SMO,SPG11,SRF,SYPL2,TBX18,TCAP,TMOD4,TNNT2,TPM1,WFIKKN2
GO:BP	positive regulation of cell migration	GO:0030335	3.73244e-09	122	ABL1,ACVR1,ADAM8,ADGRA2,ADRA2A,AGT,AKT2,APP,ARHGEF39,ATM,ATOH8,ATP5F1A,BMP7,CALR,CCL19,CCL5,CCN1,CD151,CIB1,CPNE3,DAB2,DAPK2,DDR2,DDRGK1,DOCK5,DOCK7,DOCK8,EGF,ENPP2,EPHA4,EPHB2,FBXO5,FER,FERMT3,FGF1,FGF18,FGFR1,FLT1,FN1,GATA2,GATA3,GPI,HABP2,HBEGF,HGF,HSPA5,IGFBP5,IL1R1,INSR,ITGA6,ITGAV,ITGB1,JAM3,KDR,KIF20B,KIT,LAMB1,LGALS3,LOC100737755,LYN,LYVE1,MAPRE2,MDK,MET,MGAT5,MMP14,MSTN,NOS3,NR4A3,NTRK3,…
GO:BP	negative regulation of multicellular organismal process	GO:0051241	3.84465e-09	209	ABI3BP,ADAMTS12,ADAMTS7,ADGRB2,ADGRB3,ADM,ADORA2A,ALPK2,AMOT,ANGPT2,ANXA2,APOD,APOE,APOM,ARHGAP42,ARRDC3,ATF4,ATM,ATP1A2,ATP2B4,BCL3,BCL6,BCR,BIN1,BMP7,BRCA2,C1QTNF3,CALCR,CALR,CBLB,CCN4,CD200,CD80,CD9,CHSY1,CORO1C,CREB3L1,CRY2,CSNK2B,CTNNA1,CTSC,CUL4A,DACT3,DCN,DHX58,DIP2B,DLG5,DLL1,DOCK5,DPYSL5,DUSP10,DUSP3,EAF2,EFNA1,EFNB3,EMILIN1,EPHA4,EPHA7,EPHB2,ERBB2,ERBIN,EZH2,EZR,FBN1,FER,FN1,FOXJ1,GATA2…
GO:BP	positive regulation of locomotion	GO:0040017	4.40927e-09	128	ABL1,ACVR1,ADAM8,ADGRA2,ADRA2A,AGT,AKT2,APP,ARHGEF39,ATM,ATOH8,ATP5F1A,BMP7,BVES,CALR,CCL19,CCL5,CCN1,CD151,CFAP20,CIB1,CPNE3,DAB2,DAPK2,DDR2,DDRGK1,DEFB1,DOCK5,DOCK7,DOCK8,EGF,ENPP2,EPHA4,EPHB2,FBXO5,FER,FERMT3,FGF1,FGF18,FGFR1,FLT1,FN1,GATA2,GATA3,GPI,HABP2,HBEGF,HGF,HSPA5,IGFBP5,IL16,IL1R1,INSR,ITGA6,ITGAV,ITGB1,JAM3,KDR,KIF20B,KIT,LAMB1,LGALS3,LOC100737755,LYN,LYVE1,MAPRE2,MDK,MET,MGAT5,MMP14…
GO:BP	regulation of synapse structure or activity	GO:0050803	4.9332e-09	59	ABHD17C,ABL1,ADGRB3,ADGRL2,APOE,APP,ARHGAP44,BHLHB9,CAMKV,CAPRIN2,CDC20,CDH2,CDK5R1,CLSTN2,CLSTN3,COLQ,CTTNBP2,CUX2,DISC1,DLG5,EFNA1,EGLN1,EIF4G1,EPHA4,EPHA7,EPHB2,EPHB3,FLRT3,FYN,GPC4,GRID2,GRIPAP1,IGSF9,LRFN2,LRFN5,LRP4,LRP8,LRRC4B,LRRK2,LRRN1,LRRN3,LRRTM3,MAPK14,MDGA1,NEURL1,NFATC4,PTPRD,PTPRS,SLITRK1,SLITRK2,SLITRK4,SLITRK5,SLITRK6,SRPX2,TPBG,TUBA1B,TUBB,VHL,YWHAZ
GO:BP	carbohydrate derivative metabolic process	GO:1901135	5.11557e-09	237	ABCC5,ABCC6,ACACA,ACAT1,ACOT7,ACOT8,ACSL1,ACSL4,ACSM4,ACSM5,ACSS1,ACSS2,ADAMTS12,ADAMTS7,ADCY2,ADCY3,ADCY4,ADCY6,ADCY9,ADSL,AK1,AK3,AK5,AKR1A1,ALDH1A1,ALDOC,ALG10,ALG14,ALG8,ALG9,AMPD1,AMPD3,APP,AQP11,ATIC,ATP1A2,ATP1B1,ATP5F1A,ATP5F1B,ATP5IF1,ATP5MC1,ATP5MC3,ATP5ME,ATP5PO,ATP6,B3GALNT1,B3GALT2,B3GNT3,B4GALT4,BGN,CD44,CDS1,CEMIP2,CHPF,CHPT1,CHST1,CHST2,CHST3,CHSY1,CLN6,CLPX,CMPK2,COL11A1,COL2A1,C…
GO:BP	cell division	GO:0051301	5.35552e-09	114	ACTR3,AKNA,ANLN,ANXA11,APITD1,ARHGEF2,AURKB,BLM,BOD1,BRCA2,BRIP1,CALM1,CAT,CCP110,CDC123,CDC14B,CDC25B,CDC6,CDCA2,CDCA3,CDCA5,CDCA7,CDCA7L,CDK1,CDK2AP2,CDT1,CENPJ,CENPT,CIB1,CIT,CKAP2,CKS2,CNTROB,CUL3,CUL7,DLL1,DOCK7,E2F7,E2F8,EFHC1,EXT1,FBXO5,FGF1,GDF9,GFRA3,GNAI1,GNAI3,INCENP,INTU,JTB,KIF11,KIF14,KIF18B,KIF20A,KIF20B,KIF4A,KLHDC8B,KLHL13,KLHL21,KLHL9,MAPRE1,MAPRE2,MDK,NCAPD2,NCAPD3,NCAPG,NCAPH,…
GO:BP	regulation of protein phosphorylation	GO:0001932	5.75846e-09	230	ABL1,ACE,ACSL1,ACVR1,ADAM8,ADRA2A,ADRA2C,AGT,AJUBA,AKT1S1,AKT2,APOE,APP,ARAF,ARHGEF2,ATP2B4,BDKRB2,BLM,BMP5,BMP6,BMP7,BMPER,BST1,BTC,C3,CAB39,CAB39L,CAMKK2,CBL,CCDC88A,CCDC88C,CCL19,CCN1,CCNB1,CCNB2,CCNB3,CCNE1,CCNE2,CCNG2,CCNL1,CCNT2,CD109,CD40LG,CD44,CD80,CDC25B,CDK5R1,CDON,CENPE,CEP85,CHI3L1,CIB1,CKS2,CLIP3,CLSPN,CLU,COPS8,CORO1C,CSF3,CSNK2B,CSPG4,CTF1,DAB2,DBF4,DBNDD1,DDR2,DDRGK1,DDX3X,DOCK7,…
GO:BP	tissue morphogenesis	GO:0048729	6.01657e-09	148	ABL1,ACTA2,ACTC1,ACVR1,ADAMTS12,ADAMTS16,ADM,AGT,AJUBA,ALDH1A2,ANKRD1,APAF1,ARHGAP12,ASB2,BMP7,BTBD7,CC2D2A,CCDC40,CCN1,CD151,CD44,COL11A1,COL5A1,CPLANE1,CPLANE2,CSNK2B,CTHRC1,CTSZ,CYP7B1,DAB2,DCHS1,DLG5,DLL1,DVL1,EDNRA,EGF,EGLN1,ENG,EPHA4,EPHA7,ESR1,EXT1,FGF1,FLRT3,FREM2,FST,FZD2,GATA3,GCNT1,GCNT4,GJA1,GLI2,GLI3,GPC3,GPI,HBEGF,HEY2,HGF,HOXA5,HS2ST1,IFT57,IGFBP5,INTU,ITGA2,ITGA5,ITGB1,ITGB4,KDR,K…
GO:BP	response to abiotic stimulus	GO:0009628	6.09055e-09	191	ACADM,ACADVL,ADAM8,AEN,AJUBA,AKT2,ALAS2,ANKRD1,ANKRD23,ANO1,APP,ASIC3,ATM,ATP1A2,ATP2B4,ATR,ATXN3,AURKB,BAG3,BARD1,BCL3,BDKRB2,BEST1,BLM,BNIP3,BNIP3L,BRCA1,BRCA2,CAPN3,CASP9,CASQ1,CAT,CHCHD2,CHEK1,CHI3L1,CHRNA10,CIAO3,COL11A1,COL3A1,CPT1B,CRADD,CRY2,CUL4B,DDHD2,DDX3X,DNAJA2,DNAJA3,DPP4,DTL,EDNRA,EGLN1,EGR1,EPAS1,EPHA4,ETV1,EXT1,EYA3,FAM162A,FANCD2,FAS,FBXL21,FGF1,FIGNL1,FOS,FOXO1,FYN,GATA3,GCLC,G…
GO:BP	positive regulation of phosphate metabolic process	GO:0045937	6.09055e-09	193	ABL1,ACE,ACSL1,ACVR1,ADAM8,ADRA2A,ADRA2C,AGT,AGTR2,AJUBA,AKT2,APP,ARAF,ARHGEF2,ATP2B4,BMP5,BMP6,BMP7,BTC,C3,CAB39,CAB39L,CALM1,CAMKK2,CCDC88A,CCL19,CCN1,CCNB1,CCNT2,CD40LG,CD44,CD80,CDC25B,CDCA2,CDK5R1,CDON,CENPE,CHI3L1,CIB1,CKS2,CLIP3,CLSPN,CLU,COPS8,CSF3,CSNK2B,CSPG4,CTF1,DAB2,DBF4,DDR2,DDRGK1,DDX3X,DLC1,DOCK7,DVL1,EFNA1,EGF,EIF4G1,ENG,ENPP2,EPHA3,EPHA4,EPHA7,EPHB2,EPHB3,EPHB4,ERBB2,ERBB3,ERP29…
GO:BP	positive regulation of phosphorus metabolic process	GO:0010562	6.09055e-09	193	ABL1,ACE,ACSL1,ACVR1,ADAM8,ADRA2A,ADRA2C,AGT,AGTR2,AJUBA,AKT2,APP,ARAF,ARHGEF2,ATP2B4,BMP5,BMP6,BMP7,BTC,C3,CAB39,CAB39L,CALM1,CAMKK2,CCDC88A,CCL19,CCN1,CCNB1,CCNT2,CD40LG,CD44,CD80,CDC25B,CDCA2,CDK5R1,CDON,CENPE,CHI3L1,CIB1,CKS2,CLIP3,CLSPN,CLU,COPS8,CSF3,CSNK2B,CSPG4,CTF1,DAB2,DBF4,DDR2,DDRGK1,DDX3X,DLC1,DOCK7,DVL1,EFNA1,EGF,EIF4G1,ENG,ENPP2,EPHA3,EPHA4,EPHA7,EPHB2,EPHB3,EPHB4,ERBB2,ERBB3,ERP29…
GO:BP	nuclear chromosome segregation	GO:0098813	9.47934e-09	92	ACTR3,APITD1,ARHGEF10,ATM,AURKB,BCL7B,BRIP1,BUB1,BUB1B,CCNB1,CCNB2,CCNE2,CDC20,CDC6,CDCA5,CDT1,CENPE,CENPF,CEP192,CUL3,EHMT2,EME1,EML4,ESPL1,FAM83D,FANCD2,FANCM,FBXO5,GEN1,INCENP,KAT2B,KIF11,KIF14,KIF15,KIF18A,KIF18B,KIF22,KIF23,KIF2A,KIF2C,KIF3B,KIF4A,KIFC1,KLHDC8B,MAP1S,MAPRE1,MASTL,MEIOB,MND1,MRE11,MSH4,MYBL2,NAA10,NAA50,NCAPD2,NCAPD3,NCAPG,NCAPG2,NCAPH,NDC1,NDC80,NEK2,NEK6,NSL1,NUF2,PHF13,PLK…
GO:BP	positive regulation of phosphorylation	GO:0042327	9.55283e-09	179	ABL1,ACE,ACSL1,ACVR1,ADAM8,ADRA2A,ADRA2C,AGT,AJUBA,AKT2,APP,ARAF,ARHGEF2,ATP2B4,BMP5,BMP6,BMP7,BTC,C3,CAB39,CAB39L,CAMKK2,CCDC88A,CCL19,CCN1,CCNB1,CCNT2,CD40LG,CD44,CD80,CDC25B,CDK5R1,CDON,CENPE,CHI3L1,CIB1,CKS2,CLIP3,CLSPN,CLU,COPS8,CSF3,CSNK2B,CSPG4,CTF1,DAB2,DBF4,DDR2,DDRGK1,DDX3X,DOCK7,DVL1,EFNA1,EGF,EIF4G1,ENG,ENPP2,EPHA3,EPHA4,EPHA7,EPHB2,EPHB3,EPHB4,ERBB2,ERBB3,ERP29,EZH2,FAM20A,FAS,FGF1,F…
GO:BP	taxis	GO:0042330	1.01228e-08	136	ACKR3,ACKR4,ADAM8,ADGRA2,AMOT,ANGPT2,APP,ARHGEF25,ARX,BMP7,BOC,BSG,BST1,CALR,CCL19,CCL5,CCN3,CCR9,CDK5R1,CNTN1,CNTN4,CORO1B,CRMP1,CX3CR1,CXCL2,CXCR6,CYP7B1,DAPK2,DPP4,DPYSL5,DUSP1,DUSP3,DVL1,EDNRA,EFNA1,EFNB3,EGR2,EGR3,EMB,ENPP2,EPHA3,EPHA4,EPHA7,EPHB2,EPHB3,EPHB4,ERBB2,ETV1,EXT1,FER,FES,FGF1,FGF18,FGFR1,FLRT3,FLT1,GAB1,GATA3,GFRA3,GLI2,GLI3,HABP2,HBEGF,HGF,HRH1,IGSF9,IL16,ITGA9,ITGAV,JAM3,KDR,KI…
GO:BP	protein autophosphorylation	GO:0046777	1.20385e-08	67	ABL1,ACE,ATM,ATR,CAMK2A,CAMKK2,CLK3,DAPK1,DDR2,DDX3X,DYRK1B,ENG,EPHA4,EPHA7,EPHB3,EPHB4,ERBB2,FER,FES,FGFR1,FGFR4,FLT1,FYN,GRK7,HIPK4,HTATIP2,INSR,IRAK1,KDR,KIT,LCK,LMTK2,LRRK2,LYN,MAK,MAP2K2,MAP3K13,MAP4K1,MAPKAPK2,MELK,MRE11,MYLK2,NEK2,NEK6,PASK,PDGFA,PDGFC,PDGFD,PDGFRA,PINK1,PRKD1,PTK2B,PTPRC,RAP2C,RB1CC1,ROS1,SRC,STK10,STK11,STK26,TEK,TTK,TYRO3,ULK1,ULK3,VRK1,WNK3
GO:BP	positive regulation of cell motility	GO:2000147	1.36736e-08	124	ABL1,ACVR1,ADAM8,ADGRA2,ADRA2A,AGT,AKT2,APP,ARHGEF39,ATM,ATOH8,ATP5F1A,BMP7,CALR,CCL19,CCL5,CCN1,CD151,CFAP20,CIB1,CPNE3,DAB2,DAPK2,DDR2,DDRGK1,DEFB1,DOCK5,DOCK7,DOCK8,EGF,ENPP2,EPHA4,EPHB2,FBXO5,FER,FERMT3,FGF1,FGF18,FGFR1,FLT1,FN1,GATA2,GATA3,GPI,HABP2,HBEGF,HGF,HSPA5,IGFBP5,IL1R1,INSR,ITGA6,ITGAV,ITGB1,JAM3,KDR,KIF20B,KIT,LAMB1,LGALS3,LOC100737755,LYN,LYVE1,MAPRE2,MDK,MET,MGAT5,MMP14,MSTN,NOS3…
GO:BP	chemotaxis	GO:0006935	1.44731e-08	135	ACKR3,ACKR4,ADAM8,ADGRA2,AMOT,ANGPT2,APP,ARHGEF25,ARX,BMP7,BOC,BSG,BST1,CALR,CCL19,CCL5,CCN3,CCR9,CDK5R1,CNTN1,CNTN4,CORO1B,CRMP1,CX3CR1,CXCL2,CXCR6,CYP7B1,DAPK2,DPP4,DPYSL5,DUSP1,DUSP3,DVL1,EDNRA,EFNA1,EFNB3,EGR2,EGR3,EMB,ENPP2,EPHA3,EPHA4,EPHA7,EPHB2,EPHB3,EPHB4,ERBB2,ETV1,EXT1,FER,FES,FGF1,FGF18,FGFR1,FLRT3,FLT1,GAB1,GATA3,GFRA3,GLI2,GLI3,HABP2,HBEGF,HGF,HRH1,IGSF9,IL16,ITGA9,ITGAV,JAM3,KDR,KI…
GO:BP	protein localization to organelle	GO:0033365	1.45168e-08	197	ABHD17C,ABL1,AIFM1,AKAP11,ANKRD13A,ANKRD13C,APOD,ATP5IF1,ATR,AUP1,AURKB,BAG3,BARD1,BCAP31,BCL3,BID,BMP7,BNIP3L,BRCA2,BUB1B,CACNG7,CALR,CC2D2A,CCDC14,CCDC47,CCDC88A,CCT6A,CDCA5,CDK1,CDT1,CEP131,CHCHD10,CLU,CNTLN,CPLANE1,CROCC,CRY2,CTNNA1,DDRGK1,DDX1,DDX3X,DIAPH1,DLG4,DNAJC19,DVL1,DZIP1,EFCAB7,EGF,EMC2,EMC3,EMC7,ESR1,EZH2,EZR,FAM83D,FGF9,FYN,GBP1,GGA1,GLI3,GOLGB1,GPC4,HCLS1,HK1,HK2,HSPA1L,HSPA5,IFT…
GO:BP	actin filament organization	GO:0007015	1.46954e-08	116	ABL1,ACTA1,ACTC1,ACTN2,ACTR3,ARFIP2,ARHGAP12,ARHGEF10,ARHGEF10L,ARHGEF2,ARPC5,ARPIN,ASAP3,AVIL,BAIAP2L2,BIN1,CAPG,CAPZA1,CAPZA2,CCDC88A,CDC42EP3,CFL1,CORO1B,CORO1C,CORO2B,CORO6,CRACD,CSF3,CTNNA1,CUL3,CYFIP2,CYRIB,DIAPH1,DIAPH2,DIAPH3,DLC1,DSTN,EFS,EPS8,ESAM,EZR,FAM171A1,FCHSD1,FCHSD2,FER,FHOD1,FHOD3,FSCN1,GAS2L3,GBA2,GMFB,HCLS1,HIP1,IQGAP2,KANK3,LIMK1,LMOD2,LOC100513346,MET,MICAL1,MICAL3,MKKS,MYO…
GO:BP	ameboidal-type cell migration	GO:0001667	2.17947e-08	108	ABL1,ACVR1,ADGRA2,AGT,AMOT,ANGPT2,ANLN,APOE,ATOH8,ATP2B4,ATP5F1A,BMP7,BMPER,CALR,CCN3,CDH2,CIB1,CORO1B,CORO1C,CSNK2B,DCN,DDR2,DOCK5,DPP4,DUSP10,EDNRA,EFNA1,EGF,EGR3,ENPP2,EPHB4,FAP,FER,FGF1,FGF18,FGFR1,FN1,GATA2,GATA3,GJA1,GPI,HBEGF,ITGA4,ITGB1,ITGB4,ITGB7,KDR,KIT,KLF4,KLHL12,LOC100511937,MAPRE2,MEF2C,MEOX2,MET,MMRN2,NF1,NOS3,PATZ1,PLCG1,PLCG2,PLPP3,PLXND1,PPM1F,PRCP,PRKD1,PRR5L,PTK2B,PTPRG,RAB13…
GO:BP	purine ribonucleotide metabolic process	GO:0009150	3.16124e-08	108	ABCC6,ACACA,ACAT1,ACOT7,ACOT8,ACSL1,ACSL4,ACSM4,ACSM5,ACSS1,ACSS2,ADCY2,ADCY3,ADCY4,ADCY6,ADCY9,ADSL,AK1,AK3,AK5,ALDOC,AMPD1,AMPD3,APP,ATIC,ATP1A2,ATP1B1,ATP5F1A,ATP5F1B,ATP5IF1,ATP5MC1,ATP5MC3,ATP5ME,ATP5PO,ATP6,CHPT1,CLPX,DCAKD,DLAT,DLD,DLST,ENO3,ENTPD7,GAPDH,GART,GMPR,GNAI3,GPAT4,GPD1,GPI,GUCY1A1,GUK1,HK1,HK2,HMGCR,IER3,IMPDH1,INSR,LOC100736765,LOC110255887,LRRK2,MLXIPL,MMUT,MVK,MYH3,NDUFS1,NM…
GO:BP	positive regulation of protein phosphorylation	GO:0001934	3.37585e-08	164	ABL1,ACE,ACSL1,ACVR1,ADAM8,ADRA2A,ADRA2C,AGT,AJUBA,AKT2,APP,ARAF,ARHGEF2,ATP2B4,BMP5,BMP6,BMP7,BTC,C3,CAB39,CAB39L,CAMKK2,CCDC88A,CCL19,CCN1,CCNB1,CCNT2,CD40LG,CD44,CD80,CDC25B,CDK5R1,CDON,CENPE,CHI3L1,CIB1,CKS2,CLIP3,CLSPN,CLU,COPS8,CSF3,CSNK2B,CSPG4,CTF1,DAB2,DBF4,DDR2,DDRGK1,DDX3X,DOCK7,DVL1,EFNA1,EGF,EIF4G1,ENG,ENPP2,EPHA4,EPHA7,ERBB2,ERBB3,ERP29,EZH2,FAM20A,FAS,FGF1,FGF18,FGF21,FGFR1,FLT1,FM…
GO:BP	purine-containing compound metabolic process	GO:0072521	3.52288e-08	129	ABCC6,ACACA,ACAT1,ACOT7,ACOT8,ACSL1,ACSL4,ACSM4,ACSM5,ACSS1,ACSS2,ADCY2,ADCY3,ADCY4,ADCY6,ADCY9,ADSL,AK1,AK3,AK5,ALDH1L2,ALDOC,AMPD1,AMPD3,APP,ATIC,ATP1A2,ATP1B1,ATP5F1A,ATP5F1B,ATP5IF1,ATP5MC1,ATP5MC3,ATP5ME,ATP5PO,ATP6,CDS1,CHPT1,CLPX,DCAKD,DLAT,DLD,DLST,ENO3,ENTPD7,FMO1,FMO2,GAPDH,GART,GMPR,GNAI3,GPAT4,GPD1,GPI,GUCA1B,GUCY1A1,GUK1,HK1,HK2,HMGCR,IER3,IMPDH1,INSR,LOC100736765,LOC110255887,LRRK2,…
GO:BP	response to external stimulus	GO:0009605	3.5606e-08	448	ABL1,ACADM,ACKR3,ACKR4,ACTA2,ACTR3,ADAM15,ADAM8,ADAMTS12,ADAMTS9,ADGRA2,ADGRL2,ADORA2A,AFG3L2,AKNA,AMOT,ANGPT2,ANKRD1,ANKRD23,ANXA2,AP1S1,APOE,APP,ARHGEF2,ARHGEF25,ARL8B,ARX,ASIC3,ASL,ASNS,ATF3,ATF4,ATP1A2,AUP1,BAG3,BCAS3,BCKDHB,BCL3,BCL6,BCR,BEST1,BMP6,BMP7,BNIP3,BNIP3L,BOC,BSG,BST1,C1QTNF3,C2,C3,C4A,CALCOCO2,CALR,CAPN3,CASK,CASP6,CCL19,CCL5,CCN3,CCN4,CCR9,CD109,CD14,CD2,CD200,CD80,CD9,CDK5R1,CE…
GO:BP	biosynthetic process	GO:0009058	3.71023e-08	1026	AARS1,AASDHPPT,ABCB6,ABCC5,ABHD3,ABHD4,ABHD5,ABLIM2,ABLIM3,ACACA,ACADM,ACADVL,ACAT1,ACCS,ACO1,ACOT7,ACOT8,ACSBG1,ACSL1,ACSM4,ACSM5,ACSS1,ACSS2,ACTR3,ACVR1,ADAM8,ADCY2,ADCY3,ADCY4,ADCY6,ADCY9,ADNP,ADSL,AEBP1,AFAP1L2,AGT,AHR,AJUBA,AK1,AK3,AK5,AKNA,AKR1A1,AKT2,ALAS1,ALAS2,ALDH18A1,ALDH1A2,ALDH1L2,ALDOC,ALG10,ALG14,ALG8,ALG9,AMPD1,AMPD3,ANKRD1,ANKRD2,ANXA2,APIP,APLP1,APOE,APP,AQP11,ARHGEF2,ARNTL,ARX,…
GO:BP	regulation of actin cytoskeleton organization	GO:0032956	4.01359e-08	92	ABL1,ACTN2,ANKRD23,ARFIP2,ARHGAP44,ARHGEF10,ARHGEF10L,ARHGEF19,ARPC5,ARPIN,ASAP3,AVIL,BAIAP2L2,BIN1,BST1,CAPG,CAPZA1,CAPZA2,CCDC88A,CDC42EP3,CDK5R1,CORO1B,CORO2B,CRACD,CSF3,CYFIP2,CYRIB,DLC1,DSTN,EPHA3,EPS8,ESAM,FCHSD1,FCHSD2,FER,FES,FHOD1,FHOD3,FSCN1,FZD10,GBA2,GMFB,HCLS1,IQGAP2,JAM3,KANK3,LIMK1,LMOD2,MDK,MET,MKKS,NOTCH2,NTRK3,PAK3,PHLDB2,PIK3R2,PLEKHH2,PPM1F,PRKCD,PTK2B,RAC2,RAPGEF3,RGCC,RHOD,R…
GO:BP	positive regulation of signaling	GO:0023056	4.075e-08	315	ABL1,ACKR3,ACVR1,ADAM8,ADAMTS20,ADGRA2,ADGRG1,ADORA2A,ADRA1D,ADRA2A,ADRA2C,AFAP1L2,AGT,AGTR2,AJUBA,AKAP13,ANKRD1,ANO1,ANO2,ANXA2,APAF1,APOE,APP,ARHGEF2,ARHGEF3,ARMC9,ARRDC3,ATF3,ATM,ATR,BAIAP3,BAMBI,BCAP31,BID,BMP5,BMP6,BMP7,BMPER,BVES,C1QTNF3,C2CD2L,C3,CACNG7,CALR,CAMK2A,CAPRIN2,CAT,CAV2,CAVIN3,CBL,CCDC88A,CCL19,CCL5,CCN1,CCN3,CCN4,CD14,CD44,CDH2,CDON,CENPJ,CEP192,CHI3L1,CHSY1,CIB1,CLSTN2,CLSTN3…
GO:BP	negative regulation of cellular metabolic process	GO:0031324	4.12018e-08	406	ABL1,ACADVL,ACOT8,AEBP1,AGT,AJUBA,AKT1S1,ANKRD1,ANXA2,APOD,APOE,ARX,ATF3,ATF4,ATF5,ATM,ATOH8,ATP2B4,ATR,ATXN1,AURKB,BAG3,BCL11A,BCL3,BCL6,BCORL1,BCR,BDKRB2,BEND6,BHLHE41,BIN1,BLM,BMP5,BMP6,BMP7,BNIP3,BOD1,BRCA1,BRCA2,C1QTNF3,CALR,CAPN3,CAPRIN2,CAVIN3,CBL,CBX2,CBX3,CBX4,CC2D1B,CD109,CDK5R1,CDT1,CENPF,CEP85,CHD3,CIB1,CIPC,CITED1,CKB,CNOT6,CNOT6L,CORO1C,CPEB3,CPEB4,CREB3L1,CRY2,CRYM,CSDE1,CTC1,CTSA,…
GO:BP	cellular response to stimulus	GO:0051716	4.43356e-08	1381	ABCB6,ABL1,ABL2,ABR,ABTB2,ACACA,ACKR3,ACKR4,ACSL1,ACTN2,ACTR3,ACVR1,ADAM11,ADAM12,ADAM15,ADAM22,ADAM8,ADAMTS12,ADAMTS15,ADAMTS20,ADAMTS6,ADAMTS7,ADCY2,ADCY3,ADCY4,ADCY6,ADCY9,ADCYAP1R1,ADGRA2,ADGRB2,ADGRB3,ADGRG1,ADGRG2,ADGRL1,ADGRL2,ADIPOR2,ADM,ADORA2A,ADRA1D,ADRA2A,ADRA2C,AEN,AFAP1,AFAP1L2,AFDN,AGRN,AGT,AGTR2,AHR,AIFM1,AJUBA,AKAP13,AKAP6,AKR1A1,AKT1S1,AKT2,ALDH1A1,ALDH1A2,ALPK2,AMOT,ANGPT2,ANGP…
GO:BP	organophosphate metabolic process	GO:0019637	4.76614e-08	216	ABCC6,ABHD3,ABHD4,ABHD5,ACACA,ACAT1,ACOT7,ACOT8,ACSL1,ACSL4,ACSM4,ACSM5,ACSS1,ACSS2,ADCY2,ADCY3,ADCY4,ADCY6,ADCY9,ADSL,AGPAT4,AJUBA,AK1,AK3,AK5,AKR1A1,ALDH1L2,ALDOC,AMPD1,AMPD3,APP,ATIC,ATM,ATP1A2,ATP1B1,ATP5F1A,ATP5F1B,ATP5IF1,ATP5MC1,ATP5MC3,ATP5ME,ATP5PO,ATP6,CDS1,CHPT1,CKMT2,CLPX,CMPK2,CNP,CPS1,CRYL1,DCAKD,DCTD,DCTPP1,DLAT,DLD,DLST,DNPH1,EFR3B,ENO3,ENPP2,ENTPD5,ENTPD6,ENTPD7,FBP2,FGGY,FITM1,F…
GO:BP	cell-matrix adhesion	GO:0007160	4.76668e-08	64	ABL1,ACTN2,ADAM15,ADAMTS12,AJUBA,APOD,BCAM,BCL6,BCR,BST1,CASK,CDH11,CIB1,COL16A1,COL3A1,COL5A3,CORO1C,CORO2B,DLC1,DUSP3,EDA,EMILIN1,EPDR1,EPHA3,FERMT3,FN1,ITGA2,ITGA4,ITGA5,ITGA6,ITGA9,ITGAL,ITGAV,ITGB1,ITGB4,ITGB6,ITGB7,JAM3,KDR,LOC100523684,MACF1,MYF5,NID1,NID2,PHLDB2,PPM1F,PTK2B,PTPRA,PTPRJ,PTPRK,RCC2,RHOD,RRAS,SEMA3E,SERPINE1,SNED1,SRC,SRF,TEK,TIAM1,UTRN,VCAM1,WHAMM,ZYX
GO:BP	establishment of localization in cell	GO:0051649	5.31708e-08	390	ABL1,ACTN2,ADRA2A,AIFM1,AKT2,ALS2CL,AMPH,ANK1,ANKFY1,ANKRD50,ANO1,ANXA2,ANXA8,AP1S1,AP3M2,AP4B1,AP5B1,APOD,APP,APPBP2,AQP11,ARFIP2,ARHGAP1,ARHGAP44,ARL8B,ARPIN,ASIC3,ASPM,ATAD1,ATM,ATP2A3,ATP5IF1,ATXN1,AUP1,AURKB,BAG3,BAIAP3,BARD1,BBS12,BBS5,BBS7,BCAP31,BCL3,BCR,BID,BIN1,BLOC1S1,BLOC1S4,BNIP3,BNIP3L,BVES,C2CD2L,CACNG1,CACNG7,CALR,CASK,CATSPER4,CCDC88A,CCDC88C,CCNB1,CDCA5,CDH2,CDK5R1,CDT1,CENPE,CE…
GO:BP	cellular component disassembly	GO:0022411	5.69998e-08	111	ACTN2,ADAMTS15,AIFM1,APAF1,ARFIP2,ARHGEF2,ATG4D,ATG9A,ATP5IF1,AVIL,BNIP3,BNIP3L,C3,CALCOCO2,CAPG,CAPZA1,CAPZA2,CFL1,CIB1,CKAP2,CRACD,DDR2,DDRGK1,DNAJC17,DPP4,DSTN,DUSP3,EIF2D,ENDOG,EPHA4,EPS8,ETF1,FAP,FBXL4,FGFR4,FSCN1,FYCO1,GABARAPL2,GSPT2,HK2,HPN,KIF18A,KIF18B,KIF24,KIF2C,LAMC1,LIX1,LIX1L,LMOD2,MAP1A,MAP1B,MAP1LC3A,MAP1LC3B,MAP1S,MAPRE2,MCOLN1,MFN2,MICAL1,MICAL3,MID1IP1,MTRF1,MUL1,NAV3,NCKAP5,N…
GO:BP	dendrite development	GO:0016358	7.88899e-08	60	ADGRB3,APOE,APP,ARHGAP44,BCL11A,BHLHB9,BMP5,BMP7,BTBD3,CAMK2A,CAPRIN2,CDK5R1,CTNND2,CUL7,CUX2,DCX,DLG4,DLG5,DPYSL5,DTNBP1,DVL1,EFNA1,EPHA4,EPHB2,EPHB3,FBXW8,FMR1,FYN,GPR37,GRIN3A,IGSF9,ITGB1,LRP8,LRRK2,MAP1A,MAP1B,MAP1S,MAP2,MAP6,MFSD2A,NEDD4L,NEURL1,NFATC4,NTN3,OBSL1,PAK3,PAK4,PPP3CA,PTN,PTPRD,PTPRS,SCARF1,SDC2,SDK1,SIPA1L1,SLITRK5,SRGAP2,STK11,TPBG,UBA6
GO:BP	negative regulation of cell projection organization	GO:0031345	8.89578e-08	45	APOE,BCL11A,CCP110,CIB1,CKB,CRMP1,DIP2B,DPYSL5,EFNA1,EFNB3,EPHA4,EPHA7,EPHB2,FYN,INPP5F,INPP5J,ITM2C,KIF24,LRP4,MAK,MPHOSPH9,NFATC4,PAQR3,PLXNA3,PPP3CA,PRKCD,PTPN9,PTPRS,RAB29,RGMA,SEMA3A,SEMA3E,SEMA3G,SEMA4F,SEMA5B,SEMA6A,SEMA6C,SEMA7A,SLIT2,SPART,SPRY2,STMN2,TESK1,TSKU,VIM
GO:BP	mitochondrion organization	GO:0007005	8.90161e-08	125	AFG3L2,AIFM1,APOO,ARFIP2,ATG4D,ATG9A,ATP2A1,ATP5IF1,BCAP31,BID,BNIP3,BNIP3L,C7H6ORF125,CAV2,CHCHD10,CHCHD2,CHCHD3,CLUH,COX10,COX17,DCN,DDHD2,DNAJA3,DNAJC19,EDNRA,ENDOG,EPAS1,EYA2,FAM162A,FBXL4,GABARAPL2,GHITM,HGF,HIGD1A,HIGD1B,HIGD2A,HK2,HSD17B10,HSF4,HSPA1L,IER3,IMMT,KDR,LETM1,LRRK2,MAN2A1,MAP1LC3A,MAP1LC3B,MEF2A,MFN2,MGME1,MICOS13,MIGA1,MIGA2,MTFP1,MTM1,MUL1,MYH14,ND4,NDUFA1,NDUFA10,NDUFA11,NDU…
GO:BP	developmental cell growth	GO:0048588	8.90161e-08	53	ABL1,APP,ARIH2,CRABP2,CYFIP2,DCX,DIP2B,DVL1,EDNRA,EIF3J,EPHA7,EXT1,FLRT3,FN1,GDF9,ITGB1,JADE2,LIMK1,MAP1B,MAP3K13,MUL1,NEDD4L,NIN,PI16,PLAA,PLXNA1,PLXNA3,PRKCZ,PTPRS,RIMS1,RND2,SEMA3A,SEMA3E,SEMA3G,SEMA4F,SEMA5B,SEMA6A,SEMA6C,SEMA7A,SLIT1,SLIT2,SLIT3,SMURF1,SOX9,SPART,SPG11,SRF,STK11,SYT2,TGFBR2,TWF2,ULK1,ZFYVE27
GO:BP	positive regulation of cell communication	GO:0010647	8.99061e-08	312	ABL1,ACKR3,ACVR1,ADAM8,ADAMTS20,ADGRA2,ADGRG1,ADORA2A,ADRA1D,ADRA2A,ADRA2C,AFAP1L2,AGT,AGTR2,AJUBA,AKAP13,ANKRD1,ANO1,ANO2,APAF1,APOE,APP,ARHGEF2,ARHGEF3,ARMC9,ARRDC3,ATF3,ATM,ATR,BAIAP3,BAMBI,BCAP31,BID,BMP5,BMP6,BMP7,BMPER,C1QTNF3,C2CD2L,C3,CACNG7,CALR,CAMK2A,CAPRIN2,CAT,CAV2,CAVIN3,CBL,CCDC88A,CCL19,CCL5,CCN1,CCN3,CCN4,CD14,CD44,CDH2,CDON,CENPJ,CEP192,CHI3L1,CHSY1,CIB1,CLSTN2,CLSTN3,CNR1,CRADD…
GO:BP	regulation of transport	GO:0051049	9.71946e-08	297	ABCA5,ABL1,ACTN2,ADRA2A,AKAP6,AKT2,ANKFY1,ANKRD1,ANKRD13A,ANKRD13B,ANO1,ANXA2,APOD,APOE,ARHGAP1,ARHGAP44,ATAD1,ATF4,ATP1B1,ATP5IF1,AZIN2,BAG3,BAIAP3,BARD1,BCAP31,BCR,BEST1,BEST3,BIN1,BNIP3L,BVES,C1QTNF3,C2,C2CD2L,C3,C7H6ORF125,CACNA1D,CACNA1G,CACNA1S,CACNB1,CACNG6,CACNG7,CALM1,CALR,CAPN3,CASK,CASQ1,CASQ2,CBL,CCN3,CD14,CD151,CD200,CDH2,CDK5R1,CEP131,CHCHD10,CIB1,CLDN10,CLIP3,CLU,CNR1,CNTN1,COX17,C…
GO:BP	plasma membrane bounded cell projection assembly	GO:0120031	1.11839e-07	133	ABL1,ABLIM2,ABLIM3,ACTN2,ACTR3,AJUBA,ANLN,ARHGEF26,ARHGEF6,ARMC9,BBS2,BBS5,BBS7,CC2D2A,CCDC40,CCDC65,CCDC88A,CCP110,CDC14B,CDC42EP3,CENPJ,CEP131,CFAP20,CNTROB,CORO1C,CPLANE1,CPLANE2,CROCC,CSPG4,DCX,DEF8,DISC1,DNAAF5,DRC1,DYNC2I2,DYNLL1,DZIP1,EHD4,EMP3,EPS8,EPS8L2,EZR,FAM98A,FBF1,FER,FGD1,FMR1,FNBP1L,FOXJ1,FSCN1,FXR1,FXR2,IFT122,IFT140,IFT43,IFT46,IFT57,IFT80,IFT88,INTU,IQCB1,ITGB4,KIAA0586,KIF24,…
GO:BP	positive regulation of cell differentiation	GO:0045597	1.12461e-07	165	ABI3BP,ACVR1,ADAM8,ADAMTS20,ADAMTS9,ADM,ADRA2C,AGT,ARHGEF2,ATOH8,BAMBI,BCL6,BEND6,BHLHB9,BIN1,BMP6,BMP7,BOC,CAPRIN2,CCN1,CCN4,CDON,CDS1,CRABP2,CSF3,CTHRC1,CUL7,CUX2,CYB5D2,DAB2,DDR2,DISC1,DUSP10,EGR2,EGR3,EIF4G1,ENG,EPHB2,EZH2,FAM210B,FBN2,FBXO5,FBXW8,FES,FGF18,FGFR1,FN1,FNDC5,FOS,FOXJ1,FRZB,GATA2,GATA3,GDF9,GJA1,GLI2,GLI3,HCLS1,HOXA5,HSF1,HSF4,IL15,IL18,IL4I1,IL6ST,ITGB1,JADE2,JUNB,KDM1A,KDR,KIT…
GO:BP	regulation of supramolecular fiber organization	GO:1902903	1.20992e-07	95	ABL1,ACTN2,AEBP1,ANKRD23,APOE,APP,ARFIP2,ARHGEF10,ARHGEF10L,ARHGEF2,ARPC5,ARPIN,ASAP3,AVIL,BAIAP2L2,BIN1,CAPG,CAPZA1,CAPZA2,CCDC88A,CDC42EP3,CIB1,CKAP2,CKAP5,CLIP1,CLIP3,CLU,CORO1B,CORO2B,CRACD,CSF3,CYFIP2,CYRIB,DLC1,DSTN,EMILIN1,EPS8,ESAM,FCHSD1,FCHSD2,FER,FES,FHOD1,FHOD3,GBA2,GMFB,HCLS1,KANK3,LIMK1,LMOD2,MAP1A,MAP1B,MAP1S,MAPRE1,MET,MID1IP1,MKKS,NAV3,PAK3,PHLDB2,PIK3R2,PLEKHH2,PPM1F,PRKCD,PTK2B…
GO:BP	chromosome organization	GO:0051276	1.26453e-07	139	ABL1,APITD1,ARHGEF10,ATM,ATR,AURKB,BCL7B,BLM,BRCA2,BRIP1,BUB1,BUB1B,CCNB1,CCNE2,CCT6A,CDC20,CDC45,CDC6,CDCA5,CDT1,CENPE,CENPH,CENPI,CENPT,CEP192,CHD1L,CHTF18,CTC1,CUL3,DCP2,DDX1,DDX3X,DLGAP5,DNMT1,EHMT2,EML4,ESCO1,ESPL1,EZH2,FANCD2,FANCM,FBXO5,FEN1,GEN1,GINS3,HJURP,INCENP,KAT2B,KIF11,KIF14,KIF15,KIF18A,KIF18B,KIF22,KIF23,KIF2A,KIF2C,KIF3B,KIF4A,KIFC1,MAPRE1,MASTL,MCM2,MCM3,MCM4,MCM5,MCM8,MEIOB,MN…
GO:BP	transmembrane receptor protein tyrosine kinase signaling pathway	GO:0007169	1.78148e-07	138	ABL1,ADAMTS12,ADGRA2,ADRA2A,AFAP1L2,AGT,AGTR2,AKT1S1,AKT2,ANGPT2,ANGPTL1,APOD,ARHGEF2,BMP5,BTC,CAV2,CBL,CBLB,CCDC88A,CDK5R1,CHURC1,CILP,CPNE3,CREB3L1,CSPG4,CSRNP1,CYFIP2,DCN,DDR2,DLL1,DOK5,EFNA1,EFNB3,EFS,EGF,EMILIN1,EPHA3,EPHA4,EPHA7,EPHB2,EPHB3,EPHB4,ERBB2,ERBB3,EXT1,F3,FER,FES,FGF1,FGF18,FGF21,FGF9,FGFR1,FGFR4,FLRT3,FLT1,FOXO1,GAB1,GAREM1,GATA3,GFRA3,GHR,GKAP1,GRB10,HBEGF,HGF,HIP1,IGFBP4,IGFBP…
GO:BP	organic substance biosynthetic process	GO:1901576	1.91272e-07	1007	AARS1,AASDHPPT,ABCB6,ABCC5,ABHD3,ABHD4,ABHD5,ABLIM2,ABLIM3,ACACA,ACADM,ACADVL,ACAT1,ACO1,ACOT7,ACOT8,ACSBG1,ACSL1,ACSM4,ACSM5,ACSS1,ACSS2,ACTR3,ACVR1,ADAM8,ADCY2,ADCY3,ADCY4,ADCY6,ADCY9,ADNP,ADSL,AEBP1,AFAP1L2,AGT,AHR,AJUBA,AK1,AK3,AK5,AKNA,AKR1A1,AKT2,ALAS1,ALAS2,ALDH18A1,ALDH1A2,ALDOC,ALG10,ALG14,ALG8,ALG9,AMPD1,AMPD3,ANKRD1,ANKRD2,ANXA2,APIP,APLP1,APOE,APP,AQP11,ARHGEF2,ARNTL,ARX,ASAH1,ASL,ASN…
GO:BP	embryo development	GO:0009790	2.17657e-07	235	ABL1,ACSL4,ACVR1,ADCY9,ADM,ALDH1A2,AMOT,APAF1,APBA3,ASB2,ASF1B,ATF4,ATM,ATOH8,BCR,BMP7,BRCA1,BRCA2,CC2D2A,CCDC40,CCN1,CCNB1,CCNB2,CDON,CHEK1,CHRD,CHRNA10,CITED1,COL11A1,COL12A1,COL2A1,COL5A1,COL5A2,CPLANE1,CPLANE2,CPT2,CRABP2,CTHRC1,CUL3,CUL4A,DCHS1,DLL1,DMRT2,DNMT1,DUSP1,DVL1,E2F7,E2F8,E4F1,EDNRA,EFNA1,EGLN1,EIF2S2,EMG1,ENDOG,ENG,EPAS1,EPHB2,EXT1,FBN1,FBN2,FBXW8,FGF9,FKBP10,FLRT3,FN1,FREM2,FZD2,…
GO:BP	cell projection assembly	GO:0030031	2.18268e-07	134	ABL1,ABLIM2,ABLIM3,ACTN2,ACTR3,AJUBA,ANLN,ARHGEF26,ARHGEF6,ARMC9,BBS2,BBS5,BBS7,CC2D2A,CCDC40,CCDC65,CCDC88A,CCP110,CDC14B,CDC42EP3,CENPJ,CEP131,CFAP20,CNTROB,CORO1C,CPLANE1,CPLANE2,CROCC,CSPG4,DCX,DEF8,DISC1,DNAAF5,DRC1,DYNC2I2,DYNLL1,DZIP1,EHD4,EMP3,EPS8,EPS8L2,EZR,FAM98A,FBF1,FER,FGD1,FMR1,FNBP1L,FOXJ1,FSCN1,FXR1,FXR2,IFT122,IFT140,IFT43,IFT46,IFT57,IFT80,IFT88,INTU,IQCB1,ITGB4,KIAA0586,KIF24,…
GO:BP	regulation of angiogenesis	GO:0045765	2.26091e-07	71	ABL1,ADGRA2,ADGRB2,ADGRB3,ADM,AMOT,ANGPT2,ATP2B4,BMPER,BRCA1,C3,CHI3L1,CREB3L1,DCN,DLL1,EFNA1,EGLN1,EMILIN1,EMILIN2,ENG,ENPP2,F3,FGF1,FGF18,FLT1,GAB1,GATA2,HK2,HOXA5,HSPB6,HTATIP2,ITGA5,ITGB1,KDR,KLF4,MDK,MTDH,NAXE,NF1,NOS3,PAK4,PGK1,PKM,PLXND1,PRKD1,PTK2B,RAPGEF3,RECK,RGCC,ROCK2,RRAS,SARS1,SEMA3E,SEMA6A,SERPINE1,SFRP2,SPARC,SPHK1,SPRY2,STAB1,STAT1,SULF1,TEK,TGFB2,TGFBR2,THBS2,THBS4,TNMD,TSPAN12,…
GO:BP	negative regulation of developmental process	GO:0051093	2.31617e-07	177	ABCA5,ADAMTS12,ADAMTS7,ADGRB2,ADGRB3,ALPK2,AMOT,ANGPT2,APP,ASPN,ATP2B4,BAMBI,BBS12,BCL11A,BCL6,BCL7B,BCR,BHLHE41,BMP7,BNIP3,CALR,CCN3,CCN4,CCNB1,CCNB2,CHRD,CIB1,CITED1,CNTN4,COL5A1,COL5A2,CREB3L1,CTNNA1,CUL4A,DACT3,DCN,DIP2B,DLL1,DNMT1,DPYSL5,DUSP10,E2F1,EAF2,EFNA1,EFNB3,EMILIN1,EPHA4,EPHA7,EPHB2,ERBB2,EZH2,FBN1,FOXJ1,FST,GATA2,GATA3,GDF11,GLI2,GLI3,GPS2,HEY2,HOXA5,HPN,HSPA9,IGFBP5,IL17RD,IL18,IN…
GO:BP	collagen fibril organization	GO:0030199	2.42127e-07	27	ADAMTS12,ADAMTS14,ADAMTS2,ADAMTS7,AEBP1,ANXA2,COL11A1,COL11A2,COL1A2,COL2A1,COL3A1,COL5A1,COL5A2,DDR2,EMILIN1,EXT1,FKBP10,FMOD,LOX,LOXL1,LOXL4,LUM,P3H4,PXDN,SFRP2,TGFB2,TGFBR1
GO:BP	regulation of neurogenesis	GO:0050767	2.48841e-07	80	ANXA2,BHLHB9,BHLHE41,BIN1,BMP7,CAPRIN2,CRABP2,CTNNA1,CUL7,CUX2,DIP2B,DISC1,DLL1,DPYSL5,EFNB3,EGR2,EPHA7,EPHB2,EZH2,FBXW8,FN1,GLI3,HES6,HEY2,HLTF,IL6ST,ITGB1,JADE2,KDM1A,LIMK1,LRP4,LRP8,MAN2A1,MAP3K13,MAP6,MDK,MYCN,NEFL,NEURL1,NFATC4,NIN,NUMBL,OBSL1,PLAG1,PLXNA1,PLXNA2,PLXNA3,PLXNB3,PLXND1,PPP3CA,PRKCH,PRKCI,PTN,PTPRD,PTPRS,RASSF10,REST,RHEB,RND2,ROBO1,SEMA3E,SEMA3G,SEMA4F,SEMA5B,SEMA6A,SEMA6C,SEM…
GO:BP	response to oxygen-containing compound	GO:1901700	2.48841e-07	247	ABL1,ABL2,ACACA,ACTN2,ADAM15,ADCY3,ADCY6,ADRA2A,AGRN,AGTR2,AHR,AKAP6,AKR1A1,AKT2,ALAS1,ALDH1A1,ALDH1A2,ANKRD1,ANO1,APLP1,APOD,APP,ARHGEF2,ATF4,ATM,ATP1A2,ATP2B4,BAIAP3,BCR,BLM,BMP6,BRCA1,C2CD2L,CACNB1,CALCRL,CAMK2A,CASP9,CAT,CAV2,CCL19,CD14,CD80,CDT1,CITED1,CMPK2,COL16A1,COL1A2,COL5A2,CPEB3,CPEB4,CPS1,CRY2,CTNNA1,DAPK1,DNMT1,DUSP10,ECHDC3,EDNRA,EGLN1,EGR1,EHMT2,EPHA3,EPHA4,EPS8,ERBIN,ESR1,EXT1,EZ…
GO:BP	small molecule biosynthetic process	GO:0044283	2.63108e-07	130	AASDHPPT,ABHD3,ACACA,ACADM,ACADVL,ACAT1,ACOT7,ACSBG1,ACSM4,ACSM5,AKR1A1,ALDH18A1,ALDH1A2,ALDOC,APIP,APOE,ASAH1,ASL,ASNS,ASS1,ATF3,ATF4,ATP2B4,BCAT1,BCAT2,BMP5,BMP6,BRCA1,C1QTNF3,CARNS1,CDS1,CHST15,COQ10A,COQ10B,COQ2,COQ3,COQ5,COQ6,COQ8A,COQ9,CYP1A1,CYP27A1,CYP2R1,CYP7B1,DCTPP1,DHCR24,DHCR7,DKK3,EGR1,FADS1,FADS2,FAM3C,FBP2,FGF1,FGFR4,FOXO1,GAMT,GGT5,GLUL,GOT1,GPD1,GPI,HADHB,HMGCR,HSD17B10,KAT2B,LE…
GO:BP	response to wounding	GO:0009611	2.72014e-07	104	ABI3BP,ADIPOR2,ADRA2A,ADRA2C,AJUBA,ANO2,ANXA2,APOD,APOE,ARHGEF19,ARHGEF2,ARL8B,BLOC1S4,CASK,CCN1,CCN4,CD109,CD151,CD40LG,CD44,CD9,COL3A1,COL5A1,CORO1B,DCBLD2,DST,DTNBP1,EDNRA,ELK3,EMILIN2,EPHA4,EPHB2,ERBB2,EXT1,F3,F8,FBLN1,FERMT3,FGF1,FGFR1OP2,FKBP10,FN1,FUNDC2,GATA2,HABP2,HBEGF,INPP5F,ITGA5,ITGB1,ITGB4,ITGB6,KDR,KLF4,LNPK,LYN,MACF1,MCAM,MDK,MYH2,MYOF,MYOZ1,NEFL,NFE2L2,NOTCH2,P2RY1,PDGFA,PDGFRA,P…
GO:BP	organonitrogen compound catabolic process	GO:1901565	2.76143e-07	271	AASDHPPT,ABHD17C,ACAT1,ACE,ACOT7,ADAM8,ADAMTS12,ADAMTS7,ADHFE1,ADRA2A,ALDH1L2,ALDH4A1,ALDH6A1,ANKIB1,ANPEP,ANXA2,APOE,APPBP2,AQP11,ARAF,ARIH2,ASAH1,ASB11,ASB2,ASB5,ATM,ATP2B4,ATP5IF1,ATXN3,AUP1,AZIN2,BBS7,BCAP31,BCAT2,BCKDHA,BCKDHB,BLVRB,BNIP3,BNIP3L,C1H18ORF25,CACHD1,CAPN3,CBL,CBLB,CCDC47,CCNF,CD44,CDC20,CEMIP2,CHPT1,CKB,CLPX,CLU,CPQ,CRBN,CTSA,CTSC,CTSL,CTSW,CTSZ,CUL3,CUL4A,CUL4B,CUL5,CUL7,CYP1A…
GO:BP	regulation of trans-synaptic signaling	GO:0099177	3.0982e-07	93	ABL1,ACE,ADORA2A,ADRA2A,APOE,APP,ATAD1,ATF4,BAIAP3,BCR,CACNG7,CASK,CDC20,CDH11,CDH2,CLSTN2,CLSTN3,CNR1,CUX2,DLG4,DLGAP4,DNM1,DTNBP1,DVL1,EGLN1,EPHA4,EPHB2,FYN,GLO1,GRID2,GRIK2,GRIN2D,GRIN3A,GRM4,GRM7,HOMER1,HOMER3,HRH1,ICMT,IGSF11,ITGB1,ITPR3,KCNB1,LRFN2,LRP8,LRRC4,LRRC4C,LRRK2,NEURL1,NFATC4,NLGN3,NPTX2,NTF4,OPHN1,PCDH17,PINK1,PLCB1,PLCG1,PLCL1,PLCL2,PLPPR4,PNKD,PPP1R9A,PPP3CA,PREPL,PRKAR1B,PRRT2…
GO:BP	modulation of chemical synaptic transmission	GO:0050804	3.0982e-07	93	ABL1,ACE,ADORA2A,ADRA2A,APOE,APP,ATAD1,ATF4,BAIAP3,BCR,CACNG7,CASK,CDC20,CDH11,CDH2,CLSTN2,CLSTN3,CNR1,CUX2,DLG4,DLGAP4,DNM1,DTNBP1,DVL1,EGLN1,EPHA4,EPHB2,FYN,GLO1,GRID2,GRIK2,GRIN2D,GRIN3A,GRM4,GRM7,HOMER1,HOMER3,HRH1,ICMT,IGSF11,ITGB1,ITPR3,KCNB1,LRFN2,LRP8,LRRC4,LRRC4C,LRRK2,NEURL1,NFATC4,NLGN3,NPTX2,NTF4,OPHN1,PCDH17,PINK1,PLCB1,PLCG1,PLCL1,PLCL2,PLPPR4,PNKD,PPP1R9A,PPP3CA,PREPL,PRKAR1B,PRRT2…
GO:BP	regulation of axonogenesis	GO:0050770	3.14087e-07	41	CDH2,CRABP2,DIP2B,EFNA1,EFNB3,EPHA4,EPHA7,EPHB2,EPHB3,FN1,LIMK1,LRP4,LRRC4C,MAP3K13,MAP6,NEFL,NIN,PLXNA1,PLXNA2,PLXNA3,PLXNB3,PLXND1,PTPRS,RND2,ROBO1,RUFY3,SEMA3E,SEMA3G,SEMA4F,SEMA5B,SEMA6A,SEMA6C,SEMA7A,SIPA1L1,SLITRK1,SPART,SRF,STK11,TWF2,UST,ZFYVE27
GO:BP	mitotic sister chromatid segregation	GO:0000070	3.22789e-07	62	ARHGEF10,ATM,AURKB,BUB1,BUB1B,CCNB1,CDC20,CDCA5,CDT1,CENPE,CEP192,CUL3,EML4,ESPL1,FBXO5,GEN1,INCENP,KAT2B,KIF11,KIF14,KIF15,KIF18A,KIF18B,KIF22,KIF23,KIF2A,KIF2C,KIF3B,KIF4A,KIFC1,MAPRE1,MYBL2,NAA10,NAA50,NCAPD2,NCAPD3,NCAPG,NCAPG2,NCAPH,NDC80,NEK2,NSL1,NUF2,PHF13,PLK1,PTTG1,RACGAP1,RAD21,SGO1,SGO2,SLF1,SMARCA5,SMC2,SMC4,SPAG5,SPDL1,SPICE1,TEX14,TPX2,TTK,ZWILCH,ZWINT
GO:BP	regulation of vasculature development	GO:1901342	3.44783e-07	71	ABL1,ADGRA2,ADGRB2,ADGRB3,ADM,AMOT,ANGPT2,ATP2B4,BMPER,BRCA1,C3,CHI3L1,CREB3L1,DCN,DLL1,EFNA1,EGLN1,EMILIN1,EMILIN2,ENG,ENPP2,F3,FGF1,FGF18,FLT1,GAB1,GATA2,HK2,HOXA5,HSPB6,HTATIP2,ITGA5,ITGB1,KDR,KLF4,MDK,MTDH,NAXE,NF1,NOS3,PAK4,PGK1,PKM,PLXND1,PRKD1,PTK2B,RAPGEF3,RECK,RGCC,ROCK2,RRAS,SARS1,SEMA3E,SEMA6A,SERPINE1,SFRP2,SPARC,SPHK1,SPRY2,STAB1,STAT1,SULF1,TEK,TGFB2,TGFBR2,THBS2,THBS4,TNMD,TSPAN12,…
GO:BP	regulation of catabolic process	GO:0009894	3.58738e-07	196	ABHD5,ADAM8,ADRA2A,AIFM1,AKT2,ANKIB1,ANXA2,APAF1,APOE,APP,AQP11,ARAF,ARIH2,ASB11,ASB5,ATM,ATP2B4,ATXN3,AZIN2,BAG3,BBS7,BCAP31,BNIP3,BNIP3L,CALCOCO2,CALCR,CARHSP1,CBLB,CKB,CLU,CNOT6,CNOT6L,CPEB3,CSDC2,CSDE1,CTSA,CUL4B,DAB2,DAPK1,DCN,DCP2,DDRGK1,DEDD,DEPDC5,DISC1,DNAJB2,DTL,DVL1,E2F1,EGF,EGLN1,EHMT2,EIF4G1,ENDOG,EZR,FAM83D,FAP,FASTK,FASTKD1,FBXW8,FMR1,FOXO1,FXR1,FXR2,FYCO1,FYN,GGA1,GNAI3,GPC3,GPD1,…
GO:BP	regulation of macromolecule metabolic process	GO:0060255	3.70779e-07	1095	AARS1,ABL1,ABLIM3,ACE,ACO1,ACOT8,ACSL1,ACTA2,ACTC1,ACTR3,ACVR1,ADAM8,ADNP,ADRA2A,ADRA2C,AEBP1,AFAP1L2,AFF1,AGT,AGTR2,AHR,AIFM1,AJUBA,AKNA,AKT1S1,AKT2,ALDH1A2,ALPK2,ANKIB1,ANKRD1,ANKRD2,ANTXR1,ANXA2,ANXA8,APAF1,APBA3,APLP1,APOD,APOE,APP,AQP11,ARAF,ARHGEF2,ARIH2,ARNTL,ARRDC3,ARX,ASB11,ASB5,ASPH,ASXL3,ATAD2,ATF3,ATF4,ATF5,ATM,ATOH8,ATP1B1,ATP1B3,ATP2A3,ATP2B4,ATP5IF1,ATR,ATXN1,ATXN3,AURKB,AZIN2,BAG3…
GO:BP	lipid metabolic process	GO:0006629	3.99704e-07	264	ABCA5,ABHD3,ABHD4,ABHD5,ACACA,ACAD10,ACADL,ACADM,ACADS,ACADVL,ACAT1,ACOT7,ACOT8,ACOX2,ACSBG1,ACSL1,ACSL4,ACSM4,ACSM5,ACSS1,ACSS2,ACSS3,ADRA2A,AGPAT4,AJUBA,AKT2,ALDH1A2,ALDH1L2,ALG10,ALG14,ALG8,ANKRD23,AOX1,APOD,APOE,APOF,APP,ASAH1,ASXL3,ATG4A,ATM,ATP5F1A,AUH,B3GALT2,B4GALT4,BCAT2,BDH1,BMP5,BMP6,BRCA1,C3,CAT,CCL19,CCN1,CDS1,CDT1,CERKL,CHPT1,CLN6,COPE,COQ2,CPS1,CPT1B,CPT1C,CPT2,CRABP1,CRABP2,CRAT,C…
GO:BP	positive regulation of protein modification process	GO:0031401	4.14494e-07	205	ABL1,ACE,ACSL1,ACVR1,ADAM8,ADRA2A,ADRA2C,AGT,AGTR2,AJUBA,AKT2,APP,ARAF,ARHGEF2,ARNTL,ARRDC3,ATP2B4,BCL6,BMP5,BMP6,BMP7,BRCA1,BTC,C3,CAB39,CAB39L,CALM1,CAMKK2,CBLB,CCDC88A,CCL19,CCN1,CCNB1,CCNT2,CD40LG,CD44,CD80,CDC20,CDC25B,CDCA2,CDK5R1,CDON,CENPE,CHI3L1,CIB1,CKS2,CLIP3,CLSPN,CLU,COPS8,CSF3,CSNK2B,CSPG4,CTF1,CUL3,DAB2,DBF4,DCUN1D2,DCUN1D4,DDR2,DDRGK1,DDX3X,DIP2B,DLC1,DOCK7,DVL1,EFNA1,EGF,EGR1,EIF…
GO:BP	epithelium development	GO:0060429	4.32036e-07	237	ABL1,ACADVL,ACTA2,ACVR1,ADAMTS12,ADAMTS16,ADM,AGT,AJUBA,ALDH1A2,ALDOC,APAF1,AQP11,ARHGAP12,ARHGEF26,ARX,ASAH1,ASB2,ATF4,ATM,ATOH8,BCR,BMP5,BMP6,BMP7,BMPER,BRCA2,BTBD7,C3,CASP6,CC2D2A,CCDC40,CCDC88C,CCN1,CD109,CD151,CD44,CDH2,CDK1,CEP152,CNN3,COL22A1,COL2A1,COL5A1,CPLANE1,CPLANE2,CSNK2B,CTHRC1,CTSZ,CYP7B1,DAB2,DCHS1,DLG5,DLL1,DMRT2,DNASE1L2,DNPH1,DUSP10,DVL1,E2F7,E2F8,EDA,EDNRA,EGF,ENG,EPAS1,EPCAM…
GO:BP	positive regulation of hydrolase activity	GO:0051345	4.58927e-07	121	ABHD5,ABL2,ABR,AGTR2,AIFM1,AKT2,ANTXR1,APAF1,APC2,ARHGAP42,ARHGEF10,ARHGEF19,ARHGEF2,ARHGEF26,ASAP2,ASAP3,ASPH,ATP2A3,BCAP31,BCR,BID,CALM1,CASP9,CAV2,CCL19,CCL5,CCN1,CD200,CHN2,CLPX,COPS5,CORO1C,CRADD,CYFIP2,DAPK1,DDRGK1,DDX3X,DLC1,DOCK7,DOCK8,EFNA1,EPHA4,ERBB2,EZH2,F3,FAM162A,FAS,FBLN1,FGFR1,FLT1,FN1,FOXJ1,FZD10,GARNL3,GNB5,HIP1,IFT57,ITGA6,ITGB1,LCK,LRRK2,LYN,MAPRE2,MMUT,MUL1,MYO9A,NANS,NET1,NF…
GO:BP	cell cycle phase transition	GO:0044770	4.58927e-07	121	ACVR1,APP,ATF5,ATM,ATP2B4,ATR,AURKB,BCL7B,BID,BLM,BRCA1,BUB1,BUB1B,CALM1,CCNB1,CCNB2,CCNB3,CCNE1,CCNE2,CCNG2,CDC14B,CDC25B,CDC6,CDCA5,CDK1,CDK14,CDK17,CDK2AP2,CDT1,CENPE,CENPF,CENPJ,CHEK1,CKS2,CLSPN,CRADD,CTC1,CUL3,CUL4A,CUL4B,DBF4,DDX3X,DOT1L,DTL,E2F1,E2F6,E2F7,EIF4G1,EME1,EPS8,EZH2,FAM83D,FANCD2,FBXL21,FBXL7,FBXO31,FBXO5,FOXM1,FOXN3,GEN1,GFRA3,IER3,INIP,IQGAP3,ITGB1,KDM8,KIF14,KLF4,MAP3K20,MAPK…
GO:BP	positive regulation of response to stimulus	GO:0048584	5.53148e-07	387	ABL1,ACKR3,ACOX2,ACVR1,ADAM8,ADAMTS20,ADGRA2,ADGRG1,ADORA2A,ADRA1D,ADRA2A,ADRA2C,AFAP1L2,AGT,AGTR2,AJUBA,AKAP13,ANKRD1,ANO2,APAF1,APOE,APP,ARHGEF2,ARHGEF3,ARMC9,ARRDC3,ATF3,ATM,ATR,ATXN3,BAMBI,BCAP31,BCL7B,BID,BMP5,BMP6,BMP7,BMPER,BRCA1,BTNL9,C2,C3,C4A,CALR,CAMK2A,CAPRIN2,CASP6,CAT,CAV2,CAVIN3,CBL,CBLB,CCDC88A,CCL19,CCL5,CCN1,CCN3,CCN4,CD1.1,CD14,CD276,CD44,CD8A,CDH2,CDON,CEBPG,CENPJ,CEP192,CFD,C…
GO:BP	organic cyclic compound biosynthetic process	GO:1901362	5.69897e-07	735	ABCB6,ABLIM2,ABLIM3,ACACA,ACAT1,ACOT7,ACSL1,ACSS1,ACSS2,ACTR3,ACVR1,ADAM8,ADCY2,ADCY3,ADCY4,ADCY6,ADCY9,ADNP,ADSL,AEBP1,AFAP1L2,AGT,AHR,AJUBA,AK1,AK3,AK5,AKNA,AKR1A1,ALAS1,ALAS2,ALDH18A1,AMPD1,AMPD3,ANKRD1,ANKRD2,ANXA2,APOE,APP,ARHGEF2,ARNTL,ARX,ASAH1,ASXL3,ATAD2,ATF3,ATF4,ATF5,ATIC,ATM,ATOH8,ATP1B3,ATP2B4,ATP5F1A,ATP5F1B,ATP5IF1,ATP5MC1,ATP5MC3,ATP5ME,ATP5PO,ATP6,ATP7A,ATXN1,AURKB,BAG3,BAMBI,BBS…
GO:BP	axon guidance	GO:0007411	5.98408e-07	66	APP,ARHGEF25,ARX,BMP7,BOC,BSG,CDK5R1,CNTN1,CNTN4,CRMP1,DPYSL5,DVL1,EDNRA,EFNA1,EFNB3,EGR2,EMB,EPHA3,EPHA4,EPHA7,EPHB2,EPHB3,EPHB4,ERBB2,ETV1,EXT1,FLRT3,GATA3,GFRA3,GLI2,GLI3,IGSF9,KIF5C,LRTM1,MYOT,NEO1,NEXN,NFIB,NGFR,NRCAM,NTN3,PLXNA1,PLXNA2,PLXNA3,PLXNB3,PLXND1,PTK7,RAC2,RNF165,ROBO1,SCN1B,SEMA3A,SEMA3E,SEMA3G,SEMA4F,SEMA5B,SEMA6A,SEMA6C,SEMA7A,SLIT1,SLIT2,SLIT3,SMO,TRIO,TTC8,UNC5B
GO:BP	ribonucleotide metabolic process	GO:0009259	6.02885e-07	108	ABCC6,ACACA,ACAT1,ACOT7,ACOT8,ACSL1,ACSL4,ACSM4,ACSM5,ACSS1,ACSS2,ADCY2,ADCY3,ADCY4,ADCY6,ADCY9,ADSL,AK1,AK3,AK5,ALDOC,AMPD1,AMPD3,APP,ATIC,ATP1A2,ATP1B1,ATP5F1A,ATP5F1B,ATP5IF1,ATP5MC1,ATP5MC3,ATP5ME,ATP5PO,ATP6,CHPT1,CLPX,DCAKD,DLAT,DLD,DLST,ENO3,ENTPD7,GAPDH,GART,GMPR,GNAI3,GPAT4,GPD1,GPI,GUCY1A1,GUK1,HK1,HK2,HMGCR,IER3,IMPDH1,INSR,LOC100736765,LOC110255887,LRRK2,MLXIPL,MMUT,MVK,MYH3,NDUFS1,NM…
GO:BP	sister chromatid segregation	GO:0000819	6.23424e-07	68	ARHGEF10,ATM,AURKB,BCL7B,BUB1,BUB1B,CCNB1,CDC20,CDC6,CDCA5,CDT1,CENPE,CEP192,CUL3,EML4,ESPL1,FBXO5,GEN1,INCENP,KAT2B,KIF11,KIF14,KIF15,KIF18A,KIF18B,KIF22,KIF23,KIF2A,KIF2C,KIF3B,KIF4A,KIFC1,MAPRE1,MYBL2,NAA10,NAA50,NCAPD2,NCAPD3,NCAPG,NCAPG2,NCAPH,NDC80,NEK2,NEK6,NSL1,NUF2,PHF13,PLK1,PTTG1,RACGAP1,RAD21,RMI2,SGO1,SGO2,SLF1,SMARCA5,SMC2,SMC4,SPAG5,SPDL1,SPICE1,TEX14,TOP2B,TPX2,TTK,UBE2C,ZWILCH,ZW…
GO:BP	negative regulation of locomotion	GO:0040013	6.63084e-07	78	ADAM15,ADGRG1,ANGPT2,APOD,APOE,ARRDC3,ATP2B4,BCR,CALR,CCN3,CDH11,CHRD,CORO1B,CORO1C,CSNK2B,CTNNA1,DCN,DLC1,DLG5,DPP4,DUSP1,DUSP10,DUSP3,EMILIN1,EMILIN2,ENG,EPHA4,FBLN1,GATA3,GJA1,GPR173,IGFBP5,KLF4,KLHL12,LOC100519808,LRCH1,MEF2C,MEOX2,MITF,MMRN2,NAV3,NF1,NGFR,PATZ1,PHLDB2,PLCB1,PLXNA3,PLXNB3,PODN,PTPRG,PTPRJ,PTPRK,RAP2C,RECK,RGCC,ROBO1,RRAS,SCAI,SEMA3E,SEMA3G,SEMA4F,SEMA5B,SEMA6A,SEMA6C,SEMA6D,S…
GO:BP	positive regulation of signal transduction	GO:0009967	6.97091e-07	281	ABL1,ACKR3,ACVR1,ADAM8,ADAMTS20,ADGRA2,ADGRG1,ADORA2A,ADRA1D,ADRA2A,ADRA2C,AFAP1L2,AGT,AGTR2,AJUBA,AKAP13,ANKRD1,ANO2,APAF1,APOE,APP,ARHGEF2,ARHGEF3,ARMC9,ARRDC3,ATF3,ATM,ATR,BAMBI,BCAP31,BID,BMP5,BMP6,BMP7,BMPER,C3,CALR,CAMK2A,CAPRIN2,CAT,CAV2,CAVIN3,CBL,CCDC88A,CCL19,CCL5,CCN1,CCN3,CCN4,CD14,CD44,CDH2,CDON,CENPJ,CEP192,CHI3L1,CHSY1,CIB1,CRADD,CRBN,CSF3,CSNK1G3,CSNK2B,CSPG4,CTNNA1,CTSC,CUX2,CYFI…
GO:BP	multicellular organismal homeostasis	GO:0048871	7.04497e-07	150	ABL1,ACACA,ACADVL,ACSL1,ADAM8,ADGRG1,ADIPOR2,AKAP11,ALAS2,AQP7,ARRDC3,ATF4,ATP5IF1,BBS12,BCL6,BCR,BMP6,CCN3,CCNB2,CDH2,CEBPG,COL11A2,COL2A1,CPT2,CRACD,CROCC,DECR1,DEF8,DLL1,DNAJA3,EBF2,EGR1,EIF4G1,EPAS1,ESRRG,EXT1,EZH2,FAM210B,FAS,FGF21,FH,FMO1,FMO2,FOXA3,G0S2,GATA2,GATA3,GCNT4,GLO1,GPI,GPRASP2,GRB10,HADH,HCLS1,HOXA5,HSPA9,IL15,IL18,IQCB1,ITGB6,JAM3,KDR,KIT,KLF13,KLHL12,LAMA4,LDB2,LEPR,LGR4,LMO1,…
GO:BP	cellular response to oxygen-containing compound	GO:1901701	7.19498e-07	201	ABL1,ABL2,ACACA,ACTN2,ADAM15,ADCY3,ADCY6,ADRA2A,AGRN,AGTR2,AHR,AKAP6,AKR1A1,AKT2,ALDH1A1,ALDH1A2,ANKRD1,ANO1,APLP1,APP,ARHGEF2,ATF4,ATM,ATP2B4,BAIAP3,BCR,BLM,BMP6,BRCA1,C2CD2L,CACNB1,CALCRL,CAMK2A,CASP9,CAT,CAV2,CD14,CD80,CMPK2,COL16A1,COL1A2,COL5A2,CPEB3,CPEB4,CTNNA1,DAPK1,DNMT1,ECHDC3,EDNRA,EHMT2,EPHA3,EPHA4,ESR1,EZH2,EZR,FAM210B,FBXO32,FER,FES,FOS,FOXO1,FYN,GHR,GKAP1,GNAI3,GNB5,GOT1,GPD1,GPR17…
GO:BP	neuron projection guidance	GO:0097485	7.39931e-07	66	APP,ARHGEF25,ARX,BMP7,BOC,BSG,CDK5R1,CNTN1,CNTN4,CRMP1,DPYSL5,DVL1,EDNRA,EFNA1,EFNB3,EGR2,EMB,EPHA3,EPHA4,EPHA7,EPHB2,EPHB3,EPHB4,ERBB2,ETV1,EXT1,FLRT3,GATA3,GFRA3,GLI2,GLI3,IGSF9,KIF5C,LRTM1,MYOT,NEO1,NEXN,NFIB,NGFR,NRCAM,NTN3,PLXNA1,PLXNA2,PLXNA3,PLXNB3,PLXND1,PTK7,RAC2,RNF165,ROBO1,SCN1B,SEMA3A,SEMA3E,SEMA3G,SEMA4F,SEMA5B,SEMA6A,SEMA6C,SEMA7A,SLIT1,SLIT2,SLIT3,SMO,TRIO,TTC8,UNC5B
GO:BP	cell-cell signaling	GO:0007267	7.63203e-07	272	ABL1,ACE,ADGRA2,ADORA2A,ADRA1D,ADRA2A,AGRN,ALPK2,ANO1,APBA3,APC2,APOE,APP,ATAD1,ATF4,BAIAP3,BAMBI,BCL9,BCR,BICC1,C1QTNF3,C2CD2L,C3,C7H6ORF125,CACNA1D,CACNA1G,CACNB1,CACNG7,CAPRIN2,CASK,CCDC88C,CCN3,CCN4,CDC20,CDH11,CDH2,CDK14,CHRNA1,CHRNA10,CHRNA3,CHRND,CHRNE,CLSTN2,CLSTN3,CNR1,CPE,CRBN,CRY2,CSNK1G3,CSNK2B,CTHRC1,CTNND1,CTNND2,CUL3,CUX2,DAB2,DACT3,DDX23,DDX3X,DISC1,DIXDC1,DKK3,DLG4,DLGAP4,DLL1,DN…
GO:BP	tissue migration	GO:0090130	7.83667e-07	80	ABL1,ACTA2,ACTC1,ADGRA2,AGT,AMOT,ANGPT2,ANLN,APOE,ATOH8,ATP2B4,ATP5F1A,BMPER,CALR,CCN3,CIB1,CORO1B,CORO1C,CSNK2B,DCN,DOCK5,DPP4,DUSP10,EFNA1,EGF,EGR3,ENPP2,EPHB4,FAP,FGF1,FGF18,FGFR1,GATA2,GATA3,GPI,HBEGF,ITGB1,KDR,KIT,KLF4,KLHL12,LOC100511937,MAPRE2,MEF2C,MEOX2,MET,MMRN2,NF1,NOS3,PATZ1,PLCG1,PLCG2,PLPP3,PLXND1,PPM1F,PRCP,PRKD1,PTK2B,PTPRG,RAB13,RGCC,ROBO1,ROCK2,RRAS,SCARB1,SLIT2,SOX9,SPARC,SRC,S…
GO:BP	muscle organ development	GO:0007517	8.05756e-07	74	ACTA1,ACTC1,ANKRD1,ASB2,ATF3,BCL9,BVES,C7H6ORF125,CACNA1S,CAV2,CCNT2,CDON,CHRNA1,CHRND,COL11A1,DLL1,EDNRA,EGLN1,EGR1,EGR2,ENG,ERBB3,ETV1,FHL1,FOS,FXR1,FZD2,HEY2,HOMER1,ITGB1,JPH1,LOC100736765,LOX,MAFF,MAPK14,MEF2C,MEF2D,MEOX2,MKX,MSC,MSTN,MYBPC3,MYF5,MYF6,MYH14,MYLK2,MYLPF,MYOZ1,NLN,NR1D2,POPDC2,POPDC3,PPP3CA,PPP3CB,RBPJ,RIPOR2,S1PR1,SELENON,SIRT2,SMO,SOX11,SPG11,SVIL,TCAP,TGFB1,TGFBR1,TNNT2,TPM1…
GO:BP	regulation of transferase activity	GO:0051338	8.16929e-07	181	ABL1,ACE,ACSL1,ADAM8,ADRA2A,ADRA2C,AGT,AJUBA,AKT1S1,APOE,APP,ARRDC3,ATP2B4,AURKB,BLM,BMP7,BTC,BUB1B,CAB39,CAB39L,CAMKK2,CBL,CCDC88A,CCL19,CCN1,CCNB1,CCNB2,CCNB3,CCNE1,CCNE2,CCNG2,CCNL1,CCNT2,CD200,CD40LG,CDC20,CDC25B,CDK5R1,CENPE,CEP85,CHI3L1,CHTF18,CIB1,CKS2,CLSPN,CLU,COPS8,CORO1C,DBF4,DBNDD1,DCUN1D2,DCUN1D4,DDR2,DDX3X,DTNBP1,DUSP1,DUSP10,DVL1,EEF1A1,EFNA1,EGF,EIF4A2,EPHA3,EPHA4,EPHA7,EPHB2,EPHB…
GO:BP	cellular biosynthetic process	GO:0044249	8.95915e-07	986	AARS1,AASDHPPT,ABCB6,ABHD3,ABHD4,ABHD5,ABLIM2,ABLIM3,ACACA,ACADM,ACADVL,ACAT1,ACO1,ACOT7,ACOT8,ACSBG1,ACSL1,ACSM4,ACSM5,ACSS1,ACSS2,ACTR3,ACVR1,ADAM8,ADCY2,ADCY3,ADCY4,ADCY6,ADCY9,ADNP,ADSL,AEBP1,AFAP1L2,AGT,AHR,AJUBA,AK1,AK3,AK5,AKNA,AKR1A1,AKT2,ALAS1,ALAS2,ALDH18A1,ALDH1A2,ALG10,ALG14,ALG8,ALG9,AMPD1,AMPD3,ANKRD1,ANKRD2,ANXA2,APIP,APLP1,APOE,APP,AQP11,ARHGEF2,ARNTL,ARX,ASAH1,ASL,ASNS,ASS1,ASXL3…
GO:BP	heterocycle biosynthetic process	GO:0018130	9.63022e-07	714	ABCB6,ABLIM2,ABLIM3,ACACA,ACAT1,ACOT7,ACSL1,ACSS1,ACSS2,ACTR3,ACVR1,ADAM8,ADCY2,ADCY3,ADCY4,ADCY6,ADCY9,ADNP,ADSL,AEBP1,AFAP1L2,AGT,AHR,AJUBA,AK1,AK3,AK5,AKNA,AKR1A1,ALAS1,ALAS2,ALDH18A1,AMPD1,AMPD3,ANKRD1,ANKRD2,ANXA2,APOE,APP,ARHGEF2,ARNTL,ARX,ASXL3,ATAD2,ATF3,ATF4,ATF5,ATIC,ATM,ATOH8,ATP1B3,ATP2B4,ATP5F1A,ATP5F1B,ATP5IF1,ATP5MC1,ATP5MC3,ATP5ME,ATP5PO,ATP6,ATXN1,AURKB,BAG3,BAMBI,BBS7,BCAS3,BCL1…
GO:BP	wound healing	GO:0042060	1.02536e-06	86	ABI3BP,ADIPOR2,ADRA2A,ADRA2C,AJUBA,ANO2,ANXA2,APOE,ARHGEF19,ARHGEF2,ARL8B,BLOC1S4,CASK,CCN1,CCN4,CD109,CD151,CD40LG,CD44,CD9,COL3A1,COL5A1,CORO1B,DCBLD2,DST,DTNBP1,ELK3,EMILIN2,EPHB2,ERBB2,EXT1,F3,F8,FBLN1,FERMT3,FGF1,FGFR1OP2,FKBP10,FN1,FUNDC2,GATA2,HABP2,HBEGF,ITGA5,ITGB1,ITGB6,KDR,LNPK,LYN,MACF1,MCAM,MYH2,MYOF,MYOZ1,NFE2L2,NOTCH2,P2RY1,PDGFA,PDGFRA,PDPN,PHLDB2,PLA2G4A,PLPP3,PPARA,PPL,PRCP,PRKC…
GO:BP	ribose phosphate metabolic process	GO:0019693	1.04525e-06	109	ABCC6,ACACA,ACAT1,ACOT7,ACOT8,ACSL1,ACSL4,ACSM4,ACSM5,ACSS1,ACSS2,ADCY2,ADCY3,ADCY4,ADCY6,ADCY9,ADSL,AK1,AK3,AK5,ALDOC,AMPD1,AMPD3,APP,ATIC,ATP1A2,ATP1B1,ATP5F1A,ATP5F1B,ATP5IF1,ATP5MC1,ATP5MC3,ATP5ME,ATP5PO,ATP6,CHPT1,CLPX,DCAKD,DLAT,DLD,DLST,ENO3,ENTPD7,GAPDH,GART,GMPR,GNAI3,GPAT4,GPD1,GPI,GUCY1A1,GUK1,HK1,HK2,HMGCR,IER3,IMPDH1,INSR,LOC100736765,LOC110255887,LRRK2,MLXIPL,MMUT,MVK,MYH3,NDUFS1,NM…
GO:BP	negative regulation of neuron projection development	GO:0010977	1.08944e-06	34	APOE,BCL11A,CIB1,CKB,CRMP1,DIP2B,EFNA1,EFNB3,EPHA4,EPHA7,EPHB2,INPP5F,INPP5J,ITM2C,LRP4,PAQR3,PLXNA3,PTPN9,PTPRS,RAB29,RGMA,SEMA3A,SEMA3E,SEMA3G,SEMA4F,SEMA5B,SEMA6A,SEMA6C,SEMA7A,SLIT2,SPART,STMN2,TSKU,VIM
GO:BP	striated muscle cell development	GO:0055002	1.14999e-06	27	ACTA1,ACTC1,ACTN2,ANKRD23,CAPN3,CASQ1,CSRP2,FHOD3,FLNC,ITGB1,LMOD2,LOC100736765,MEF2A,MYOM2,MYOZ1,MYPN,NEB,NRAP,PDGFRA,PGM5,PRKAR1A,SDC1,SRF,TCAP,TMOD4,TNNT2,TPM1
GO:BP	epithelial cell migration	GO:0010631	1.16359e-06	78	ABL1,ADGRA2,AGT,AMOT,ANGPT2,ANLN,APOE,ATOH8,ATP2B4,ATP5F1A,BMPER,CALR,CCN3,CIB1,CORO1B,CORO1C,CSNK2B,DCN,DOCK5,DPP4,DUSP10,EFNA1,EGF,EGR3,ENPP2,EPHB4,FAP,FGF1,FGF18,FGFR1,GATA2,GATA3,GPI,HBEGF,ITGB1,KDR,KIT,KLF4,KLHL12,LOC100511937,MAPRE2,MEF2C,MEOX2,MET,MMRN2,NF1,NOS3,PATZ1,PLCG1,PLCG2,PLPP3,PLXND1,PPM1F,PRCP,PRKD1,PTK2B,PTPRG,RAB13,RGCC,ROBO1,ROCK2,RRAS,SCARB1,SLIT2,SOX9,SPARC,SRC,SRF,SRPX2,STC…
GO:BP	protein depolymerization	GO:0051261	1.19698e-06	41	ACTN2,ARHGEF2,AVIL,CAPG,CAPZA1,CAPZA2,CFL1,CIB1,CKAP2,CRACD,DSTN,EPS8,KIF18A,KIF18B,KIF24,KIF2C,LMOD2,MAP1A,MAP1B,MAP1S,MICAL1,MICAL3,MID1IP1,NAV3,NCKAP5,NCKAP5L,NES,NOSTRIN,PLEKHH2,SH3GL3,SPEF1,SPTAN1,SPTB,STMN2,SVIL,SWAP70,TMOD4,TPX2,TWF1,TWF2,WDR47
GO:BP	electron transport chain	GO:0022900	1.29496e-06	46	BID,CCNB1,CDK1,CHCHD2,COA6,COQ9,COX1,COX3,COX4I1,COX5A,ETFA,ETFB,ETFDH,GPD1,ISCU,LOC100524239,LOC100524873,ND4,NDUFA10,NDUFA8,NDUFAF1,NDUFB3,NDUFB6,NDUFB8,NDUFB9,NDUFS1,NDUFS2,NDUFS4,NDUFS6,NDUFS7,NDUFV1,NQO2,PARK7,PINK1,PPARGC1A,SDHA,SDHAF2,SDHB,SDHC,SLC25A12,SLC25A22,STEAP4,THAP11,UQCR10,UQCRC1,UQCRQ
GO:BP	positive regulation of cell cycle	GO:0045787	1.29496e-06	83	ABL1,APP,ASNS,AURKB,BRCA2,CALR,CCNB1,CCNT2,CCPG1,CDC14B,CDC25B,CDC6,CDCA5,CDK1,CDK5R1,CDT1,CENPJ,CHEK1,CIT,CKS2,CUL3,CUL4A,CUL4B,DBF4,DDX3X,DTL,DUSP3,E2F7,E2F8,EGF,EIF4G1,EZH2,FAM83D,FBXO5,FEN1,GDF9,GEN1,GFRA3,GPSM2,HSF1,INSR,KAT2B,KIF14,KIF20B,LFNG,MAP3K20,MASTL,MDM2,MTA3,MTBP,NCAPG,NCAPG2,NCAPH,NDC80,NSFL1C,PBK,PHB2,PKD2,PLCB1,POLDIP2,RACGAP1,RAD21,RAD23A,RAD51AP1,RAD51B,RCC2,RGCC,RHNO1,ROCK2,S…
GO:BP	positive regulation of transport	GO:0051050	1.33773e-06	151	ABCA5,ABL1,ACTN2,AKAP6,AKT2,ANKFY1,ANKRD1,ANO1,ANXA2,APOE,ATAD1,ATF4,ATP1B1,ATP5IF1,AZIN2,BAG3,BAIAP3,BCAP31,BCR,C1QTNF3,C2,C2CD2L,C3,CACNA1D,CACNA1G,CALM1,CALR,CAPN3,CASK,CASQ1,CBL,CD14,CD151,CDH2,CDK5R1,CEP131,CHCHD10,CIB1,CLIP3,CLU,CNR1,CNTN1,COX17,DAB2,DLL1,DTNBP1,EDNRA,EFCAB7,EGF,EPHB2,ERBB2,EZR,FGF21,FMR1,FRMD4A,FYN,GLI3,GPC3,GPS2,HCLS1,HIP1,HOMER1,HSPA1L,IL15,IL2RB,INSR,ITGB1,KCNB1,KCNIP2,…
GO:BP	regulation of cell adhesion	GO:0030155	1.41243e-06	154	ABI3BP,ABL1,ADAM15,ADAM8,ADGRG1,ADORA2A,AKNA,ANGPT2,APOD,ASS1,ATM,ATXN3,BCL6,BMP6,BMP7,BST1,CALR,CASK,CBLB,CCN1,CD276,CD40LG,CD44,CD80,CD9,CHRD,CHST2,CIB1,COL16A1,CORO1C,CORO2B,DHPS,DLC1,DLG5,DLL1,DNAJA3,DOCK5,DOCK8,DPP4,DUSP1,DUSP10,DUSP26,DUSP3,ECM2,EDIL3,EFNA1,EFNB3,EGFL6,EGR3,EMILIN1,EMILIN2,EPCAM,EPHA3,EPHA4,EPHA7,EPHB2,EPHB3,ERBB2,ERBB3,FBLN1,FCHO1,FERMT3,FES,FLOT2,FN1,FOXJ1,GATA3,GBP1,GCNT…
GO:BP	developmental growth involved in morphogenesis	GO:0060560	1.41357e-06	58	ABL1,APP,CRABP2,CYFIP2,DCX,DIP2B,DVL1,EDNRA,EIF3J,EPHA7,ESR1,EXT1,FGF1,FLRT3,FN1,ITGB1,JADE2,KIF26B,LIMK1,MAP1B,MAP3K13,MUL1,NEDD4L,NIN,PLAA,PLXNA1,PLXNA3,PRKCZ,PTK7,PTPRS,RIMS1,RND2,S1PR1,SEMA3A,SEMA3E,SEMA3G,SEMA4F,SEMA5B,SEMA6A,SEMA6C,SEMA7A,SFRP2,SLIT1,SLIT2,SLIT3,SMURF1,SOX9,SPART,SPG11,SPRY2,SRF,STK11,SYT2,TGFB1,TGFBR2,TWF2,ULK1,ZFYVE27
GO:BP	negative regulation of programmed cell death	GO:0043069	1.4185e-06	172	AARS1,ABL1,ACKR3,ACTC1,ACVR1,ADAM8,ADAMTS20,ADNP,AKT2,ANGPTL4,APIP,APOE,ARAF,ASNS,ATF5,AURKB,BAG3,BARD1,BCL3,BCL6,BDKRB2,BHLHB9,BID,BMP7,BNIP3,BNIP3L,BRCA1,BTC,CAPN3,CAT,CBL,CCL19,CCL5,CCN1,CD40LG,CD44,CDK1,CIB1,CITED1,CKB,CLU,COL2A1,COPS5,CTNNA1,DAB2,DAPK1,DDIAS,DDX3X,DHCR24,DLL1,DNAJA3,DNMT1,DOCK8,EFNA1,EGR3,ERBB3,EYA2,EYA3,FAIM,FAIM2,FAS,FIGNL1,FNIP1,FOXO1,FZD9,GATA2,GATA3,GCLC,GHITM,GLI2,GLI3…
GO:BP	cellular response to DNA damage stimulus	GO:0006974	1.5187e-06	181	ABL1,ACKR3,AEN,ANKRD1,APITD1,ATM,ATR,BCL3,BCL6,BCL7B,BID,BLM,BRCA1,BRCA2,BRIP1,CACHD1,CASP9,CD44,CDC45,CDCA5,CDIP1,CDK1,CEBPG,CHAF1A,CHD1L,CHEK1,CIB1,CLSPN,CLU,CRADD,CTC1,CUL4A,CUL4B,DDIAS,DDX1,DOT1L,DTL,E2F1,E2F7,EME1,ENDOG,EXO1,EYA2,EYA3,FANCA,FANCD2,FANCI,FANCM,FBXO31,FBXO5,FEN1,FIGNL1,FMR1,FOXM1,FOXN3,FXR1,FXR2,GEN1,HDAC10,HDGFL2,HIC1,HLTF,HMCES,HSF1,IER3,IKBKG,INIP,KDM1A,KIF22,KIFC1,KLHL15,L…
GO:BP	positive regulation of catabolic process	GO:0009896	1.61303e-06	115	ABHD5,ADAM8,ADRA2A,AKT2,ANKIB1,APOE,APP,ARIH2,ASB11,ASB5,ATXN3,BAG3,BBS7,BCAP31,BNIP3,BNIP3L,CALCOCO2,CBLB,CLU,CNOT6,CNOT6L,CPEB3,CSDE1,CUL4B,DAB2,DAPK1,DCN,DCP2,DDRGK1,DEPDC5,DISC1,DNAJB2,DTL,DVL1,EGF,ENDOG,EZR,FBXW8,FOXO1,FYCO1,GGA1,GNAI3,GPC3,GPD1,HSPB8,IER3,INSR,ITSN1,KDR,KLHL17,LPCAT1,LRRK2,MARCHF2,MDM2,MLXIPL,MTDH,NOCT,NRDC,OPTN,PABPC1,PACSIN3,PAFAH1B2,PAIP1,PATL1,PCSK9,PINK1,PIP4K2A,PIP4K2…
GO:BP	epithelium migration	GO:0090132	1.67853e-06	78	ABL1,ADGRA2,AGT,AMOT,ANGPT2,ANLN,APOE,ATOH8,ATP2B4,ATP5F1A,BMPER,CALR,CCN3,CIB1,CORO1B,CORO1C,CSNK2B,DCN,DOCK5,DPP4,DUSP10,EFNA1,EGF,EGR3,ENPP2,EPHB4,FAP,FGF1,FGF18,FGFR1,GATA2,GATA3,GPI,HBEGF,ITGB1,KDR,KIT,KLF4,KLHL12,LOC100511937,MAPRE2,MEF2C,MEOX2,MET,MMRN2,NF1,NOS3,PATZ1,PLCG1,PLCG2,PLPP3,PLXND1,PPM1F,PRCP,PRKD1,PTK2B,PTPRG,RAB13,RGCC,ROBO1,ROCK2,RRAS,SCARB1,SLIT2,SOX9,SPARC,SRC,SRF,SRPX2,STC…
GO:BP	negative regulation of cell death	GO:0060548	1.70512e-06	184	AARS1,ABL1,ACKR3,ACTC1,ACVR1,ADAM8,ADAMTS20,ADNP,AKT2,ANGPTL4,APIP,APOE,ARAF,ASNS,ATF4,ATF5,AURKB,BAG3,BARD1,BCL3,BCL6,BDKRB2,BHLHB9,BID,BMP7,BNIP3,BNIP3L,BRCA1,BTC,CAPN3,CAT,CBL,CCL19,CCL5,CCN1,CD40LG,CD44,CDK1,CIB1,CITED1,CKB,CLU,COL2A1,COPS5,CTNNA1,DAB2,DAPK1,DDIAS,DDX3X,DHCR24,DLL1,DNAJA3,DNMT1,DOCK8,EFNA1,EGR3,ERBB3,EYA2,EYA3,FAIM,FAIM2,FAS,FIGNL1,FNIP1,FOXO1,FZD9,GATA2,GATA3,GCLC,GHITM,GLI2…
GO:BP	negative regulation of cell cycle process	GO:0010948	1.72999e-06	75	ACVR1,ATF5,ATM,ATR,AURKB,BLM,BMP7,BRCA1,BUB1,BUB1B,CCNB1,CCNB2,CCNF,CCP110,CDC6,CDK1,CDK2AP2,CDT1,CHEK1,CLSPN,CRADD,CUL4A,DOT1L,DTL,E2F1,E2F7,E2F8,EME1,EZH2,FANCD2,FBXO31,FBXO5,FOXN3,GEN1,IER3,INIP,KAT2B,KLF4,MAP3K20,MAPK14,MDM2,MRE11,MRNIP,MSH2,MTBP,NAA10,NABP2,NDC80,NEK2,NME6,ORC1,PARP9,PBK,PHKG1,PKD2,PLK1,PLK3,RAD21,RAD9B,RFWD3,RGCC,RHNO1,RPA2,SMARCA5,SPDL1,STT3A,TEX14,THOC5,TIMELESS,TMEM67,TR…
GO:BP	positive regulation of neurogenesis	GO:0050769	1.77476e-06	53	BHLHB9,BIN1,CAPRIN2,CRABP2,CUL7,CUX2,DISC1,EGR2,EPHB2,FBXW8,FN1,GLI3,IL6ST,ITGB1,JADE2,KDM1A,LIMK1,LRP8,MAN2A1,MAP3K13,MAP6,MDK,NEFL,NEURL1,NIN,NUMBL,OBSL1,PLAG1,PLXNA1,PLXNA2,PLXNA3,PLXNB3,PLXND1,PRKCH,PRKCI,PTN,PTPRD,RASSF10,RHEB,RND2,ROBO1,SEMA7A,SERPINE2,SLITRK1,SMO,SOX11,SRF,STK11,TENM4,TGFB1,TNFRSF1B,TWF2,ZFYVE27
GO:BP	tricarboxylic acid cycle	GO:0006099	1.84721e-06	17	ACO1,ACO2,DLST,FH,IDH2,IDH3B,IDH3G,MDH1,MDH2,OGDH,SDHA,SDHAF2,SDHB,SDHC,SUCLA2,SUCLG1,SUCLG2
GO:BP	MAPK cascade	GO:0000165	1.9348e-06	158	ABL1,ACKR3,ADAM8,ADRA1D,ADRA2A,ADRA2C,AGT,AJUBA,AKAP13,APIP,APOE,APP,ARHGEF2,ATF3,BMP7,BMPER,CAV2,CAVIN3,CCL19,CCL5,CCN1,CD44,CDH2,CDON,CHI3L1,CIB1,COPS5,CSPG4,DOK5,DUSP1,DUSP10,DUSP26,DUSP29,DUSP3,EFNA1,EGF,EMILIN1,EPHA4,EPHA7,EPHB2,ERBB2,ERP29,EZH2,EZR,FAM83D,FAS,FBLN1,FGF1,FGF18,FGF21,FGFR1,FGFR4,FLT1,FN1,FOXM1,FOXO1,FZD10,GADD45B,GAREM1,GBP1,GDF9,GPR37,GPS2,GRB10,GRM4,GSDME,HGF,HMGCR,HSF1,IGF…
GO:BP	positive regulation of organelle organization	GO:0010638	2.20652e-06	117	ABL1,ACTN2,AKT2,ANXA2,ARHGEF10,ARHGEF10L,ATL3,ATM,ATP5IF1,AURKB,BAIAP2L2,BID,BIN1,BNIP3,CALCOCO2,CCDC88A,CCP110,CCT6A,CDC42EP3,CDT1,CENPJ,CHCHD10,CKAP5,CLIP1,CNOT6,CNOT6L,CRACD,CROCC,CSF3,CUL3,DCN,DDHD2,DNMT1,DSTN,DYNLL1,DZIP1,EGF,ENDOG,FAM162A,FCHSD1,FCHSD2,FEN1,FER,FES,FHOD1,FSCN1,FYCO1,GPSM2,IFT88,INSR,KDR,LIMK1,LMOD2,LNPK,MAPRE1,MET,MNS1,MRE11,MUL1,NABP2,NAV3,NCAPD2,NCAPG,NCAPH,NEK2,NES,NTRK3…
GO:BP	regulation of cell development	GO:0060284	2.3571e-06	153	ABL1,ADAM8,ADGRA2,ANXA2,BCL6,BHLHB9,BHLHE41,BIN1,BMP7,CAPRIN2,CCNB1,CCNB2,CIB1,CRABP2,CSF3,CTNNA1,CUL4A,CUL7,CUX2,DIP2B,DISC1,DLL1,DPYSL5,DROSHA,DUSP10,EFNB3,EGR2,EGR3,EPHA7,EPHB2,ERBB2,EZH2,FAM210B,FANCA,FANCD2,FBN1,FBXW8,FES,FN1,FOS,FOXJ1,GATA2,GATA3,GDF9,GLI3,HCLS1,HES6,HEY2,HLTF,HOXA5,HSF1,HSPA9,IL15,IL18,IL4I1,IL6ST,ITGB1,JADE2,KDM1A,KIF14,KLF13,LIMK1,LOX,LRP4,LRP8,LRRK2,LYN,MAN2A1,MAP3K13,M…
GO:BP	regulation of MAPK cascade	GO:0043408	2.38869e-06	143	ABL1,ACKR3,ADAM8,ADRA1D,ADRA2A,ADRA2C,AGT,AJUBA,AKAP13,APIP,APOE,APP,ARHGEF2,ATF3,BMP7,BMPER,CAV2,CAVIN3,CCL19,CCL5,CCN1,CD44,CDH2,CDON,CHI3L1,CIB1,COPS5,CSPG4,DOK5,DUSP1,DUSP10,DUSP26,DUSP29,DUSP3,EFNA1,EGF,EMILIN1,EPHA4,EPHA7,EPHB2,ERBB2,ERP29,EZH2,EZR,FAM83D,FAS,FBLN1,FGF1,FGF18,FGF21,FGFR1,FGFR4,FLT1,FN1,FOXM1,FOXO1,FZD10,GADD45B,GAREM1,GBP1,GDF9,GPR37,GPS2,GRM4,GSDME,HGF,HMGCR,IGFBP4,INSR,IQ…
GO:BP	negative regulation of apoptotic process	GO:0043066	2.38869e-06	167	AARS1,ABL1,ACKR3,ACTC1,ACVR1,ADAM8,ADAMTS20,ADNP,AKT2,ANGPTL4,APIP,APOE,ARAF,ASNS,ATF5,AURKB,BAG3,BARD1,BCL3,BCL6,BDKRB2,BHLHB9,BID,BMP7,BNIP3,BNIP3L,BRCA1,BTC,CAPN3,CAT,CBL,CCL19,CCL5,CCN1,CD40LG,CD44,CDK1,CIB1,CITED1,CKB,CLU,COL2A1,COPS5,CTNNA1,DAB2,DAPK1,DDIAS,DDX3X,DHCR24,DLL1,DNAJA3,DNMT1,DOCK8,EFNA1,EGR3,ERBB3,EYA2,EYA3,FAIM,FAIM2,FAS,FIGNL1,FNIP1,FOXO1,FZD9,GATA2,GATA3,GCLC,GHITM,GLI2,GLI3…
GO:BP	aromatic compound biosynthetic process	GO:0019438	2.40772e-06	711	ABCB6,ABLIM2,ABLIM3,ACACA,ACAT1,ACOT7,ACSL1,ACSS1,ACSS2,ACTR3,ACVR1,ADAM8,ADCY2,ADCY3,ADCY4,ADCY6,ADCY9,ADNP,ADSL,AEBP1,AFAP1L2,AGT,AHR,AJUBA,AK1,AK3,AK5,AKNA,ALAS1,ALAS2,AMPD1,AMPD3,ANKRD1,ANKRD2,ANXA2,APOE,APP,ARHGEF2,ARNTL,ARX,ASXL3,ATAD2,ATF3,ATF4,ATF5,ATIC,ATM,ATOH8,ATP1B3,ATP2B4,ATP5F1A,ATP5F1B,ATP5IF1,ATP5MC1,ATP5MC3,ATP5ME,ATP5PO,ATP6,ATP7A,ATXN1,AURKB,BAG3,BAMBI,BBS7,BCAS3,BCL11A,BCL3,BC…
GO:BP	fatty acid oxidation	GO:0019395	2.51452e-06	36	ACAD10,ACADM,ACADS,ACADVL,ACAT1,ACOX2,AKT2,ALDH1L2,AUH,CPT1B,CPT1C,CPT2,CRAT,DECR1,E4F1,ECH1,ETFA,ETFB,ETFDH,FMO1,FMO2,GCDH,HADH,HADHA,HADHB,HAO2,HSD17B10,KLHL12,LONP2,MAPK14,MFSD2A,PDK4,PEX2,PPARA,SESN2,SOX9
GO:BP	regulation of actin filament organization	GO:0110053	2.60665e-06	71	ABL1,ACTN2,ARFIP2,ARHGEF10,ARHGEF10L,ARPC5,ARPIN,ASAP3,AVIL,BAIAP2L2,BIN1,CAPG,CAPZA1,CAPZA2,CCDC88A,CDC42EP3,CORO1B,CORO2B,CRACD,CSF3,CYFIP2,CYRIB,DLC1,DSTN,EPS8,ESAM,FCHSD1,FCHSD2,FER,FHOD1,FHOD3,GBA2,GMFB,HCLS1,KANK3,LIMK1,LMOD2,MET,MKKS,PAK3,PHLDB2,PIK3R2,PLEKHH2,PPM1F,PRKCD,PTK2B,RAPGEF3,RGCC,RHPN2,ROCK2,SLIT2,SPTAN1,SPTB,SSH1,SVIL,SWAP70,SYNPO2,SYNPO2L,TESK1,TGFB3,TGFBR1,TMEFF2,TMOD4,TMSB15…
GO:BP	heart morphogenesis	GO:0003007	2.61553e-06	68	ACTC1,ACVR1,ADAM15,ALDH1A2,ALPK2,ANKRD1,ASB2,BMP7,CCDC40,CCN1,COL11A1,COL2A1,COL5A1,CPE,CPLANE2,DCHS1,DHRS3,DLL1,EDNRA,EFNA1,EGLN1,ENG,EXT1,FZD2,GATA3,GJA5,HEY2,IFT57,INSR,LOC100736765,LOC100737755,MDM2,MIB1,MKS1,MYBPC3,MYLK2,NOS3,NOTCH2,NPY1R,NSD2,PARVA,PKD2,PLXND1,RBM15,RBM20,RBPJ,RNF207,S1PR1,SAV1,SFRP2,SLIT3,SMO,SOX11,SOX9,SRF,TCAP,TEAD2,TGFB1,TGFB2,TGFBR1,TGFBR2,TNNT2,TPM1,TREX1,XIRP2,ZFPM2,…
GO:BP	morphogenesis of an epithelium	GO:0002009	2.71599e-06	118	ABL1,ACVR1,ADAMTS12,ADAMTS16,ADM,AGT,AJUBA,ALDH1A2,APAF1,ARHGAP12,ASB2,BMP7,BTBD7,CC2D2A,CCDC40,CCN1,CD151,CD44,COL5A1,CPLANE1,CSNK2B,CTHRC1,CTSZ,CYP7B1,DAB2,DCHS1,DLG5,DLL1,DVL1,EDNRA,EGF,ENG,EPHA4,EPHA7,ESR1,EXT1,FGF1,FLRT3,FREM2,FST,FZD2,GATA3,GJA1,GLI2,GLI3,GPC3,HBEGF,HGF,HOXA5,HS2ST1,IFT57,IGFBP5,INTU,ITGA5,KDR,KIF20B,KIF26B,KLF4,KLHL3,LGR4,LIAS,LUZP1,MDK,MET,MIB1,MKS1,MMP14,MMRN2,MTHFD1L,MT…
GO:BP	peptidyl-amino acid modification	GO:0018193	2.88327e-06	250	ABL1,ABL2,ACE,ACVR1,ADRA2A,AGT,AKT2,APP,ARAF,ARHGEF2,ASPH,ATAT1,ATM,ATP2B4,ATR,BDKRB2,BGN,BLOC1S1,BMP6,BMP7,BRCA1,BRCA2,BST1,CAB39,CAMK2A,CAMKV,CAPN3,CBL,CBLB,CBX4,CD44,CD80,CDC42BPG,CDK1,CDK5R1,CFAP20,CHEK1,CHI3L1,CIT,CLIP3,CLK3,CLSPN,CSF3,CSKMT,CSNK1G3,CSNK2B,CSPG4,CTF1,DCLK3,DCN,DDR2,DHPS,DIP2B,DNAJC24,DOCK7,DOT1L,DPY19L3,DPY19L4,DYRK1B,EFNA1,EGF,EGLN1,EGR1,EGR2,EHMT2,EID1,EIF4G1,ENPP2,EPHA3,E…
GO:BP	multicellular organismal process	GO:0032501	2.9091e-06	1292	AARS1,ABCA5,ABCB6,ABCC1,ABI3BP,ABL1,ABL2,ACACA,ACADM,ACADVL,ACAP3,ACE,ACKR3,ACO1,ACSL1,ACSL4,ACTA2,ACTC1,ACTN2,ACVR1,ADAM15,ADAM8,ADAMTS12,ADAMTS16,ADAMTS2,ADAMTS6,ADAMTS7,ADCY3,ADCY6,ADCY9,ADGRA2,ADGRB2,ADGRB3,ADGRG1,ADGRL2,ADIPOR2,ADM,ADORA2A,ADRA1D,ADRA2A,ADRA2C,AFAP1L2,AFG3L2,AGT,AGTR2,AHR,AKAP11,AKNA,AKT2,ALAS2,ALDH1A2,ALPK2,AMOT,ANGPT2,ANKRD1,ANLN,ANO1,ANO2,ANPEP,ANTXR1,ANXA2,APAF1,APBA3,AP…
GO:BP	endothelial cell migration	GO:0043542	2.94205e-06	60	ABL1,ADGRA2,AGT,AMOT,ANGPT2,APOE,ATOH8,ATP2B4,ATP5F1A,BMPER,CALR,CCN3,CIB1,CORO1B,CSNK2B,DCN,DPP4,EFNA1,EGF,EGR3,EPHB4,FAP,FGF1,FGF18,FGFR1,GATA2,GATA3,GPI,ITGB1,KDR,KLF4,LOC100511937,MEF2C,MEOX2,MET,MMRN2,NF1,NOS3,PATZ1,PLPP3,PLXND1,PRCP,PRKD1,PTK2B,RAB13,RGCC,ROBO1,ROCK2,RRAS,SCARB1,SLIT2,SPARC,SRF,SRPX2,STC1,TEK,TGFBR1,VASH1,VHL,VSTM4
GO:BP	peptidyl-tyrosine modification	GO:0018212	2.99985e-06	89	ABL1,ABL2,ACE,ACVR1,ADRA2A,AGT,APP,ARHGEF2,BMP6,BST1,CBL,CD44,CD80,CLK3,CSF3,CSPG4,CTF1,DDR2,DYRK1B,EFNA1,EGF,ENPP2,EPHA3,EPHA4,EPHA7,EPHB2,EPHB3,EPHB4,ERBB2,ERBB3,FER,FES,FGFR1,FGFR4,FLT1,FYN,GHR,HBEGF,HCLS1,HGF,HIPK4,IL12RB2,IL15,IL18,IL6R,IL6ST,INPP5F,INSR,ITGA5,KDR,KIT,LCK,LRP4,LRP8,LRRK1,LYN,MELK,MET,MUSK,NCAPG2,NEURL1,NTRK3,PARP14,PARP9,PDGFC,PDGFD,PDGFRA,PKDCC,PLCG2,PLPP3,PRKCD,PRKCZ,PTK2B…
GO:BP	cytoskeleton-dependent intracellular transport	GO:0030705	3.02075e-06	54	AP3M2,APP,ARL8B,ARPIN,BBS12,BLOC1S1,BLOC1S4,CCDC88A,CCDC88C,CEP131,CLIP3,COPG2,DTNBP1,DYNC2I2,DYNLL1,EIF3J,FLOT2,FNBP1L,FYCO1,HOOK2,IFT122,IFT140,IFT27,IFT43,IFT46,IFT57,IFT88,KIF1A,KIF1C,KIF3A,KIF3B,KIF5C,MAK,MAP1B,MAP6,MYO10,MYO16,MYO1B,NEFL,SPG11,SPG7,SSX2IP,STAU2,STK11,SUN2,SYBU,TMEM201,TRAF3IP1,TRAK1,TTC21B,TTC26,TUB,WDR19,WDR35
GO:BP	myofibril assembly	GO:0030239	3.02857e-06	26	ACTA1,ACTC1,ACTN2,ANKRD23,CAPN3,CASQ1,CSRP2,FHOD3,FLNC,ITGB1,LMOD2,LOC100736765,MEF2A,MYOM2,MYOZ1,MYPN,NEB,NRAP,PDGFRA,PGM5,PRKAR1A,SRF,TCAP,TMOD4,TNNT2,TPM1
GO:BP	peptidyl-tyrosine phosphorylation	GO:0018108	3.07688e-06	88	ABL1,ABL2,ACE,ACVR1,ADRA2A,AGT,APP,ARHGEF2,BMP6,BST1,CBL,CD44,CD80,CLK3,CSF3,CSPG4,CTF1,DDR2,DYRK1B,EFNA1,EGF,ENPP2,EPHA3,EPHA4,EPHA7,EPHB2,EPHB3,EPHB4,ERBB2,ERBB3,FER,FES,FGFR1,FGFR4,FLT1,FYN,GHR,HBEGF,HCLS1,HGF,HIPK4,IL12RB2,IL15,IL18,IL6R,IL6ST,INPP5F,INSR,ITGA5,KDR,KIT,LCK,LRP4,LRP8,LRRK1,LYN,MELK,MET,MUSK,NCAPG2,NEURL1,NTRK3,PARP14,PARP9,PDGFC,PDGFD,PDGFRA,PKDCC,PLCG2,PLPP3,PRKCD,PRKCZ,PTK2B…
GO:BP	positive regulation of cell cycle process	GO:0090068	3.12147e-06	65	APP,AURKB,CCNB1,CDC14B,CDC25B,CDC6,CDCA5,CDK1,CDT1,CENPJ,CIT,CUL3,CUL4A,CUL4B,DBF4,DDX3X,DTL,E2F7,E2F8,EGF,EIF4G1,EZH2,FAM83D,FBXO5,FEN1,GEN1,GFRA3,GPSM2,INSR,KAT2B,KIF14,KIF20B,MAP3K20,MASTL,MDM2,MTA3,MTBP,NCAPG,NCAPG2,NCAPH,NDC80,NSFL1C,PBK,PHB2,PLCB1,RACGAP1,RAD21,RAD51AP1,RAD51B,RCC2,RGCC,RHNO1,ROCK2,SASS6,SIRT2,SLF1,SMC2,SMC4,SMC6,SPAG5,SPHK1,STIL,STOX1,THOC5,UBE2C
GO:BP	cell-substrate junction assembly	GO:0007044	3.58306e-06	30	ABL1,ACTN2,AJUBA,APOD,BCR,CDH11,COL16A1,CORO1C,CORO2B,DLC1,DST,DUSP3,EPHA3,FN1,ITGA5,ITGB4,KDR,LAMC1,MACF1,PHLDB2,PPM1F,PTPRA,PTPRJ,PTPRK,RCC2,RHOD,SRC,TEK,TNS1,WHAMM
GO:BP	regulation of cell cycle phase transition	GO:1901987	3.69696e-06	96	ACVR1,APP,ATF5,ATM,ATP2B4,ATR,AURKB,BCL7B,BID,BLM,BRCA1,BUB1,BUB1B,CCNB1,CCNB3,CDC14B,CDC25B,CDC6,CDCA5,CDK1,CDK2AP2,CDT1,CENPE,CENPF,CENPJ,CHEK1,CLSPN,CRADD,CTC1,CUL3,CUL4A,CUL4B,DBF4,DDX3X,DOT1L,DTL,E2F1,E2F7,EIF4G1,EME1,EZH2,FAM83D,FANCD2,FBXO31,FBXO5,FOXN3,GEN1,GFRA3,IER3,INIP,KIF14,KLF4,MAP3K20,MAPK14,MDM2,MN1,MRE11,MRNIP,MSH2,MTA3,MTBP,NABP2,NDC80,NEK6,ORC1,PARP9,PBK,PHB2,PHKG1,PKD2,PLCB1,P…
GO:BP	mesenchyme development	GO:0060485	3.73461e-06	72	ACTA2,ACTC1,ACVR1,ADAM15,AKNA,ALDH1A2,BAMBI,BMP7,CDH2,CORO1C,CPLANE2,CUL7,DAB2,DACT3,DCHS1,DLG5,EDNRA,EFNA1,ENG,EPHA4,ERBB3,EXT1,EZH2,FAM83D,FGF9,FGFR1,FN1,GATA3,HEY2,HOXA5,HPN,IL17RD,KBTBD8,KLHL12,LOC100737755,MDK,MDM2,NOS3,NUP133,PDPN,PHLDB2,PKD2,PTK7,RADIL,RBPJ,RGCC,SDHAF2,SEMA3E,SEMA3G,SEMA4F,SEMA5B,SEMA6A,SEMA6C,SEMA7A,SFRP2,SMAD2,SMO,SOX11,SOX9,SPRY2,TASOR,TCF7L2,TEAD2,TGFB1,TGFB2,TGFB3,TGF…
GO:BP	cell growth	GO:0016049	3.826e-06	91	ABL1,ADAM15,APP,ARIH2,ARMC12,BCL6,BRCA1,CCN3,CIB1,CLSTN3,CRABP2,CYFIP2,DACT3,DCBLD2,DCX,DDX3X,DIP2B,DNAJB2,DVL1,EAF2,EDNRA,EIF3J,EIF4G1,EPB41L3,EPHA7,ERBB2,EXT1,FLRT3,FN1,FRZB,GDF9,HDGFL2,HPN,IGFBP4,IGFBP5,ITGB1,JADE2,KAZALD1,KIF14,LIMK1,MAP1B,MAP3K13,MFSD2A,MMP14,MUL1,NEDD4L,NIN,NME6,PI16,PLAA,PLXNA1,PLXNA3,PRKCZ,PTPRJ,PTPRS,RIMS1,RND2,SEMA3A,SEMA3E,SEMA3G,SEMA4F,SEMA5B,SEMA6A,SEMA6C,SEMA7A,SERP…
GO:BP	negative regulation of cell population proliferation	GO:0008285	3.94342e-06	134	ABI3BP,ACKR3,ADGRG1,ALDH1A2,APOD,APOE,APP,AQP11,ATF5,ATM,ATOH8,ATP5F1A,ATP5IF1,BCL6,BMP5,BMP7,BRCA2,CASK,CAV2,CBLB,CCN3,CD109,CD80,CD9,CIB1,CNN1,COPS8,CTNNA1,DLC1,DLG5,DLL1,DNAJA3,DNAJB2,DUSP1,DUSP10,E2F1,E2F7,EAF2,ERBB2,FAP,FBLN1,FLT1,FNIP1,FOXJ1,FRZB,GATA2,GATA3,GDF11,GLI3,GPC3,GSDME,HPN,IFI35,IFT57,IFT80,IGFBP5,IL4I1,INTU,KAT2B,KLF13,KLF4,KLF9,LGALS9,LYN,MAGED1,MEF2C,MFN2,MMRN2,MN1,MSTN,MTBP,N…
GO:BP	regulation of kinase activity	GO:0043549	4.15122e-06	156	ABL1,ACE,ACSL1,ADAM8,ADRA2A,ADRA2C,AGT,AJUBA,AKT1S1,APOE,APP,ATP2B4,BLM,BMP7,BTC,CAB39,CAB39L,CAMKK2,CBL,CCDC88A,CCL19,CCN1,CCNB1,CCNB2,CCNB3,CCNE1,CCNE2,CCNG2,CCNL1,CCNT2,CD40LG,CDC25B,CDK5R1,CENPE,CEP85,CHI3L1,CIB1,CKS2,CLSPN,CLU,COPS8,CORO1C,DBF4,DBNDD1,DDR2,DDX3X,DTNBP1,DUSP1,DUSP10,DVL1,EEF1A1,EFNA1,EGF,EPHA3,EPHA4,EPHA7,EPHB2,EPHB3,EPHB4,ERBB2,ERBB3,ERP29,EZH2,FAM20A,FGF1,FGF18,FGFR1,FLT1,F…
GO:BP	peptidyl-threonine phosphorylation	GO:0018107	4.16604e-06	37	ACVR1,APP,BMP7,CAB39,CAMK2A,CDC42BPG,CDK1,CDK5R1,CHEK1,CHI3L1,CIT,CSNK2B,EGF,EIF4G1,FOXO1,GRK2,HIPK4,LMTK2,LRRK2,MAP3K10,MYLK2,PLK1,PRKCD,PRKD1,ROCK2,S1PR2,SIRT2,SPHK1,SPRED2,SPRY2,STK11,STOX1,TGFBR1,TGFBR2,TTK,ULK1,WNK3
GO:BP	dendrite morphogenesis	GO:0048813	4.16604e-06	37	ADGRB3,ARHGAP44,BHLHB9,BTBD3,CAPRIN2,CDK5R1,CTNND2,CUL7,CUX2,DCX,DLG4,DPYSL5,DTNBP1,DVL1,EFNA1,EPHA4,EPHB2,EPHB3,FBXW8,FYN,ITGB1,LRP8,LRRK2,MAP2,MAP6,NEDD4L,NFATC4,OBSL1,PAK3,PPP3CA,PTN,PTPRD,SDC2,SIPA1L1,SLITRK5,STK11,TPBG
GO:BP	regulation of GTPase activity	GO:0043087	4.53587e-06	86	ABR,AJUBA,AKT2,ALS2CL,AMOT,APC2,ARHGAP12,ARHGAP27,ARHGAP42,ARHGAP44,ARHGEF10,ARHGEF19,ARHGEF26,ASAP2,ASAP3,BCL6,BCR,BVES,CAV2,CBLB,CCL19,CCL5,CCPG1,CHN2,CORO1C,DOCK7,DOCK8,EPHA3,EPHA4,EPHB3,ERBB2,EZH2,FGD1,FOXJ1,FZD10,GARNL3,GNB5,IQGAP2,IQGAP3,ITGA6,ITGB1,LRCH1,LRRK2,MAPRE2,MET,MKKS,MMUT,MYO9A,NET1,NF1,NTRK3,PLXNA1,PLXNA2,PLXNA3,PLXNB3,PLXND1,RABGAP1L,RALGAPA2,RALGPS1,RALGPS2,RAP1GDS1,RAPGEF1,RAP…
GO:BP	cell cycle checkpoint signaling	GO:0000075	4.61732e-06	53	ATM,ATR,AURKB,BLM,BRCA1,BUB1,BUB1B,CCNB1,CDC6,CDK1,CDT1,CHEK1,CLSPN,CRADD,CUL4A,DOT1L,DTL,E2F1,EME1,FANCD2,FBXO31,FOXN3,GEN1,IER3,INIP,MAP3K20,MAPK14,MDM2,MRE11,MRNIP,MSH2,NABP2,NDC80,ORC1,PARP9,PBK,PHKG1,PLK1,PLK3,RAD9B,RFWD3,RHNO1,RPA2,SPDL1,STT3A,TEX14,THOC5,TIMELESS,TREX1,TTK,USP28,ZWILCH,ZWINT
GO:BP	central nervous system development	GO:0007417	4.67242e-06	174	AARS1,ABCB6,ABL1,ACKR3,ADGRA2,ADGRG1,AKNA,ALDH1A2,APAF1,APLP1,APOD,APP,ARX,ATAT1,ATF5,ATM,ATP1A2,B3GNT5,BBS7,BCR,BIN1,BMP7,BRCA2,BTBD3,C3,CADM2,CCDC141,CDH11,CDH2,CDK5R1,CDON,CENPF,CHRD,CITED1,CLU,CNP,CNTN1,COL2A1,CORO1C,CPLANE1,CUL4B,DBX1,DCX,DISC1,DLG5,DLL1,DUSP10,E2F1,EFHC1,EGF,EGR2,EIF2B3,EIF2B4,EPHA4,EPHA7,EPHB2,EPHB3,ERBB2,EXT1,EZH2,FAIM2,FANCD2,FOXJ1,FOXP2,FYN,GATA2,GBA2,GDF11,GLI2,GLI3,GR…
GO:BP	cell-substrate junction organization	GO:0150115	4.71909e-06	31	ABL1,ACTN2,AJUBA,APOD,BCR,CDH11,COL16A1,CORO1C,CORO2B,DLC1,DST,DUSP3,EPHA3,FN1,ITGA5,ITGB4,KDR,LAMC1,MACF1,MAPRE2,PHLDB2,PPM1F,PTPRA,PTPRJ,PTPRK,RCC2,RHOD,SRC,TEK,TNS1,WHAMM
GO:BP	renal system development	GO:0072001	4.7681e-06	78	ACE,ACTA2,ADAMTS16,ADAMTS6,AGT,ALDH1A2,AQP11,BICC1,BMP6,BMP7,BMPER,CBWD1,CC2D2A,CENPF,CPLANE1,DCHS1,DCHS2,DLG5,DLL1,EDNRA,EPCAM,EPHA4,EPHA7,EXT1,FGF1,FOXJ1,FREM2,GATA3,GCNT1,GCNT4,GDF11,GLI2,GLI3,GPC3,GREB1L,HS2ST1,IFT27,IFT88,IL6R,KIF26B,KLHL3,LGR4,LRP4,LRRK2,NID1,NOTCH2,NUP107,NUP133,PCSK5,PCSK9,PDGFA,PDGFRA,PKD2,PLCE1,PLXND1,PPP3CA,PRDM1,PROM1,PTK7,SEC61A1,SGPL1,SLIT2,SMAD2,SMO,SOX9,STAT1,SULF…
GO:BP	nucleobase-containing compound biosynthetic process	GO:0034654	4.79325e-06	694	ABLIM2,ABLIM3,ACACA,ACAT1,ACOT7,ACSL1,ACSS1,ACSS2,ACTR3,ACVR1,ADAM8,ADCY2,ADCY3,ADCY4,ADCY6,ADCY9,ADNP,ADSL,AEBP1,AFAP1L2,AGT,AHR,AJUBA,AK1,AK3,AK5,AKNA,AMPD1,AMPD3,ANKRD1,ANKRD2,ANXA2,APOE,APP,ARHGEF2,ARNTL,ARX,ASXL3,ATAD2,ATF3,ATF4,ATF5,ATIC,ATM,ATOH8,ATP1B3,ATP2B4,ATP5F1A,ATP5F1B,ATP5MC1,ATP5MC3,ATP5ME,ATP5PO,ATP6,ATXN1,AURKB,BAG3,BAMBI,BBS7,BCAS3,BCL11A,BCL3,BCL6,BCL9,BCORL1,BEND6,BHLHE41,BIN…
GO:BP	respiratory electron transport chain	GO:0022904	4.85216e-06	38	BID,CCNB1,CDK1,CHCHD2,COA6,COQ9,COX3,COX4I1,COX5A,ETFA,ETFB,ETFDH,GPD1,ISCU,LOC100524239,LOC100524873,ND4,NDUFA10,NDUFA8,NDUFAF1,NDUFB6,NDUFB8,NDUFB9,NDUFS1,NDUFS2,NDUFS6,NDUFV1,PARK7,PINK1,PPARGC1A,SDHA,SDHAF2,SDHB,SLC25A12,SLC25A22,UQCR10,UQCRC1,UQCRQ
GO:BP	regulation of cell junction assembly	GO:1901888	5.32045e-06	51	ABL1,ACE,ADGRB3,ADGRL2,AGT,APOD,APP,BHLHB9,CLSTN2,CLSTN3,COL16A1,COLQ,CORO1C,CUX2,DLC1,DLG5,DUSP3,EIF4G1,EPHA3,EPHA7,EPHB2,EPHB3,FLRT3,GPC4,GRID2,KDR,LRFN5,LRRC4B,LRRN1,LRRN3,LRRTM3,MACF1,MDGA1,NPHP4,PHLDB2,PPM1F,PRKCH,PTPRA,PTPRD,PTPRJ,PTPRS,RCC2,ROCK2,SLITRK1,SLITRK2,SLITRK4,SLITRK5,SLITRK6,SRPX2,TEK,TPBG
GO:BP	negative regulation of epithelial cell proliferation	GO:0050680	5.52697e-06	44	APOE,AQP11,ATOH8,ATP5F1A,ATP5IF1,BRCA2,CASK,CAV2,CD109,DUSP10,EAF2,FLT1,GATA3,GPC3,HPN,IFT57,IFT80,INTU,KLF9,MAGED1,MEF2C,MMRN2,NF1,NFIB,NGFR,PEX2,PHB2,PTPRK,RGCC,ROBO1,SAV1,SFRP2,SOX9,SPARC,STAT1,STK11,STK3,SULF1,TGFB2,TGFBR1,TNMD,VASH1,WDR77,ZEB1
GO:BP	small molecule catabolic process	GO:0044282	5.54381e-06	89	AASDHPPT,ABHD3,ACAD10,ACADL,ACADM,ACADS,ACADVL,ACAT1,ACOT8,ACOX2,ADHFE1,AKR1A1,AKT2,ALDH1L2,ALDH4A1,ALDH6A1,APOE,ATP2B4,AUH,BCAT2,BCKDHA,BCKDHB,CHPT1,CPT1B,CPT1C,CPT2,CRABP1,CRAT,CRYL1,CYP1A1,CYP27A1,DDO,DECR1,DLD,DLST,E4F1,ECH1,ENO3,ENOSF1,ENTPD7,ETFA,ETFB,ETFDH,FAAH,FAH,GALE,GCDH,GK,GK5,GOT1,GPT2,GSTZ1,HADH,HADHA,HADHB,HAGH,HAGHL,HIBADH,HK1,HSD17B10,IL4I1,INPP5J,KYAT3,LDHD,LOC100525350,LONP2,LP…
GO:BP	establishment or maintenance of cell polarity	GO:0007163	5.54381e-06	61	ABL1,ACTR3,ALPK2,AMOT,CCL19,CKAP5,CTNNA1,DLG5,DOCK7,DOCK8,ERBIN,EZR,FBF1,FLOT2,FOXJ1,FRMD4A,FRMD4B,FSCN1,GATA3,GJA1,GPSM2,ITGB1,JAM3,KIAA1614,KIF20B,KIF26B,KIF2C,LOC100513346,MAP1B,MAPRE1,MYO9A,NDC80,NEK3,NOTCH2,NSFL1C,OPHN1,PARD6G,PARVA,PARVB,PLEKHG3,PLK1,PRKCI,PTK2B,PTK7,RAC2,RHOD,RHOF,RHOU,RIPOR2,RND2,SHTN1,SPAG5,SPDL1,SPRY2,STK11,SYNE4,TCIRG1,TEK,TRAF3IP2,TTC8,UST
GO:BP	lipid oxidation	GO:0034440	5.68935e-06	37	ACAD10,ACADM,ACADS,ACADVL,ACAT1,ACOX2,AKT2,ALDH1L2,APOD,AUH,CPT1B,CPT1C,CPT2,CRAT,DECR1,E4F1,ECH1,ETFA,ETFB,ETFDH,FMO1,FMO2,GCDH,HADH,HADHA,HADHB,HAO2,HSD17B10,KLHL12,LONP2,MAPK14,MFSD2A,PDK4,PEX2,PPARA,SESN2,SOX9
GO:BP	regulation of cell cycle	GO:0051726	6.04759e-06	212	ABL1,ACVR1,AFAP1L2,APP,ASNS,ATF5,ATM,ATP1B3,ATP2B4,ATR,AURKB,BCL7B,BCR,BID,BIN1,BLM,BMP7,BRCA1,BRCA2,BUB1,BUB1B,CALM1,CALR,CAV2,CCNB1,CCNB2,CCNB3,CCNE1,CCNE2,CCNF,CCNG2,CCNL1,CCNT2,CCP110,CCPG1,CDC14B,CDC20,CDC25B,CDC6,CDCA2,CDCA5,CDK1,CDK14,CDK20,CDK2AP2,CDK5R1,CDT1,CENPE,CENPF,CENPJ,CEP131,CEP76,CEP85,CHEK1,CIT,CKS2,CLSPN,COPS5,CRADD,CTC1,CUL3,CUL4A,CUL4B,CUL7,DBF4,DDX3X,DLGAP5,DOT1L,DTL,DUSP3,…
GO:BP	organelle localization	GO:0051640	6.58035e-06	118	ACTR3,AP3M2,ARL8B,ARPIN,ASPM,ATM,ATP2A1,AURKB,BIN1,BLOC1S1,BLOC1S4,BVES,CAV2,CCNB1,CDCA5,CDH2,CDT1,CENPE,CENPF,CEP192,CLUH,COPG2,COPS5,CROCC,CUL3,DEF8,DNM1,DTNBP1,EIF3J,EML4,EXOC6,EZR,FAM83D,FAM98A,FER,FES,FHOD1,FNBP1L,FYCO1,GJA1,GPSM2,GRAMD2A,IKBKG,ITGB1,KAT2B,KIF14,KIF18A,KIF22,KIF2C,KIF5C,KIFC1,KIT,KLC2,LMNB1,LMNB2,LOC100627175,LRRK2,LYN,MAP1B,MAP1S,MAP6,MAPRE1,MEF2A,MFN2,MTM1,MUL1,MYO16,MYO1B…
GO:BP	positive regulation of cell population proliferation	GO:0008284	6.58035e-06	170	ABL1,ADGRG1,ADM,AKT2,ALDH1A2,AQP11,BAMBI,BCL6,BCL7B,BMP5,BMP6,BST1,BTC,CALCRL,CALR,CAV2,CCL5,CCN1,CCNB1,CCPG1,CD276,CD40LG,CD80,CDCA7L,CDON,CEP131,CHRD,CIB1,CNOT6,CNOT6L,COX17,CTC1,CTHRC1,CUL4A,CYP7B1,DDR2,DDRGK1,DHPS,DISC1,DLL1,DNAJA3,DNMT1,DOT1L,DPP4,E2F1,EGF,EGFL7,EGR3,EPCAM,EPHA4,EPHB2,ERBB2,ERBB3,ESR1,EZH2,F3,FAM98A,FBXO5,FER,FGF1,FGF18,FGF21,FGF9,FGFR1,FGFR4,FN1,FOXM1,FZD9,GAREM1,GATA2,GJA1…
GO:BP	negative regulation of cytoskeleton organization	GO:0051494	6.95035e-06	47	ARHGEF2,ARPIN,AVIL,CAPG,CAPZA1,CAPZA2,CCNF,CIB1,CKAP2,CLIP3,CORO1B,CORO2B,CRACD,DLC1,EPS8,FHOD3,GMFB,KANK3,KAT2B,LMOD2,MAPRE1,MET,MID1IP1,MKKS,NAV3,PHLDB2,PLEKHH2,PRKCD,RHPN2,SLIT2,SPEF1,SPTAN1,SPTB,SSH1,STMN2,SVIL,SWAP70,TMEFF2,TMEM67,TMOD4,TMSB15A,TMSB15B,TPX2,TWF1,TWF2,WASF2,WDR47
GO:BP	mitotic cell cycle phase transition	GO:0044772	6.95984e-06	98	ACVR1,APP,ATM,AURKB,BCL7B,BID,BLM,BRCA1,BUB1,BUB1B,CALM1,CCNB1,CCNB2,CCNB3,CCNE1,CCNE2,CCNG2,CDC14B,CDC25B,CDC6,CDCA5,CDK1,CDK14,CDK17,CDK2AP2,CDT1,CENPE,CENPF,CENPJ,CHEK1,CKS2,CLSPN,CRADD,CTC1,CUL3,CUL4A,CUL4B,DDX3X,DTL,E2F1,E2F6,E2F7,EIF4G1,EPS8,EZH2,FBXL21,FBXL7,FBXO31,FBXO5,FOXM1,FOXN3,GEN1,IER3,INIP,IQGAP3,ITGB1,KDM8,KIF14,KLF4,MASTL,MDM2,MRE11,MRNIP,MTA3,MTBP,NABP2,NDC80,NEK6,NES,ORC1,PHB2,…
GO:BP	positive regulation of cellular catabolic process	GO:0031331	7.159e-06	94	ABHD5,ADAM8,ADRA2A,AKT2,ANKIB1,APOE,APP,ARIH2,BAG3,BBS7,BCAP31,BNIP3,BNIP3L,CALCOCO2,CLU,CNOT6,CNOT6L,CPEB3,CSDE1,DAB2,DAPK1,DCN,DCP2,DDRGK1,DEPDC5,DISC1,DNAJB2,DVL1,EGF,ENDOG,FBXW8,FOXO1,FYCO1,GNAI3,GPD1,HSPB8,INSR,ITSN1,KDR,KLHL17,LRRK2,MDM2,MLXIPL,MTDH,NOCT,NRDC,OPTN,PABPC1,PACSIN3,PAFAH1B2,PAIP1,PATL1,PCSK9,PINK1,PIP4K2A,PIP4K2C,PLEKHF1,PLK1,PLK3,PNPLA2,PRKCD,PRKD1,PRR5L,PTK2B,RAD23A,RB1CC1,R…
GO:BP	intraciliary transport	GO:0042073	7.45251e-06	20	BBS12,CEP131,DYNC2I2,DYNLL1,IFT122,IFT140,IFT27,IFT43,IFT46,IFT57,IFT88,KIF3B,MAK,SSX2IP,TRAF3IP1,TTC21B,TTC26,TUB,WDR19,WDR35
GO:BP	cellular macromolecule metabolic process	GO:0044260	8.38222e-06	590	AARS1,ACADM,ACO1,ACOT8,ADAMTS12,ADAMTS7,AIFM1,AKT2,ALAS2,ALG10,ALG14,ALG8,ALG9,ANKIB1,ANKRD1,ANXA2,APAF1,APITD1,APLP1,APOE,APP,APPBP2,AQP11,ARAF,ARIH2,ASB2,ATM,ATR,ATXN3,AUP1,AURKB,B3GALNT1,B3GALT2,B3GNT3,B4GALT4,BBS7,BCAP31,BCL3,BCL6,BCL7B,BGN,BLM,BRCA1,BRCA2,BRIP1,BVES,BZW2,C1H18ORF25,C7H6ORF125,CACHD1,CALCR,CALR,CAPRIN2,CARHSP1,CARS1,CAT,CBL,CCDC47,CCNE2,CCNF,CCT6A,CD40LG,CDC20,CDC45,CDC6,CDCA…
GO:BP	regulation of cell morphogenesis	GO:0022604	8.40892e-06	62	BAMBI,BHLHB9,BVES,CAPRIN2,CD44,CDC42EP3,CORO1B,CORO1C,CUL7,CUX2,DIAPH1,DLC1,ENPP2,EPS8,EZR,FAM171A1,FBXW8,FES,FGD1,FMNL1,FMNL2,FMNL3,FN1,FYN,HPN,KDR,KIT,LARP4,LRP8,MAP3K13,MFSD2A,MUL1,MYO10,NEDD4L,OBSL1,P2RY1,PARVB,PDPN,PLAA,PLEKHO1,PLXNA1,PLXNA2,PLXNA3,PLXNB3,PLXND1,PTK2B,PTPRD,RAC2,RHOD,RHOF,RHOU,RIMS1,RND2,SEMA3E,SMURF1,SPARC,SRC,SYNE3,SYT2,TPM1,ZMYM4,ZNF135
GO:BP	negative regulation of supramolecular fiber organization	GO:1902904	8.96426e-06	47	APOE,ARHGEF2,ARPIN,AVIL,CAPG,CAPZA1,CAPZA2,CIB1,CKAP2,CLIP3,CLU,CORO1B,CORO2B,CRACD,DLC1,EMILIN1,EPS8,FHOD3,GMFB,KANK3,LMOD2,MAPRE1,MET,MID1IP1,MKKS,NAV3,PHLDB2,PLEKHH2,PRKCD,RHPN2,SLIT2,SPEF1,SPTAN1,SPTB,SSH1,STMN2,SVIL,SWAP70,TMEFF2,TMOD4,TMSB15A,TMSB15B,TPX2,TWF1,TWF2,WASF2,WDR47
GO:BP	DNA metabolic process	GO:0006259	9.61692e-06	198	AIFM1,ANKRD1,APAF1,APITD1,ATM,ATR,AURKB,BCL6,BCL7B,BLM,BRCA1,BRCA2,BRIP1,CACHD1,CCNE2,CCT6A,CD40LG,CDC45,CDC6,CDCA5,CDT1,CEBPG,CHAF1A,CHD1L,CHEK1,CHTF18,CTC1,CUL4A,CUL4B,DBF4,DCP2,DCTPP1,DDX1,DNAJA3,DNASE1L2,DNMT1,DNMT3B,DOT1L,DTL,E2F7,E2F8,E4F1,EGF,EHMT2,EME1,ENDOG,ESCO1,EXO1,EYA2,EYA3,EZH2,FANCA,FANCD2,FANCI,FANCM,FBXO5,FEN1,FGFR4,FIGNL1,FMR1,FOXM1,GATA3,GEN1,GINS3,HDAC10,HDGFL2,HGF,HLTF,HMCES,…
GO:BP	glycogen metabolic process	GO:0005977	9.61692e-06	28	ACADM,AKT2,GYG1,GYS1,IL6ST,INSR,LEPR,PASK,PCDH12,PFKM,PHKA1,PHKA2,PHKB,PHKG1,PPP1CB,PPP1R3A,PPP1R3B,PPP1R3C,PPP1R3D,PPP1R3G,PRKAG3,PTGES3,PTPMT1,PYGL,PYGM,RB1CC1,SLC37A4,UGP2
GO:BP	glucan metabolic process	GO:0044042	9.61692e-06	28	ACADM,AKT2,GYG1,GYS1,IL6ST,INSR,LEPR,PASK,PCDH12,PFKM,PHKA1,PHKA2,PHKB,PHKG1,PPP1CB,PPP1R3A,PPP1R3B,PPP1R3C,PPP1R3D,PPP1R3G,PRKAG3,PTGES3,PTPMT1,PYGL,PYGM,RB1CC1,SLC37A4,UGP2
GO:BP	cellular glucan metabolic process	GO:0006073	9.61692e-06	28	ACADM,AKT2,GYG1,GYS1,IL6ST,INSR,LEPR,PASK,PCDH12,PFKM,PHKA1,PHKA2,PHKB,PHKG1,PPP1CB,PPP1R3A,PPP1R3B,PPP1R3C,PPP1R3D,PPP1R3G,PRKAG3,PTGES3,PTPMT1,PYGL,PYGM,RB1CC1,SLC37A4,UGP2
GO:BP	circulatory system process	GO:0003013	9.66677e-06	100	ABCC1,ACE,ACTA2,ACTC1,ADCY6,ADM,ADRA1D,ADRA2A,ADRA2C,AGT,AGTR2,ANPEP,APOE,ARHGAP42,ATP1A2,ATP1B1,ATP2B4,BCR,BDKRB2,BIN1,BMP6,BVES,CACNA1D,CACNA1G,CALM1,CASQ2,COL1A2,CORO2B,COX1,CPS1,CPT1C,DLL1,DOCK5,EDN3,EDNRA,EMILIN1,EPAS1,ERAP1,ERAP2,EXT1,FLT1,FYN,GCLC,GJA5,GJC1,GRK2,HBEGF,HEY2,HRC,HRH1,IER3,KCNN2,LOC100736765,LVRN,MDM2,MEF2A,MFSD2A,MKKS,MYL4,NAV2,NCALD,NOS1,NOS3,NPY1R,OXTR,PDE3A,PDE4B,PDE4D,PR…
GO:BP	smoothened signaling pathway	GO:0007224	1.00933e-05	45	ARMC9,BBS7,BOC,CC2D2A,CDON,CENPJ,CHSY1,CPLANE2,CTNNA1,DLG5,DZIP1,EVC2,EXT1,FGF9,GLI2,GLI3,GPC2,GPC3,GPR161,HHAT,IFT140,IFT27,IFT57,IFT80,INTU,KCTD6,KIAA0586,MAP3K10,MKS1,RORA,SCUBE1,SERPINE2,SMO,TCTN3,TGFBR2,TMEM231,TTC21B,TTC26,TULP3,TXNDC15,ULK3,VCP,WDR19,ZIC3,ZNF423
GO:BP	regulation of cellular response to growth factor stimulus	GO:0090287	1.01038e-05	75	ABL1,ADAMTS12,ADGRA2,AGT,AGTR2,ASPN,ATP2B4,BAMBI,BMPER,CASK,CAV2,CCN1,CD109,CHRD,CREB3L1,CYFIP2,DAB2,DCN,DLL1,DOK5,EMILIN1,ENG,FBN1,FBN2,FGF1,FGF18,FGF9,FGFR1,FST,GATA3,GPC3,GRB10,HSPA5,HTRA1,HTRA3,IL17RD,KCP,KDR,LOX,LTBP1,MMRN2,NEO1,NGFR,NOTCH2,PBLD,PELO,PPARA,PPM1A,RASL11B,RBPJ,RGMA,RNF165,ROBO1,SEMA6A,SFRP2,SLC2A10,SLIT2,SMAD2,SMURF1,SOX11,SPART,SPRY2,STK11,STUB1,SULF1,SULF2,TMEM204,TMEM53,TSP…
GO:BP	regulation of proteolysis	GO:0030162	1.04696e-05	156	ADAM8,ADRA2A,AGT,AIFM1,ANKIB1,ANTXR1,ANXA2,ANXA8,APAF1,APOE,APP,AQP11,ARAF,ARHGEF2,ARIH2,ASPH,ATP2A3,ATP5IF1,ATXN3,BBS7,BCAP31,BID,BIN1,C3,C4A,CAPN3,CASP9,CCN1,CD109,CD44,CKB,CLN6,CLPX,CLU,COL7A1,COPS5,CPAMD8,CRADD,CST6,CTSZ,CYFIP2,DAB2,DAPK1,DDRGK1,DDX3X,DHCR24,DISC1,DLC1,DNAJB2,DVL1,EFNA1,EGF,EPHA4,EPHA7,F3,FAM162A,FAS,FBLN1,FBXW8,FGFR4,FN1,FNIP1,GAPDH,GPC3,HGF,HIP1,HPN,HSF4,IFT57,ITIH3,ITIH4,I…
GO:BP	DNA-templated DNA replication	GO:0006261	1.07314e-05	46	APITD1,BLM,BRCA2,CCNE2,CDC45,CDC6,CDT1,CHTF18,DBF4,DNAJA3,E2F7,E2F8,EME1,ENDOG,FANCM,FBXO5,GEN1,GINS3,LIG1,MCM2,MCM3,MCM4,MCM5,MGME1,MMS22L,MRE11,ORC1,ORC3,POLA1,POLA2,POLD1,POLD2,POLE2,POLG,PRIM2,RAD51,RFC3,RFC5,RFWD3,SAMHD1,TIMELESS,TONSL,TRAIP,WDHD1,WRN,ZRANB3
GO:BP	epithelial cell proliferation	GO:0050673	1.21744e-05	101	ALDH1A2,APOE,AQP11,ARX,ATOH8,ATP5F1A,ATP5IF1,BID,BMP5,BMP6,BMPER,BRCA2,CASK,CAV2,CCL5,CCN3,CD109,CLEC12B,CYP7B1,DUSP10,EAF2,EGF,EGFL7,EGR3,ERBB2,ESR1,F3,FAP,FGF1,FGF9,FGFR1,FLT1,FST,GATA2,GATA3,GLI2,GPC3,HGF,HOXA5,HPN,HSF4,IFT57,IFT80,IGFBP4,IGFBP5,INTU,IQGAP3,ITGA4,KDR,KLF9,LGR4,MAGED1,MDK,MEF2C,MMRN2,MTA3,MYCN,NF1,NFIB,NGFR,NOTCH2,PEX2,PHB2,PLXNB3,PRKD1,PTN,PTPRK,PTPRN,RBPJ,RGCC,ROBO1,SAV1,SCAR…
GO:BP	regulation of mitotic cell cycle	GO:0007346	1.23536e-05	106	ABL1,ACVR1,AFAP1L2,APP,ASNS,ATM,AURKB,BCL7B,BID,BLM,BMP7,BRCA1,BRCA2,BUB1,BUB1B,CAV2,CCNB1,CCNB3,CDC14B,CDC25B,CDC6,CDCA2,CDCA5,CDK1,CDK2AP2,CDT1,CENPE,CENPF,CENPJ,CHEK1,CKS2,CLSPN,CRADD,CTC1,CUL3,CUL4A,CUL4B,CUL7,DDX3X,DLGAP5,DTL,DUSP3,E2F1,E2F7,E4F1,EGF,EIF4G1,EME1,EZH2,FANCD2,FBXO31,FBXO5,FBXW5,FOXN3,GEN1,HSF1,IER3,INIP,INSR,KIF14,KIF20B,KLF4,MAP3K20,MDM2,MKI67,MRE11,MRNIP,MSH2,MTA3,MTBP,NABP2…
GO:BP	microtubule organizing center organization	GO:0031023	1.30295e-05	45	ARHGEF10,ATF5,BRCA1,BRCA2,CCNF,CCP110,CENPJ,CEP131,CEP152,CEP76,CEP85,CHD3,CHEK1,CKAP5,CNTLN,CNTROB,CROCC,DZIP1,FBXW5,FES,FOXJ1,GEN1,HAUS5,HAUS6,KAT2B,KIAA0753,KIAA1614,KIF11,NDC80,NEK2,NIN,NSFL1C,ODF2,PARD6G,PCLAF,PLK1,POC1B,ROCK2,SASS6,SGO1,SPICE1,SSX2IP,STIL,TMEM67,XPO1
GO:BP	synapse assembly	GO:0007416	1.30295e-05	45	ADGRB3,ADGRL2,APP,ARHGEF9,BHLHB9,CDH2,CLSTN2,CLSTN3,COLQ,CUX2,DLG5,DVL1,EIF4G1,EPHA7,EPHB2,EPHB3,FLRT3,GPC4,GRID2,LRFN5,LRP4,LRRC4,LRRC4B,LRRN1,LRRN3,LRRTM3,MDGA1,NLGN3,OBSL1,PCDH17,PCLO,PLXND1,PTPRD,PTPRS,RAB29,SDK1,SLITRK1,SLITRK2,SLITRK4,SLITRK5,SLITRK6,SRGAP2,SRPX2,TPBG,ZER1
GO:BP	negative regulation of cell motility	GO:2000146	1.38153e-05	69	ADAM15,ADGRG1,ANGPT2,APOD,APOE,ATP2B4,BCR,CALR,CCN3,CDH11,CHRD,CORO1B,CORO1C,CSNK2B,CTNNA1,DCN,DLC1,DLG5,DPP4,DUSP1,DUSP10,DUSP3,EMILIN1,EMILIN2,ENG,EPHA4,FBLN1,GATA3,GJA1,GPR173,IGFBP5,KLF4,KLHL12,LOC100519808,LRCH1,MEF2C,MEOX2,MITF,MMRN2,NAV3,NF1,NGFR,PATZ1,PHLDB2,PLCB1,PLXNB3,PODN,PTPRG,PTPRJ,PTPRK,RAP2C,RECK,RGCC,ROBO1,RRAS,SCAI,SEMA6D,SERPINE1,SFRP2,SLIT2,SRGAP1,SRGAP2,STC1,STK26,SULF1,TIMP1…
GO:BP	cell surface receptor signaling pathway involved in cell-cell signaling	GO:1905114	1.38836e-05	120	ABL1,ADGRA2,ADORA2A,ALPK2,APC2,APOE,APP,BAMBI,BCL9,BICC1,C3,CAPRIN2,CCDC88C,CCN4,CDH2,CDK14,CHRNA1,CHRNA10,CHRNA3,CHRND,CHRNE,CPE,CRBN,CSNK1G3,CSNK2B,CTHRC1,CTNND1,CTNND2,CUL3,CUX2,DAB2,DACT3,DDX3X,DISC1,DIXDC1,DKK3,DVL1,EDA,EDNRA,EGF,EGR1,EXT1,FAM53B,FGF9,FRZB,FZD10,FZD2,FZD9,GABRE,GATA3,GLI2,GLI3,GPC3,GPC4,GRB10,GRID2,GRIK2,GRIN2D,HIC1,IFT80,INSYN1,INVS,KLF4,KPNA1,LGR4,LMBR1L,LRP4,LRRK1,LRRK2,L…
GO:BP	head development	GO:0060322	1.42112e-05	139	AARS1,ABCB6,ABL1,ADGRG1,AKNA,ALDH1A2,APAF1,APLP1,APOD,APP,ARX,ATAT1,ATF5,ATM,ATP1A2,BBS7,BCR,BMP7,BRCA2,BTBD3,CADM2,CCDC141,CDH2,CDK5R1,CDON,CENPF,CITED1,CNTN1,COL2A1,CORO1C,CPLANE1,CRISPLD1,CSRNP1,DCX,DISC1,DLG5,DLL1,E2F1,EDNRA,EFHC1,EGF,EGR2,EPHA7,EPHB2,EPHB3,EXT1,EZH2,FAIM2,FANCD2,FLRT3,FOXJ1,FOXP2,FYN,GATA2,GLI2,GLI3,GRID2,HSPA5,ITGB1,KIF14,KIF27,LAMB1,LRP8,LRRK2,MDGA1,MDK,MEIS3,MFSD2A,MKKS,M…
GO:BP	kidney development	GO:0001822	1.45798e-05	74	ACE,ACTA2,ADAMTS16,ADAMTS6,AGT,AQP11,BICC1,BMP6,BMP7,BMPER,CBWD1,CC2D2A,CENPF,CPLANE1,DCHS1,DCHS2,DLG5,DLL1,EDNRA,EPCAM,EPHA4,EPHA7,EXT1,FGF1,FOXJ1,FREM2,GATA3,GCNT1,GCNT4,GDF11,GLI2,GLI3,GPC3,GREB1L,HS2ST1,IFT27,IFT88,IL6R,KIF26B,KLHL3,LGR4,LRP4,LRRK2,NID1,NOTCH2,NUP107,NUP133,PCSK5,PCSK9,PDGFA,PDGFRA,PKD2,PLCE1,PLXND1,PPP3CA,PRDM1,PROM1,PTK7,SEC61A1,SGPL1,SLIT2,SMAD2,SMO,SOX9,SULF1,SULF2,TGFB1,…
GO:BP	transmembrane receptor protein serine/threonine kinase signaling pathway	GO:0007178	1.61981e-05	92	ABL1,ACVR1,ASPN,ATOH8,BAMBI,BMP5,BMP6,BMP7,BMPER,CAV2,CCN1,CCN3,CD109,CHRD,CILP,CITED1,COL1A2,COL3A1,CSNK2B,DAB2,EGR1,EMILIN1,ENG,EXT1,FBN1,FBN2,FGF9,FOS,FST,GDF11,GDF9,GPC3,HIVEP1,HSPA5,HTRA1,HTRA3,IGSF1,IL17RD,ITGB6,JADE2,KCP,KDR,LOX,LTBP1,LTBP3,MAPK14,MSTN,MTMR4,NCEH1,NEO1,NOTCH2,NUP93,PBLD,PDCD4,PELO,PPARA,PPM1A,PPM1L,PTPRK,RASL11B,RBPJ,RGMA,RNF165,SFRP2,SLC2A10,SMAD2,SMAD9,SMURF1,SOX11,SPART…
GO:BP	carbohydrate derivative biosynthetic process	GO:1901137	1.64011e-05	142	ABCC5,ACACA,ACAT1,ACOT7,ACOT8,ACSL1,ACSS1,ACSS2,ADCY2,ADCY3,ADCY4,ADCY6,ADCY9,ADSL,AK1,AK3,AKR1A1,ALG10,ALG14,ALG8,ALG9,AMPD1,AMPD3,AQP11,ATIC,ATP5F1A,ATP5F1B,ATP5MC1,ATP5MC3,ATP5ME,ATP5PO,ATP6,B3GALNT1,B3GALT2,B3GNT3,B4GALT4,CDS1,CHPF,CHPT1,CHST1,CHST3,CHSY1,CMPK2,CRYL1,DCAKD,DLAT,DLD,DPY19L3,DPY19L4,DSE,EGF,EXT1,EXT2,EXTL1,EXTL2,FGGY,GAL3ST4,GALNT10,GALNT15,GALNT17,GALNT2,GALNT5,GALNT7,GART,GCN…
GO:BP	negative regulation of cell migration	GO:0030336	1.74619e-05	66	ADAM15,ADGRG1,ANGPT2,APOD,APOE,ATP2B4,BCR,CALR,CCN3,CDH11,CHRD,CORO1B,CORO1C,CSNK2B,DCN,DLC1,DLG5,DPP4,DUSP1,DUSP10,DUSP3,EMILIN1,EMILIN2,ENG,EPHA4,GJA1,GPR173,IGFBP5,KLF4,KLHL12,LOC100519808,LRCH1,MEF2C,MEOX2,MITF,MMRN2,NAV3,NF1,NGFR,PATZ1,PHLDB2,PLCB1,PLXNB3,PODN,PTPRG,PTPRJ,PTPRK,RAP2C,RECK,RGCC,ROBO1,RRAS,SCAI,SEMA6D,SERPINE1,SFRP2,SLIT2,SRGAP1,SRGAP2,STC1,STK26,SULF1,TIMP1,TMEFF2,TPM1,VASH1
GO:BP	embryo development ending in birth or egg hatching	GO:0009792	1.75967e-05	151	ABL1,ACSL4,ACVR1,ADCY9,ADM,ALDH1A2,AMOT,APAF1,APBA3,ASF1B,ATM,BMP7,BRCA1,BRCA2,CC2D2A,CCN1,CCNB1,CCNB2,CHEK1,CITED1,COL11A1,COL2A1,CPLANE2,CPT2,CTHRC1,CUL3,CUL4A,DCHS1,DLL1,DMRT2,DVL1,E2F7,E2F8,EDNRA,EGLN1,EIF2S2,EMG1,ENDOG,EPAS1,EXT1,FBXW8,FGF9,FKBP10,FZD2,GATA2,GATA3,GDF9,GLI2,GLI3,GPI,GPR161,HEY2,HOXA3,HOXA5,HS6ST1,IFT140,IFT57,INTU,ITGB1,JUNB,KBTBD8,KEAP1,KIAA1217,KIF20B,KLF4,KRT8,LFNG,LIAS,L…
GO:BP	carboxylic acid catabolic process	GO:0046395	1.79025e-05	64	AASDHPPT,ABHD3,ACAD10,ACADL,ACADM,ACADS,ACADVL,ACAT1,ACOT8,ACOX2,ADHFE1,AKR1A1,AKT2,ALDH1L2,ALDH4A1,ALDH6A1,ATP2B4,AUH,BCAT2,BCKDHA,BCKDHB,CPT1B,CPT1C,CPT2,CRABP1,CRAT,CRYL1,CYP1A1,DDO,DECR1,DLD,DLST,E4F1,ECH1,ENOSF1,ETFA,ETFB,ETFDH,FAAH,FAH,GCDH,GOT1,GPT2,GSTZ1,HADH,HADHA,HADHB,HIBADH,HSD17B10,IL4I1,KYAT3,LDHD,LONP2,LPIN1,LPIN3,MCCC2,MFSD2A,NOS1,NOS3,OAT,OTC,PEX2,SESN2,SLC25A44
GO:BP	positive regulation of cell development	GO:0010720	1.80648e-05	86	ADAM8,BCL6,BHLHB9,BIN1,CAPRIN2,CRABP2,CUL7,CUX2,DISC1,DUSP10,EGR2,EGR3,EPHB2,FBXW8,FES,FN1,FOS,GATA3,GDF9,GLI3,HCLS1,HSF1,IL15,IL18,IL4I1,IL6ST,ITGB1,JADE2,KDM1A,LIMK1,LRP8,MAN2A1,MAP3K13,MAP6,MDK,MMP14,MYF5,NEFL,NEURL1,NFKBIZ,NIN,NOTCH2,NUMBL,OBSL1,PDE3A,PLAG1,PLXNA1,PLXNA2,PLXNA3,PLXNB3,PLXND1,PPARGC1B,PPP3CA,PRKCH,PRKCI,PRKCZ,PTN,PTPRC,PTPRD,RASSF10,RHEB,RND2,ROBO1,S1PR2,SEMA7A,SERPINE2,SIRT2,…
GO:BP	striated muscle tissue development	GO:0014706	1.82913e-05	56	ACADM,ACTC1,ACTN2,ACVR1,ALDH1A2,ALPK2,ANKRD1,ASB2,BMP7,BVES,COL11A1,DLL1,EDNRA,EGLN1,ENG,ERBB3,EYA2,FGF9,FHOD3,GJC1,HEY2,ITGB1,LOC100736765,LOX,MAPK14,MEF2A,MEF2C,MYBPC3,MYH11,MYLK2,MYO18B,NEB,NRAP,PDGFRA,PGM5,PI16,PRKAR1A,RBPJ,S1PR1,SAV1,SGCD,SIRT2,SRF,TBX18,TCAP,TENM4,TGFB1,TGFB2,TGFBR1,TNNT2,TP73,TPM1,TREX1,XIRP2,ZFPM2,ZIC3
GO:BP	cell-cell signaling by wnt	GO:0198738	2.01414e-05	99	ABL1,ADGRA2,ALPK2,APC2,APOE,BAMBI,BCL9,BICC1,CAPRIN2,CCDC88C,CCN4,CDH2,CDK14,CPE,CRBN,CSNK1G3,CSNK2B,CTHRC1,CTNND1,CTNND2,CUL3,DAB2,DACT3,DDX3X,DISC1,DIXDC1,DKK3,DVL1,EDA,EDNRA,EGF,EGR1,EXT1,FAM53B,FGF9,FRZB,FZD10,FZD2,FZD9,GATA3,GLI3,GPC3,GPC4,GRB10,HIC1,IFT80,INVS,KLF4,KPNA1,LGR4,LMBR1L,LRP4,LRRK1,LRRK2,LYPD6,MAPK14,MBD2,MDK,ME3,MITF,MKS1,NDRG2,NFATC4,NPHP4,PKD2,PLEKHA4,PLPP3,PPM1A,PPM1B,PTK7,R…
GO:BP	transport along microtubule	GO:0010970	2.02526e-05	44	AP3M2,APP,ARL8B,ARPIN,BBS12,BLOC1S1,BLOC1S4,CEP131,CLIP3,COPG2,DTNBP1,DYNC2I2,DYNLL1,EIF3J,FLOT2,FYCO1,IFT122,IFT140,IFT27,IFT43,IFT46,IFT57,IFT88,KIF3A,KIF3B,KIF5C,MAK,MAP1B,NEFL,SPG11,SPG7,SSX2IP,STAU2,STK11,SUN2,SYBU,TMEM201,TRAF3IP1,TRAK1,TTC21B,TTC26,TUB,WDR19,WDR35
GO:BP	skeletal muscle tissue development	GO:0007519	2.14284e-05	45	ACTA1,ANKRD1,ASB2,ATF3,BCL9,BVES,C7H6ORF125,CACNA1S,CAV2,CCNT2,CDON,CHRNA1,CHRND,DLL1,EGR1,EGR2,FOS,HOMER1,MAFF,MAPK14,MEF2C,MEF2D,MEOX2,MSC,MSTN,MYF5,MYF6,MYH14,MYLK2,MYLPF,MYOZ1,NLN,NR1D2,POPDC2,POPDC3,PPP3CA,PPP3CB,RIPOR2,SELENON,SMO,SOX11,SPG11,SVIL,VRK3,YBX3
GO:BP	peptidyl-threonine modification	GO:0018210	2.14435e-05	38	ACVR1,APP,BMP7,CAB39,CAMK2A,CDC42BPG,CDK1,CDK5R1,CHEK1,CHI3L1,CIT,CSNK2B,EGF,EIF4G1,FOXO1,GALNT2,GRK2,HIPK4,LMTK2,LRRK2,MAP3K10,MYLK2,PLK1,PRKCD,PRKD1,ROCK2,S1PR2,SIRT2,SPHK1,SPRED2,SPRY2,STK11,STOX1,TGFBR1,TGFBR2,TTK,ULK1,WNK3
GO:BP	organic acid catabolic process	GO:0016054	2.14466e-05	64	AASDHPPT,ABHD3,ACAD10,ACADL,ACADM,ACADS,ACADVL,ACAT1,ACOT8,ACOX2,ADHFE1,AKR1A1,AKT2,ALDH1L2,ALDH4A1,ALDH6A1,ATP2B4,AUH,BCAT2,BCKDHA,BCKDHB,CPT1B,CPT1C,CPT2,CRABP1,CRAT,CRYL1,CYP1A1,DDO,DECR1,DLD,DLST,E4F1,ECH1,ENOSF1,ETFA,ETFB,ETFDH,FAAH,FAH,GCDH,GOT1,GPT2,GSTZ1,HADH,HADHA,HADHB,HIBADH,HSD17B10,IL4I1,KYAT3,LDHD,LONP2,LPIN1,LPIN3,MCCC2,MFSD2A,NOS1,NOS3,OAT,OTC,PEX2,SESN2,SLC25A44
GO:BP	negative regulation of cell cycle phase transition	GO:1901988	2.16997e-05	63	ACVR1,ATF5,ATM,ATR,AURKB,BLM,BRCA1,BUB1,BUB1B,CCNB1,CDC6,CDK1,CDK2AP2,CDT1,CHEK1,CLSPN,CRADD,CUL4A,DOT1L,DTL,E2F1,E2F7,EME1,EZH2,FANCD2,FBXO31,FBXO5,FOXN3,GEN1,IER3,INIP,KLF4,MAP3K20,MAPK14,MDM2,MRE11,MRNIP,MSH2,NABP2,NDC80,ORC1,PARP9,PBK,PHKG1,PKD2,PLK1,PLK3,RAD21,RAD9B,RFWD3,RGCC,RHNO1,RPA2,SPDL1,STT3A,TEX14,THOC5,TIMELESS,TREX1,TTK,USP28,ZWILCH,ZWINT
GO:BP	chordate embryonic development	GO:0043009	2.18563e-05	149	ABL1,ACVR1,ADCY9,ADM,ALDH1A2,AMOT,APAF1,APBA3,ASF1B,ATM,BMP7,BRCA1,BRCA2,CC2D2A,CCN1,CCNB1,CCNB2,CHEK1,CITED1,COL11A1,COL2A1,CPLANE2,CPT2,CTHRC1,CUL3,CUL4A,DCHS1,DLL1,DMRT2,DVL1,E2F7,E2F8,EDNRA,EGLN1,EIF2S2,EMG1,ENDOG,EPAS1,EXT1,FBXW8,FGF9,FKBP10,FZD2,GATA2,GATA3,GDF9,GLI2,GLI3,GPI,GPR161,HEY2,HOXA3,HOXA5,HS6ST1,IFT140,IFT57,INTU,ITGB1,JUNB,KBTBD8,KEAP1,KIAA1217,KIF20B,KLF4,KRT8,LFNG,LIAS,LOC1007…
GO:BP	regulation of response to stress	GO:0080134	2.22669e-05	249	ABL1,ACKR3,ACOX2,ADAM8,ADAMTS12,ADORA2A,ADRA2A,AJUBA,AKNA,ANKRD1,ANXA2,APOE,APP,AQP11,ARHGEF2,ATF4,ATM,ATP2B4,ATR,ATXN3,BCAP31,BCL6,BCL7B,BCR,BDKRB2,BID,BRCA1,BST1,C1QTNF3,C3,CASK,CASP6,CASP9,CCL19,CCN3,CCN4,CD109,CD14,CD200,CD44,CD9,CEBPG,CHCHD2,CHEK1,CKB,CLEC12B,CLU,COPS5,CORO2B,CTSC,CUL4A,DDIAS,DDRGK1,DDX3X,DDX58,DHX58,DROSHA,DUSP1,DUSP10,DUSP3,EMILIN1,EMILIN2,ENDOG,EPHA4,EPHB2,ERBIN,ERP29,ESR…
GO:BP	lipid modification	GO:0030258	2.22708e-05	56	ACAD10,ACADM,ACADS,ACADVL,ACAT1,ACOX2,AKT2,ALDH1L2,APOD,AUH,CERKL,CPT1B,CPT1C,CPT2,CRAT,CYP1A1,DECR1,E4F1,ECH1,EPHX2,ETFA,ETFB,ETFDH,FMO1,FMO2,GBA2,GCDH,HADH,HADHA,HADHB,HAO2,HSD17B10,INPP5F,INPP5J,KLHL12,LONP2,LPCAT3,MAPK14,MBOAT1,MBOAT2,MFSD2A,MTM1,MTMR1,MTMR10,MTMR4,PDK4,PEX2,PIP4P2,PLPP3,PLPPR4,PPARA,SESN2,SGPP1,SOX9,SPHK1,SYNJ2
GO:BP	regulation of epithelial cell migration	GO:0010632	2.22969e-05	58	ABL1,ADGRA2,AGT,ANGPT2,APOE,ATOH8,ATP2B4,ATP5F1A,BMPER,CALR,CIB1,CORO1C,CSNK2B,DCN,DOCK5,DUSP10,EFNA1,EGF,ENPP2,FGF1,FGF18,FGFR1,GATA2,GATA3,GPI,HBEGF,KDR,KLF4,KLHL12,MAPRE2,MEF2C,MEOX2,MET,MMRN2,NF1,NOS3,PATZ1,PLCG1,PLCG2,PLPP3,PPM1F,PRCP,PRKD1,PTK2B,PTPRG,RGCC,ROCK2,RRAS,SLIT2,SOX9,SPARC,SRC,SRPX2,STC1,TEK,TGFB2,TGFBR2,VASH1
GO:BP	regulation of cellular catabolic process	GO:0031329	2.25565e-05	150	ABHD5,ADAM8,ADRA2A,AIFM1,AKT2,ANKIB1,ANXA2,APAF1,APOE,APP,ARAF,ARIH2,ATM,ATP2B4,BAG3,BBS7,BCAP31,BNIP3,BNIP3L,CALCOCO2,CALCR,CARHSP1,CKB,CLU,CNOT6,CNOT6L,CPEB3,CSDC2,CSDE1,CTSA,DAB2,DAPK1,DCN,DCP2,DDRGK1,DEPDC5,DISC1,DNAJB2,DVL1,E2F1,EGF,EHMT2,EIF4G1,ENDOG,FASTK,FASTKD1,FBXW8,FMR1,FOXO1,FXR1,FXR2,FYCO1,GNAI3,GPD1,HSPB8,INSR,ITSN1,KDR,KEAP1,KLHL17,LEPR,LONP2,LRRK2,MAPKAPK2,MDM2,MFSD2A,MLXIPL,MTDH,…
GO:BP	lamellipodium organization	GO:0097581	2.26357e-05	30	ABLIM2,ABLIM3,ACTR3,AJUBA,ARHGEF6,CCDC88A,CD44,CORO1B,CORO1C,ENPP2,FER,FSCN1,KIT,MSTN,MYO9B,PARVB,PDPN,PLCE1,PLEKHO1,RAC2,RHOD,S1PR1,SLIT2,SPEF1,SRC,TWF1,TWF2,VAV2,WASF2,WHAMM
GO:BP	monocarboxylic acid catabolic process	GO:0072329	2.32427e-05	39	ABHD3,ACAD10,ACADL,ACADM,ACADS,ACADVL,ACAT1,ACOT8,ACOX2,AKR1A1,AKT2,ALDH1L2,AUH,CPT1B,CPT1C,CPT2,CRABP1,CRAT,CRYL1,DECR1,E4F1,ECH1,ETFA,ETFB,ETFDH,FAAH,FAH,GCDH,HADH,HADHA,HADHB,HSD17B10,LDHD,LONP2,LPIN1,LPIN3,MFSD2A,PEX2,SESN2
GO:BP	Wnt signaling pathway	GO:0016055	2.37377e-05	98	ABL1,ADGRA2,ALPK2,APC2,APOE,BAMBI,BCL9,BICC1,CAPRIN2,CCDC88C,CCN4,CDH2,CDK14,CPE,CRBN,CSNK1G3,CSNK2B,CTHRC1,CTNND1,CTNND2,CUL3,DAB2,DACT3,DDX3X,DISC1,DIXDC1,DKK3,DVL1,EDA,EDNRA,EGF,EGR1,EXT1,FAM53B,FGF9,FRZB,FZD10,FZD2,FZD9,GATA3,GLI3,GPC3,GPC4,GRB10,HIC1,IFT80,INVS,KLF4,KPNA1,LGR4,LMBR1L,LRP4,LRRK1,LRRK2,LYPD6,MAPK14,MBD2,MDK,ME3,MITF,MKS1,NDRG2,NFATC4,NPHP4,PLEKHA4,PLPP3,PPM1A,PPM1B,PTK7,RAPGEF…
GO:BP	regulation of epithelial cell proliferation	GO:0050678	2.38208e-05	86	ALDH1A2,APOE,AQP11,ARX,ATOH8,ATP5F1A,ATP5IF1,BID,BMP5,BMP6,BRCA2,CASK,CAV2,CCL5,CD109,CYP7B1,DUSP10,EAF2,EGF,EGFL7,EGR3,ERBB2,F3,FGF1,FGF9,FGFR1,FLT1,GATA2,GATA3,GLI2,GPC3,HOXA5,HPN,HSF4,IFT57,IFT80,INTU,IQGAP3,ITGA4,KDR,KLF9,MAGED1,MDK,MEF2C,MMRN2,MTA3,MYCN,NF1,NFIB,NGFR,NOTCH2,PEX2,PHB2,PLXNB3,PRKD1,PTN,PTPRK,PTPRN,RBPJ,RGCC,ROBO1,SAV1,SFRP2,SMO,SOX11,SOX9,SPARC,STAT1,STK11,STK3,SULF1,SULF2,TCF…
GO:BP	centrosome cycle	GO:0007098	2.39847e-05	43	ARHGEF10,ATF5,BRCA1,BRCA2,CCNF,CCP110,CENPJ,CEP131,CEP152,CEP76,CEP85,CHD3,CHEK1,CKAP5,CNTLN,CNTROB,CROCC,FBXW5,FES,GEN1,HAUS5,HAUS6,KAT2B,KIAA0753,KIAA1614,KIF11,NDC80,NEK2,NIN,NSFL1C,ODF2,PARD6G,PCLAF,PLK1,POC1B,ROCK2,SASS6,SGO1,SPICE1,SSX2IP,STIL,TMEM67,XPO1
GO:BP	positive regulation of transferase activity	GO:0051347	2.60729e-05	119	ABL1,ACE,ACSL1,ADAM8,ADRA2A,ADRA2C,AGT,AJUBA,APOE,ARRDC3,ATP2B4,AURKB,BTC,CAB39,CAB39L,CAMKK2,CCDC88A,CCL19,CCN1,CCNB1,CCNT2,CD200,CD40LG,CDC20,CDC25B,CDK5R1,CENPE,CHI3L1,CHTF18,CIB1,CKS2,CLSPN,CLU,COPS8,DBF4,DCUN1D2,DCUN1D4,DDR2,DDX3X,EFNA1,EGF,EPHA3,EPHA4,EPHA7,EPHB2,EPHB3,EPHB4,ERBB2,ERBB3,ERP29,EZH2,FAM20A,FGF1,FGF18,FGFR1,FLT1,FZD10,GDF9,GINS3,GPRC5B,IL18,INSR,IRAK1,KDR,KIF14,KIT,KLF4,LRP8,L…
GO:BP	meiotic cell cycle process	GO:1903046	2.70496e-05	56	ACTR3,APITD1,ASPM,ATM,BRCA2,BRIP1,BUB1,CALR,CCNB1,CCNB2,CCNE2,CDC20,CDC25B,CDK1,CKS2,EDNRA,EHMT2,EME1,ESPL1,FANCA,FANCD2,FANCM,FBXO5,FIGNL1,KIF20A,MASTL,MEIOB,MND1,MRE11,MSH4,NCAPD2,NCAPD3,NCAPH,NDC1,NDC80,NUF2,PDE3A,PLCB1,PLK1,PSMC3IP,PTTG1,RAD51,RAD51AP1,SEPTIN1,SGO1,SGO2,SIRT2,SMC2,SMC4,SYCP2,TDRKH,TEX14,TOP2A,TOP2B,TTK,UBR2
GO:BP	neuron projection extension	GO:1990138	2.72191e-05	41	ABL1,CYFIP2,DCX,DIP2B,DVL1,EDNRA,EIF3J,FLRT3,FN1,ITGB1,JADE2,LIMK1,MAP1B,MAP3K13,MUL1,NEDD4L,PLAA,PLXNA1,PLXNA3,PRKCZ,PTPRS,RIMS1,SEMA3A,SEMA3E,SEMA3G,SEMA4F,SEMA5B,SEMA6A,SEMA6C,SEMA7A,SLIT1,SLIT2,SLIT3,SMURF1,SPG11,SRF,STK11,SYT2,TWF2,ULK1,ZFYVE27
GO:BP	sulfur compound biosynthetic process	GO:0044272	2.91612e-05	42	ACACA,ACAT1,ACSL1,ACSS1,ACSS2,APIP,B4GALT4,CCNG1,CHPF,CHST1,CHST3,CHSY1,DLAT,DLD,DSE,EXT1,EXT2,GCLC,GGT5,GLCE,HS2ST1,HS6ST1,HS6ST2,LIAS,LOC100522551,LPCAT1,MAT2A,MMUT,MRI1,MTHFR,NFE2L2,PDHA1,PDHB,PDHX,PDK2,PDK4,PSAP,PTDSS1,PXYLP1,TCF7L2,UGDH,XYLT2
GO:BP	fatty acid beta-oxidation	GO:0006635	2.97304e-05	28	ACAD10,ACADM,ACADS,ACADVL,ACAT1,ACOX2,AKT2,ALDH1L2,AUH,CPT1B,CPT1C,CPT2,CRAT,DECR1,E4F1,ECH1,ETFA,ETFB,ETFDH,GCDH,HADH,HADHA,HADHB,HSD17B10,LONP2,MFSD2A,PEX2,SESN2
GO:BP	nucleoside triphosphate metabolic process	GO:0009141	3.03471e-05	64	ABCC6,ACAT1,AK1,AK3,AK5,ALDOC,APP,ATP1A2,ATP1B1,ATP5F1A,ATP5F1B,ATP5IF1,ATP5MC1,ATP5MC3,ATP5ME,ATP5PO,ATP6,CHPT1,CLPX,CMPK2,DCTPP1,ENO3,ENTPD7,GAPDH,GNAI3,GPAT4,GPD1,GPI,HK1,HK2,IER3,IMPDH1,INSR,LOC100736765,LOC110255887,LRRK2,MLXIPL,MYH3,NDUFS1,NME4,NME6,NT5E,NUDT15,NUDT5,OGT,PARG,PFKM,PGAM2,PGK1,PKM,PPARA,PPARGC1A,PRKAG3,SAMHD1,SLC25A25,SMPDL3A,TBPL1,TIGAR,TPI1,TREX1,TSPO,VCP,ZBTB20,ZBTB7A
GO:BP	DNA integrity checkpoint signaling	GO:0031570	3.03471e-05	39	ATM,ATR,BLM,BRCA1,CDC6,CDK1,CDT1,CHEK1,CLSPN,CRADD,CUL4A,DOT1L,DTL,E2F1,EME1,FANCD2,FBXO31,FOXN3,IER3,MAP3K20,MAPK14,MDM2,MRE11,MRNIP,MSH2,ORC1,PARP9,PBK,PHKG1,PLK1,RAD9B,RFWD3,RHNO1,RPA2,STT3A,THOC5,TIMELESS,TREX1,USP28
GO:BP	macromolecule catabolic process	GO:0009057	3.04782e-05	261	ABHD17C,ADAM8,ADAMTS12,ADAMTS7,ADRA2A,AIFM1,ANKIB1,ANXA2,APAF1,APOE,APPBP2,AQP11,ARAF,ARIH2,ASB11,ASB2,ASB5,ATM,ATP5IF1,ATXN3,AUP1,AZIN2,BBS7,BCAP31,BNIP3,BNIP3L,C1H18ORF25,CACHD1,CALCR,CAPN3,CARHSP1,CBL,CBLB,CCDC47,CCNF,CD44,CDC20,CEMIP2,CKB,CLN6,CLPX,CLU,CNOT6,CNOT6L,CPEB3,CRBN,CSDC2,CSDE1,CTSA,CTSC,CTSL,CTSW,CTSZ,CUL3,CUL4A,CUL4B,CUL5,CUL7,DAB2,DCAF11,DCP2,DDI1,DDRGK1,DEDD,DISC1,DNAJB2,DNAJB9,…
GO:BP	carbohydrate metabolic process	GO:0005975	3.11744e-05	131	ACADM,ACAT1,AKR1A1,AKT2,ALDOC,APOD,APP,ATF3,ATF4,B3GALNT1,B3GALT2,B3GNT3,B4GALT4,BCKDK,C1QTNF3,CASD1,CDS1,CHI3L1,CHST1,CHST15,CHST2,CHST3,COQ3,EFCAB7,EGF,ENO3,ENOSF1,EXT1,FAM3C,FBP2,FGGY,FOXO1,FUCA2,GALE,GANC,GAPDH,GBA2,GK,GK5,GLB1L,GOT1,GPAT4,GPD1,GPI,GUSB,GYG1,GYS1,HK1,HK2,HS2ST1,IDH2,IER3,IGFBP4,IL6ST,INPP5J,INSR,KAT2B,KLHL12,LANCL1,LEPR,LOC100522551,LOC100737755,MAN1A1,MAN2A1,MAPK14,MDH2,MLXI…
GO:BP	meiotic cell cycle	GO:0051321	3.15794e-05	61	ACTR3,APITD1,ASPM,ATM,BRCA2,BRIP1,BUB1,CALR,CCNB1,CCNB2,CCNE2,CDC20,CDC25B,CDK1,CKS2,EDNRA,EHMT2,EME1,ESPL1,FANCA,FANCD2,FANCM,FBXO5,FIGNL1,KIF20A,LFNG,MASTL,MEIOB,MND1,MRE11,MSH4,NCAPD2,NCAPD3,NCAPH,NDC1,NDC80,NUF2,PDE3A,PLCB1,PLK1,PSMC3IP,PTTG1,RAD51,RAD51AP1,RBBP8,SEPTIN1,SGO1,SGO2,SIRT2,SMC2,SMC4,SYCP2,TDRD12,TDRKH,TEX14,TOP2A,TOP2B,TTK,TUBGCP4,TUBGCP6,UBR2
GO:BP	positive regulation of neuron projection development	GO:0010976	3.15794e-05	30	ABL2,APOE,AVIL,BHLHB9,BMP5,BMP7,CAPRIN2,CNTN1,CUX2,DVL1,EPHA3,FES,FYN,LRP8,LYN,MDK,NEGR1,PLXNB3,PRKCI,PRKD1,PTK2B,PTK7,PTN,ROR2,SCARF1,SCN1B,STMN2,TOX,TWF1,TWF2
GO:BP	muscle contraction	GO:0006936	3.18847e-05	69	ACTA2,ADRA2A,ADRA2C,ARHGAP42,ATP1A2,ATP1B1,ATP2A1,ATP2B4,BDKRB2,BIN1,CACNA1D,CACNA1S,CALM1,CASQ1,CASQ2,CHRNA1,DOCK5,EDNRA,GJA5,GOLT1B,GRK2,HOMER1,KCNN2,LMOD2,LOC100736765,LOC110255887,MKKS,MYH13,MYH14,MYH2,MYH3,MYL4,MYLK2,MYLPF,MYOM2,NOS1,PDE4B,PDE4D,PGAM2,PTPRD,RCSD1,RNF207,ROCK2,RYR2,SCN1B,SCN2B,SCN3B,SCN4A,SCN4B,SCN5A,SCN7A,SGCD,SLC8A3,SPHK1,SRF,SRI,STAC3,STC1,SULF1,SULF2,TCAP,TMEM38A,TMOD4,TN…
GO:BP	purine nucleoside triphosphate metabolic process	GO:0009144	3.20973e-05	59	ABCC6,ACAT1,AK1,AK3,AK5,ALDOC,APP,ATP1A2,ATP1B1,ATP5F1A,ATP5F1B,ATP5IF1,ATP5MC1,ATP5MC3,ATP5ME,ATP5PO,ATP6,CLPX,ENO3,ENTPD7,GAPDH,GNAI3,GPAT4,GPD1,GPI,HK1,HK2,IER3,IMPDH1,INSR,LOC100736765,LOC110255887,LRRK2,MLXIPL,MYH3,NDUFS1,NME4,NME6,NT5E,NUDT15,NUDT5,OGT,PARG,PFKM,PGAM2,PGK1,PKM,PPARA,PPARGC1A,PRKAG3,SAMHD1,SLC25A25,TIGAR,TPI1,TREX1,TSPO,VCP,ZBTB20,ZBTB7A
GO:BP	DNA repair	GO:0006281	3.23738e-05	119	APITD1,ATM,ATR,BCL7B,BLM,BRCA1,BRCA2,BRIP1,CACHD1,CDC45,CDCA5,CEBPG,CHAF1A,CHD1L,CHEK1,CUL4A,CUL4B,DDX1,DOT1L,DTL,EME1,EXO1,EYA2,EYA3,FANCA,FANCD2,FANCI,FANCM,FEN1,FIGNL1,FMR1,FOXM1,GEN1,HDAC10,HDGFL2,HLTF,HMCES,HSF1,IER3,INIP,KDM1A,KIF22,KLHL15,LIG1,MBTD1,MCM3,MCM4,MCM5,MCM8,MEIOB,MMS22L,MRE11,MSH2,MSH4,MSH6,MUTYH,NABP2,NEIL1,NEIL3,NHEJ1,NSD2,OTUB2,PARG,PARK7,PARP3,PARP9,PARPBP,PCLAF,PMS2,POLD1,…
GO:BP	fatty acid metabolic process	GO:0006631	3.28219e-05	85	ABHD3,ACACA,ACAD10,ACADL,ACADM,ACADS,ACADVL,ACAT1,ACOT7,ACOT8,ACOX2,ACSBG1,ACSL1,ACSL4,ACSM4,ACSM5,AKT2,ALDH1L2,ANKRD23,ASAH1,AUH,BRCA1,CDS1,CPT1B,CPT1C,CPT2,CRAT,CRYL1,CYP1A1,CYP2F1,DECR1,E4F1,ECH1,ETFA,ETFB,ETFDH,FAAH,FADS1,FADS2,FMO1,FMO2,GCDH,GGT5,GPAT2,GPAT4,HADH,HADHA,HADHB,HAO2,HSD17B10,KLHL12,LIAS,LIPG,LONP2,LPIN1,LPIN3,LTC4S,MAPK14,MFSD2A,MID1IP1,MLXIPL,MMUT,NDUFAB1,NR1H2,OXSM,PDK2,PDK4,…
GO:BP	regulation of chromosome segregation	GO:0051983	3.54634e-05	35	ATM,AURKB,BCL7B,BUB1,BUB1B,CCNB1,CDC6,CDCA2,CDT1,CENPE,CUL3,FBXO5,GEN1,KAT2B,KIF2C,MKI67,NCAPG,NCAPG2,NCAPH,NDC80,NEK6,PLK1,RAD21,RCC2,RMI2,SIRT2,SMC2,SMC4,SMC6,SPDL1,TEX14,TTK,UBE2C,ZWILCH,ZWINT
GO:BP	presynapse assembly	GO:0099054	3.70448e-05	19	APP,CLSTN3,DVL1,EIF4G1,GPC4,LRFN5,LRP4,LRRC4B,LRRTM3,MDGA1,NLGN3,PCDH17,PCLO,PTPRD,SLITRK1,SLITRK2,SLITRK4,SLITRK5,SLITRK6
GO:BP	proteolysis	GO:0006508	3.79406e-05	350	ACE,ADAM11,ADAM12,ADAM15,ADAM22,ADAM8,ADAMTS12,ADAMTS14,ADAMTS15,ADAMTS16,ADAMTS19,ADAMTS2,ADAMTS20,ADAMTS6,ADAMTS7,ADAMTS8,ADAMTS9,ADRA2A,AEBP1,AFG3L2,AGT,AIFM1,ANKIB1,ANPEP,ANTXR1,ANXA2,ANXA8,APAF1,APOE,APP,APPBP2,AQP11,ARAF,ARHGEF2,ARIH2,ASB2,ASPH,ATG4A,ATG4D,ATP2A3,ATP5IF1,ATXN3,AUP1,BBS7,BCAP31,BID,BIN1,C1H18ORF25,C2,C3,C4A,CACHD1,CAPN11,CAPN3,CAPN5,CAPN6,CASP6,CASP9,CBL,CCDC47,CCN1,CCNF,CD1…
GO:BP	canonical Wnt signaling pathway	GO:0060070	3.79646e-05	78	ADGRA2,APC2,APOE,BAMBI,BCL9,BICC1,CAPRIN2,CCDC88C,CDH2,CDK14,CSNK1G3,CTHRC1,CTNND1,CTNND2,DAB2,DACT3,DDX3X,DISC1,DIXDC1,DKK3,DVL1,EDA,EDNRA,EGF,EGR1,EXT1,FAM53B,FGF9,FRZB,FZD10,FZD2,FZD9,GATA3,GLI3,GPC3,INVS,KLF4,KPNA1,LGR4,LMBR1L,LRP4,LRRK1,LRRK2,LYPD6,MAPK14,MDK,MKS1,NPHP4,PLEKHA4,PLPP3,PPM1A,PPM1B,PTK7,RAPGEF1,RBPJ,RECK,RSPO3,SDC1,SDHAF2,SFRP2,SOX9,SRC,STK11,STK3,SULF2,TBL1XR1,TCF7L1,TCF7L2,TM…
GO:BP	meiotic nuclear division	GO:0140013	3.82784e-05	50	ACTR3,APITD1,ATM,BRCA2,BRIP1,BUB1,CALR,CCNB2,CCNE2,CDC20,CDC25B,CKS2,EHMT2,EME1,ESPL1,FANCA,FANCD2,FANCM,FBXO5,FIGNL1,KIF20A,MASTL,MEIOB,MND1,MRE11,MSH4,NCAPH,NDC1,NDC80,NUF2,PDE3A,PLCB1,PLK1,PSMC3IP,PTTG1,RAD51,RAD51AP1,SEPTIN1,SGO1,SGO2,SIRT2,SMC2,SMC4,SYCP2,TDRKH,TEX14,TOP2A,TOP2B,TTK,UBR2
GO:BP	cell-cell adhesion via plasma-membrane adhesion molecules	GO:0098742	3.85788e-05	59	ACVR1,ADGRL1,AJUBA,CADM2,CDH10,CDH11,CDH15,CDH2,CDH20,CDH22,CDH7,CELSR3,CLSTN2,CLSTN3,CNTN4,CPLANE2,DCHS1,DCHS2,EMB,ESAM,FLRT3,GPC4,GRID2,IGSF11,IGSF9,ITGA5,ITGAL,KLF4,LRFN5,LRRC4,LRRC4B,LRRC4C,MAPK14,MDGA1,MPZ,MYOT,NECTIN3,NEXN,NOTCH2,NRCAM,OBSL1,PCDH11X,PCDH12,PCDH17,PCDH7,PCDHGB1,PLXNB3,PTPRD,PTPRS,ROBO1,SCARF2,SDK1,SLITRK1,SLITRK2,SPARCL1,TENM1,TENM2,TGFBR2,VCAM1
GO:BP	establishment of cell polarity	GO:0030010	3.86238e-05	43	ABL1,ALPK2,AMOT,CCL19,DOCK7,DOCK8,FBF1,FLOT2,FOXJ1,FRMD4A,FRMD4B,FSCN1,GATA3,GJA1,GPSM2,ITGB1,JAM3,KIF20B,KIF26B,LOC100513346,MAP1B,MAPRE1,MYO9A,NDC80,NEK3,NSFL1C,OPHN1,PLEKHG3,PLK1,PRKCI,PTK2B,PTK7,RIPOR2,SHTN1,SPAG5,SPDL1,SPRY2,STK11,SYNE4,TCIRG1,TRAF3IP2,TTC8,UST
GO:BP	positive regulation of nucleobase-containing compound metabolic process	GO:0045935	3.92753e-05	367	ABLIM3,ACTR3,ACVR1,AFAP1L2,AGT,AHR,AKNA,ANKRD1,ANXA2,APOE,APP,ARHGEF2,ARNTL,ASXL3,ATAD2,ATF3,ATF4,ATF5,ATM,ATOH8,AURKB,BAMBI,BCAS3,BCL3,BCL7B,BCL9,BLM,BMP5,BMP6,BMP7,BRCA1,BRCA2,CALCOCO1,CAMTA2,CAPN3,CARF,CASK,CCDC124,CCN1,CCNT2,CCPG1,CCT6A,CDON,CDT1,CEBPG,CENPJ,CHCHD10,CHCHD2,CHD6,CHTF18,CHURC1,CITED1,CKAP2,CNOT6,CNOT6L,COPS5,CPEB3,CREB3L1,CREB3L2,CREB5,CREBRF,CSDE1,CSF3,CSRNP1,CSRNP3,CTC1,DAB2,…
GO:BP	protein catabolic process	GO:0030163	3.93194e-05	203	ABHD17C,ADAM8,ADAMTS12,ADAMTS7,ADRA2A,ANKIB1,ANXA2,APOE,APPBP2,AQP11,ARAF,ARIH2,ASB11,ASB2,ASB5,ATM,ATP5IF1,ATXN3,AUP1,AZIN2,BBS7,BCAP31,BNIP3,BNIP3L,C1H18ORF25,CACHD1,CAPN3,CBL,CBLB,CCDC47,CCNF,CDC20,CKB,CLPX,CLU,CRBN,CTSA,CTSC,CTSL,CTSW,CTSZ,CUL3,CUL4A,CUL4B,CUL5,CUL7,DAB2,DCAF11,DDI1,DDRGK1,DEDD,DISC1,DNAJB2,DNAJB9,DNAJC18,DTL,DVL1,ECPAS,EFNA1,EGF,EGLN1,ELOC,ENC1,EPHA4,EXT1,EZR,FAM83D,FAP,FBXL…
GO:BP	energy reserve metabolic process	GO:0006112	4.15931e-05	28	ACADM,AKT2,GYG1,GYS1,IL6ST,INSR,LEPR,PASK,PCDH12,PFKM,PHKA1,PHKA2,PHKB,PHKG1,PPP1CB,PPP1R3A,PPP1R3B,PPP1R3C,PPP1R3D,PPP1R3G,PRKAG3,PTGES3,PTPMT1,PYGL,PYGM,RB1CC1,SLC37A4,UGP2
GO:BP	NADH dehydrogenase complex assembly	GO:0010257	4.15931e-05	25	ND4,NDUFA1,NDUFA10,NDUFA11,NDUFA12,NDUFA2,NDUFA9,NDUFAB1,NDUFAF1,NDUFAF3,NDUFAF4,NDUFAF5,NDUFAF6,NDUFB1,NDUFB3,NDUFB5,NDUFB6,NDUFB7,NDUFB8,NDUFB9,NDUFS1,NDUFS2,NDUFS4,NDUFS7,TMEM126A
GO:BP	mitochondrial respiratory chain complex I assembly	GO:0032981	4.15931e-05	25	ND4,NDUFA1,NDUFA10,NDUFA11,NDUFA12,NDUFA2,NDUFA9,NDUFAB1,NDUFAF1,NDUFAF3,NDUFAF4,NDUFAF5,NDUFAF6,NDUFB1,NDUFB3,NDUFB5,NDUFB6,NDUFB7,NDUFB8,NDUFB9,NDUFS1,NDUFS2,NDUFS4,NDUFS7,TMEM126A
GO:BP	fatty acid catabolic process	GO:0009062	4.15931e-05	34	ABHD3,ACAD10,ACADL,ACADM,ACADS,ACADVL,ACAT1,ACOT8,ACOX2,AKT2,ALDH1L2,AUH,CPT1B,CPT1C,CPT2,CRAT,DECR1,E4F1,ECH1,ETFA,ETFB,ETFDH,FAAH,GCDH,HADH,HADHA,HADHB,HSD17B10,LONP2,LPIN1,LPIN3,MFSD2A,PEX2,SESN2
GO:BP	skeletal muscle organ development	GO:0060538	4.30711e-05	46	ACTA1,ANKRD1,ASB2,ATF3,BCL9,BVES,C7H6ORF125,CACNA1S,CAV2,CCNT2,CDON,CHRNA1,CHRND,DLL1,EGR1,EGR2,FOS,FXR1,HOMER1,MAFF,MAPK14,MEF2C,MEF2D,MEOX2,MSC,MSTN,MYF5,MYF6,MYH14,MYLK2,MYLPF,MYOZ1,NLN,NR1D2,POPDC2,POPDC3,PPP3CA,PPP3CB,RIPOR2,SELENON,SMO,SOX11,SPG11,SVIL,VRK3,YBX3
GO:BP	cellular polysaccharide metabolic process	GO:0044264	4.31409e-05	32	ACADM,AKT2,B3GNT3,EXT1,GYG1,GYS1,HS2ST1,IL6ST,INSR,LEPR,LOC100737755,PASK,PCDH12,PFKM,PHKA1,PHKA2,PHKB,PHKG1,PPP1CB,PPP1R3A,PPP1R3B,PPP1R3C,PPP1R3D,PPP1R3G,PRKAG3,PTGES3,PTPMT1,PYGL,PYGM,RB1CC1,SLC37A4,UGP2
GO:BP	regulation of mitotic cell cycle phase transition	GO:1901990	4.33859e-05	74	ACVR1,APP,ATM,AURKB,BCL7B,BID,BLM,BRCA1,BUB1,BUB1B,CCNB1,CCNB3,CDC14B,CDC25B,CDC6,CDCA5,CDK1,CDK2AP2,CDT1,CENPE,CENPF,CENPJ,CHEK1,CLSPN,CRADD,CTC1,CUL3,CUL4A,CUL4B,DDX3X,DTL,E2F1,E2F7,EIF4G1,EZH2,FBXO31,FBXO5,FOXN3,GEN1,IER3,INIP,KIF14,KLF4,MDM2,MRE11,MRNIP,MTA3,MTBP,NABP2,NDC80,NEK6,ORC1,PHB2,PKD2,PLCB1,PLK1,PLK3,RAD21,RAD51B,RCC2,RFWD3,RGCC,RPA2,SASS6,SPDL1,STIL,STOX1,TEX14,TREX1,TTK,UBD,UBE2C,…
GO:BP	G2/M transition of mitotic cell cycle	GO:0000086	4.37293e-05	41	APP,ATM,BLM,BRCA1,CALM1,CCNB1,CCNB3,CDC25B,CDC6,CDK1,CDK14,CENPF,CHEK1,CLSPN,CTC1,DTL,FBXL21,FBXL7,FBXO5,FOXM1,FOXN3,IER3,INIP,KDM8,KIF14,MASTL,MRE11,MRNIP,MTA3,NABP2,NES,ORC1,PLCB1,PLK1,RAD21,RAD51B,RCC2,SKP2,STOX1,TPD52L1,USH1C
GO:BP	mitotic cell cycle checkpoint signaling	GO:0007093	4.37293e-05	41	ATM,AURKB,BLM,BRCA1,BUB1,BUB1B,CCNB1,CDC6,CDK1,CDT1,CHEK1,CLSPN,CRADD,DTL,EME1,FANCD2,FBXO31,FOXN3,GEN1,IER3,INIP,MAP3K20,MDM2,MRE11,MRNIP,MSH2,NABP2,NDC80,ORC1,PBK,PHKG1,PLK1,PLK3,RFWD3,RPA2,SPDL1,TEX14,TREX1,TTK,ZWILCH,ZWINT
GO:BP	regulation of anatomical structure size	GO:0090066	4.49911e-05	100	ABL1,ACTA2,ACTN2,ADCY6,ADM,ADRA1D,ADRA2A,ADRA2C,AGT,AGTR2,AKT1S1,APOE,AQP11,ARHGAP42,ARHGAP5,ARPC5,ATP1A2,AVIL,BAIAP2L2,BDKRB2,BIN1,CAPG,CAPZA1,CAPZA2,CDC42EP3,COX1,CPS1,CRABP2,CRACD,CSF3,CYFIP2,CYRIB,DIP2B,DOCK5,DSTN,EDN3,EDNRA,EPHA7,EPS8,ESAM,EXT1,EZR,FCHSD1,FCHSD2,FER,FHOD3,FN1,GBA2,GCLC,HCLS1,HRH1,IQGAP3,KANK3,LIMK1,LMOD2,LRRC8E,LRRK2,MAP3K13,MKKS,NEFL,NOS1,NOS3,PAK3,PIK3R2,PLEKHH2,PLXNA3,PPP…
GO:BP	intracellular transport	GO:0046907	4.52938e-05	287	ACTN2,AIFM1,AKT2,ALS2CL,ANK1,ANKFY1,ANKRD50,ANXA2,ANXA8,AP1S1,AP3M2,AP4B1,AP5B1,APOD,APP,APPBP2,AQP11,ARFIP2,ARHGAP1,ARHGAP44,ARL8B,ARPIN,ATP2A3,ATP5IF1,ATXN1,AUP1,BAG3,BAIAP3,BARD1,BBS12,BBS5,BBS7,BCAP31,BCL3,BCR,BID,BIN1,BLOC1S1,BLOC1S4,BNIP3,BNIP3L,BVES,CACNG7,CALR,CCDC88A,CCDC88C,CDK5R1,CEP131,CHCHD10,CIB1,CITED1,CLIP3,CLU,COPB1,COPE,COPG2,CORO1C,CREB3L2,CRY2,CUL3,DAB2,DENND2A,DNAJC19,DOP1B,D…
GO:BP	regulation of cell projection assembly	GO:0060491	4.6713e-05	51	ACTR3,ANLN,CCDC88A,CCP110,CDC42EP3,CENPJ,CNTROB,CORO1C,CROCC,DEF8,DYNLL1,DZIP1,EPS8,EPS8L2,FAM98A,FER,FMR1,FNBP1L,FSCN1,FXR1,FXR2,IFT140,IFT88,KIF24,MAK,MNS1,MPHOSPH9,MSTN,MYO10,NEURL1,ODF2,PLCE1,PLD1,PLEKHM1,PODXL,PRKCD,RABEP2,RAC2,RCC2,RIPOR2,SEPTIN9,SLIT2,SRC,SRF,TAPT1,TESK1,TGFBR1,TWF1,TWF2,VDAC3,WASF2
GO:BP	DNA recombination	GO:0006310	4.6713e-05	76	APITD1,ATM,BCL6,BLM,BRCA1,BRCA2,BRIP1,CD40LG,CDC45,CHEK1,EME1,EXO1,FANCD2,FANCM,FIGNL1,GEN1,HDAC10,HDGFL2,HMCES,INIP,KDM1A,KLHL15,LIG1,MBTD1,MCM3,MCM4,MCM5,MCM8,MEIOB,MMS22L,MND1,MRE11,MSH2,MSH4,MSH6,NABP2,NHEJ1,NSD2,PARP3,PARPBP,POLL,PSMC3IP,PSMD14,PTPRC,RAD21,RAD51,RAD51AP1,RAD51B,RBBP8,RECQL,REV3L,RFWD3,RHNO1,RIF1,RMI2,RPA2,SAMHD1,SFR1,SMARCAD1,SMC6,SPIDR,SUPV3L1,SWAP70,TCF3,TFRC,TIMELESS,TONS…
GO:BP	cardiac muscle tissue development	GO:0048738	4.69423e-05	52	ACADM,ACTC1,ACTN2,ACVR1,ALDH1A2,ALPK2,ANKRD1,ASB2,BMP7,BVES,COL11A1,DLL1,EDNRA,EGLN1,ENG,ERBB3,FGF9,FHOD3,GJC1,HEY2,ITGB1,LOC100736765,MAPK14,MEF2A,MEF2C,MYBPC3,MYH11,MYLK2,MYO18B,NEB,NRAP,PDGFRA,PI16,PRKAR1A,RBPJ,S1PR1,SAV1,SGCD,SRF,TBX18,TCAP,TENM4,TGFB1,TGFB2,TGFBR1,TNNT2,TP73,TPM1,TREX1,XIRP2,ZFPM2,ZIC3
GO:BP	respiratory tube development	GO:0030323	4.70257e-05	54	ADAMTS2,ALDH1A2,CCDC40,CHI3L1,CTSZ,DLG5,EPAS1,EXT1,FGF1,FGF18,FGF9,FOXJ1,GLI2,GLI3,GPC3,HOXA5,HS6ST1,HSD11B1,IGFBP5,ITGB6,KDR,LOX,LTBP3,MAN2A1,MMP14,MYCN,NFIB,NKIRAS1,NOS3,ODAD4,PCSK5,PDGFRA,PDPN,PKDCC,PTGES3,PTK7,RAB3A,RBPJ,RCN3,SAV1,SELENON,SMAD2,SOX11,SOX9,SPRY2,SRF,TGFB1,TGFBR2,TIMELESS,TP73,TULP3,YWHAZ,ZFPM2,ZIC3
GO:BP	skeletal system development	GO:0001501	4.71443e-05	114	ADAMTS12,ADAMTS7,ANXA2,BGN,BMP6,BMP7,CACNA1S,CCN1,CCN3,CCN4,CD44,CHSY1,COL11A1,COL11A2,COL1A2,COL27A1,COL2A1,COL5A2,CREB3L2,CSRNP1,CTC1,DCHS1,DDR2,DDRGK1,DHRS3,DMRT2,EDNRA,EXT1,FBN1,FBN2,FGF18,FGF9,FOXN3,FST,GDF11,GLI2,GLI3,HOXA3,HOXA5,IFT140,IFT80,ITGB6,KDR,KIAA1217,KIT,LEPR,LNPK,LOC100737755,LOX,LRRK1,LTBP3,MAPK14,MBTD1,MDFI,MDK,MEF2D,MIGA2,MKKS,MKS1,MMP14,MMP16,MMP2,MTHFD1L,MYCN,MYF5,NFIB,NOTC…
GO:BP	epithelial to mesenchymal transition	GO:0001837	4.7803e-05	43	ACVR1,ADAM15,AKNA,BAMBI,BMP7,CUL7,DAB2,DACT3,DLG5,EDNRA,EFNA1,ENG,EPHA4,EZH2,FAM83D,FGFR1,GATA3,HEY2,HPN,IL17RD,KBTBD8,KLHL12,LOC100737755,MDK,PDPN,PHLDB2,RBPJ,RGCC,SDHAF2,SFRP2,SMAD2,SOX9,SPRY2,TASOR,TCF7L2,TGFB1,TGFB2,TGFB3,TGFBR1,TGFBR2,TIAM1,VASN,WWTR1
GO:BP	macroautophagy	GO:0016236	4.9025e-05	70	ARFIP2,ARL8B,ATG4D,ATG9A,AUP1,BAG3,BNIP3,BNIP3L,CALCOCO2,DCN,DDRGK1,EHMT2,FYCO1,GABARAPL2,GNAI3,HDAC10,HSPB8,ILRUN,KDR,LIX1,LIX1L,LRRK2,MAP1LC3A,MAP1LC3B,MCOLN1,MFN2,MTM1,NPC1,NSFL1C,OGT,OPTN,PAFAH1B2,PHB2,PINK1,PIP4K2A,PIP4K2C,PLAA,PLEKHM1,POLDIP2,QSOX1,RAB7A,RB1CC1,RETREG1,RUBCN,SESN1,SESN2,SH3GLB1,SLC25A4,SMURF1,SNX30,SNX7,SPG11,SPTLC1,SQSTM1,STING1,STK3,TAX1BP3,TCIRG1,TIGAR,TOMM7,TP53INP2,ULK…
GO:BP	negative regulation of protein-containing complex assembly	GO:0031333	4.9025e-05	39	AVIL,CAPG,CAPZA1,CAPZA2,CLIP3,CLU,CRACD,DDX3X,EPS8,FHOD3,HSF1,JAM3,KANK3,KIF14,LMOD2,MAPRE1,MKKS,PPM1A,PRKCD,PRKCZ,PRRT2,RAF1,SIRT2,SLIT2,SOX9,SPTAN1,SPTB,SRC,SSH1,STMN2,SVIL,TMOD4,TMSB15A,TMSB15B,TRAF3IP1,TWF1,TWF2,ULK1,ZNF827
GO:BP	regulation of synapse assembly	GO:0051963	4.98721e-05	31	ADGRB3,ADGRL2,APP,BHLHB9,CLSTN2,CLSTN3,COLQ,CUX2,DLG5,EIF4G1,EPHA7,EPHB2,EPHB3,FLRT3,GPC4,GRID2,LRFN5,LRRC4B,LRRN1,LRRN3,LRRTM3,MDGA1,PTPRD,PTPRS,SLITRK1,SLITRK2,SLITRK4,SLITRK5,SLITRK6,SRPX2,TPBG
GO:BP	response to oxidative stress	GO:0006979	5.29145e-05	80	ABL1,ACOX2,APOD,APOE,APP,ATF4,CAT,CHCHD2,CHD6,CKB,DAPK1,DHCR24,EDNRA,EPAS1,ERMP1,ERO1A,ETFDH,ETV5,EZH2,FANCD2,FER,FOS,GCLC,GPR37,GPX2,GSR,HGF,KEAP1,LANCL1,LIAS,LRRK2,MELK,MET,MMP2,MSRB3,MYEF2,NDUFA12,NDUFS2,NEIL1,NET1,NFE2L1,NFE2L2,NONO,NOS3,NQO1,NUDT15,OSER1,PARK7,PDGFRA,PDK2,PINK1,PLK3,PPARGC1A,PPARGC1B,PPIF,PRDX3,PRDX6,PRKCD,PRKD1,PRR5L,PSIP1,PTPRK,PTPRN,PXDN,PYCR2,ROMO1,SELENON,SESN1,SESN2,SI…
GO:BP	integrin-mediated signaling pathway	GO:0007229	5.50219e-05	37	ABL1,ADAM11,ADAM12,ADAM15,ADAM22,ADAM8,ADAMTS15,ADAMTS20,ADAMTS6,CD40LG,CIB1,COL3A1,CTNNA1,CUL3,FERMT3,FN1,ITGA2,ITGA4,ITGA5,ITGA6,ITGA9,ITGAL,ITGAV,ITGB1,ITGB4,ITGB6,ITGB7,PLPP3,PTK2B,PTN,PTPRA,RCC2,SEMA7A,SLC2A10,SRC,TIMP1,ZYX
GO:BP	purine ribonucleoside triphosphate metabolic process	GO:0009205	5.56584e-05	57	ABCC6,ACAT1,AK1,AK3,AK5,ALDOC,APP,ATP1A2,ATP1B1,ATP5F1A,ATP5F1B,ATP5IF1,ATP5MC1,ATP5MC3,ATP5ME,ATP5PO,ATP6,CLPX,ENO3,ENTPD7,GAPDH,GNAI3,GPAT4,GPD1,GPI,HK1,HK2,IER3,IMPDH1,INSR,LOC100736765,LOC110255887,LRRK2,MLXIPL,MYH3,NDUFS1,NME4,NME6,NT5E,NUDT5,OGT,PARG,PFKM,PGAM2,PGK1,PKM,PPARA,PPARGC1A,PRKAG3,SLC25A25,TIGAR,TPI1,TREX1,TSPO,VCP,ZBTB20,ZBTB7A
GO:BP	regulation of microtubule-based process	GO:0032886	5.67769e-05	65	ABL1,ARHGEF2,ATAT1,ATF5,CCDC40,CCDC65,CCNF,CDK2AP2,CDK5R1,CENPJ,CEP131,CEP76,CFAP20,CIB1,CKAP2,CKAP5,CLIP1,CLIP3,DEFB1,DIAPH1,DRC1,EPHA3,ERBB2,FBXW5,FES,GBA2,GEN1,GNAI1,GPSM2,KAT2B,KIF15,KLHL42,MACF1,MAP1A,MAP1B,MAP1S,MAP6,MAPRE1,MEMO1,MET,MID1,MID1IP1,MKKS,NAV3,PARP3,PHLDB2,PLK1,ROCK2,SASS6,SKA1,SLAIN2,SPAG5,SPEF1,SPICE1,STIL,STK11,STMN1,STMN2,TMEM67,TPX2,TRAF3IP1,TRIM36,TTC21B,WDR47,XPO1
GO:BP	mitochondrial ATP synthesis coupled electron transport	GO:0042775	5.73435e-05	28	BID,CCNB1,CDK1,CHCHD2,COA6,COQ9,COX4I1,COX5A,ISCU,LOC100524239,LOC100524873,ND4,NDUFA10,NDUFA8,NDUFAF1,NDUFB6,NDUFB8,NDUFB9,NDUFS1,NDUFS2,NDUFS6,NDUFV1,PARK7,PINK1,SDHAF2,UQCR10,UQCRC1,UQCRQ
GO:BP	regulation of biosynthetic process	GO:0009889	5.82114e-05	692	AARS1,ABLIM3,ACADM,ACADVL,ACO1,ACOT8,ACTR3,ACVR1,ADAM8,ADNP,AEBP1,AFAP1L2,AGT,AHR,AJUBA,AKNA,AKT2,ANKRD1,ANKRD2,ANXA2,APLP1,APOE,APP,ARHGEF2,ARNTL,ARX,ASAH1,ASL,ASS1,ASXL3,ATAD2,ATF3,ATF4,ATF5,ATM,ATOH8,ATP1B3,ATP2B4,ATP7A,ATXN1,AURKB,BAG3,BAMBI,BBS7,BCAS3,BCL11A,BCL3,BCL6,BCL9,BCORL1,BEND6,BHLHE41,BIN1,BLM,BMP5,BMP6,BMP7,BRCA1,BRCA2,BRD3,BRIP1,BZW2,C1QTNF3,C3,C7H6ORF125,CALCOCO1,CALR,CAMK2A,CAMT…
GO:BP	negative regulation of nitrogen compound metabolic process	GO:0051172	5.82114e-05	412	ABL1,ACOT8,AEBP1,AGT,AJUBA,AKT1S1,ANKRD1,ANXA2,ANXA8,APOD,APOE,APP,AQP11,ARX,ATF3,ATF4,ATF5,ATM,ATOH8,ATP2B4,ATR,ATXN1,AURKB,AZIN2,BAG3,BCL11A,BCL3,BCL6,BCORL1,BDKRB2,BEND6,BHLHE41,BIN1,BLM,BMP6,BMP7,BOD1,BRCA1,BRCA2,BUB1B,C3,C4A,CALR,CAPN3,CAPRIN2,CBL,CBX2,CBX3,CBX4,CC2D1B,CD109,CD44,CDC20,CDK5R1,CDT1,CENPF,CEP85,CHD3,CIB1,CIPC,CITED1,CKB,CLU,CNOT6,CNOT6L,COL7A1,CORO1C,CPAMD8,CPEB3,CPEB4,CREB3L1…
GO:BP	regulation of protein kinase activity	GO:0045859	5.83247e-05	132	ABL1,ACE,ACSL1,ADAM8,ADRA2A,ADRA2C,AGT,AJUBA,AKT1S1,APOE,APP,ATP2B4,BLM,BMP7,BTC,CAB39,CAB39L,CAMKK2,CBL,CCDC88A,CCL19,CCN1,CCNB1,CCNB2,CCNB3,CCNE1,CCNE2,CCNG2,CCNL1,CCNT2,CD40LG,CDC25B,CDK5R1,CENPE,CEP85,CHI3L1,CIB1,CKS2,CLSPN,CLU,COPS8,CORO1C,DBF4,DBNDD1,DDR2,DDX3X,DTNBP1,DUSP1,DUSP10,DVL1,EFNA1,EGF,EPHA4,EPHB2,ERBB2,ERBB3,ERP29,EZH2,FAM20A,FGF1,FGF18,FGFR1,FLT1,FZD10,GADD45B,GDF9,GPRC5B,HGF,HM…
GO:BP	regulation of protein depolymerization	GO:1901879	5.83247e-05	30	ACTN2,ARHGEF2,AVIL,CAPG,CAPZA1,CAPZA2,CIB1,CKAP2,CRACD,DSTN,EPS8,LMOD2,MAP1A,MAP1B,MAP1S,MID1IP1,NAV3,NES,PLEKHH2,SPEF1,SPTAN1,SPTB,STMN2,SVIL,SWAP70,TMOD4,TPX2,TWF1,TWF2,WDR47
GO:BP	cellular response to chemical stress	GO:0062197	5.88242e-05	69	ABL1,ATF4,ATM,BDKRB2,CAPN3,CAT,CHCHD2,CHD6,CKB,DAPK1,DDX3X,EDNRA,EPAS1,ERMP1,ETV5,EZH2,FANCD2,FAS,FER,FOS,FOXO1,GPR37,GSR,HGF,KEAP1,LANCL1,LETM1,LOC100515171,LRRC8E,LRRK2,MELK,MET,MMP2,NET1,NFE2L1,NFE2L2,NONO,NOS3,NQO1,OSER1,PARK7,PDGFRA,PDK2,PINK1,PKD2,PPARGC1A,PPARGC1B,PPIF,PRDX3,PRKCD,PRKD1,PRR5L,PTPRK,PYCR2,RCSD1,ROMO1,SELENON,SESN2,SIRT2,SLC25A24,SOD3,SPHK1,SRC,STK26,STOX1,TPM1,TREX1,WNK3,YB…
GO:BP	attachment of spindle microtubules to kinetochore	GO:0008608	5.95826e-05	19	AURKB,CCNB1,CDT1,CENPE,CEP192,EML4,KAT2B,KIF2C,MAPRE1,NDC80,NEK2,NUF2,RACGAP1,RCC2,SGO1,SIRT2,SPAG5,SPC25,TEX14
GO:BP	positive regulation of cellular biosynthetic process	GO:0031328	6.06623e-05	355	ABLIM3,ACTR3,ACVR1,AFAP1L2,AGT,AHR,AJUBA,AKNA,AKT2,ANKRD1,ANXA2,APOE,APP,ARHGEF2,ARNTL,ASL,ASS1,ASXL3,ATAD2,ATF3,ATF4,ATF5,ATM,ATOH8,ATP7A,AURKB,BAMBI,BCAS3,BCL3,BCL9,BLM,BMP5,BMP6,BMP7,BRCA1,BRCA2,C7H6ORF125,CALCOCO1,CAMTA2,CAPN3,CARF,CASK,CCDC124,CCN1,CCNT2,CCPG1,CCT6A,CDON,CEBPG,CENPJ,CHCHD10,CHCHD2,CHD6,CHTF18,CHURC1,CITED1,CKAP2,CLU,CNOT6,COPS5,CREB3L1,CREB3L2,CREB5,CREBRF,CSDE1,CSF3,CSRNP1,…
GO:BP	positive regulation of cell death	GO:0010942	6.19826e-05	109	ABL1,ACOX2,ADAM8,ADORA2A,AGT,AGTR2,AIFM1,ALDH1A2,ANKRD1,APAF1,ATF3,ATF4,ATM,BARD1,BCAP31,BCL6,BID,BIN1,BMP7,BNIP3,BNIP3L,CASP6,CASP9,CCN1,CD40LG,CLIP3,CLU,COPS5,CRADD,CSRNP3,CTNNA1,CTSC,DAPK1,DDX3X,DLC1,E2F1,EIF4G1,EMILIN2,ENDOG,EPHA7,FAM162A,FAP,FAS,FNIP1,FOXO1,FRZB,FYN,G0S2,GADD45B,GSDME,HOXA5,HTATIP2,IFIT2,IRF5,ITGA4,ITGA6,ITGB1,ITM2C,KLHL17,LCK,LRRK2,LYN,MAP3K10,MAP3K20,MELK,MFN2,MTCH2,MYCN,N…
GO:BP	regulation of nuclear division	GO:0051783	6.23679e-05	39	ATM,AURKB,BMP7,BUB1,BUB1B,CALR,CAV2,CCNB1,CDC20,CDCA2,CDT1,CHEK1,CUL3,CUL7,EGF,FBXO5,FBXW5,GEN1,INSR,KIF20B,MASTL,MKI67,MTBP,NDC80,NME6,OBSL1,PDE3A,PLCB1,PLK1,RAD21,RAD51AP1,RGCC,SIRT2,SPDL1,SPHK1,TEX14,TTK,ZWILCH,ZWINT
GO:BP	polysaccharide metabolic process	GO:0005976	6.41491e-05	33	ACADM,AKT2,B3GNT3,EGF,EXT1,GYG1,GYS1,HS2ST1,IL6ST,INSR,LEPR,LOC100737755,PASK,PCDH12,PFKM,PHKA1,PHKA2,PHKB,PHKG1,PPP1CB,PPP1R3A,PPP1R3B,PPP1R3C,PPP1R3D,PPP1R3G,PRKAG3,PTGES3,PTPMT1,PYGL,PYGM,RB1CC1,SLC37A4,UGP2
GO:BP	synaptic membrane adhesion	GO:0099560	6.43599e-05	14	FLRT3,GPC4,LRFN5,LRRC4,LRRC4B,LRRC4C,MAPK14,MDGA1,PCDH17,PTPRD,PTPRS,SLITRK1,SLITRK2,SPARCL1
GO:BP	positive regulation of macromolecule biosynthetic process	GO:0010557	6.47186e-05	341	ABLIM3,ACTR3,ACVR1,AFAP1L2,AGT,AHR,AKNA,AKT2,ANKRD1,ANXA2,APOE,APP,ARHGEF2,ARNTL,ASXL3,ATAD2,ATF3,ATF4,ATF5,ATM,ATOH8,AURKB,BAMBI,BCAS3,BCL3,BCL9,BLM,BMP5,BMP6,BMP7,BRCA1,BRCA2,C7H6ORF125,CALCOCO1,CAMTA2,CAPN3,CARF,CASK,CCDC124,CCN1,CCNT2,CCPG1,CCT6A,CDON,CEBPG,CENPJ,CHCHD10,CHCHD2,CHD6,CHTF18,CHURC1,CITED1,CKAP2,CNOT6,COPS5,CREB3L1,CREB3L2,CREB5,CREBRF,CSDE1,CSF3,CSRNP1,CSRNP3,DAB2,DCAF6,DCN,DDR…
GO:BP	positive regulation of programmed cell death	GO:0043068	6.47186e-05	104	ABL1,ADAM8,ADORA2A,AGT,AGTR2,AIFM1,ALDH1A2,ANKRD1,APAF1,ATF3,ATF4,ATM,BARD1,BCAP31,BCL6,BID,BIN1,BMP7,BNIP3,BNIP3L,CASP6,CASP9,CCN1,CD40LG,CLIP3,CLU,COPS5,CRADD,CSRNP3,CTNNA1,CTSC,DAPK1,DDX3X,DLC1,E2F1,EMILIN2,ENDOG,EPHA7,FAM162A,FAP,FAS,FNIP1,FOXO1,FRZB,G0S2,GADD45B,GSDME,HOXA5,HTATIP2,IFIT2,IRF5,ITGA4,ITGA6,ITGB1,ITM2C,KLHL17,LCK,LRRK2,LYN,MAP3K10,MAP3K20,MELK,MFN2,MTCH2,NET1,NEURL1,NFATC4,NGFR…
GO:BP	regulation of system process	GO:0044057	6.57985e-05	97	ADM,ADRA1D,ADRA2A,ADRA2C,AGT,APOE,APP,ARHGAP42,ATP1A2,ATP1B1,ATP2A1,ATP2B4,BIN1,BVES,CACNA1D,CACNA1G,CALM1,CASQ1,CASQ2,CORO2B,COX1,CPT1C,CRY2,CTSC,CUX2,DLGAP4,DOCK5,EDN3,EDNRA,EGR2,EPAS1,FBXO32,FMR1,GJA1,GJA5,GJC1,GOLT1B,GRIN2D,GRK2,GTF2IRD1,HBEGF,HEY2,HOMER1,HOMER3,HRC,HRH1,IGFBP5,KCNN2,LMCD1,LOC100620992,LOC100736765,LPCAT3,LRRK2,MDM2,MEF2A,MTG1,MYL4,MYLK2,MYMK,NOS3,NPTX2,NR1H2,PBX3,PDE4B,PDE4D…
GO:BP	regulation of plasma membrane bounded cell projection assembly	GO:0120032	6.79492e-05	50	ACTR3,ANLN,CCDC88A,CCP110,CDC42EP3,CENPJ,CNTROB,CORO1C,CROCC,DEF8,DYNLL1,DZIP1,EPS8,EPS8L2,FAM98A,FER,FMR1,FNBP1L,FSCN1,FXR1,FXR2,IFT140,IFT88,KIF24,MAK,MNS1,MPHOSPH9,MSTN,MYO10,NEURL1,ODF2,PLCE1,PLD1,PLEKHM1,PODXL,PRKCD,RABEP2,RAC2,RCC2,RIPOR2,SEPTIN9,SLIT2,SRF,TAPT1,TESK1,TGFBR1,TWF1,TWF2,VDAC3,WASF2
GO:BP	protein dephosphorylation	GO:0006470	6.82482e-05	69	AGTR2,BOD1,CALM1,CDC14A,CDC14B,CDC25B,CDCA2,CRY2,DLC1,DUSP1,DUSP10,DUSP26,DUSP29,DUSP3,EYA2,GFRA3,LOC100620540,LRRCC1,MASTL,MGAT5,MTM1,MTMR4,NCEH1,PDP1,PINK1,PPM1A,PPM1B,PPM1F,PPM1J,PPM1L,PPM1M,PPP1R15A,PPP1R1B,PPP2R5A,PPP2R5B,PPP3CA,PPP3CB,PPP4R1,PPP5C,PPP6C,PPP6R2,PPTC7,PRKCD,PTPMT1,PTPN13,PTPN4,PTPN9,PTPRA,PTPRB,PTPRC,PTPRD,PTPRG,PTPRJ,PTPRK,PTPRN,PTPRS,PTPRZ1,ROCK2,SDHAF2,SMPD1,SSH1,SSU72,STK…
GO:BP	regulation of protein catabolic process	GO:0042176	7.24501e-05	85	ADAM8,ADRA2A,ANKIB1,ANXA2,APOE,AQP11,ARAF,ARIH2,ASB11,ASB5,ATXN3,AZIN2,BBS7,BCAP31,CBLB,CKB,CLU,CTSA,CUL4B,DAB2,DDRGK1,DEDD,DNAJB2,DTL,DVL1,EGLN1,EZR,FAM83D,FBXW8,FOXO1,FYN,GGA1,GPC3,HMGCR,IER3,ITSN1,LPCAT1,LRRK2,MARCHF2,MDM2,NQO1,NRDC,NUDT15,OGT,OPHN1,PACSIN3,PARK7,PBK,PCSK9,PITHD1,PLK1,PLK3,PSMC1,PSMC2,PSMC3,PSMC5,PSMD1,PSMD14,PSMD3,RAB7A,RAD23A,RGMA,RNF14,RNF144A,RNF217,RYBP,SERPINE2,SH3RF2,SI…
GO:BP	positive regulation of biosynthetic process	GO:0009891	7.50075e-05	359	ABLIM3,ACTR3,ACVR1,AFAP1L2,AGT,AHR,AJUBA,AKNA,AKT2,ANKRD1,ANXA2,APOE,APP,ARHGEF2,ARNTL,ASL,ASS1,ASXL3,ATAD2,ATF3,ATF4,ATF5,ATM,ATOH8,ATP7A,AURKB,BAMBI,BCAS3,BCL3,BCL9,BLM,BMP5,BMP6,BMP7,BRCA1,BRCA2,C7H6ORF125,CALCOCO1,CAMTA2,CAPN3,CARF,CASK,CCDC124,CCN1,CCNT2,CCPG1,CCT6A,CDON,CEBPG,CENPJ,CHCHD10,CHCHD2,CHD6,CHTF18,CHURC1,CITED1,CKAP2,CLU,CNOT6,COPS5,CREB3L1,CREB3L2,CREB5,CREBRF,CSDE1,CSF3,CSRNP1,…
GO:BP	cell cycle G2/M phase transition	GO:0044839	7.68217e-05	44	APP,ATF5,ATM,BLM,BRCA1,CALM1,CCNB1,CCNB2,CCNB3,CDC25B,CDC6,CDK1,CDK14,CENPF,CHEK1,CLSPN,CTC1,DTL,FBXL21,FBXL7,FBXO5,FOXM1,FOXN3,GFRA3,IER3,INIP,KDM8,KIF14,MASTL,MRE11,MRNIP,MTA3,NABP2,NES,ORC1,PLCB1,PLK1,RAD21,RAD51B,RCC2,SKP2,STOX1,TPD52L1,USH1C
GO:BP	negative regulation of biosynthetic process	GO:0009890	7.72336e-05	283	ACADVL,ACOT8,AEBP1,AJUBA,ANKRD1,APOE,ARX,ASXL3,ATF3,ATF4,ATF5,ATOH8,ATP2B4,ATXN1,AURKB,BAG3,BCL11A,BCL3,BCL6,BCORL1,BEND6,BHLHE41,BIN1,BMP5,BMP6,BMP7,BRCA1,C1QTNF3,CALR,CAPN3,CAPRIN2,CBX2,CBX3,CBX4,CC2D1B,CDK5R1,CENPF,CHD3,CIPC,CITED1,CNOT6,CNOT6L,CPEB3,CPEB4,CREB3L1,CRY2,CRYM,CSDE1,CTC1,CUL3,CUX2,DAB2,DAPK1,DCP2,DDX3X,DEDD,DKK3,DNAJA3,DNAJC17,DNMT1,DNMT3B,DPF3,DUSP26,E2F1,E2F6,E2F7,E2F8,E4F1,EFN…
GO:BP	neuron apoptotic process	GO:0051402	8.00349e-05	56	AARS1,ADAM8,ADNP,AIFM1,AKT2,APAF1,APOE,APP,ATF4,ATM,BHLHB9,CASP9,CIT,CITED1,EPHA7,ERBB3,FAIM2,FAM162A,FAS,FZD9,GATA3,GRID2,GRIK2,IL6ST,KDR,KIF14,LANCL1,LOC100515171,MDK,MSH2,NEFL,NFATC4,NGFR,NONO,NTF4,PARK7,PCSK9,PINK1,PLXND1,PPARGC1A,PRKCI,PTPRZ1,RETREG1,SEMA3E,SPG11,STXBP1,TGFB2,THAP11,TMTC4,TNFRSF21,TOX3,TP63,TYRO3,UNC5B,USP53,ZFP91
GO:BP	regulation of cellular biosynthetic process	GO:0031326	8.05426e-05	682	AARS1,ABLIM3,ACADVL,ACO1,ACOT8,ACTR3,ACVR1,ADAM8,ADNP,AEBP1,AFAP1L2,AGT,AHR,AJUBA,AKNA,AKT2,ANKRD1,ANKRD2,ANXA2,APLP1,APOE,APP,ARHGEF2,ARNTL,ARX,ASL,ASS1,ASXL3,ATAD2,ATF3,ATF4,ATF5,ATM,ATOH8,ATP1B3,ATP2B4,ATP7A,ATXN1,AURKB,BAG3,BAMBI,BBS7,BCAS3,BCL11A,BCL3,BCL6,BCL9,BCORL1,BEND6,BHLHE41,BIN1,BLM,BMP5,BMP6,BMP7,BRCA1,BRCA2,BRD3,BRIP1,BZW2,C1QTNF3,C3,C7H6ORF125,CALCOCO1,CALR,CAMK2A,CAMTA2,CAPN3,CAP…
GO:BP	neuron death	GO:0070997	8.28408e-05	68	AARS1,ABL1,ADAM8,ADNP,AIFM1,AKT2,APAF1,APOE,APP,ATF4,ATM,BHLHB9,CASP9,CIT,CITED1,CLU,CTSZ,EGLN1,EPHA7,ERBB3,FAIM2,FAM162A,FAS,FYN,FZD9,GATA3,GPR75,GRID2,GRIK2,IL6ST,KDR,KIF14,LANCL1,LOC100515171,LRRK2,MDK,MSH2,NEFL,NFATC4,NGFR,NONO,NTF4,PARK7,PCSK9,PINK1,PLXND1,PPARGC1A,PRKCI,PSMC1,PTPRZ1,RETREG1,RILPL1,SEMA3E,SPG11,STXBP1,TGFB2,THAP11,TIGAR,TMEM259,TMTC4,TNFRSF1B,TNFRSF21,TOX3,TP63,TYRO3,UNC5B,U…
GO:BP	actin filament-based movement	GO:0030048	8.43631e-05	36	ACTC1,BIN1,CACNA1D,CCDC88C,EPDR1,FNBP1L,GJA5,KCNN2,LOC100736765,LOC110255887,MYH14,MYH2,MYLK2,MYO16,MYO1B,MYO7A,MYO9B,PARVA,PDE4B,PDE4D,PDPN,RNF207,RYR2,SCN1B,SCN2B,SCN3B,SCN4B,SCN5A,SGCD,SRI,STC1,SUN2,TNNT2,WASF2,WIPF1,WIPF3
GO:BP	positive regulation of apoptotic process	GO:0043065	8.59906e-05	101	ABL1,ADAM8,ADORA2A,AGT,AGTR2,ALDH1A2,ANKRD1,APAF1,ATF3,ATF4,ATM,BARD1,BCAP31,BCL6,BID,BIN1,BMP7,BNIP3,BNIP3L,CASP6,CASP9,CCN1,CD40LG,CLIP3,CLU,COPS5,CRADD,CSRNP3,CTNNA1,CTSC,DAPK1,DDX3X,DLC1,E2F1,EMILIN2,ENDOG,EPHA7,FAM162A,FAP,FAS,FNIP1,FOXO1,FRZB,G0S2,GADD45B,GSDME,HOXA5,IFIT2,IRF5,ITGA4,ITGA6,ITGB1,ITM2C,KLHL17,LCK,LYN,MAP3K10,MAP3K20,MELK,MFN2,MTCH2,NET1,NEURL1,NFATC4,NGFR,NOTCH2,OMA1,PARK7,P…
GO:BP	oxidative phosphorylation	GO:0006119	9.05684e-05	42	ATP5F1A,ATP5F1B,ATP5ME,ATP5PO,BID,C7H6ORF125,CCNB1,CDK1,CDS1,CHCHD10,CHCHD2,COA6,COQ9,COX1,COX3,COX4I1,COX5A,HADHB,ISCU,LOC100524239,LOC100524873,MLXIPL,MSH2,ND4,NDUFA10,NDUFA8,NDUFAF1,NDUFB6,NDUFB8,NDUFB9,NDUFS1,NDUFS2,NDUFS6,NDUFV1,PARK7,PINK1,PPIF,SDHAF2,UQCR10,UQCRC1,UQCRQ,VCP
GO:BP	epithelial tube morphogenesis	GO:0060562	9.16692e-05	80	ABL1,ACVR1,ADAMTS12,ADAMTS16,ADM,AGT,APAF1,ASB2,BMP7,CC2D2A,CCDC40,CSNK2B,CTHRC1,CTSZ,DCHS1,DLG5,DLL1,DVL1,EDNRA,EGF,ENG,EPHA4,EPHA7,ESR1,EXT1,FGF1,FZD2,GATA3,GLI2,GLI3,GPC3,HOXA5,HS2ST1,IFT57,KDR,KIF20B,KIF26B,KLHL3,LGR4,LIAS,LUZP1,MDK,MET,MIB1,MKS1,MMP14,MMRN2,MTHFD1L,MTHFR,MYCN,NFATC4,NOTCH2,PHB2,PKD2,PLXND1,PTK7,RBM15,RBPJ,RGMA,RNF207,SEMA3E,SFRP2,SHROOM3,SLIT2,SMO,SOX11,SOX9,SPRY2,SRC,SRF,ST…
GO:BP	regulation of protein-containing complex assembly	GO:0043254	9.28391e-05	88	ABL1,AJUBA,APOE,ARPC5,ATAT1,ATM,ATR,AVIL,BAIAP2L2,BID,BIN1,CAPG,CAPZA1,CAPZA2,CDC42EP3,CDT1,CKAP5,CLIP1,CLIP3,CLU,CRACD,CSF3,CYFIP2,CYRIB,DDX3X,EIF4G1,EPS8,ESAM,ESR1,FCHSD1,FCHSD2,FER,FES,FHOD3,FNIP1,FSCN1,GBA2,HCLS1,HJURP,HSF1,JAM3,KANK3,KIF14,LGALS3,LMOD2,MAPRE1,MET,MKKS,MPP7,NAV3,NR1H2,PAK3,PARK7,PIK3R2,PINK1,PLCG2,PPM1A,PRKCD,PRKCZ,PRRT2,PTK2B,RAF1,SH3GLB1,SIRT2,SLAIN2,SLF1,SLIT2,SOX9,SPIDR,S…
GO:BP	cellular response to nitrogen compound	GO:1901699	9.55129e-05	122	ACTN2,ADCY6,AGRN,AGTR2,AHR,AKAP6,AKT2,APLP1,APP,ARHGEF2,ATF4,ATP2B4,BLM,BRCA1,CACNB1,CAMK2A,CASP6,CASQ2,CAV2,COL16A1,COL1A2,COL5A2,CPEB3,CPEB4,CPS1,CTNNA1,DDI1,DDX58,DIAPH1,DNMT1,ECHDC3,EDNRA,EHMT2,EPHA4,EZH2,EZR,FER,FOXO1,FYN,GHR,GKAP1,GNAI3,GNB5,GOT1,GPD1,GPR173,GRB10,HSF1,IFIH1,IGFBP5,INSR,IRS3,ITGA4,KAT2B,LOC100511937,LPIN1,LPIN3,LRRK2,MAVS,MDM2,MMP2,MSTN,MUL1,NEURL1,NGFR,NR4A3,NSG1,OGT,P2RY1…
GO:BP	small GTPase mediated signal transduction	GO:0007264	9.60484e-05	99	ABL1,ADGRG1,AKAP13,AMOT,APOE,ARHGAP1,ARHGAP12,ARHGAP32,ARHGAP42,ARHGAP44,ARHGAP5,ARHGEF10,ARHGEF2,ARHGEF25,ARHGEF3,BCL6,BCR,CBL,CCDC88A,CCDC88C,CDC42EP3,CDON,CNKSR1,COL1A2,CTNNAL1,CUL3,DENND4B,DLC1,DNAJA3,DNMT1,DOCK10,DOCK5,DOCK7,DOCK8,EPHB2,EPS8,EPS8L2,FOXM1,GARNL3,GBF1,GPI,GPSM2,IQGAP3,ITGAV,ITGB1,KIF14,KNDC1,LPAR4,LRRC7,MAPRE2,MET,MFN2,MYO9B,NET1,NGFR,NKIRAS1,NOTCH2,OGT,OPHN1,PDPN,PLCE1,PRKD1,…
GO:BP	dendritic spine development	GO:0060996	9.64028e-05	24	APOE,ARHGAP44,BHLHB9,CAMK2A,CAPRIN2,CDK5R1,CTNND2,CUX2,DLG4,DLG5,EFNA1,EPHA4,EPHB2,EPHB3,FMR1,LRP8,LRRK2,NEURL1,PAK3,PAK4,PTPRS,SDK1,SRGAP2,UBA6
GO:BP	positive regulation of protein catabolic process	GO:0045732	9.8176e-05	54	ADAM8,ADRA2A,ANKIB1,APOE,ARIH2,ASB11,ASB5,ATXN3,BBS7,BCAP31,CBLB,CLU,CUL4B,DAB2,DDRGK1,DNAJB2,DTL,DVL1,EZR,FBXW8,FOXO1,GGA1,GPC3,IER3,ITSN1,LPCAT1,LRRK2,MARCHF2,MDM2,NRDC,PACSIN3,PCSK9,PLK1,PLK3,PSMC1,PSMC2,PSMC3,PSMC5,RAB7A,RAD23A,RGMA,RNF14,RNF144A,RNF217,SH3RF2,SIRT2,SOX9,STUB1,TMEM259,TMTC3,TNFRSF1B,USP13,VCP,ZYG11B
GO:BP	positive regulation of chromosome segregation	GO:0051984	0.00010008	13	AURKB,CCNB1,CDC6,CDT1,KAT2B,NCAPG,NCAPG2,NCAPH,RCC2,SIRT2,SMC2,SMC4,SMC6
GO:BP	autophagy	GO:0006914	0.000102558	106	ARFIP2,ARL8B,ATG4A,ATG4D,ATG9A,ATM,ATP5IF1,AUP1,BAG3,BCAS3,BNIP3,BNIP3L,CALCOCO2,CLU,CTSA,DAPK1,DCN,DDRGK1,DEPDC5,EHMT2,EIF4G1,ENDOG,FBXL4,FNBP1L,FOXO1,FYCO1,GABARAPL2,GNAI3,HDAC10,HK2,HSPB8,ILRUN,ITGB4,KDR,KEAP1,LEPR,LIX1,LIX1L,LRRK2,MAP1LC3A,MAP1LC3B,MCOLN1,MFN2,MTDH,MTM1,MTMR4,MUL1,NPC1,NSFL1C,OGT,OPTN,PAFAH1B2,PARK7,PHB2,PIK3R2,PINK1,PIP4K2A,PIP4K2C,PLAA,PLEKHF1,PLEKHM1,PLK3,POLDIP2,PRKD1,QSO…
GO:BP	process utilizing autophagic mechanism	GO:0061919	0.000102558	106	ARFIP2,ARL8B,ATG4A,ATG4D,ATG9A,ATM,ATP5IF1,AUP1,BAG3,BCAS3,BNIP3,BNIP3L,CALCOCO2,CLU,CTSA,DAPK1,DCN,DDRGK1,DEPDC5,EHMT2,EIF4G1,ENDOG,FBXL4,FNBP1L,FOXO1,FYCO1,GABARAPL2,GNAI3,HDAC10,HK2,HSPB8,ILRUN,ITGB4,KDR,KEAP1,LEPR,LIX1,LIX1L,LRRK2,MAP1LC3A,MAP1LC3B,MCOLN1,MFN2,MTDH,MTM1,MTMR4,MUL1,NPC1,NSFL1C,OGT,OPTN,PAFAH1B2,PARK7,PHB2,PIK3R2,PINK1,PIP4K2A,PIP4K2C,PLAA,PLEKHF1,PLEKHM1,PLK3,POLDIP2,PRKD1,QSO…
GO:BP	negative regulation of molecular function	GO:0044092	0.000104407	204	ABL1,ACE,ACTN2,ADAM15,AGT,AJUBA,AKT1S1,AMOT,ANGPTL4,ANXA2,ANXA8,APBA3,APOE,APP,ATP2A3,ATP2B4,ATP5IF1,AURKB,BCL3,BIN1,BMP7,BOD1,BUB1B,C3,C4A,CALM1,CAND1,CASQ2,CAT,CBL,CD109,CD200,CD44,CDC20,CEBPG,CEP85,CIB1,CIT,CLEC12B,COL7A1,CORO1C,CPAMD8,CRBN,CRMP1,CRY2,CST6,CTSZ,DAB2,DBNDD1,DDX3X,DHCR24,DISC1,DKK3,DNAJB2,DTNBP1,DUSP1,DUSP10,DVL1,E2F1,EGLN1,EIF4A2,EPHB2,ERBIN,ESR1,EZH2,FBXO5,FNIP1,FOXJ1,FZD10,GA…
GO:BP	positive regulation of synapse assembly	GO:0051965	0.00010815	23	ADGRB3,ADGRL2,BHLHB9,CLSTN2,CLSTN3,CUX2,DLG5,EPHB2,EPHB3,FLRT3,GRID2,LRRC4B,LRRN1,LRRN3,LRRTM3,PTPRD,SLITRK1,SLITRK2,SLITRK4,SLITRK5,SLITRK6,SRPX2,TPBG
GO:BP	ribonucleoside triphosphate metabolic process	GO:0009199	0.000109007	58	ABCC6,ACAT1,AK1,AK3,AK5,ALDOC,APP,ATP1A2,ATP1B1,ATP5F1A,ATP5F1B,ATP5IF1,ATP5MC1,ATP5MC3,ATP5ME,ATP5PO,ATP6,CHPT1,CLPX,ENO3,ENTPD7,GAPDH,GNAI3,GPAT4,GPD1,GPI,HK1,HK2,IER3,IMPDH1,INSR,LOC100736765,LOC110255887,LRRK2,MLXIPL,MYH3,NDUFS1,NME4,NME6,NT5E,NUDT5,OGT,PARG,PFKM,PGAM2,PGK1,PKM,PPARA,PPARGC1A,PRKAG3,SLC25A25,TIGAR,TPI1,TREX1,TSPO,VCP,ZBTB20,ZBTB7A
GO:BP	regulation of Wnt signaling pathway	GO:0030111	0.000109007	76	ABL1,ADGRA2,ALPK2,APC2,APOE,BAMBI,BICC1,CAPRIN2,CCDC88C,CCN4,CDH2,CDK14,CRBN,CSNK1G3,CTHRC1,CTNND1,CTNND2,DAB2,DACT3,DDX3X,DISC1,DKK3,EDA,EGF,EGR1,FAM53B,FGF9,FRZB,FZD9,GLI3,GPC3,GRB10,HIC1,IFT80,INVS,KPNA1,LGR4,LMBR1L,LRP4,LRRK1,LRRK2,LYPD6,MAPK14,MBD2,MDK,MKS1,NFATC4,NPHP4,PLEKHA4,PLPP3,PPM1A,PPM1B,PTK7,RAPGEF1,RBPJ,RECK,RSPO3,SDHAF2,SFRP2,SOX9,SRC,STK11,STK3,SULF1,SULF2,TBL1XR1,TCF7L2,TMEM198B…
GO:BP	mesenchymal cell differentiation	GO:0048762	0.000109007	58	ACVR1,ADAM15,AKNA,ALDH1A2,BAMBI,BMP7,CDH2,CORO1C,CUL7,DAB2,DACT3,DLG5,EDNRA,EFNA1,ENG,EPHA4,EXT1,EZH2,FAM83D,FGFR1,FN1,GATA3,HEY2,HPN,IL17RD,KBTBD8,KLHL12,LOC100737755,MDK,PDPN,PHLDB2,RADIL,RBPJ,RGCC,SDHAF2,SEMA3E,SEMA3G,SEMA4F,SEMA5B,SEMA6A,SEMA6C,SEMA7A,SFRP2,SMAD2,SMO,SOX11,SOX9,SPRY2,TASOR,TCF7L2,TGFB1,TGFB2,TGFB3,TGFBR1,TGFBR2,TIAM1,VASN,WWTR1
GO:BP	cardiac septum development	GO:0003279	0.000110779	33	ACVR1,ADAMTS6,BMP7,CCN1,CPLANE1,DHRS3,EGLN1,ENG,FZD2,GATA3,GJA5,HEY2,LUZP1,MDM2,MKS1,NOS3,NOTCH2,NSD2,PARVA,PCSK5,PLXND1,PRDM1,PTK7,RBM15,RBPJ,SAV1,SLIT3,SMO,SOX11,TGFBR1,TGFBR2,XIRP2,ZFPM2
GO:BP	heart process	GO:0003015	0.000115513	55	ACE,ACTC1,ADM,ADRA1D,AGT,ATP1A2,ATP1B1,ATP2B4,BIN1,BVES,CACNA1D,CACNA1G,CALM1,CASQ2,CPT1C,EDNRA,EPAS1,EXT1,FYN,GJA5,GJC1,GRK2,HBEGF,HEY2,HRC,KCNN2,LOC100736765,MDM2,MEF2A,MYL4,NOS3,PDE4B,PDE4D,RAP1GDS1,RNF207,RYR2,SCN1B,SCN2B,SCN3B,SCN4B,SCN5A,SGCD,SLC4A3,SRC,SRI,STC1,TBX18,TCAP,TGFB2,TMEM38A,TNNT2,TPM1,TRDN,TREX1,WWTR1
GO:BP	monosaccharide metabolic process	GO:0005996	0.000120009	61	ACADM,AKR1A1,AKT2,ALDOC,APOD,ATF3,ATF4,BCKDK,C1QTNF3,CDS1,CHST1,CHST15,ENO3,FAM3C,FBP2,FGGY,FOXO1,FUCA2,GALE,GAPDH,GPAT4,GPD1,GPI,HK1,HK2,IGFBP4,INSR,KAT2B,KLHL12,LEPR,MAN2A1,MAPK14,MDH2,MPI,NCOA2,NLN,NPY1R,NUDT5,OGT,OMA1,PC,PDHA1,PDHB,PDK2,PDK4,PFKM,PGK1,PKM,PMM1,PPARA,PPARGC1A,PPP1R3G,RORA,SESN2,SLC37A4,TIGAR,TPI1,UXS1,WDTC1,XYLB,ZNF692
GO:BP	lung development	GO:0030324	0.000120009	52	ADAMTS2,ALDH1A2,CCDC40,CHI3L1,CTSZ,DLG5,EPAS1,EXT1,FGF1,FGF18,FGF9,FOXJ1,GLI2,GLI3,GPC3,HOXA5,HS6ST1,HSD11B1,IGFBP5,ITGB6,KDR,LOX,LTBP3,MAN2A1,MMP14,MYCN,NFIB,NKIRAS1,NOS3,ODAD4,PDGFRA,PDPN,PKDCC,PTGES3,PTK7,RAB3A,RBPJ,RCN3,SAV1,SELENON,SMAD2,SOX11,SOX9,SPRY2,SRF,TGFB1,TGFBR2,TIMELESS,TP73,YWHAZ,ZFPM2,ZIC3
GO:BP	substrate adhesion-dependent cell spreading	GO:0034446	0.000120807	34	ABL1,ANTXR1,BVES,CALR,CIB1,CORO1C,DOCK5,EFNA1,EPHB3,FBLN1,FER,FERMT3,FN1,GBP1,ITGA4,ITGAV,ITGB7,KIF14,LAMB1,LAMB3,LAMC1,LAMC3,MDK,MEGF9,PARVA,PARVB,PDPN,RADIL,RCC2,SRC,TEK,TESK1,TYRO3,UNC13D
GO:BP	apoptotic signaling pathway	GO:0097190	0.000120836	123	ACKR3,ACVR1,ADORA2A,AEN,AGT,AGTR2,AIFM1,APAF1,ATF3,ATF4,ATM,ATP2A1,ATP2A3,ATP5IF1,BAG3,BCAP31,BCL3,BDKRB2,BEX3,BID,BNIP3,BRCA1,BRCA2,CASP6,CASP9,CD44,CDIP1,CHCHD10,CKB,CLU,COL2A1,CRADD,CTNNA1,CTSC,DAPK1,DAPK2,DDIAS,DDX3X,DEDD,E2F1,ERBB3,ERO1A,ERP29,EYA2,EYA3,FAIM2,FAM162A,FAS,FIGNL1,G0S2,GHITM,GSDME,HGF,HIC1,HIP1,HSF4,IER3,ITGA6,ITGAV,ITM2C,IVNS1ABP,KDM1A,KRT18,KRT8,LCK,LGALS3,LOC100515171,LRRK2,…
GO:BP	synaptic signaling	GO:0099536	0.00012671	132	ABL1,ACE,ADORA2A,ADRA2A,AGRN,APBA3,APOE,APP,ATAD1,ATF4,BAIAP3,BCR,CACNA1G,CACNB1,CACNG7,CASK,CDC20,CDH11,CDH2,CHRNA1,CHRNA10,CHRNA3,CHRND,CHRNE,CLSTN2,CLSTN3,CNR1,CUX2,DDX23,DLG4,DLGAP4,DNM1,DTNA,DTNB,DTNBP1,DVL1,EFNB3,EGLN1,EGR3,EIF3J,EPHA4,EPHB2,EXT1,FYN,GABRE,GJC1,GLO1,GRID2,GRIK2,GRIN2D,GRIN3A,GRM4,GRM7,HOMER1,HOMER3,HRH1,ICMT,IGSF11,INSYN1,ITGB1,ITPR3,KCMF1,KCNB1,KPNA1,KPNA2,LRFN2,LRP8,LRRC4…
GO:BP	regulation of binding	GO:0051098	0.000130257	81	ABL1,ACE,ADAM15,ANXA2,APOE,APP,ATP2A3,AURKB,BAMBI,BCL3,CALM1,CBLB,CCPG1,CDON,CDT1,CRMP1,CSF3,CTHRC1,CTSZ,DAB2,DDRGK1,DISC1,DNAJB2,DOT1L,DTNBP1,DVL1,DZIP1,E2F1,EBF2,EGF,EIF4G1,EPHA4,FMR1,GATA3,HEY2,HJURP,IDE,IFIT2,ILRUN,ITGA4,KDM1A,KLF4,LFNG,LOX,LRRK2,MAPRE1,MET,MFNG,NEK2,NES,NFATC4,NIBAN2,PARK7,PARP9,PCSK9,PLCL1,PLCL2,PLK1,PLXND1,PPP3CA,RGMA,RIPOR2,SIRT2,SMAD2,SMO,SOX11,SRC,SRI,STING1,STK3,STUB1,…
GO:BP	tangential migration from the subventricular zone to the olfactory bulb	GO:0022028	0.000132253	7	ARX,LRRK2,OGDH,ROBO1,SLIT1,SLIT2,SRF
GO:BP	regulation of macromolecule biosynthetic process	GO:0010556	0.00013673	659	AARS1,ABLIM3,ACO1,ACOT8,ACTR3,ACVR1,ADAM8,ADNP,AEBP1,AFAP1L2,AGT,AHR,AJUBA,AKNA,AKT2,ANKRD1,ANKRD2,ANXA2,APLP1,APOE,APP,ARHGEF2,ARNTL,ARX,ASXL3,ATAD2,ATF3,ATF4,ATF5,ATM,ATOH8,ATP1B3,ATP2B4,ATXN1,AURKB,BAG3,BAMBI,BBS7,BCAS3,BCL11A,BCL3,BCL6,BCL9,BCORL1,BEND6,BHLHE41,BIN1,BLM,BMP5,BMP6,BMP7,BRCA1,BRCA2,BRD3,BRIP1,BZW2,C7H6ORF125,CALCOCO1,CALR,CAMK2A,CAMTA2,CAPN3,CAPRIN2,CARF,CASK,CAT,CBX2,CBX3,CBX4…
GO:BP	focal adhesion assembly	GO:0048041	0.000138083	24	ABL1,ACTN2,AJUBA,APOD,BCR,CDH11,COL16A1,CORO1C,CORO2B,DLC1,DUSP3,EPHA3,KDR,MACF1,PHLDB2,PPM1F,PTPRA,PTPRJ,PTPRK,RCC2,RHOD,SRC,TEK,WHAMM
GO:BP	negative regulation of phosphorus metabolic process	GO:0010563	0.000139249	92	ABL1,AGT,AJUBA,AKT1S1,APOE,BDKRB2,BMP7,BOD1,CBL,CD109,CEP85,CIB1,CORO1C,CRY2,DBNDD1,DTNBP1,DUSP1,DUSP10,DVL1,DYNLL1,EIF4G1,EMILIN1,ENG,EPHB2,FBLN1,GADD45B,GRB10,HGF,HMGCR,IER3,INPP5F,INPP5J,KAT2B,KLHL31,LPCAT1,LRRK1,LRRK2,LYN,MASTL,MGAT5,MICAL1,MLXIPL,MSTN,NCAPG2,NIBAN1,NTRK3,PAQR3,PARK7,PARP14,PBK,PDGFA,PIP4K2A,PIP4K2C,PKIG,PLK1,PLPP3,PPARA,PPM1F,PPP1R15A,PPP1R1B,PPP2R5A,PRDX3,PRKAR1A,PRKAR1B,PR…
GO:BP	negative regulation of phosphate metabolic process	GO:0045936	0.000139249	92	ABL1,AGT,AJUBA,AKT1S1,APOE,BDKRB2,BMP7,BOD1,CBL,CD109,CEP85,CIB1,CORO1C,CRY2,DBNDD1,DTNBP1,DUSP1,DUSP10,DVL1,DYNLL1,EIF4G1,EMILIN1,ENG,EPHB2,FBLN1,GADD45B,GRB10,HGF,HMGCR,IER3,INPP5F,INPP5J,KAT2B,KLHL31,LPCAT1,LRRK1,LRRK2,LYN,MASTL,MGAT5,MICAL1,MLXIPL,MSTN,NCAPG2,NIBAN1,NTRK3,PAQR3,PARK7,PARP14,PBK,PDGFA,PIP4K2A,PIP4K2C,PKIG,PLK1,PLPP3,PPARA,PPM1F,PPP1R15A,PPP1R1B,PPP2R5A,PRDX3,PRKAR1A,PRKAR1B,PR…
GO:BP	rhythmic process	GO:0048511	0.000140617	61	AHR,ARNTL,ASS1,ATF4,ATF5,BHLHE41,CAVIN3,CDK1,CIPC,CRY2,EGR1,ENOX1,ENPP2,ESR1,EZH2,FBXL21,GDF9,GFPT1,GLO1,GPR176,KCND2,KDM8,KIF20A,KLF9,LDB3,LGR4,MAGED1,MDK,NAMPT,NCOA2,NDUFA9,NFIL3,NGFR,NOCT,NONO,NOS3,NR0B2,NR1D2,NR2F6,OGT,PDGFRA,PER1,PER2,PHLPP1,PPARA,PPARGC1A,PPP1CB,PTN,PTX3,RORA,SGPL1,SLIT2,SLIT3,STAT5B,TIMELESS,TNFRSF11A,TOP2A,TP63,TP73,TYRO3,USP2
GO:BP	ERK1 and ERK2 cascade	GO:0070371	0.000145129	69	ABL1,ACKR3,APIP,APOE,APP,ARHGEF2,ATF3,BMPER,CAVIN3,CCL19,CCL5,CCN1,CD44,CHI3L1,CIB1,DUSP10,DUSP26,DUSP29,DUSP3,EGF,EMILIN1,EPHA4,EPHA7,EPHB2,ERBB2,EZR,FAM83D,FBLN1,FGF1,FGF18,FGF21,FGFR4,FN1,GAREM1,GBP1,GRB10,IQGAP3,ITGAV,KDR,LOC100620540,LYN,MAP2K2,NDRG2,NOTCH2,PDGFA,PDGFC,PDGFD,PDGFRA,PHB2,PRKCZ,PTK2B,PTPRC,RANBP9,RAPGEF1,ROS1,RRAS,SEMA6A,SEMA7A,SHC1,SOX9,SPRY2,SRC,TEK,TLR9,TNFRSF11A,TNIP1,TPBG…
GO:BP	purine ribonucleotide biosynthetic process	GO:0009152	0.000145129	51	ACACA,ACAT1,ACOT7,ACSL1,ACSS1,ACSS2,ADCY2,ADCY3,ADCY4,ADCY6,ADCY9,ADSL,AK1,AK3,AMPD1,AMPD3,ATIC,ATP5F1A,ATP5F1B,ATP5MC1,ATP5MC3,ATP5ME,ATP5PO,ATP6,CHPT1,DCAKD,DLAT,DLD,GART,GPAT4,GUCY1A1,IMPDH1,MMUT,NME4,NME6,PAICS,PANK3,PANK4,PDHA1,PDHB,PDHX,PDK2,PDK4,PPARA,PPARGC1A,PPAT,PRTFDC1,PTDSS1,PTPMT1,UGCG,VCP
GO:BP	mitochondrial electron transport, NADH to ubiquinone	GO:0006120	0.000145181	15	COQ9,ISCU,ND4,NDUFA10,NDUFA8,NDUFAF1,NDUFB6,NDUFB8,NDUFB9,NDUFS1,NDUFS2,NDUFS6,NDUFV1,PARK7,PINK1
GO:BP	ATP metabolic process	GO:0046034	0.000145868	50	ABCC6,ACAT1,AK1,AK5,ALDOC,APP,ATP1A2,ATP1B1,ATP5F1A,ATP5F1B,ATP5IF1,ATP5MC1,ATP5MC3,ATP5ME,ATP5PO,ATP6,CLPX,ENO3,GAPDH,GPAT4,GPD1,GPI,HK1,HK2,IER3,INSR,LOC100736765,LOC110255887,MLXIPL,MYH3,NDUFS1,NT5E,NUDT5,OGT,PARG,PFKM,PGAM2,PGK1,PKM,PPARA,PPARGC1A,PRKAG3,SLC25A25,TIGAR,TPI1,TREX1,TSPO,VCP,ZBTB20,ZBTB7A
GO:BP	ATP synthesis coupled electron transport	GO:0042773	0.000145957	28	BID,CCNB1,CDK1,CHCHD2,COA6,COQ9,COX4I1,COX5A,ISCU,LOC100524239,LOC100524873,ND4,NDUFA10,NDUFA8,NDUFAF1,NDUFB6,NDUFB8,NDUFB9,NDUFS1,NDUFS2,NDUFS6,NDUFV1,PARK7,PINK1,SDHAF2,UQCR10,UQCRC1,UQCRQ
GO:BP	glucose metabolic process	GO:0006006	0.000146622	48	ACADM,AKT2,ALDOC,APOD,ATF3,ATF4,BCKDK,C1QTNF3,CDS1,ENO3,FAM3C,FBP2,FOXO1,GAPDH,GPD1,GPI,HK1,HK2,IGFBP4,INSR,KAT2B,KLHL12,LEPR,MAPK14,MDH2,NCOA2,NLN,NPY1R,OGT,OMA1,PC,PDHA1,PDHB,PDK2,PDK4,PFKM,PGK1,PKM,PPARA,PPARGC1A,PPP1R3G,RORA,SESN2,SLC37A4,TIGAR,TPI1,WDTC1,ZNF692
GO:BP	cellular lipid catabolic process	GO:0044242	0.000147448	59	ABHD3,ABHD5,ACAD10,ACADL,ACADM,ACADS,ACADVL,ACAT1,ACOT8,ACOX2,AKT2,ALDH1L2,ASAH1,AUH,CPS1,CPT1B,CPT1C,CPT2,CRABP1,CRAT,DDHD2,DECR1,E4F1,ECH1,ENPP2,ETFA,ETFB,ETFDH,FAAH,GBA2,GCDH,HADH,HADHA,HADHB,HSD17B10,INPP5F,LIPE,LIPG,LOC100525350,LONP2,LPIN1,LPIN3,MFSD2A,PEX2,PLA2G4A,PLCG1,PLCG2,PLD1,PLD2,PNPLA2,PRDX6,PRKCD,SCARB1,SESN2,SGPL1,SIRT2,SMPD1,SMPDL3A,SMPDL3B
GO:BP	presynapse organization	GO:0099172	0.000150202	19	APP,CLSTN3,DVL1,EIF4G1,GPC4,LRFN5,LRP4,LRRC4B,LRRTM3,MDGA1,NLGN3,PCDH17,PCLO,PTPRD,SLITRK1,SLITRK2,SLITRK4,SLITRK5,SLITRK6
GO:BP	regulation of protein localization	GO:0032880	0.000150974	154	ABHD17C,ACTN2,ADRA2A,AFDN,AKT2,ANKRD1,ANKRD13A,ANO1,APOD,APOE,ARHGAP44,ATP2B4,ATP5IF1,BAG3,BAIAP3,BARD1,BCAP31,BMPER,BNIP3L,C1QTNF3,C2CD2L,C7H6ORF125,CCDC88A,CCN3,CCNE2,CCT6A,CD200,CDCA5,CDH2,CDK1,CDK5R1,CDT1,CENPJ,CEP131,CIB1,CLIP3,CLSTN3,CORO2B,CROCC,CTNNA1,DAB2,DDRGK1,DNAJC1,DVL1,DZIP1,EDNRA,EFCAB7,EGF,EPB41L2,EPHA3,ERBB2,ERP29,EZR,FRMD4A,FYN,FZD9,GBP1,GLI3,GNAI1,GPC2,GPC3,GPC4,GPSM2,GRIPAP1,H…
GO:BP	maintenance of location	GO:0051235	0.000155253	74	ABHD5,ABL1,ANKRD13C,APOE,ATP2A1,AUP1,BARD1,C3,CALM1,CAPN3,CASQ1,CASQ2,CCDC88A,CCL19,CDS1,CHCHD10,CRY2,DHRS7C,DIAPH1,DZIP1,ERO1A,FBN1,FBN2,FITM1,GPSM2,HK1,HK2,HRC,HSPA5,ITGAV,ITPR3,KDELR3,LCN2,LDAH,LETM1,LOC100511343,LTBP1,LYN,NFKBIA,NFKBIB,NR1H2,OSBPL8,PARK7,PINK1,PKD2,PLCG2,PLIN5,PNPLA2,PPARA,PRKD1,PTK2B,PTPRC,RYR2,SCARB1,SELENON,SLC30A2,SLC30A7,SOAT1,SQLE,SREBF2,SRI,STAT5B,TAPT1,TMEM38A,TMSB15A…
GO:BP	embryonic morphogenesis	GO:0048598	0.000155318	130	ABL1,ACVR1,ADM,ALDH1A2,AMOT,APAF1,ASB2,ATOH8,BCR,BMP7,CC2D2A,CCDC40,CCN1,CDON,CHRNA10,COL11A1,COL12A1,COL2A1,COL5A1,COL5A2,CPLANE1,CRABP2,CTHRC1,CUL3,DLL1,DUSP1,DVL1,EDNRA,EFNA1,ENG,EPHB2,EXT1,FBN1,FBN2,FGF9,FLRT3,FN1,FREM2,FZD2,GATA2,GATA3,GJA1,GLI2,GLI3,GPC3,GPI,HOXA3,HOXA5,HS2ST1,IFT140,IFT57,INTU,ITGA2,ITGA4,ITGA5,ITGAV,ITGB1,ITGB4,KCNQ4,KIF20B,KLF4,LAMA3,LAMB1,LAMB3,LIAS,LNPK,LRIG3,LRP4,LUZP…
GO:BP	negative regulation of cellular biosynthetic process	GO:0031327	0.000155345	277	ACADVL,ACOT8,AEBP1,AJUBA,ANKRD1,ARX,ATF3,ATF4,ATF5,ATOH8,ATP2B4,ATXN1,AURKB,BAG3,BCL11A,BCL3,BCL6,BCORL1,BEND6,BHLHE41,BIN1,BMP5,BMP6,BMP7,BRCA1,C1QTNF3,CALR,CAPN3,CAPRIN2,CBX2,CBX3,CBX4,CC2D1B,CDK5R1,CENPF,CHD3,CIPC,CITED1,CNOT6,CNOT6L,CPEB3,CPEB4,CREB3L1,CRY2,CRYM,CSDE1,CTC1,CUL3,CUX2,DAB2,DAPK1,DCP2,DDX3X,DEDD,DKK3,DNAJA3,DNAJC17,DNMT1,DNMT3B,DPF3,DUSP26,E2F1,E2F6,E2F7,E2F8,E4F1,EFNA1,EGR1,EHM…
GO:BP	sarcomere organization	GO:0045214	0.000155345	18	ACTN2,ANKRD23,CAPN3,CASQ1,CSRP2,FHOD3,FLNC,ITGB1,LMOD2,LOC100736765,MYOM2,MYOZ1,MYPN,PRKAR1A,SRF,TCAP,TNNT2,TPM1
GO:BP	extracellular matrix assembly	GO:0085029	0.000155345	18	AGT,ANTXR1,COL1A2,EMILIN1,FBLN5,FKBP10,LAMB1,LAMB3,LOC100737755,LOX,MYH11,PHLDB2,PXDN,QSOX1,RGCC,SOX9,TGFB1,THSD4
GO:BP	adaptive thermogenesis	GO:1990845	0.000156468	39	ACSL1,ADIPOR2,ARRDC3,ATF4,CPT2,DECR1,EBF2,EPAS1,ESRRG,FGF21,FH,G0S2,GRB10,HADH,IL15,IL18,KLHL12,LAMA4,LEPR,LGR4,MFN2,NR1H2,OGT,OMA1,OXTR,PDGFC,PLCL1,PLCL2,PPARGC1A,PPARGC1B,PRKAB2,RBPJ,RHEB,SLC25A4,STK11,UCP2,UCP3,ZBTB7B,ZNF423
GO:BP	ossification	GO:0001503	0.000157692	82	ACVR1,ADAMTS12,ADAMTS7,ASPN,ATF4,BAMBI,BMP6,BMP7,CALCR,CCN1,CCN4,CHRD,CHSY1,CITED1,COL1A2,COL2A1,CTHRC1,DCHS1,DDR2,DHRS3,EGR2,EXT1,FBN2,FBXO5,FGF18,FGF9,FIGNL1,FZD9,GLI2,GLI3,GPC3,IFT80,IGFBP5,IL6ST,INTU,JUNB,LGR4,LOX,LRP4,LTBP3,MAPK14,MDK,MEF2C,MEF2D,MMP14,MMP16,MMP2,MN1,MYF5,NOCT,OMD,PHEX,PHOSPHO1,PKDCC,PPARGC1B,PPP3CA,PRKD1,PTH1R,PTK2B,PTN,RBPJ,S1PR1,SBDS,SFRP2,SIK3,SMO,SOX11,SOX9,SPP1,SUCO,TA…
GO:BP	sulfur compound metabolic process	GO:0006790	0.000160128	79	ACACA,ACAT1,ACOT7,ACOT8,ACSL1,ACSL4,ACSM4,ACSM5,ACSS1,ACSS2,APIP,B4GALT4,BGN,CCNG1,CHPF,CHST1,CHST2,CHST3,CHSY1,CIAO3,CPS1,DCN,DLAT,DLD,DLST,DSE,EDNRA,ETHE1,EXT1,EXT2,GCLC,GGT5,GLCE,GLRX5,GPAT4,GSR,GSTA4,GSTM3,GSTZ1,GUSB,HAGH,HS2ST1,HS6ST1,HS6ST2,HSPA9,ISCU,LIAS,LOC100522551,LPCAT1,MAT2A,MICAL1,MMUT,MRI1,MTHFR,MVK,NFE2L2,NFS1,OGDH,OPLAH,OXSM,PARK7,PDHA1,PDHB,PDHX,PDK2,PDK4,PSAP,PTDSS1,PXYLP1,SGSH…
GO:BP	spindle organization	GO:0007051	0.000163561	54	ARHGEF10,ASPM,AURKB,CCNB1,CCNB2,CDC20,CDK1,CENPE,CENPH,CENPJ,CHD3,CKAP5,DLGAP5,EFHC1,ESPL1,EZR,FAM110A,FBXO5,GNAI1,GPSM2,HAUS5,HAUS6,KIF11,KIF15,KIF23,KIF2A,KIF3B,KIF4A,KIFC1,MAP1S,MAPRE1,MASTL,MYBL2,NDC80,NEK2,NTMT1,NUF2,PARP3,PLK1,RACGAP1,RGS14,SBDS,SEPTIN1,SPAG5,SPC25,SPICE1,STIL,TACC1,TACC3,TPX2,TRIM36,TUBB,TUBGCP4,TUBGCP6
GO:BP	response to lipid	GO:0033993	0.000166704	119	ABL1,ABL2,ACACA,ACSBG1,ADAM15,ADCY3,ADCY6,AHR,ALAS1,ALDH1A2,ANKRD1,ATM,ATP1A2,BCR,BMP6,BMP7,BRCA1,CALCOCO1,CALR,CASP9,CCL19,CD14,CD80,CITED1,CMPK2,CPS1,CRY2,CYP7B1,DAB2,DDRGK1,DUSP10,EPHA3,ERBIN,ESR1,ESRRA,ESRRG,FAM210B,FBXO32,FER,FES,FIBIN,GOT1,GRAMD1C,HADHB,IL12RB2,IL18,IRAK1,IRAK2,KLF4,KLF9,LIAS,LYN,MAP4K1,MAPK14,MAPKAPK2,MN1,MRC1,MSTN,MTDH,NCOA2,NFKBIA,NFKBIB,NFKBIL1,NOCT,NOS1,NOS3,NPC1,PARK7…
GO:BP	fatty acid beta-oxidation using acyl-CoA dehydrogenase	GO:0033539	0.00017101	8	ACAD10,ACADM,ACADS,ACADVL,ETFA,ETFB,ETFDH,GCDH
GO:BP	transforming growth factor beta receptor signaling pathway	GO:0007179	0.000171134	51	ACVR1,ASPN,BAMBI,CAV2,CD109,CITED1,COL1A2,COL3A1,DAB2,EMILIN1,ENG,FBN1,FBN2,FOS,HSPA5,HTRA1,HTRA3,IL17RD,ITGB6,LOX,LTBP1,LTBP3,MSTN,MTMR4,PBLD,PPARA,PPM1A,PTPRK,RASL11B,SLC2A10,SMAD2,SMAD9,SMURF1,SOX11,SPI1,SPRY2,SRC,STK11,STUB1,TGFB1,TGFB2,TGFB3,TGFBR1,TGFBR2,VASN,WFIKKN2,ZBTB7A,ZEB1,ZMIZ1,ZNF703,ZYX
GO:BP	DNA replication	GO:0006260	0.000171243	64	APITD1,ATR,BLM,BRCA2,CCNE2,CDC45,CDC6,CDT1,CHAF1A,CHTF18,CTC1,DBF4,DNAJA3,E2F7,E2F8,E4F1,EGF,EHMT2,EME1,ENDOG,ESCO1,FANCM,FBXO5,FEN1,GEN1,GINS3,JADE3,LIG1,MCM2,MCM3,MCM4,MCM5,MGME1,MMS22L,MRE11,NFIB,OBI1,ORC1,ORC3,PCLAF,POLA1,POLA2,POLD1,POLD2,POLE2,POLG,POLL,PRIM2,RAD51,RECQL4,RFC3,RFC5,RFWD3,RPA2,SAMHD1,SMARCA5,SUPT16H,TIMELESS,TONSL,TRAIP,TREX1,WDHD1,WRN,ZRANB3
GO:BP	response to transforming growth factor beta	GO:0071559	0.000171243	59	ACVR1,ANKRD1,ASPN,BAMBI,CAV2,CD109,CILP,CITED1,COL1A2,COL3A1,DAB2,EMILIN1,ENG,FBN1,FBN2,FNDC4,FOS,FYN,HSPA5,HTRA1,HTRA3,IL17RD,ITGB6,LOX,LTBP1,LTBP3,MEF2C,MSTN,MTMR4,PBLD,PDCD5,PDE3A,PPARA,PPM1A,PTPRK,RASL11B,SLC2A10,SMAD2,SMAD9,SMURF1,SOX11,SOX9,SPI1,SPRY2,SRC,STK11,STUB1,TGFB1,TGFB2,TGFB3,TGFBR1,TGFBR2,VASN,WFIKKN2,ZBTB7A,ZEB1,ZMIZ1,ZNF703,ZYX
GO:BP	cellular ketone metabolic process	GO:0042180	0.000172206	50	ACADVL,AKR1A1,AKT2,ATP2B4,BMP5,BMP6,BRCA1,COQ10A,COQ10B,COQ2,COQ3,COQ5,COQ6,COQ8A,COQ9,CYP1A1,DKK3,EGR1,FGFR4,FMO1,FMO2,GPD1,HAGH,HAGHL,HSD11B2,HSD17B10,KYAT1,KYAT3,LONP2,MFSD2A,MID1IP1,MLXIPL,NDUFA9,NMT1,NQO1,NQO2,NR1H2,OXCT1,PARK7,PDK2,PDK4,PNKD,PPARA,PPTC7,REST,SLC7A7,SOX9,STAT5B,TREX1,WDTC1
GO:BP	microtubule-based movement	GO:0007018	0.000172309	92	ACTR3,ADCY3,AP3M2,APP,ARL8B,ARPIN,ATP2B4,BBS12,BLOC1S1,BLOC1S4,CATSPER4,CCDC40,CCDC65,CENPE,CEP131,CFAP20,CLIP3,COPG2,DEFB1,DNAAF5,DNAH10,DRC1,DTNBP1,DYNC2I2,DYNLL1,DZIP1,EIF3J,FLOT2,FYCO1,IFT122,IFT140,IFT27,IFT43,IFT46,IFT57,IFT88,KIF11,KIF12,KIF14,KIF15,KIF18A,KIF18B,KIF1A,KIF1C,KIF20A,KIF20B,KIF21B,KIF22,KIF23,KIF24,KIF26B,KIF27,KIF2A,KIF2C,KIF3A,KIF3B,KIF4A,KIF5C,KIFC1,KLC2,KTN1,LZTFL1,MAK,M…
GO:BP	response to organonitrogen compound	GO:0010243	0.000173174	157	ACTN2,ADCY6,ADORA2A,AGTR2,AHR,AKAP6,AKT2,APLP1,APOE,APP,AQP11,ARHGEF2,ATF4,ATP2B4,ATXN3,AUP1,BCAP31,BLM,BRCA1,CACNB1,CAMK2A,CASP6,CASQ2,CAV2,CCDC47,CD9,CITED1,COL16A1,COL1A2,COL5A2,CPEB3,CPEB4,CRY2,CTNNA1,DIAPH1,DNAJB2,DNAJB9,DNAJC18,DNMT1,ECHDC3,ECPAS,EDNRA,EGR1,EHMT2,EPHA4,ERBIN,EXT1,EZH2,EZR,FER,FOXO1,FOXRED2,FYN,GHR,GKAP1,GNAI3,GNB5,GOT1,GPD1,GPR173,GRB10,HOMER1,HOMER2,IGFBP5,INSR,IRF5,IRS3,I…
GO:BP	regulation of cellular localization	GO:0060341	0.000176023	170	ABHD17C,ACTN2,ADRA2A,AFDN,AKT2,ANKRD1,ANKRD13A,ANO1,ANXA2,APOD,APOE,ARHGAP1,ARHGAP44,ATP2B4,ATP5IF1,BAG3,BAIAP3,BARD1,BCAP31,BMPER,BNIP3L,BVES,C1QTNF3,C2CD2L,C7H6ORF125,CCDC88A,CCN3,CCNE2,CCT6A,CD200,CDCA5,CDH2,CDK1,CDK5R1,CDT1,CENPJ,CEP131,CIB1,CLIP3,CLSTN3,CORO2B,CROCC,CTNNA1,DAB2,DDRGK1,DNAJC1,DVL1,DZIP1,EDNRA,EFCAB7,EGF,EPB41L2,EPHA3,ERBB2,ERP29,EZR,FRMD4A,FYN,FZD9,GBP1,GLI3,GNAI1,GPC2,GPC3,G…
GO:BP	positive regulation of protein localization	GO:1903829	0.00017635	87	ABHD17C,AKT2,ANKRD1,ANO1,ATP2B4,BAG3,BAIAP3,BCAP31,C1QTNF3,C2CD2L,CCDC88A,CCT6A,CDK1,CDK5R1,CDT1,CENPJ,CEP131,CIB1,CLIP3,CLSTN3,CORO2B,CROCC,DDRGK1,DZIP1,EFCAB7,EGF,EPB41L2,EPHA3,ERBB2,EZR,FRMD4A,FYN,GLI3,GNAI1,GPSM2,HCLS1,HSPA1L,ITGB1,KCNB1,KIF20B,LGALS3,LOC100512977,LOC100519808,LRP4,MAPK14,MAVS,MPC2,NANS,NDC80,NGFR,NR1H2,PARK7,PARP9,PDCD5,PDZK1,PFKM,PIK3R2,PLK3,PPM1A,PPP3CB,PRKCD,PRKCI,PRKD1,P…
GO:BP	regulation of nucleobase-containing compound metabolic process	GO:0019219	0.000178935	683	ABLIM3,ACTR3,ACVR1,ADAM8,ADNP,AEBP1,AFAP1L2,AGT,AHR,AIFM1,AJUBA,AKNA,ANKRD1,ANKRD2,ANXA2,APAF1,APOE,APP,ARHGEF2,ARNTL,ARX,ASXL3,ATAD2,ATF3,ATF4,ATF5,ATM,ATOH8,ATP1B3,ATP2B4,ATP5IF1,ATR,ATXN1,AURKB,BAG3,BAMBI,BBS7,BCAS3,BCL11A,BCL3,BCL6,BCL7B,BCL9,BCORL1,BEND6,BHLHE41,BIN1,BLM,BMP5,BMP6,BMP7,BRCA1,BRCA2,BRD3,BRIP1,CALCOCO1,CALCR,CALR,CAMK2A,CAMTA2,CAPN3,CARF,CARHSP1,CASK,CAT,CBX2,CBX3,CBX4,CC2D1B,…
GO:BP	regulation of cold-induced thermogenesis	GO:0120161	0.000178935	37	ACSL1,ADIPOR2,ARRDC3,ATF4,CPT2,DECR1,EBF2,EPAS1,ESRRG,FGF21,FH,G0S2,GRB10,HADH,IL15,IL18,KLHL12,LAMA4,LEPR,LGR4,MFN2,NR1H2,OGT,OMA1,OXTR,PDGFC,PLCL1,PLCL2,PPARGC1A,PPARGC1B,PRKAB2,RBPJ,RHEB,STK11,UCP2,ZBTB7B,ZNF423
GO:BP	cold-induced thermogenesis	GO:0106106	0.000178935	37	ACSL1,ADIPOR2,ARRDC3,ATF4,CPT2,DECR1,EBF2,EPAS1,ESRRG,FGF21,FH,G0S2,GRB10,HADH,IL15,IL18,KLHL12,LAMA4,LEPR,LGR4,MFN2,NR1H2,OGT,OMA1,OXTR,PDGFC,PLCL1,PLCL2,PPARGC1A,PPARGC1B,PRKAB2,RBPJ,RHEB,STK11,UCP2,ZBTB7B,ZNF423
GO:BP	postsynapse organization	GO:0099173	0.000178935	37	ABHD17C,APOE,ARHGAP39,ARHGAP44,ARHGEF9,BHLHB9,CAPRIN2,CDH2,CDK5R1,COLQ,CTNND2,CUX2,DLG4,DVL1,EFNA1,EGLN1,EPHA4,EPHA7,EPHB2,EPHB3,FYN,FZD9,GRID2,LRFN2,LRP4,LRP8,LRRC4,LRRC4B,LRRK2,NEFL,NLGN3,PAK3,PTPRD,PTPRS,VHL,WASF2,ZER1
GO:BP	regulation of epithelial to mesenchymal transition	GO:0010717	0.000181566	30	ACVR1,BAMBI,BMP7,DAB2,DACT3,EFNA1,ENG,EPHA4,EZH2,GATA3,HPN,IL17RD,KLHL12,MDK,PDPN,PHLDB2,RGCC,SDHAF2,SFRP2,SMAD2,SPRY2,TCF7L2,TGFB1,TGFB2,TGFB3,TGFBR1,TGFBR2,TIAM1,VASN,WWTR1
GO:BP	cellular response to abiotic stimulus	GO:0071214	0.00019621	68	AKT2,ANKRD1,ATM,ATR,AURKB,BAG3,BARD1,BDKRB2,BLM,BNIP3,BRCA1,BRCA2,CAPN3,CASP9,CHEK1,CRADD,CUL4B,DDX3X,EGR1,FAS,FIGNL1,GATA3,GNB5,HSF1,ITGB6,KDM1A,LDB3,LETM1,LOC100515171,LRRC8E,MAP3K14,MAP3K2,MAP3K20,MAPK14,MCOLN1,MDM2,MMP2,NET1,NFATC4,NOC2L,PBK,PKD2,POLD1,POLH,PRKCD,PTPRK,RAD51,RAD51AP1,RCSD1,RDH11,REST,RHNO1,RIPOR2,SCNN1A,SFRP2,SLC38A3,SMPD1,SOX9,SPIDR,STK11,TGFB1,TIMP1,TMEM109,TREX1,WNK3,WRN,Y…
GO:BP	cellular response to environmental stimulus	GO:0104004	0.00019621	68	AKT2,ANKRD1,ATM,ATR,AURKB,BAG3,BARD1,BDKRB2,BLM,BNIP3,BRCA1,BRCA2,CAPN3,CASP9,CHEK1,CRADD,CUL4B,DDX3X,EGR1,FAS,FIGNL1,GATA3,GNB5,HSF1,ITGB6,KDM1A,LDB3,LETM1,LOC100515171,LRRC8E,MAP3K14,MAP3K2,MAP3K20,MAPK14,MCOLN1,MDM2,MMP2,NET1,NFATC4,NOC2L,PBK,PKD2,POLD1,POLH,PRKCD,PTPRK,RAD51,RAD51AP1,RCSD1,RDH11,REST,RHNO1,RIPOR2,SCNN1A,SFRP2,SLC38A3,SMPD1,SOX9,SPIDR,STK11,TGFB1,TIMP1,TMEM109,TREX1,WNK3,WRN,Y…
GO:BP	positive regulation of cell junction assembly	GO:1901890	0.00020078	31	ABL1,ADGRB3,ADGRL2,AGT,BHLHB9,CLSTN2,CLSTN3,COL16A1,CUX2,DLG5,EPHB2,EPHB3,FLRT3,GRID2,KDR,LRRC4B,LRRN1,LRRN3,LRRTM3,NPHP4,PPM1F,PTPRD,PTPRJ,SLITRK1,SLITRK2,SLITRK4,SLITRK5,SLITRK6,SRPX2,TEK,TPBG
GO:BP	endocytosis	GO:0006897	0.00020078	114	ACKR3,ACKR4,ADM,AMPH,ANKFY1,ANKRD13A,ANKRD13B,ANXA2,AP3M2,APOE,APP,ARHGAP12,ATAD1,BIN1,C3,CACNG7,CALCRL,CAV2,CBL,CD14,CD151,CD5L,CD9,CLCN5,CLIP3,CLU,CSNK1G3,CTSL,CUBN,DAB2,DLL1,DNM1,EGF,EHD4,ENPP2,EPHA3,EZR,FCHO1,FCHSD2,FMR1,FNBP1,FNBP1L,GHR,GLO1,GPC3,GRK2,GULP1,HHIPL1,HIP1,HMMR,INPP5F,INSR,ITGAV,ITGB1,JPT2,LDLRAD3,LGALS3,LMBR1L,LOC100511343,LOC100523213,LOXL4,LRP4,LRP8,LRRK2,LYVE1,MAPKAPK2,MIB1,…
GO:BP	cellular response to transforming growth factor beta stimulus	GO:0071560	0.000205541	58	ACVR1,ANKRD1,ASPN,BAMBI,CAV2,CD109,CILP,CITED1,COL1A2,COL3A1,DAB2,EMILIN1,ENG,FBN1,FBN2,FOS,FYN,HSPA5,HTRA1,HTRA3,IL17RD,ITGB6,LOX,LTBP1,LTBP3,MEF2C,MSTN,MTMR4,PBLD,PDCD5,PDE3A,PPARA,PPM1A,PTPRK,RASL11B,SLC2A10,SMAD2,SMAD9,SMURF1,SOX11,SOX9,SPI1,SPRY2,SRC,STK11,STUB1,TGFB1,TGFB2,TGFB3,TGFBR1,TGFBR2,VASN,WFIKKN2,ZBTB7A,ZEB1,ZMIZ1,ZNF703,ZYX
GO:BP	amino acid metabolic process	GO:0006520	0.000208378	76	AARS1,AASDHPPT,ACAT1,ACCS,ACY1,ADHFE1,ALDH18A1,ALDH4A1,ALDH6A1,APIP,ASL,ASNS,ASS1,ATF4,ATP2B4,AZIN2,BCAT1,BCAT2,BCKDHA,BCKDHB,CARS1,CDS1,CPS1,CYP1A1,DCTPP1,DDO,DEDD,DLD,DLST,ENOSF1,ETFA,ETFB,FAH,FARSA,GARS1,GATB,GCLC,GFPT1,GFPT2,GGT5,GLUL,GOT1,GPT2,GSTZ1,HADHB,HIBADH,HSD17B10,IL4I1,KYAT1,KYAT3,LIPE,LOC100519130,LPCAT1,MARS1,MCCC2,MMUT,MRI1,MTHFR,NOS1,NOS3,NOXRED1,OAT,ODC1,OTC,PARK7,PCBD1,PLOD2,PM…
GO:BP	negative regulation of mitotic nuclear division	GO:0045839	0.00020883	20	ATM,AURKB,BMP7,BUB1,BUB1B,CCNB1,CDT1,CHEK1,FBXO5,GEN1,MTBP,NDC80,NME6,PLK1,RAD21,SPDL1,TEX14,TTK,ZWILCH,ZWINT
GO:BP	blood circulation	GO:0008015	0.000214959	90	ACE,ACTA2,ACTC1,ADCY6,ADM,ADRA1D,ADRA2A,ADRA2C,AGT,AGTR2,ANPEP,APOE,ARHGAP42,ATP1A2,ATP1B1,ATP2B4,BCR,BDKRB2,BIN1,BMP6,BVES,CACNA1D,CACNA1G,CALM1,CASQ2,COL1A2,CORO2B,COX1,CPS1,CPT1C,DLL1,DOCK5,EDN3,EDNRA,EMILIN1,EPAS1,ERAP1,ERAP2,EXT1,FLT1,GCLC,GJA5,GJC1,GRK2,HBEGF,HEY2,HRC,HRH1,IER3,KCNN2,LOC100736765,LVRN,MDM2,MEF2A,MKKS,MYL4,NAV2,NCALD,NOS1,NOS3,NPY1R,OXTR,PDE3A,PDE4B,PDE4D,PRCP,PTPRJ,RNF207,R…
GO:BP	axon extension	GO:0048675	0.000216393	29	ABL1,DCX,DIP2B,DVL1,EDNRA,EIF3J,FN1,ITGB1,LIMK1,MAP1B,MAP3K13,PLXNA3,PTPRS,SEMA3A,SEMA3E,SEMA3G,SEMA4F,SEMA5B,SEMA6A,SEMA6C,SEMA7A,SLIT1,SLIT2,SLIT3,SPG11,SRF,TWF2,ULK1,ZFYVE27
GO:BP	regulation of mitotic nuclear division	GO:0007088	0.000217791	32	ATM,AURKB,BMP7,BUB1,BUB1B,CAV2,CCNB1,CDCA2,CDT1,CHEK1,CUL3,CUL7,EGF,FBXO5,FBXW5,GEN1,INSR,KIF20B,MKI67,MTBP,NDC80,NME6,OBSL1,PLK1,RAD21,RGCC,SPDL1,SPHK1,TEX14,TTK,ZWILCH,ZWINT
GO:BP	response to nitrogen compound	GO:1901698	0.000218793	174	ACTN2,ADCY6,ADORA2A,AGRN,AGTR2,AHR,AKAP6,AKT2,APLP1,APOE,APP,AQP11,ARHGEF2,ATF4,ATP2B4,ATXN3,AUP1,BCAP31,BLM,BRCA1,CACNB1,CAMK2A,CASP6,CASQ2,CAV2,CCDC47,CCL19,CD9,CITED1,COL16A1,COL1A2,COL5A2,CPEB3,CPEB4,CPS1,CRY2,CTNNA1,DDI1,DDX1,DDX58,DIAPH1,DNAJB2,DNAJB9,DNAJC18,DNMT1,ECHDC3,ECPAS,EDNRA,EGLN1,EGR1,EHMT2,EPHA4,ERBIN,EXT1,EZH2,EZR,FER,FOXO1,FOXRED2,FYN,GHR,GKAP1,GNAI3,GNB5,GOT1,GPD1,GPR173,GRB10…
GO:BP	regulation of cellular response to stress	GO:0080135	0.000220732	133	ABL1,ACKR3,AJUBA,ANKRD1,APP,AQP11,ARHGEF2,ATF4,ATM,ATR,ATXN3,BCAP31,BCL7B,BDKRB2,BID,BRCA1,CASP9,CCL19,CD44,CEBPG,CHCHD2,CHEK1,CKB,CLU,COPS5,CORO2B,CUL4A,DDIAS,DDRGK1,DUSP1,DUSP10,DUSP3,ENDOG,EPHA4,ERP29,EYA2,EYA3,EZR,FAS,FBXO5,FIGNL1,FMR1,FOXM1,FOXO1,FXR1,FXR2,GADD45B,GPR37,GPS2,HDAC10,HDGFL2,HGF,HIC1,HSF1,IER3,INPP5F,ITSN1,KDM1A,KLF4,KLHL15,KLHL31,LANCL1,LETM1,LPCAT3,LRRK2,LYN,MAGI3,MAP3K10,MAP…
GO:BP	dephosphorylation	GO:0016311	0.000236831	86	AGTR2,BOD1,CALM1,CDC14A,CDC14B,CDC25B,CDCA2,CRY2,DLC1,DUSP1,DUSP10,DUSP26,DUSP29,DUSP3,EPHX2,EYA2,GFRA3,INPP5F,INPP5J,LHPP,LOC100620540,LRRCC1,MASTL,MGAT5,MTM1,MTMR1,MTMR10,MTMR4,NCEH1,PDP1,PINK1,PIP4P2,PLPP3,PLPPR4,PPARGC1B,PPM1A,PPM1B,PPM1F,PPM1J,PPM1L,PPM1M,PPP1R15A,PPP1R1B,PPP2R5A,PPP2R5B,PPP3CA,PPP3CB,PPP4R1,PPP5C,PPP6C,PPP6R2,PPTC7,PRKCD,PTPMT1,PTPN13,PTPN4,PTPN9,PTPRA,PTPRB,PTPRC,PTPRD,PTP…
GO:BP	carbohydrate biosynthetic process	GO:0016051	0.000237289	52	ACADM,ACAT1,AKR1A1,AKT2,ALDOC,ATF3,ATF4,B3GALNT1,B3GALT2,B3GNT3,C1QTNF3,CDS1,CHST15,EGF,EXT1,FAM3C,FBP2,FOXO1,GOT1,GPD1,GPI,GYG1,GYS1,HS2ST1,INSR,KAT2B,LEPR,LOC100737755,MDH2,NLN,OGT,PASK,PC,PDK2,PGK1,PHKG1,PPARA,PPARGC1A,PPP1R3A,PPP1R3B,PPP1R3C,PPP1R3D,PPP1R3G,PRKAG3,PTGES3,PTK2B,PTPMT1,SESN2,SLC37A4,TPI1,UGP2,ZNF692
GO:BP	regulation of monoatomic ion transport	GO:0043269	0.000240413	102	ABL1,ACTN2,AKAP6,ATP1B1,BEST1,BEST3,BIN1,CACNA1D,CACNA1G,CACNA1S,CACNB1,CACNG6,CACNG7,CALM1,CAPN3,CASK,CASQ1,CASQ2,CLDN10,CNTN1,COX17,CRBN,DDX23,DHRS7C,DIAPH1,EDNRA,EGF,EPHB2,FXYD1,FXYD2,FXYD6,FYN,GABRE,GNB5,GRAMD2A,HOMER1,HOMER2,HOMER3,HRC,IL16,ISCU,ITGB1,KCNA7,KCNAB2,KCNB1,KCNC1,KCNC4,KCND2,KCNG2,KCNIP2,KCNQ4,KCNQ5,KLHL24,LGALS3,LOC100515171,LOC100519808,LOC100627175,LYN,NEDD4L,NOS3,P2RY1,PACSI…
GO:BP	chemical homeostasis	GO:0048878	0.000260566	180	ABCA5,ABCC6,ABHD4,ABHD5,ABL1,ACACA,ACO1,ACOX2,ADIPOR2,ADRA2A,AFG3L2,AKAP11,ANGPTL4,ANO1,APOE,APP,AQP11,AQP7,ATF4,ATP1A2,ATP1B1,ATP1B3,ATP2A1,ATP2A3,ATP2B2,ATP2B3,ATP2B4,ATP7A,BAIAP3,BCAP31,BMP6,C1QTNF3,C2CD2L,CALM1,CAPN3,CASQ1,CASQ2,CBWD1,CCDC47,CCL19,CCN4,CIAO3,CLN6,CNR1,CRY2,CYBRD1,DDX3X,DHPS,DHRS7C,DIAPH1,DISC1,DUSP29,EDNRA,EGLN1,EPAS1,EPHX2,ERO1A,EXT1,FAM20A,FOXA3,FUNDC2,GLO1,GOT1,GPI,GRIK2,H…
GO:BP	pyruvate metabolic process	GO:0006090	0.000262422	35	ACAT1,ALDOC,APP,DLAT,DLD,ENO3,GAPDH,GPAT4,GPD1,GPI,HK1,HK2,IER3,INSR,LDHA,ME3,MLXIPL,OGT,PC,PDHA1,PDHB,PDHX,PDK2,PDK4,PFKM,PGAM2,PGK1,PKM,PPARA,PRKAG3,TIGAR,TPI1,TREX1,ZBTB20,ZBTB7A
GO:BP	positive regulation of mitotic cell cycle	GO:0045931	0.000262422	35	ABL1,APP,ASNS,BRCA2,CCNB1,CDC25B,CDCA5,CDK1,CDT1,CENPJ,CUL3,CUL4A,CUL4B,DDX3X,DTL,DUSP3,EIF4G1,FBXO5,HSF1,MDM2,MTA3,MTBP,PHB2,PLCB1,POLDIP2,RAD51B,RCC2,RGCC,SASS6,SPHK1,STAT5B,STIL,STOX1,UBE2C,USP2
GO:BP	DNA damage checkpoint signaling	GO:0000077	0.000262422	35	ATM,ATR,BLM,BRCA1,CDK1,CHEK1,CLSPN,CRADD,CUL4A,DOT1L,DTL,E2F1,EME1,FANCD2,FBXO31,FOXN3,IER3,MAP3K20,MAPK14,MDM2,MRE11,MRNIP,MSH2,PARP9,PBK,PHKG1,PLK1,RAD9B,RFWD3,RHNO1,RPA2,STT3A,THOC5,TREX1,USP28
GO:BP	regulation of growth	GO:0040008	0.000279285	105	ABL1,ADAM15,AFG3L2,APP,ARMC12,ARX,BCL6,BRCA1,CAPN3,CCN3,CCNB2,CIB1,CLSTN3,COLQ,CRABP2,DACT3,DCBLD2,DDX3X,DIP2B,DLL1,DNAJB2,DUSP10,EAF2,EIF4G1,EPB41L3,EPHA7,ERBB2,EZR,FGF9,FN1,FRZB,GAMT,GDF9,GHR,GPAT4,GPC3,HDGFL2,HEY2,HPN,IGFBP4,IGFBP5,INSR,KAZALD1,KIF14,LIMK1,LOC100736765,MAP3K13,MAPK14,MFSD2A,MKKS,MMP14,MSTN,MUL1,MYOZ1,NEDD4L,NME6,NPY1R,PI16,PLAA,PLCB1,PLXNA3,PPM1F,PTPRJ,PTPRS,RBPJ,RIMS1,RND2,SA…
GO:BP	regulation of postsynapse organization	GO:0099175	0.000279392	21	ABHD17C,APOE,ARHGAP44,BHLHB9,CAPRIN2,CDH2,CDK5R1,CUX2,EFNA1,EGLN1,EPHA4,EPHA7,FYN,GRID2,LRFN2,LRP8,LRRC4B,LRRK2,PTPRD,PTPRS,VHL
GO:BP	cell communication	GO:0007154	0.000282019	1198	ABL1,ABL2,ABR,ACE,ACKR3,ACKR4,ACSL1,ACTN2,ACVR1,ADAM11,ADAM12,ADAM15,ADAM22,ADAM8,ADAMTS12,ADAMTS15,ADAMTS20,ADAMTS6,ADCY2,ADCY3,ADCY4,ADCY6,ADCY9,ADCYAP1R1,ADGRA2,ADGRB2,ADGRB3,ADGRG1,ADGRG2,ADGRL1,ADGRL2,ADIPOR2,ADM,ADORA2A,ADRA1D,ADRA2A,ADRA2C,AEN,AFAP1,AFAP1L2,AFDN,AGRN,AGT,AGTR2,AHR,AIFM1,AJUBA,AKAP13,AKT1S1,AKT2,ALDH1A2,ALPK2,AMOT,ANGPT2,ANGPTL1,ANK3,ANKRD1,ANKRD13C,ANO1,ANO2,ANPEP,APAF1,AP…
GO:BP	cilium assembly	GO:0060271	0.000282019	85	ABLIM3,ACTR3,ARMC9,BBS2,BBS5,BBS7,CC2D2A,CCDC40,CCDC65,CCDC88A,CCP110,CDC14B,CENPJ,CEP131,CFAP20,CNTROB,CPLANE1,CPLANE2,CROCC,DCX,DISC1,DNAAF5,DRC1,DYNC2I2,DYNLL1,DZIP1,EHD4,FBF1,FNBP1L,FOXJ1,IFT122,IFT140,IFT43,IFT46,IFT57,IFT80,IFT88,INTU,IQCB1,KIAA0586,KIF24,KIF27,KIF3A,KIF3B,MAK,MAPRE1,MKKS,MKS1,MNS1,MPHOSPH9,NEK1,NEURL1,NUDCD3,ODAD4,ODF2,OFD1,PARVA,POC1A,POC1B,RABEP2,SEPTIN2,SEPTIN6,SEPTIN7,…
GO:BP	meiotic chromosome segregation	GO:0045132	0.000282022	32	ACTR3,APITD1,ATM,BRIP1,BUB1,CCNB2,CCNE2,EHMT2,EME1,ESPL1,FANCD2,FANCM,FBXO5,MASTL,MEIOB,MND1,MRE11,MSH4,NCAPH,NDC1,NDC80,NUF2,PLK1,PSMC3IP,PTTG1,SEPTIN1,SGO1,SGO2,SMC2,SMC4,TOP2B,TTK
GO:BP	purine nucleotide biosynthetic process	GO:0006164	0.000282354	58	ACACA,ACAT1,ACOT7,ACSL1,ACSS1,ACSS2,ADCY2,ADCY3,ADCY4,ADCY6,ADCY9,ADSL,AK1,AK3,AMPD1,AMPD3,ATIC,ATP5F1A,ATP5F1B,ATP5MC1,ATP5MC3,ATP5ME,ATP5PO,ATP6,CDS1,CHPT1,DCAKD,DLAT,DLD,GART,GPAT4,GUCA1B,GUCY1A1,IMPDH1,MMUT,NAMPT,NME4,NME6,NOS1,NOS3,PAICS,PANK3,PANK4,PDHA1,PDHB,PDHX,PDK2,PDK4,PPARA,PPARGC1A,PPAT,PRPS1,PRTFDC1,PTDSS1,PTPMT1,SLC4A7,UGCG,VCP
GO:BP	negative regulation of response to external stimulus	GO:0032102	0.000285813	80	ADORA2A,ANGPT2,ANXA2,APOE,BCR,C1QTNF3,CASK,CCN3,CD109,CD200,CD9,CLEC12B,CORO1B,DHX58,DPP4,DUSP1,DUSP10,DUSP3,DVL1,EPHA4,ERBIN,FNDC4,GATA3,GPS2,GRID2,GRIN3A,HGF,IER3,ILRUN,INPP5F,LPCAT3,LRFN5,LYAR,MDK,METRNL,MKKS,MUL1,MVK,MYOZ1,NFKBIL1,NMI,NPLOC4,NR1D2,NT5E,NUCB2,PARP14,PBK,PDGFA,PDGFRA,PHLDB2,PLXNA3,PPARA,PPM1B,PRKCD,PROS1,PTPRS,RGMA,ROBO1,RORA,SAMHD1,SEMA3E,SEMA3G,SEMA4F,SEMA5B,SEMA6A,SEMA6C,SEM…
GO:BP	connective tissue development	GO:0061448	0.000286046	62	ACTA2,ADAMTS12,ADAMTS7,ARRDC3,BGN,BMP7,CCN1,CCN3,CCN4,CD44,CHSY1,COL11A1,COL11A2,COL27A1,COL2A1,COL5A1,CREB3L2,DDRGK1,DYRK1B,EBF2,EXT1,FGF18,FGF9,GLI2,GLI3,HOXA3,HOXA5,IFT80,IL6R,LNPK,LOX,LTBP3,MAPK14,MDK,MEF2D,MKKS,MYCN,MYF5,NFIB,PKDCC,PPARGC1A,PTH1R,SFRP2,SIK3,SLC25A25,SOX9,SPART,SPI1,SRF,STC1,SULF1,SULF2,TAPT1,TGFB1,TGFBR1,TGFBR2,THBS3,UMODL1,VPS13B,WNT5B,ZBTB16,ZEB1
GO:BP	cellular response to organonitrogen compound	GO:0071417	0.000292387	111	ACTN2,ADCY6,AGTR2,AHR,AKAP6,AKT2,APLP1,APP,ARHGEF2,ATF4,ATP2B4,BLM,BRCA1,CACNB1,CAMK2A,CASP6,CASQ2,CAV2,COL16A1,COL1A2,COL5A2,CPEB3,CPEB4,CTNNA1,DIAPH1,DNMT1,ECHDC3,EDNRA,EHMT2,EPHA4,EZH2,EZR,FER,FOXO1,FYN,GHR,GKAP1,GNAI3,GNB5,GOT1,GPD1,GPR173,GRB10,IGFBP5,INSR,IRS3,ITGA4,KAT2B,LOC100511937,LPIN1,LPIN3,LRRK2,MDM2,MMP2,MSTN,NEURL1,NGFR,NR4A3,NSG1,OGT,P2RY1,PCSK9,PDE3A,PDE4B,PDGFC,PDGFD,PDGFRA,PDK2…
GO:BP	regulation of vesicle-mediated transport	GO:0060627	0.000297027	102	ACTN2,ADRA2A,AKT2,ANKFY1,ANKRD13A,ANKRD13B,ANXA2,APOE,ARHGAP1,ARHGAP44,ATAD1,BAIAP3,BCR,BIN1,BVES,C2,C3,CACNA1G,CALR,CASK,CBL,CD14,CD151,CLIP3,CLU,CNR1,DAB2,DLL1,DTNBP1,DVL1,EGF,EPHA3,EZR,FER,FES,FMR1,GLO1,GPC3,GRIN3A,GRIPAP1,HIP1,IL15,IL2RB,INPP5F,INSR,ITGAV,LGALS3,LOC100512977,LOC100625711,LRRK2,LYAR,LYN,MIB1,MICAL1,NR1H2,OPHN1,PACSIN3,PCSK9,PIP4P2,PKDCC,PLCG2,PLD1,PLD2,PPP3CA,PPP3CB,PREPL,PRKA…
GO:BP	cellular component assembly involved in morphogenesis	GO:0010927	0.000298608	33	ACTA1,ACTC1,ACTN2,ANKRD23,CAPN3,CASQ1,CD9,CNTN1,CSRP2,FHOD3,FLNC,ITGB1,ITGB4,LMOD2,LOC100736765,MEF2A,MYOM2,MYOZ1,MYPN,NEB,NRAP,PDGFRA,PGM5,PHLDB2,PRKAR1A,SRF,TBPL1,TCAP,TENM4,TMOD4,TNNT2,TPM1,VPS13B
GO:BP	hexose metabolic process	GO:0019318	0.000298608	56	ACADM,AKT2,ALDOC,APOD,ATF3,ATF4,BCKDK,C1QTNF3,CDS1,CHST1,CHST15,ENO3,FAM3C,FBP2,FOXO1,FUCA2,GALE,GAPDH,GPAT4,GPD1,GPI,HK1,HK2,IGFBP4,INSR,KAT2B,KLHL12,LEPR,MAN2A1,MAPK14,MDH2,MPI,NCOA2,NLN,NPY1R,OGT,OMA1,PC,PDHA1,PDHB,PDK2,PDK4,PFKM,PGK1,PKM,PMM1,PPARA,PPARGC1A,PPP1R3G,RORA,SESN2,SLC37A4,TIGAR,TPI1,WDTC1,ZNF692
GO:BP	embryonic organ development	GO:0048568	0.000298608	100	ACVR1,ADM,ALDH1A2,ASB2,ATF4,BCR,BMP7,CC2D2A,CCDC40,CCN1,CHRNA10,CITED1,COL11A1,COL2A1,CTHRC1,DLL1,DVL1,E2F7,E2F8,EDNRA,EFNA1,EGLN1,ENG,EPAS1,EPHB2,FBN1,FBN2,FBXW8,FGF9,FZD2,GATA2,GATA3,GLI2,GLI3,HEY2,HOXA3,HOXA5,HS6ST1,IFT140,IFT57,JUNB,KCNQ4,KDR,KIT,KRT8,LRIG3,MDFI,MFAP2,MIB1,MKS1,MMP14,MMP16,MTHFD1L,MYCN,MYF5,MYO7A,NOTCH2,PBX3,PBX4,PCDH12,PCSK5,PDGFC,PDGFRA,PKD2,PKDCC,PRDM1,PRELID2,PTK7,RBPJ,RI…
GO:BP	microtubule-based transport	GO:0099111	0.000299601	48	AP3M2,APP,ARL8B,ARPIN,BBS12,BLOC1S1,BLOC1S4,CCDC40,CEP131,CLIP3,COPG2,DTNBP1,DYNC2I2,DYNLL1,EIF3J,FLOT2,FYCO1,IFT122,IFT140,IFT27,IFT43,IFT46,IFT57,IFT88,KIF27,KIF3A,KIF3B,KIF5C,MAK,MAP1B,NEFL,ODAD4,SPG11,SPG7,SSX2IP,STAU2,STK11,SUN2,SYBU,TMEM201,TRAF3IP1,TRAK1,TTC21B,TTC26,TTLL1,TUB,WDR19,WDR35
GO:BP	inositol lipid-mediated signaling	GO:0048017	0.000306328	44	AGT,CAT,CBL,CSF3,DCN,EGF,ERBB2,ERBB3,EZR,FLT1,FN1,GATA3,HCLS1,HGF,IL18,INPP5F,INSR,KDR,NYAP1,OGT,PDGFA,PDGFC,PDGFD,PDGFRA,PIK3C2A,PIK3R2,PITPNM2,PLCB1,PLCD1,PLCD4,PLCL2,PLD1,PLD2,PRR5,PRR5L,PTPN13,ROR2,SEMA3E,SERPINE2,SIRT2,SOX9,TEK,TGFB2,UNC5B
GO:BP	respiratory system development	GO:0060541	0.000306328	55	ADAMTS2,ALDH1A2,CCDC40,CHI3L1,CTSZ,DLG5,EDA,EPAS1,EXT1,FGF1,FGF18,FGF9,FOXJ1,GLI2,GLI3,GPC3,HOXA5,HS6ST1,HSD11B1,IGFBP5,ITGB6,KDR,LOX,LTBP3,MAN2A1,MMP14,MSC,MYCN,NFIB,NKIRAS1,NOS3,ODAD4,PDGFRA,PDPN,PKDCC,PTGES3,PTK7,RAB3A,RBPJ,RCN3,SAV1,SELENON,SMAD2,SOX11,SOX9,SPRY2,SRF,TGFB1,TGFBR2,TIMELESS,TP73,TULP3,YWHAZ,ZFPM2,ZIC3
GO:BP	negative regulation of mitotic cell cycle phase transition	GO:1901991	0.000306328	44	ACVR1,ATM,AURKB,BLM,BRCA1,BUB1,BUB1B,CCNB1,CDC6,CDK1,CDK2AP2,CDT1,CHEK1,CLSPN,CRADD,DTL,E2F7,EZH2,FBXO31,FBXO5,FOXN3,GEN1,IER3,INIP,KLF4,MDM2,MRE11,MRNIP,NABP2,NDC80,ORC1,PKD2,PLK1,PLK3,RAD21,RFWD3,RGCC,RPA2,SPDL1,TEX14,TREX1,TTK,ZWILCH,ZWINT
GO:BP	negative regulation of MAPK cascade	GO:0043409	0.000306328	43	ABL1,AGT,APOE,ATF3,BMP7,DUSP1,DUSP10,DUSP26,DUSP29,DUSP3,EFNA1,EMILIN1,EPHA4,EPHB2,EZR,FBLN1,FOXM1,FOXO1,GBP1,GPS2,HMGCR,KLHL31,LYN,NDRG2,NF1,PAQR3,PBK,PIK3R2,PRKCD,PTPRC,PTPRJ,RANBP9,RAPGEF1,RGS14,RNF149,SEMA6A,SFRP2,SMPD1,SPRED2,SPRY2,TLR9,TNIP1,VRK3
GO:BP	regulation of endothelial cell migration	GO:0010594	0.000306328	43	ABL1,ADGRA2,AGT,ANGPT2,APOE,ATOH8,ATP2B4,ATP5F1A,BMPER,CALR,CIB1,CSNK2B,DCN,EFNA1,EGF,FGF1,FGF18,FGFR1,GATA2,GATA3,GPI,KDR,KLF4,MEF2C,MEOX2,MET,MMRN2,NF1,NOS3,PATZ1,PLPP3,PRCP,PRKD1,PTK2B,RGCC,ROCK2,RRAS,SLIT2,SPARC,SRPX2,STC1,TEK,VASH1
GO:BP	IMP biosynthetic process	GO:0006188	0.000306328	12	ADSL,AMPD1,AMPD3,ATIC,CHPT1,GART,GPAT4,PAICS,PPAT,PRTFDC1,PTPMT1,UGCG
GO:BP	protein localization to membrane	GO:0072657	0.000309408	118	ACTN2,AGRN,AKT2,ANK1,ANK3,ANO1,APOE,AQP11,ARHGAP44,ATAD1,ATP1B1,ATP2B4,BBS2,BID,BLZF1,CACNG7,CAPN3,CCDC47,CCDC88A,CDH2,CDK5R1,CIB1,CLIP3,COLQ,CPE,DAB2,DCHS1,DLG4,DVL1,EFCAB7,EFR3B,EHD4,EMC2,EMC3,EMC7,EPHA3,ERBB2,ERBIN,EZR,FLOT2,FRMPD1,FYN,FZD9,GBP1,GGA1,GGA2,GPC2,GPC3,GPC4,GRIPAP1,HSPA5,IFT80,ITGA4,ITGAL,ITGB1,ITGB7,KCNB1,LGALS3,LOC100519808,LRP4,LRRC4,LZTFL1,MMP14,MRAP2,NECTIN3,NPC1,NSG1,OPTN,OX…
GO:BP	regulation of canonical Wnt signaling pathway	GO:0060828	0.000315201	63	ADGRA2,APC2,APOE,BAMBI,BICC1,CAPRIN2,CCDC88C,CDH2,CDK14,CSNK1G3,CTHRC1,CTNND1,CTNND2,DAB2,DACT3,DDX3X,DKK3,EDA,EGF,EGR1,FAM53B,FGF9,FRZB,FZD9,GLI3,GPC3,INVS,KPNA1,LGR4,LMBR1L,LRP4,LRRK1,LRRK2,LYPD6,MAPK14,MDK,MKS1,NPHP4,PLEKHA4,PPM1A,PPM1B,PTK7,RAPGEF1,RBPJ,RECK,RSPO3,SDHAF2,SFRP2,SOX9,SRC,STK11,STK3,SULF2,TBL1XR1,TCF7L2,TMEM198B,TMEM9,TPBG,TTC21B,USP34,VCP,WLS,WWTR1
GO:BP	membrane organization	GO:0061024	0.000334695	146	ABCB1,ABCC1,AFG3L2,AKT2,ANKFY1,ANXA2,APOE,APOO,ARHGAP12,ARL8B,ATG9A,ATL2,ATP10A,ATP10D,ATP11B,ATP5IF1,ATP8B2,AURKB,AZIN2,BAIAP2L2,BID,BIN1,BNIP3,C2CD2L,C3,CAV2,CCDC47,CCDC88A,CD9,CDH2,CHCHD10,CHCHD3,CLU,COL5A1,COLQ,CORO1C,CTSL,CUL3,DHCR24,DLG4,DNM1,DVL1,EMC2,EMC3,EMC7,EYA2,FCHSD1,FCHSD2,FNBP1L,FZD9,GBA2,GHITM,GRAMD1C,GULP1,HK2,IER3,IMMT,IZUMO1,KCNIP2,KIF20A,LETM1,LMNB1,LMNB2,LOC100519098,LOC10052…
GO:BP	regulation of calcium ion transport	GO:0051924	0.000337503	51	ABL1,ATP1B1,BEST1,BIN1,CACNA1D,CACNB1,CACNG6,CALM1,CAPN3,CASK,CASQ1,CASQ2,DDX23,DHRS7C,DIAPH1,EGF,FYN,GNB5,GRAMD2A,HOMER1,HOMER2,HOMER3,HRC,IL16,LGALS3,LOC100627175,LYN,NOS3,PACSIN3,PDE4B,PKD2,PLCG2,PRKD1,PTK2B,REM1,RYR2,SELENON,SLN,SPG11,SRI,STAC3,STC1,STIM1,STIM2,TLR9,TMEM38A,TRDN,TRPC1,UBASH3B,VMP1,WNK3
GO:BP	negative regulation of ERK1 and ERK2 cascade	GO:0070373	0.000346962	22	ABL1,ATF3,DUSP10,DUSP26,DUSP29,DUSP3,EMILIN1,EPHA4,EPHB2,EZR,FBLN1,GBP1,LYN,NDRG2,PTPRC,RANBP9,RAPGEF1,SEMA6A,SPRY2,TLR9,TNIP1,VRK3
GO:BP	forebrain cell migration	GO:0021885	0.000346962	22	ADGRG1,ARX,CCDC141,CDK5R1,DCX,DISC1,EFHC1,GLI3,LAMB1,LRP8,LRRK2,MDGA1,OGDH,ROBO1,SLIT1,SLIT2,SRF,SRGAP2,SUN2,TYRO3,WDR47,ZMIZ1
GO:BP	fat cell differentiation	GO:0045444	0.0003476	56	ALDH6A1,ATAT1,ATF5,BBS12,BBS7,BMP7,BNIP3,C1QTNF3,CCN4,CDS1,CLIP3,DLK2,DUSP10,E2F1,EBF2,EGR2,ERO1A,FBXO9,FNDC5,FRZB,GATA2,GATA3,GPS2,KLF4,LAMA4,LAMB3,MAPK14,METRNL,MKKS,NOCT,OSBPL8,PDGFRA,PLCB1,PSMB8,RETREG1,RORA,SAV1,SFRP2,SIRT2,SORT1,STEAP4,STK3,TCF7L2,TMEM120A,TMEM120B,TRIO,TTC8,WIF1,WWTR1,ZBTB16,ZBTB7A,ZBTB7B,ZBTB7C,ZFPM2,ZNF385A,ZNF423
GO:BP	positive regulation of proteolysis involved in protein catabolic process	GO:1903052	0.00034799	37	ANKIB1,ARIH2,ATP5IF1,ATXN3,BBS7,BCAP31,CLU,DAB2,DDRGK1,DISC1,DNAJB2,DVL1,EGF,FBXW8,ITSN1,LRRK2,MDM2,PLK1,PLK3,PSMC1,PSMC2,PSMC3,PSMC5,PTK2B,RAD23A,RNF14,RNF144A,RNF217,SH3RF2,SIRT2,SMURF1,STUB1,TMEM259,TMTC3,USP13,VCP,ZYG11B
GO:BP	localization within membrane	GO:0051668	0.000350622	134	ACTN2,AGRN,AKT2,ANK1,ANK3,ANKRD50,ANO1,APOE,AQP11,ARHGAP1,ARHGAP44,ATAD1,ATP1B1,ATP2B4,BBS2,BID,BLZF1,BVES,CACNG7,CAPN3,CCDC47,CCDC88A,CDH2,CDK5R1,CIB1,CLIP3,COLQ,CPE,DAB2,DCHS1,DLG4,DVL1,EFCAB7,EFR3B,EHD4,EMC2,EMC3,EMC7,EPHA3,ERBB2,ERBIN,EZR,FLOT2,FRMPD1,FYN,FZD9,GBP1,GGA1,GGA2,GPC2,GPC3,GPC4,GRIPAP1,HSPA5,IFT80,INPP5F,ITGA4,ITGAL,ITGB1,ITGB7,KCNB1,LGALS3,LMNB1,LMNB2,LMTK2,LOC100519808,LRP4,LRRC…
GO:BP	signal transduction in response to DNA damage	GO:0042770	0.000355384	48	ABL1,ANKRD1,ATM,ATR,BCL3,BLM,BRCA1,BRCA2,CASP9,CD44,CDK1,CHEK1,CLSPN,CRADD,CUL4A,DOT1L,DTL,E2F1,E2F7,EME1,FANCD2,FBXO31,FOXM1,FOXN3,HIC1,IER3,KDM1A,MAP3K20,MAPK14,MDM2,MRE11,MRNIP,MSH2,PARP9,PBK,PHKG1,PLK1,RAD9B,RFWD3,RHNO1,RPA2,SESN2,SMYD2,STT3A,THOC5,TREX1,USP28,ZNF385A
GO:BP	negative regulation of protein polymerization	GO:0032272	0.000359851	24	AVIL,CAPG,CAPZA1,CAPZA2,CLIP3,CRACD,EPS8,FHOD3,KANK3,LMOD2,MAPRE1,MKKS,PRKCD,SLIT2,SPTAN1,SPTB,SSH1,STMN2,SVIL,TMOD4,TMSB15A,TMSB15B,TWF1,TWF2
GO:BP	microtubule depolymerization	GO:0007019	0.000366944	18	ARHGEF2,CIB1,CKAP2,KIF18A,KIF18B,KIF24,KIF2C,MAP1A,MAP1B,MAP1S,MID1IP1,NAV3,NCKAP5,NCKAP5L,SPEF1,STMN2,TPX2,WDR47
GO:BP	negative chemotaxis	GO:0050919	0.000366944	18	DPP4,EPHA7,FLRT3,ITGAV,LRTM1,PDGFA,PLXNA3,ROBO1,SEMA3E,SEMA3G,SEMA4F,SEMA5B,SEMA6A,SEMA6C,SEMA7A,SLIT1,SLIT2,SLIT3
GO:BP	positive regulation of kinase activity	GO:0033674	0.000368592	98	ABL1,ACE,ACSL1,ADAM8,ADRA2A,ADRA2C,AGT,AJUBA,ATP2B4,BTC,CAB39,CAB39L,CAMKK2,CCDC88A,CCL19,CCN1,CCNB1,CCNT2,CD40LG,CDC25B,CDK5R1,CENPE,CHI3L1,CIB1,CKS2,CLSPN,CLU,COPS8,DBF4,DDR2,DDX3X,EFNA1,EGF,EPHA3,EPHA4,EPHA7,EPHB2,EPHB3,EPHB4,ERBB2,ERBB3,ERP29,EZH2,FAM20A,FGF1,FGF18,FGFR1,FLT1,FZD10,GDF9,GPRC5B,IL18,INSR,IRAK1,KDR,KIF14,KIT,LRP8,LRRK2,LYN,MAP2K2,MAP3K10,MAP3K13,MASTL,MMD,MRE11,MUSK,NEURL1,NTRK…
GO:BP	tissue remodeling	GO:0048771	0.000370083	42	ABI3BP,ADAM8,BCR,CTHRC1,DDR2,DEF8,EDNRA,EPAS1,EXT1,HOXA3,IGFBP5,LEPR,LGR4,LRRK1,LTBP3,MDK,MDM2,MITF,MMP2,NOS3,NOTCH2,P3H4,PDK4,PLEKHM1,PPARGC1B,PPP3CA,PTH1R,PTK2B,PTN,RAB3D,RBPJ,RSPO3,S1PR1,SRC,SUCO,TCIRG1,TFRC,TGFB3,THBS4,TIMP1,TNFRSF11A,UBASH3B
GO:BP	cilium organization	GO:0044782	0.000374936	90	ABLIM3,ACTR3,ARMC9,BBS12,BBS2,BBS5,BBS7,CC2D2A,CCDC40,CCDC65,CCDC88A,CCP110,CDC14B,CENPJ,CEP131,CFAP20,CNTROB,CPLANE1,CPLANE2,CROCC,DCX,DISC1,DNAAF5,DRC1,DYNC2I2,DYNLL1,DZIP1,EHD4,FBF1,FNBP1L,FOXJ1,IFT122,IFT140,IFT27,IFT43,IFT46,IFT57,IFT80,IFT88,INTU,IQCB1,KIAA0586,KIF24,KIF27,KIF3A,KIF3B,MAK,MAPRE1,MKKS,MKS1,MNS1,MPHOSPH9,NEK1,NEURL1,NUDCD3,ODAD4,ODF2,OFD1,PARVA,PKD2,POC1A,POC1B,RABEP2,SEPTIN2…
GO:BP	vesicle-mediated transport	GO:0016192	0.000380628	276	ABL1,ACKR3,ACKR4,ACTN2,ADM,ADRA2A,AKT2,ALS2CL,AMPH,ANK1,ANKFY1,ANKRD13A,ANKRD13B,ANKRD50,ANXA11,ANXA2,ANXA8,AP1S1,AP3M2,AP4B1,AP5B1,APOE,APP,ARHGAP1,ARHGAP12,ARHGAP44,ARL8B,ARPIN,ATAD1,BAIAP3,BBS2,BCAP31,BCR,BIN1,BLOC1S1,BLZF1,BVES,C2,C3,CACNA1G,CACNG7,CALCRL,CALR,CASK,CAV2,CBL,CD14,CD151,CD5L,CD9,CDH2,CLCN5,CLIP3,CLU,CNIH1,CNR1,COPB1,COPE,COPG2,COPS5,CORO1C,CPLANE2,CREB3L2,CSNK1G3,CTSL,CUBN,CUL3…
GO:BP	trans-synaptic signaling	GO:0099537	0.00038721	125	ABL1,ACE,ADORA2A,ADRA2A,APBA3,APOE,APP,ATAD1,ATF4,BAIAP3,BCR,CACNA1G,CACNB1,CACNG7,CASK,CDC20,CDH11,CDH2,CHRNA1,CHRNA10,CHRNA3,CHRND,CHRNE,CLSTN2,CLSTN3,CNR1,CUX2,DDX23,DLG4,DLGAP4,DNM1,DTNBP1,DVL1,EFNB3,EGLN1,EGR3,EIF3J,EPHA4,EPHB2,EXT1,FYN,GABRE,GJC1,GLO1,GRID2,GRIK2,GRIN2D,GRIN3A,GRM4,GRM7,HOMER1,HOMER3,HRH1,ICMT,IGSF11,INSYN1,ITGB1,ITPR3,KCNB1,LRFN2,LRP8,LRRC4,LRRC4C,LRRK2,MYLK2,NEURL1,NFATC4…
GO:BP	protein localization to cell periphery	GO:1990778	0.00038967	76	ACTN2,AKT2,ANK1,ANK3,ARHGAP44,ATP1B1,ATP2B4,BBS2,BLZF1,CACNG7,CCDC88A,CDH2,CIB1,CLIP3,DAB2,DCHS1,DLG4,EFCAB7,EFR3B,EHD4,EPB41L2,EPHA3,EZR,FLOT2,GBP1,GGA1,GGA2,GNAI1,GPC4,GPSM2,GRIPAP1,IFT80,ITGB1,LGALS3,LZTFL1,MMP14,MRAP2,NECTIN3,NSG1,OPTN,PACS1,PDZK1,PIK3R2,PKDCC,PLEKHF1,PLK1,PPP2R5A,PREPL,PRKCI,PRKCZ,PTPN9,RAB10,RAB13,RAB34,RAB3D,RAB7A,RAB8B,RAMP1,RILPL1,ROCK2,SCN3B,SLC9A3R2,SQSTM1,STAC3,STX1B,…
GO:BP	telencephalon cell migration	GO:0022029	0.000392237	21	ADGRG1,ARX,CCDC141,CDK5R1,DCX,DISC1,EFHC1,GLI3,LAMB1,LRP8,LRRK2,MDGA1,OGDH,ROBO1,SLIT1,SLIT2,SRF,SRGAP2,SUN2,WDR47,ZMIZ1
GO:BP	response to hormone	GO:0009725	0.000394883	117	ACACA,ACSBG1,ACSL1,ACTN2,ADCY6,ADIPOR2,ADRA2A,AGTR2,AKT2,ATP1A2,BCAS3,BMP7,BRCA1,CALCOCO1,CALR,CAMK2A,CASP9,CAV2,CCL19,CITED1,CRY2,CSNK2B,CTSL,CYP7B1,DAB2,DDRGK1,ECHDC3,EDNRA,EGR1,ESR1,ESRRA,ESRRG,FBXO32,FER,FIBIN,FOXO1,GATA3,GCLC,GHR,GKAP1,GOT1,GPR173,GRB10,GSTM3,HCLS1,IGFBP5,INSR,IRS3,KAT2B,KIT,KLF9,KLHL12,LEPR,LMO2,LOC100511937,LPIN1,LPIN3,LYN,MAPK14,MEF2C,MKKS,MSTN,NCOA2,NOS1,NPC1,NR1D2,NR4A3…
GO:BP	brain development	GO:0007420	0.000397827	123	AARS1,ABCB6,ABL1,ADGRG1,AKNA,ALDH1A2,APAF1,APLP1,APOD,APP,ARX,ATAT1,ATF5,ATM,ATP1A2,BBS7,BCR,BMP7,BRCA2,BTBD3,CADM2,CCDC141,CDH2,CDK5R1,CDON,CENPF,CITED1,CNTN1,CORO1C,CPLANE1,DCX,DISC1,DLG5,DLL1,E2F1,EFHC1,EGF,EGR2,EPHA7,EPHB2,EPHB3,EXT1,EZH2,FAIM2,FANCD2,FOXJ1,FOXP2,FYN,GATA2,GLI2,GLI3,GRID2,HSPA5,ITGB1,KIF14,KIF27,LAMB1,LRP8,LRRK2,MDGA1,MDK,MEIS3,MFSD2A,MKKS,NANS,NDUFS4,NFIB,NIN,NNAT,NUMBL,ODAD…
GO:BP	anterograde trans-synaptic signaling	GO:0098916	0.000410083	124	ABL1,ACE,ADORA2A,ADRA2A,APBA3,APOE,APP,ATAD1,ATF4,BAIAP3,BCR,CACNA1G,CACNB1,CACNG7,CASK,CDC20,CDH11,CDH2,CHRNA1,CHRNA10,CHRNA3,CHRND,CHRNE,CLSTN2,CLSTN3,CNR1,CUX2,DDX23,DLG4,DLGAP4,DNM1,DTNBP1,DVL1,EFNB3,EGLN1,EGR3,EIF3J,EPHA4,EPHB2,EXT1,FYN,GABRE,GJC1,GLO1,GRID2,GRIK2,GRIN2D,GRIN3A,GRM4,GRM7,HOMER1,HOMER3,HRH1,ICMT,IGSF11,INSYN1,ITGB1,ITPR3,KCNB1,LRFN2,LRP8,LRRC4,LRRC4C,LRRK2,MYLK2,NEURL1,NFATC4…
GO:BP	chemical synaptic transmission	GO:0007268	0.000410083	124	ABL1,ACE,ADORA2A,ADRA2A,APBA3,APOE,APP,ATAD1,ATF4,BAIAP3,BCR,CACNA1G,CACNB1,CACNG7,CASK,CDC20,CDH11,CDH2,CHRNA1,CHRNA10,CHRNA3,CHRND,CHRNE,CLSTN2,CLSTN3,CNR1,CUX2,DDX23,DLG4,DLGAP4,DNM1,DTNBP1,DVL1,EFNB3,EGLN1,EGR3,EIF3J,EPHA4,EPHB2,EXT1,FYN,GABRE,GJC1,GLO1,GRID2,GRIK2,GRIN2D,GRIN3A,GRM4,GRM7,HOMER1,HOMER3,HRH1,ICMT,IGSF11,INSYN1,ITGB1,ITPR3,KCNB1,LRFN2,LRP8,LRRC4,LRRC4C,LRRK2,MYLK2,NEURL1,NFATC4…
GO:BP	neuron recognition	GO:0008038	0.000410243	15	APP,CDK5R1,CNR1,CNTN4,EFNB3,EMB,EPHA4,EPHB2,EPHB3,EXT1,MYOT,NEXN,NRCAM,ROBO1,YWHAZ
GO:BP	lipid catabolic process	GO:0016042	0.000417634	77	ABHD3,ABHD5,ACAD10,ACADL,ACADM,ACADS,ACADVL,ACAT1,ACOT7,ACOT8,ACOX2,ADRA2A,AKT2,ALDH1L2,APOE,ASAH1,AUH,BCAT2,CPS1,CPT1B,CPT1C,CPT2,CRABP1,CRAT,CYP27A1,DDHD2,DECR1,E4F1,ECH1,ENPP2,ENPP6,ETFA,ETFB,ETFDH,FAAH,GBA2,GCDH,HADH,HADHA,HADHB,HSD17B10,INPP5F,LIPE,LIPG,LOC100525350,LONP2,LPIN1,LPIN3,MFSD2A,OXCT1,PAFAH1B2,PAFAH1B3,PEX2,PLA1A,PLA2G4A,PLCB1,PLCD1,PLCD4,PLCE1,PLCG1,PLCG2,PLCL1,PLCL2,PLD1,PLD2,P…
GO:BP	positive regulation of transcription by RNA polymerase II	GO:0045944	0.000417634	234	ABLIM3,ACTR3,ACVR1,AHR,AKNA,ANXA2,APP,ARHGEF2,ARNTL,ASXL3,ATAD2,ATF3,ATF4,ATF5,ATM,BCAS3,BCL3,BCL9,BMP5,BMP6,BMP7,BRCA1,CALCOCO1,CAMTA2,CARF,CASK,CCN1,CCNT2,CCPG1,CDON,CEBPG,CHCHD2,CHD6,CITED1,CKAP2,COPS5,CREB3L1,CREB3L2,CREBRF,CSF3,CSRNP1,CSRNP3,DAB2,DCAF6,DCN,DDRGK1,DDX3X,DDX58,DLL1,DMRT2,DOT1L,DPF3,DVL1,E2F1,E2F7,E2F8,E4F1,EAF2,EBF2,EBF3,EFCAB7,EGLN1,EGR1,EGR2,EGR3,ELF4,ELK3,ELK4,ELL2,ENG,EPAS…
GO:BP	regulation of lipid metabolic process	GO:0019216	0.000420715	69	ABHD5,ACADVL,ADRA2A,AKT2,APOD,APOE,ASAH1,ASXL3,BMP5,BMP6,BRCA1,C3,CCL19,CCN1,DKK3,EGR1,EPHX2,FGF1,FGFR4,FLT1,FMO1,FMO2,GOLM1,GPS2,KLHL12,LACTB,LOC100510975,LONP2,LPCAT1,LPCAT3,LYN,MFSD2A,MID1IP1,MLXIPL,NCOA2,NR1D2,NR1H2,ORMDL1,ORMDL2,PDGFA,PDGFRA,PDK2,PDK4,PHB2,PIP4K2A,PIP4K2C,PLCG2,PLIN1,PNPLA2,PPARA,PPP2R5A,PRKCD,PSAP,PTK2B,REST,RORA,RUBCN,SCARB1,SLC27A1,SOX9,SPHK1,STAT5B,STUB1,TEK,TREX1,TTC39B…
GO:BP	negative regulation of phosphorylation	GO:0042326	0.000424659	79	ABL1,AGT,AJUBA,AKT1S1,APOE,BDKRB2,BMP7,CBL,CD109,CEP85,CIB1,CORO1C,DBNDD1,DTNBP1,DUSP1,DUSP10,DVL1,DYNLL1,EIF4G1,EMILIN1,ENG,EPHB2,FBLN1,GADD45B,GRB10,HGF,HMGCR,IER3,INPP5F,INPP5J,KAT2B,KLHL31,LRRK1,LRRK2,LYN,MICAL1,MLXIPL,MSTN,NCAPG2,NIBAN1,NTRK3,PAQR3,PARK7,PARP14,PBK,PIP4K2A,PIP4K2C,PKIG,PLK1,PLPP3,PPARA,PPM1F,PPP2R5A,PRDX3,PRKAR1A,PRKAR1B,PRKAR2A,PRKCD,PRKCZ,PRR5L,PTPN13,PTPRB,PTPRC,PTPRJ,RGS…
GO:BP	regulation of protein serine/threonine kinase activity	GO:0071900	0.00043082	81	ABL1,ACSL1,ADAM8,ADRA2A,AGT,AJUBA,APOE,ATP2B4,BLM,BMP7,CAB39,CAB39L,CCNB1,CCNB2,CCNB3,CCNE1,CCNE2,CCNG2,CCNL1,CCNT2,CD40LG,CDK5R1,CIB1,CKS2,DBF4,DDX3X,DTNBP1,DUSP1,DUSP10,EGF,EPHA4,ERBB2,ERP29,EZH2,FAM20A,FGF1,FGF18,FGFR1,FLT1,FZD10,GDF9,HMGCR,INSR,IRAK1,KAT2B,KIT,LRRK2,LYN,MAP2K2,MAP3K10,MAP3K13,MASTL,NTRK3,PAQR3,PARP16,PDGFA,PDGFC,PDGFD,PKD2,PLK1,PRKAG1,PRKAG3,PRKAR1A,PRKAR1B,PRKAR2A,PRKCD,PTPR…
GO:BP	positive regulation of peptidase activity	GO:0010952	0.000431883	46	AIFM1,ANTXR1,APAF1,ARHGEF2,ASPH,ATP2A3,BCAP31,BID,CASP9,CCN1,CLPX,COPS5,CRADD,CYFIP2,DAPK1,DDRGK1,DDX3X,DLC1,EFNA1,EPHA4,F3,FAM162A,FAS,FBLN1,FN1,HIP1,IFT57,LCK,LYN,MUL1,NANS,NGFR,PCOLCE,PCOLCE2,PDCD5,PPM1F,PSMD14,RCN3,REST,ROBO1,ROCK2,SENP1,SFRP2,UACA,VCP,WDR48
GO:BP	positive regulation of axonogenesis	GO:0050772	0.000439741	20	CRABP2,FN1,LIMK1,MAP3K13,MAP6,NEFL,NIN,PLXNA1,PLXNA2,PLXNA3,PLXNB3,PLXND1,RND2,ROBO1,SEMA7A,SLITRK1,SRF,STK11,TWF2,ZFYVE27
GO:BP	cerebellar cortex development	GO:0021695	0.000439741	20	AARS1,DLL1,EZH2,FAIM2,GLI2,GRID2,HSPA5,KIF14,MDK,OGDH,OPHN1,RORA,SERPINE2,SEZ6L2,SMO,TRNP1,TTC21B,TTLL1,UQCRQ,WHRN
GO:BP	positive regulation of Wnt signaling pathway	GO:0030177	0.000439741	39	ABL1,ADGRA2,BAMBI,CAPRIN2,CCN4,CRBN,CSNK1G3,DAB2,DDX3X,DISC1,EDA,EGF,FAM53B,FGF9,FZD9,GPC3,LGR4,LRRK1,LRRK2,LYPD6,MBD2,PLEKHA4,PPM1A,PPM1B,PTK7,RBPJ,RECK,RSPO3,SFRP2,SRC,SULF1,SULF2,TBL1XR1,TMEM198B,TMEM9,TTC21B,USP34,VCP,WLS
GO:BP	positive regulation of canonical Wnt signaling pathway	GO:0090263	0.000447034	32	ADGRA2,BAMBI,CAPRIN2,CSNK1G3,DDX3X,EDA,EGF,FAM53B,FGF9,FZD9,GPC3,LGR4,LRRK1,LRRK2,LYPD6,PLEKHA4,PPM1A,PPM1B,PTK7,RBPJ,RECK,RSPO3,SFRP2,SRC,SULF2,TBL1XR1,TMEM198B,TMEM9,TTC21B,USP34,VCP,WLS
GO:BP	positive regulation of intracellular signal transduction	GO:1902533	0.00045677	175	ABL1,ACKR3,ADAM8,ADGRG1,ADRA1D,ADRA2A,ADRA2C,AGT,AJUBA,AKAP13,ANKRD1,ANO2,APOE,APP,ARHGEF2,ARHGEF3,ARRDC3,ATM,ATR,BCAP31,BID,BMP6,BMPER,CALR,CAT,CAV2,CAVIN3,CBL,CCL19,CCL5,CD14,CD44,CDH2,CDON,CEP192,CHI3L1,CIB1,CSF3,CSPG4,DAB2,DCN,DDX1,DDX3X,DLG5,DOK5,EDA,EFNA1,EGF,ENG,EPHA4,ERBB2,ERBB3,ERP29,EZH2,F3,FGF1,FGF18,FGF21,FGFR1,FGFR4,FLT1,FN1,FNIP1,FYN,FZD10,GADD45B,GAPDH,GAREM1,GATA3,GDF9,GEN1,GPR137…
GO:BP	response to inorganic substance	GO:0010035	0.000457676	82	ABCB6,ABL1,ACO1,ADORA2A,ANXA11,ATP2B4,BLM,BMP6,BNIP3,CACNA1G,CALM1,CAPN3,CARF,CAT,CCL19,CPNE3,CPS1,CUTA,CYBRD1,DDI1,DLG4,EGLN1,EZH2,FIBIN,FOS,GPR37,HGF,HOMER1,HSF1,ITPR3,JUNB,KDR,LOC100625711,LRP11,LRRK2,MCOLN1,MEF2A,MET,NET1,NFATC4,NFE2L2,NOS3,NQO1,NT5E,OSER1,PAM,PARK7,PINK1,PKD2,PLCG2,PPIF,PPP3CA,PRDX3,PRKCD,RAD51,RASA4B,RASGRP2,RYR2,SCN5A,SLC25A12,SLC25A24,SLC30A2,SLC38A2,SLC41A1,SLC6A1,SMPD1,…
GO:BP	negative regulation of macromolecule biosynthetic process	GO:0010558	0.000470526	265	ACOT8,AEBP1,AJUBA,ANKRD1,ARX,ATF3,ATF4,ATF5,ATOH8,ATXN1,AURKB,BAG3,BCL11A,BCL3,BCL6,BCORL1,BEND6,BHLHE41,BIN1,BMP6,BMP7,BRCA1,CALR,CAPN3,CAPRIN2,CBX2,CBX3,CBX4,CC2D1B,CDK5R1,CENPF,CHD3,CIPC,CITED1,CNOT6,CNOT6L,CPEB3,CPEB4,CREB3L1,CRY2,CRYM,CSDE1,CTC1,CUL3,CUX2,DAB2,DAPK1,DCP2,DDX3X,DEDD,DKK3,DNAJA3,DNAJC17,DNMT1,DNMT3B,DPF3,DUSP26,E2F1,E2F6,E2F7,E2F8,E4F1,EFNA1,EGR1,EHMT2,EID1,EIF4A2,EIF4EBP1,EIF…
GO:BP	cellular lipid metabolic process	GO:0044255	0.000474653	192	ABHD3,ABHD4,ABHD5,ACACA,ACAD10,ACADL,ACADM,ACADS,ACADVL,ACAT1,ACOT7,ACOT8,ACOX2,ACSBG1,ACSL1,ACSL4,ACSM4,ACSM5,AGPAT4,AJUBA,AKT2,ALDH1A2,ALDH1L2,ALG10,ALG14,ALG8,ANKRD23,APOD,APOE,ASAH1,ATM,AUH,B3GALT2,B4GALT4,BRCA1,C3,CAT,CCN1,CDS1,CERKL,CHPT1,CLN6,COPE,COQ2,CPS1,CPT1B,CPT1C,CPT2,CRABP1,CRABP2,CRAT,CRYL1,CYP1A1,CYP2F1,DDHD2,DECR1,DHRS3,DHRS7,E4F1,ECH1,EFR3B,ENPP2,EPHX2,ETFA,ETFB,ETFDH,FAAH,FADS1…
GO:BP	regulation of ERK1 and ERK2 cascade	GO:0070372	0.000477425	63	ABL1,ACKR3,APIP,APOE,APP,ARHGEF2,ATF3,BMPER,CAVIN3,CCL19,CCL5,CCN1,CD44,CHI3L1,CIB1,DUSP10,DUSP26,DUSP29,DUSP3,EMILIN1,EPHA4,EPHA7,EPHB2,ERBB2,EZR,FAM83D,FBLN1,FGF1,FGF18,FGF21,FGFR4,FN1,GAREM1,GBP1,KDR,LOC100620540,LYN,NDRG2,NOTCH2,PDGFA,PDGFC,PDGFD,PDGFRA,PHB2,PRKCZ,PTK2B,PTPRC,RANBP9,RAPGEF1,ROS1,RRAS,SEMA6A,SEMA7A,SHC1,SPRY2,SRC,TEK,TLR9,TNFRSF11A,TNIP1,TPBG,VRK3,YWHAZ
GO:BP	aerobic electron transport chain	GO:0019646	0.000484257	24	COQ9,COX3,COX4I1,COX5A,ISCU,LOC100524239,LOC100524873,ND4,NDUFA10,NDUFA8,NDUFAF1,NDUFB6,NDUFB8,NDUFB9,NDUFS1,NDUFS2,NDUFS6,NDUFV1,PARK7,PINK1,SDHAF2,UQCR10,UQCRC1,UQCRQ
GO:BP	purine-containing compound biosynthetic process	GO:0072522	0.000485637	59	ACACA,ACAT1,ACOT7,ACSL1,ACSS1,ACSS2,ADCY2,ADCY3,ADCY4,ADCY6,ADCY9,ADSL,AK1,AK3,AMPD1,AMPD3,ATIC,ATP5F1A,ATP5F1B,ATP5MC1,ATP5MC3,ATP5ME,ATP5PO,ATP6,CDS1,CHPT1,DCAKD,DLAT,DLD,GART,GPAT4,GUCA1B,GUCY1A1,IMPDH1,MMUT,NAMPT,NME4,NME6,NOS1,NOS3,NT5E,PAICS,PANK3,PANK4,PDHA1,PDHB,PDHX,PDK2,PDK4,PPARA,PPARGC1A,PPAT,PRPS1,PRTFDC1,PTDSS1,PTPMT1,SLC4A7,UGCG,VCP
GO:BP	regulation of cell growth	GO:0001558	0.000494232	71	ABL1,ADAM15,ARMC12,BCL6,BRCA1,CCN3,CIB1,CLSTN3,CRABP2,DACT3,DCBLD2,DDX3X,DIP2B,DNAJB2,EAF2,EIF4G1,EPB41L3,EPHA7,ERBB2,FN1,FRZB,GDF9,HDGFL2,HPN,IGFBP4,IGFBP5,KAZALD1,KIF14,LIMK1,MAP3K13,MFSD2A,MMP14,MUL1,NEDD4L,NME6,PI16,PLAA,PLXNA3,PTPRJ,PTPRS,RIMS1,RND2,SEMA3A,SEMA3E,SEMA3G,SEMA4F,SEMA5B,SEMA6A,SEMA6C,SEMA7A,SERPINE2,SERTAD1,SESN2,SFRP2,SLIT2,SLIT3,SMURF1,SPART,SPHK1,SRF,STK11,SUPV3L1,SYT2,TAF9B…
GO:BP	negative regulation of mitotic cell cycle	GO:0045930	0.00049748	54	ABL1,ACVR1,ATM,AURKB,BLM,BMP7,BRCA1,BUB1,BUB1B,CCNB1,CDC6,CDK1,CDK2AP2,CDT1,CHEK1,CLSPN,CRADD,DTL,E2F7,EME1,EZH2,FANCD2,FBXO31,FBXO5,FOXN3,GEN1,IER3,INIP,KLF4,MAP3K20,MDM2,MRE11,MRNIP,MSH2,MTBP,NABP2,NDC80,NME6,ORC1,PBK,PHKG1,PKD2,PLK1,PLK3,RAD21,RFWD3,RGCC,RPA2,SPDL1,TEX14,TREX1,TTK,ZWILCH,ZWINT
GO:BP	cellular carbohydrate metabolic process	GO:0044262	0.000499981	68	ACADM,AKT2,B3GNT3,BCKDK,C1QTNF3,COQ3,ENOSF1,EXT1,FAM3C,FBP2,FGGY,FOXO1,GK,GK5,GOT1,GUSB,GYG1,GYS1,HK1,HK2,HS2ST1,IDH2,IER3,IGFBP4,IL6ST,INPP5J,INSR,KAT2B,KLHL12,LEPR,LOC100737755,NAGK,NCOA2,NLN,OGT,PASK,PCDH12,PDK2,PDK4,PFKM,PHKA1,PHKA2,PHKB,PHKG1,PPARA,PPIP5K1,PPP1CB,PPP1R3A,PPP1R3B,PPP1R3C,PPP1R3D,PPP1R3G,PRKAG3,PTGES3,PTK2B,PTPMT1,PYGL,PYGM,RB1CC1,RORA,SESN2,SHPK,SLC37A4,SYNJ2,TIGAR,UGP2,XYLB,…
GO:BP	cellular response to radiation	GO:0071478	0.000522402	45	AKT2,ATM,ATR,AURKB,BARD1,BLM,BRCA1,BRCA2,CASP9,CHEK1,CUL4B,EGR1,FIGNL1,GATA3,GNB5,HSF1,ITGB6,KDM1A,LDB3,MAP3K20,MAPK14,MDM2,MMP2,NET1,NFATC4,NOC2L,PBK,POLD1,POLH,PRKCD,PTPRK,RAD51,RAD51AP1,RDH11,RHNO1,SFRP2,SMPD1,SPIDR,STK11,TGFB1,TIMP1,TMEM109,TREX1,WRN,ZBTB1
GO:BP	actin filament bundle assembly	GO:0051017	0.000540349	41	ABL1,ARHGEF10,ARHGEF10L,ASAP3,BAIAP2L2,CCDC88A,CORO1B,CORO2B,CUL3,DLC1,EPS8,EZR,FAM171A1,FHOD1,FSCN1,LIMK1,MET,MICAL1,MKKS,PHLDB2,PIK3R2,PLS3,PPM1F,RAPGEF3,RGCC,RHOD,RHPN2,ROCK2,SRC,SRF,SWAP70,SYNPO2,SYNPO2L,TESK1,TGFB3,TGFBR1,TMEFF2,TTC8,WASF2,XIRP2,ZYX
GO:BP	protein-containing complex disassembly	GO:0032984	0.000541496	60	ACTN2,ARHGEF2,AVIL,BNIP3,CALCOCO2,CAPG,CAPZA1,CAPZA2,CFL1,CIB1,CKAP2,CRACD,DNAJC17,DSTN,EPS8,ETF1,FYCO1,GSPT2,KIF18A,KIF18B,KIF24,KIF2C,LIX1,LIX1L,LMOD2,MAP1A,MAP1B,MAP1LC3A,MAP1LC3B,MAP1S,MCOLN1,MICAL1,MICAL3,MID1IP1,MTRF1,NAV3,NCKAP5,NCKAP5L,NES,NOSTRIN,PLEKHH2,RUBCN,SH3GL3,SHFL,SPEF1,SPTAN1,SPTB,STMN2,SUPT16H,SVIL,SWAP70,TMOD4,TPX2,TWF1,TWF2,VAMP8,VCP,VMP1,VPS33A,WDR47
GO:BP	negative regulation of actin filament polymerization	GO:0030837	0.000551968	21	AVIL,CAPG,CAPZA1,CAPZA2,CRACD,EPS8,FHOD3,KANK3,LMOD2,MKKS,PRKCD,SLIT2,SPTAN1,SPTB,SSH1,SVIL,TMOD4,TMSB15A,TMSB15B,TWF1,TWF2
GO:BP	cellular response to ionizing radiation	GO:0071479	0.000553818	25	ATM,ATR,BARD1,BLM,BRCA1,BRCA2,EGR1,FIGNL1,GATA3,HSF1,ITGB6,KDM1A,MAP3K20,MAPK14,MDM2,NET1,RAD51,RAD51AP1,RHNO1,SFRP2,SPIDR,TGFB1,TMEM109,TREX1,WRN
GO:BP	regulation of blood circulation	GO:1903522	0.000560115	50	ADM,ADRA1D,ADRA2A,ADRA2C,AGT,ARHGAP42,ATP1A2,ATP1B1,ATP2B4,BIN1,BVES,CACNA1D,CACNA1G,CALM1,CASQ2,COX1,CPT1C,DOCK5,EDN3,EDNRA,EPAS1,GJA5,GJC1,GRK2,HBEGF,HEY2,HRC,HRH1,KCNN2,LOC100736765,MDM2,MEF2A,MYL4,NOS3,PDE4B,PDE4D,RNF207,RYR2,SCN1B,SCN2B,SCN3B,SCN5A,SLC4A3,SMTNL2,SRI,STC1,TBX18,TGFB2,TMEM38A,TNNT2
GO:BP	regulation of proteolysis involved in protein catabolic process	GO:1903050	0.000562514	55	ANKIB1,APOE,AQP11,ARAF,ARIH2,ATP5IF1,ATXN3,BBS7,BCAP31,CKB,CLU,DAB2,DDRGK1,DISC1,DNAJB2,DVL1,EFNA1,EGF,EPHA4,FBXW8,ITSN1,LRRK2,MDM2,NUDT15,OGT,OPHN1,PARK7,PBK,PITHD1,PLK1,PLK3,PSMC1,PSMC2,PSMC3,PSMC5,PSMD14,PTK2B,RAD23A,RNF14,RNF144A,RNF217,RYBP,SH3RF2,SIRT2,SMURF1,STUB1,TMEM259,TMTC3,UBXN1,USP13,USP19,USP25,VCP,XPO1,ZYG11B
GO:BP	ventricular septum development	GO:0003281	0.000566924	23	ACVR1,CCN1,CPLANE1,EGLN1,FZD2,GATA3,GJA5,HEY2,LUZP1,MDM2,NOS3,NSD2,PRDM1,PTK7,RBM15,RBPJ,SAV1,SLIT3,SOX11,TGFBR1,TGFBR2,XIRP2,ZFPM2
GO:BP	regulation of developmental growth	GO:0048638	0.000572522	62	ABL1,AFG3L2,APP,ARX,CAPN3,COLQ,CRABP2,DIP2B,DLL1,DUSP10,EPHA7,EZR,FGF9,FN1,GAMT,GHR,GPAT4,HEY2,INSR,LIMK1,LOC100736765,MAP3K13,MAPK14,MFSD2A,MKKS,MSTN,MUL1,MYOZ1,NEDD4L,NPY1R,PI16,PLAA,PLCB1,PLXNA3,PTPRS,RBPJ,RIMS1,RND2,SAV1,SEMA3A,SEMA3E,SEMA3G,SEMA4F,SEMA5B,SEMA6A,SEMA6C,SEMA7A,SGPL1,SMO,SMURF1,SPART,SRF,STAT5B,STK3,SYT2,TGFBR1,TP73,TWF2,WWC2,YBX3,ZFPM2,ZFYVE27
GO:BP	cellular nitrogen compound biosynthetic process	GO:0044271	0.000575678	816	AARS1,ABCB6,ABLIM2,ABLIM3,ACACA,ACADM,ACAT1,ACO1,ACOT7,ACSL1,ACSS1,ACSS2,ACTR3,ACVR1,ADAM8,ADCY2,ADCY3,ADCY4,ADCY6,ADCY9,ADNP,ADSL,AEBP1,AFAP1L2,AGT,AHR,AJUBA,AK1,AK3,AK5,AKNA,ALAS1,ALAS2,AMPD1,AMPD3,ANKRD1,ANKRD2,ANXA2,APLP1,APOE,APP,ARHGEF2,ARNTL,ARX,ASAH1,ASL,ASNS,ASS1,ASXL3,ATAD2,ATF3,ATF4,ATF5,ATIC,ATM,ATOH8,ATP1B3,ATP2B4,ATP5F1A,ATP5F1B,ATP5IF1,ATP5MC1,ATP5MC3,ATP5ME,ATP5PO,ATP6,ATXN1,AURKB…
GO:BP	calcium ion transport	GO:0006816	0.000577905	84	ABL1,AFG3L2,ATP1B1,ATP2A1,ATP2A3,ATP2B2,ATP2B3,ATP2B4,BEST1,BIN1,CACHD1,CACNA1D,CACNA1G,CACNA1S,CACNB1,CACNG1,CACNG6,CACNG7,CALCRL,CALM1,CAPN3,CASK,CASQ1,CASQ2,CATSPER4,CCL19,DDX23,DHRS7C,DIAPH1,EDNRA,EGF,ERO1A,FYN,GNB5,GRAMD2A,GRIN2D,GRIN3A,HOMER1,HOMER2,HOMER3,HRC,IL16,ITGAV,ITPR3,LETM1,LGALS3,LOC100627175,LYN,MCOLN1,NOS3,PACSIN3,PDE4B,PKD2,PLCG2,PPP3CA,PRKD1,PTK2B,PTPRC,RAMP1,REM1,RYR2,SEC61A1…
GO:BP	negative regulation of cell differentiation	GO:0045596	0.000581472	121	ABCA5,ADAMTS12,ADAMTS7,APP,BAMBI,BBS12,BCL6,BCL7B,BHLHE41,BMP7,CALR,CCN3,CCN4,CCNB1,CCNB2,CHRD,CIB1,CITED1,CNTN4,COL5A1,COL5A2,CTNNA1,CUL4A,DACT3,DIP2B,DLL1,DNMT1,DPYSL5,E2F1,EFNA1,EFNB3,EPHA4,EPHA7,EPHB2,ERBB2,EZH2,FBN1,FOXJ1,FST,GATA2,GATA3,GDF11,GLI2,GLI3,GPS2,HOXA5,HPN,HSPA9,IGFBP5,IL17RD,IL18,IQCB1,ITGAV,ITGB1,KLF13,KLHL12,LRP4,LTBP3,LYN,MBNL3,MDK,MIB1,MSTN,MYCN,NANS,NFATC1,NFATC3,NFATC4,NFE…
GO:BP	regulation of transmembrane receptor protein serine/threonine kinase signaling pathway	GO:0090092	0.000601544	64	ABL1,ACVR1,ASPN,BAMBI,BMP5,BMP6,BMP7,BMPER,CAV2,CCN1,CCN3,CD109,CHRD,CILP,CSNK2B,DAB2,EMILIN1,ENG,FBN1,FBN2,FGF9,FST,GDF11,GDF9,GPC3,HSPA5,HTRA1,HTRA3,IGSF1,IL17RD,KCP,KDR,LOX,LTBP1,NEO1,NOTCH2,NUP93,PBLD,PELO,PPARA,PPM1A,RASL11B,RBPJ,RGMA,RNF165,SFRP2,SLC2A10,SMAD2,SMURF1,SOX11,SPART,SPRY2,STK11,STUB1,SULF1,TGFBR1,TGFBR2,TMEM53,VASN,WFIKKN2,ZBTB7A,ZEB1,ZNF423,ZNF703
GO:BP	sprouting angiogenesis	GO:0002040	0.000607048	34	ABL1,ADGRA2,BMPER,CIB1,CREB3L1,DLL1,E2F7,E2F8,EGR3,EPHB4,FGF1,GATA2,ITGA5,ITGB1,KDR,KLF4,LOC100511937,MEOX2,MMRN2,NAXE,NGFR,PARVA,PKM,PTK2B,RECK,ROBO1,RSPO3,SEMA3E,SEMA6A,SLIT2,SRF,SRPX2,TEK,VSTM4
GO:BP	regulation of muscle system process	GO:0090257	0.000610657	46	ADRA2A,ADRA2C,ARHGAP42,ATP1A2,ATP1B1,ATP2A1,ATP2B4,BIN1,CALM1,CASQ1,CASQ2,DOCK5,FBXO32,GJA5,GOLT1B,GRK2,GTF2IRD1,HRC,IGFBP5,LMCD1,LOC100620992,MEF2A,MYLK2,MYMK,NOS3,PDE4B,PDE4D,PDE9A,PI16,PPP3CA,PRKAG3,RNF207,RYR2,SCN4A,SCN5A,SELENON,SLC8A3,SPHK1,SRF,SRI,STC1,TMEM38A,TNFRSF1B,TNNT2,TRPC1,TWF1
GO:BP	regulation of cellular component size	GO:0032535	0.000617937	74	ABL1,ACTN2,AKT1S1,AQP11,ARHGAP5,ARPC5,AVIL,BAIAP2L2,BIN1,CAPG,CAPZA1,CAPZA2,CDC42EP3,CRABP2,CRACD,CSF3,CYFIP2,CYRIB,DIP2B,DSTN,EPHA7,EPS8,ESAM,EZR,FCHSD1,FCHSD2,FER,FHOD3,FN1,GBA2,HCLS1,IQGAP3,KANK3,LIMK1,LMOD2,LRRC8E,MAP3K13,MKKS,NEFL,PAK3,PIK3R2,PLEKHH2,PLXNA3,PPP1R15A,PRKCD,PTK2B,PTPRS,RB1CC1,RND2,SEMA3A,SEMA3E,SEMA3G,SEMA4F,SEMA5B,SEMA6A,SEMA6C,SEMA7A,SLIT2,SPART,SPTAN1,SPTB,SRF,SSH1,SVIL,SWA…
GO:BP	positive regulation of RNA biosynthetic process	GO:1902680	0.000625957	302	ABLIM3,ACTR3,ACVR1,AFAP1L2,AGT,AHR,AKNA,ANKRD1,ANXA2,APOE,APP,ARHGEF2,ARNTL,ASXL3,ATAD2,ATF3,ATF4,ATF5,ATM,ATOH8,BAMBI,BCAS3,BCL3,BCL9,BLM,BMP5,BMP6,BMP7,BRCA1,BRCA2,CALCOCO1,CAMTA2,CAPN3,CARF,CASK,CCDC124,CCN1,CCNT2,CCPG1,CDON,CEBPG,CENPJ,CHCHD10,CHCHD2,CHD6,CHURC1,CITED1,CKAP2,CNOT6,COPS5,CREB3L1,CREB3L2,CREB5,CREBRF,CSF3,CSRNP1,CSRNP3,DAB2,DCAF6,DCN,DDRGK1,DDX3X,DDX58,DLL1,DMRT2,DOT1L,DPF3,DVL…
GO:BP	striated muscle contraction	GO:0006941	0.000646306	42	ATP1A2,ATP1B1,ATP2A1,BIN1,CACNA1D,CACNA1S,CALM1,CASQ1,CASQ2,CHRNA1,GJA5,GRK2,HOMER1,KCNN2,LOC100736765,LOC110255887,MYH14,MYH3,MYL4,MYLK2,PDE4B,PDE4D,PGAM2,RCSD1,RNF207,RYR2,SCN1B,SCN2B,SCN3B,SCN4A,SCN4B,SCN5A,SGCD,SLC8A3,SRI,STAC3,STC1,TCAP,TMEM38A,TNNC2,TNNT2,TPM1
GO:BP	positive regulation of phosphatidylinositol 3-kinase signaling	GO:0014068	0.000651826	24	AGT,CAT,CBL,CSF3,DCN,EGF,FLT1,FN1,HCLS1,HGF,IL18,INSR,KDR,PDGFA,PDGFC,PDGFD,PRR5,PRR5L,ROR2,SEMA3E,SOX9,TEK,TGFB2,UNC5B
GO:BP	negative regulation of protein depolymerization	GO:1901880	0.000651826	24	ARHGEF2,AVIL,CAPG,CAPZA1,CAPZA2,CIB1,CKAP2,CRACD,EPS8,LMOD2,MID1IP1,NAV3,PLEKHH2,SPEF1,SPTAN1,SPTB,STMN2,SVIL,SWAP70,TMOD4,TPX2,TWF1,TWF2,WDR47
GO:BP	proteolysis involved in protein catabolic process	GO:0051603	0.000672384	160	ADAMTS12,ADAMTS7,ANKIB1,APOE,APPBP2,AQP11,ARAF,ARIH2,ASB2,ATP5IF1,ATXN3,AUP1,BBS7,BCAP31,C1H18ORF25,CACHD1,CBL,CCDC47,CCNF,CDC20,CKB,CLPX,CLU,CRBN,CTSC,CTSL,CTSW,CTSZ,CUL3,CUL4A,CUL4B,CUL5,CUL7,DAB2,DCAF11,DDI1,DDRGK1,DISC1,DNAJB2,DNAJB9,DNAJC18,DTL,DVL1,ECPAS,EFNA1,EGF,ELOC,ENC1,EPHA4,FAP,FBXL21,FBXL4,FBXL7,FBXO31,FBXO9,FBXW5,FBXW8,FOXRED2,HECTD3,HERC6,HSPA5,IDE,ITSN1,KCTD6,KEAP1,KIF14,KLHDC3,KL…
GO:BP	regulation of protein binding	GO:0043393	0.000675315	49	ABL1,ACE,ADAM15,ANXA2,APOE,APP,ATP2A3,AURKB,BAMBI,CBLB,CDON,CRMP1,CSF3,CTHRC1,CTSZ,DAB2,DISC1,DNAJB2,DTNBP1,DVL1,DZIP1,IDE,IFIT2,ITGA4,KDM1A,LFNG,LOX,LRRK2,MAPRE1,MFNG,NES,NFATC4,PARK7,PCSK9,PLCL1,PLCL2,PLK1,PLXND1,RGMA,SRC,STING1,STK3,STUB1,TCF7L2,TEX14,TGFBR1,TIAM1,UBASH3B,WFIKKN2
GO:BP	bone remodeling	GO:0046849	0.00067635	27	ADAM8,CTHRC1,DEF8,EXT1,LEPR,LGR4,LRRK1,LTBP3,MDK,MITF,NOTCH2,P3H4,PDK4,PLEKHM1,PPARGC1B,PTH1R,PTK2B,PTN,RAB3D,S1PR1,SRC,SUCO,TCIRG1,TFRC,TGFB3,TNFRSF11A,UBASH3B
GO:BP	positive regulation of DNA-binding transcription factor activity	GO:0051091	0.00068568	61	ADAM8,APP,ARHGEF2,CAMK2A,CAPN3,CAT,CD200,CD40LG,CIB1,CLU,COPS5,CSF3,DDR2,DDRGK1,DDX58,EDA,ESR1,FER,FLOT2,FZD2,HCLS1,HSF1,IKBKG,IL18,IRAK1,IRAK2,KDM1A,KIT,LRP8,MAP3K13,MAVS,MTDH,PARK7,PHB2,PINK1,PLCG2,PLPP3,PPARGC1A,PPARGC1B,PPP3CA,PRDX3,PRKCH,PRKCI,PRKCQ,PRKD1,RGCC,RHEBL1,SAV1,SMO,SPHK1,SRF,STING1,STK3,TAF12,TCF3,TFRC,THAP11,TLR9,TNFRSF11A,TRAF5,ZBTB7A
GO:BP	organic hydroxy compound metabolic process	GO:1901615	0.000703666	99	ABCA5,ACADVL,AKR1A1,APOE,APOF,APP,ASAH1,ATP7A,BMP5,BMP6,CAT,CITED1,CLN6,COQ3,CPQ,CRYM,CUBN,CYP1A1,CYP27A1,CYP2R1,CYP7B1,DHCR24,DHCR7,DHRS3,DHRS7,DKK3,EDNRA,EPAS1,EPHX2,FAH,FGF1,FGFR4,FGGY,GATA3,GBA2,GCNT4,GK,GK5,GLO1,GOT1,GPD1,GPR37,HAGH,HAGHL,HMGCR,HSD11B2,HSD17B10,IDH2,IDH3B,INPP5J,LDHA,LDHB,LDHD,LEPR,LIPE,LOC100525350,LOC100626199,LPCAT3,LSS,MOXD1,MSMO1,MVK,NFE2L1,NQO1,NR5A2,PARK7,PCBD1,PCBD2,…
GO:BP	regulation of transcription by RNA polymerase II	GO:0006357	0.000703666	424	ABLIM3,ACTR3,ACVR1,ADNP,AEBP1,AHR,AJUBA,AKNA,ANKRD1,ANKRD2,ANXA2,APP,ARHGEF2,ARNTL,ARX,ASXL3,ATAD2,ATF3,ATF4,ATF5,ATM,ATOH8,ATP2B4,ATXN1,AURKB,BAG3,BBS7,BCAS3,BCL11A,BCL3,BCL6,BCL9,BCORL1,BHLHE41,BIN1,BMP5,BMP6,BMP7,BRCA1,BRD3,BRIP1,CALCOCO1,CALR,CAMTA2,CARF,CASK,CBX2,CBX3,CBX4,CC2D1B,CCN1,CCNL1,CCNL2,CCNT2,CCPG1,CDON,CEBPG,CHCHD2,CHD3,CHD6,CHEK1,CITED1,CKAP2,CKS2,COPS5,CPEB3,CREB3L1,CREB3L2,CREB…
GO:BP	gliogenesis	GO:0042063	0.000720419	63	ABL1,ADGRG1,AKT2,APP,ARHGEF10,BIN1,CD9,CDH2,CDK5R1,CLU,CNP,CNTN1,CSPG4,CUL4B,DCX,DLL1,DUSP10,EGR2,EIF2B3,EIF2B4,EPHA4,ERBB2,ERBB3,EZH2,GLI3,IL6ST,ITGB4,LAMB1,LAMC3,LEPR,LRP8,MDK,MXRA8,MYCN,NDUFS2,NFIB,ORC3,PLAG1,PLPP3,PRKCH,PRKCI,PTN,PTPRZ1,RHEB,RRAS,SERPINE2,SIRT2,SLC8A3,SMO,SOX11,SOX9,SRGAP2,SUN2,TENM4,TGFB1,TGFB2,TMEM98,TNFRSF1B,TNFRSF21,TTC21B,VIM,WDR47,ZMIZ1
GO:BP	antigen processing and presentation of peptide antigen via MHC class I	GO:0002474	0.000724539	10	B2M,CALR,ERAP1,ERAP2,IDE,PDIA3,TAP1,TAP2,TAPBP,TAPBPL
GO:BP	actin cytoskeleton reorganization	GO:0031532	0.00073431	33	ABL1,ANTXR1,ASB2,BAIAP2L2,CDC42BPG,CSF3,DTNBP1,EFS,EPS8,ESAM,EZR,FER,FES,GAB1,IQGAP2,KIT,MDK,NOTCH2,NTRK3,PARVA,PARVB,PTK2B,PTK7,RAPGEF3,S1PR1,S1PR2,SEMA3E,SHC1,SIPA1L1,TEK,TGFB1,THSD7A,WHAMM
GO:BP	negative regulation of RNA biosynthetic process	GO:1902679	0.000751138	231	AEBP1,AJUBA,ANKRD1,ARX,ATF3,ATF4,ATF5,ATOH8,ATXN1,AURKB,BAG3,BCL11A,BCL3,BCL6,BCORL1,BEND6,BHLHE41,BIN1,BMP6,BMP7,BRCA1,CALR,CAPN3,CBX2,CBX3,CBX4,CC2D1B,CDK5R1,CENPF,CHD3,CIPC,CITED1,CPEB3,CREB3L1,CRY2,CRYM,CUL3,CUX2,DAB2,DEDD,DKK3,DNAJA3,DNAJC17,DNMT1,DNMT3B,DPF3,DUSP26,E2F1,E2F6,E2F7,E2F8,E4F1,EFNA1,EGR1,EHMT2,EID1,EIF4A2,ELK3,ELK4,ESR1,ETV5,EZH2,EZR,FGF9,FHL2,FNIP1,FOXJ1,FOXM1,FOXN3,FOXP2,FST,…
GO:BP	microtubule polymerization or depolymerization	GO:0031109	0.000753842	34	ABL1,ARHGEF2,CENPJ,CIB1,CKAP2,CKAP5,CLIP1,CLIP3,FBXO5,FES,GBA2,KIF18A,KIF18B,KIF24,KIF2C,MAP1A,MAP1B,MAP1S,MAPRE1,MET,MID1IP1,NAV3,NCKAP5,NCKAP5L,NIN,SKA1,SLAIN2,SPEF1,STMN1,STMN2,TPX2,TUBGCP4,TUBGCP6,WDR47
GO:BP	heart contraction	GO:0060047	0.000771416	50	ACE,ACTC1,ADM,ADRA1D,AGT,ATP1A2,ATP1B1,ATP2B4,BIN1,BVES,CACNA1D,CACNA1G,CALM1,CASQ2,CPT1C,EDNRA,EPAS1,EXT1,GJA5,GJC1,GRK2,HBEGF,HEY2,HRC,KCNN2,LOC100736765,MDM2,MEF2A,MYL4,NOS3,PDE4B,PDE4D,RNF207,RYR2,SCN1B,SCN2B,SCN3B,SCN4B,SCN5A,SGCD,SLC4A3,SRI,STC1,TBX18,TCAP,TGFB2,TMEM38A,TNNT2,TPM1,TRDN
GO:BP	negative regulation of nucleobase-containing compound metabolic process	GO:0045934	0.000771492	269	AEBP1,AJUBA,ANKRD1,ARX,ATF3,ATF4,ATF5,ATM,ATOH8,ATR,ATXN1,AURKB,BAG3,BCL11A,BCL3,BCL6,BCORL1,BEND6,BHLHE41,BIN1,BLM,BMP6,BMP7,BRCA1,BRCA2,CALR,CAPN3,CBX2,CBX3,CBX4,CC2D1B,CDK5R1,CDT1,CENPF,CHD3,CIPC,CITED1,CPEB3,CREB3L1,CRY2,CRYM,CSDE1,CTC1,CUL3,CUX2,DAB2,DCP2,DEDD,DKK3,DNAJA3,DNAJC17,DNMT1,DNMT3B,DPF3,DUSP26,E2F1,E2F6,E2F7,E2F8,E4F1,EFNA1,EGR1,EHMT2,EID1,EIF4A2,ELK3,ELK4,ESR1,ETV5,EZH2,EZR,FBXO5…
GO:BP	temperature homeostasis	GO:0001659	0.000772294	42	ACADVL,ACSL1,ADIPOR2,ARRDC3,ATF4,CPT2,DECR1,EBF2,EGR1,EPAS1,ESRRG,FGF21,FH,G0S2,GRB10,HADH,IL15,IL18,KLHL12,LAMA4,LEPR,LGR4,MFN2,NR1H2,OGT,OMA1,OXTR,PDGFC,PLCL1,PLCL2,PPARGC1A,PPARGC1B,PRKAB2,RBPJ,RHEB,SLC27A1,SQSTM1,STK11,TNFRSF11A,UCP2,ZBTB7B,ZNF423
GO:BP	phosphatidylinositol-mediated signaling	GO:0048015	0.000772294	42	AGT,CAT,CBL,CSF3,DCN,EGF,ERBB2,ERBB3,EZR,FLT1,FN1,GATA3,HCLS1,HGF,IL18,INPP5F,INSR,KDR,NYAP1,OGT,PDGFA,PDGFC,PDGFD,PDGFRA,PIK3C2A,PIK3R2,PITPNM2,PLCB1,PLCD1,PLCD4,PLCL2,PRR5,PRR5L,PTPN13,ROR2,SEMA3E,SERPINE2,SIRT2,SOX9,TEK,TGFB2,UNC5B
GO:BP	negative regulation of blood vessel morphogenesis	GO:2000181	0.000774579	29	ADGRB2,ADGRB3,AMOT,ANGPT2,ATP2B4,CREB3L1,DCN,EMILIN1,HOXA5,KLF4,NAXE,PGK1,RGCC,ROCK2,SARS1,SEMA3E,SEMA6A,SERPINE1,SPARC,SPRY2,STAB1,STAT1,SULF1,TEK,TGFB2,THBS2,THBS4,TNMD,VASH1
GO:BP	regulation of protein-containing complex disassembly	GO:0043244	0.000774579	36	ACTN2,ARHGEF2,AVIL,BNIP3,CALCOCO2,CAPG,CAPZA1,CAPZA2,CIB1,CKAP2,CRACD,DSTN,EPS8,ETF1,FYCO1,LMOD2,MAP1A,MAP1B,MAP1S,MID1IP1,NAV3,NES,PLEKHH2,RUBCN,SHFL,SPEF1,SPTAN1,SPTB,STMN2,SVIL,SWAP70,TMOD4,TPX2,TWF1,TWF2,WDR47
GO:BP	negative regulation of angiogenesis	GO:0016525	0.000774579	29	ADGRB2,ADGRB3,AMOT,ANGPT2,ATP2B4,CREB3L1,DCN,EMILIN1,HOXA5,KLF4,NAXE,PGK1,RGCC,ROCK2,SARS1,SEMA3E,SEMA6A,SERPINE1,SPARC,SPRY2,STAB1,STAT1,SULF1,TEK,TGFB2,THBS2,THBS4,TNMD,VASH1
GO:BP	actin filament bundle organization	GO:0061572	0.000776172	41	ABL1,ARHGEF10,ARHGEF10L,ASAP3,BAIAP2L2,CCDC88A,CORO1B,CORO2B,CUL3,DLC1,EPS8,EZR,FAM171A1,FHOD1,FSCN1,LIMK1,MET,MICAL1,MKKS,PHLDB2,PIK3R2,PLS3,PPM1F,RAPGEF3,RGCC,RHOD,RHPN2,ROCK2,SRC,SRF,SWAP70,SYNPO2,SYNPO2L,TESK1,TGFB3,TGFBR1,TMEFF2,TTC8,WASF2,XIRP2,ZYX
GO:BP	pallium development	GO:0021543	0.000783841	38	ADGRG1,ARX,ATAT1,BTBD3,CCDC141,CDH2,CDK5R1,CDON,DCX,DISC1,EFHC1,FOXP2,GLI3,KIF14,LAMB1,LRP8,MDGA1,MDK,MFSD2A,MKKS,OGDH,PLCB1,PLXNA3,PTPRS,ROBO1,SLIT2,SMO,SRF,SRGAP2,SUN2,TACC1,TACC3,TSKU,UBA6,UQCRQ,WDR47,ZIC3,ZMIZ1
GO:BP	positive regulation of cytoskeleton organization	GO:0051495	0.000810985	48	ABL1,ACTN2,ARHGEF10,ARHGEF10L,BAIAP2L2,BIN1,CCDC88A,CDC42EP3,CENPJ,CKAP5,CLIP1,CRACD,CSF3,DSTN,FCHSD1,FCHSD2,FER,FES,FHOD1,GPSM2,LIMK1,LMOD2,MAPRE1,MET,NAV3,NES,NTRK3,PLXNA3,PPM1F,PTK2B,RAPGEF3,RGCC,ROCK2,SASS6,SLAIN2,SPAG5,STIL,STMN2,SWAP70,SYNPO2,SYNPO2L,TEK,TESK1,TGFB3,TGFBR1,WASF1,WASF2,WHAMM
GO:BP	negative regulation of nucleic acid-templated transcription	GO:1903507	0.000839358	230	AEBP1,AJUBA,ANKRD1,ARX,ATF3,ATF4,ATF5,ATOH8,ATXN1,AURKB,BAG3,BCL11A,BCL3,BCL6,BCORL1,BEND6,BHLHE41,BIN1,BMP6,BMP7,BRCA1,CALR,CAPN3,CBX2,CBX3,CBX4,CC2D1B,CDK5R1,CENPF,CHD3,CIPC,CITED1,CPEB3,CREB3L1,CRY2,CRYM,CUL3,CUX2,DAB2,DEDD,DKK3,DNAJA3,DNAJC17,DNMT1,DNMT3B,DPF3,DUSP26,E2F1,E2F6,E2F7,E2F8,E4F1,EFNA1,EGR1,EHMT2,EID1,EIF4A2,ELK3,ELK4,ESR1,ETV5,EZH2,EZR,FGF9,FHL2,FNIP1,FOXJ1,FOXM1,FOXN3,FOXP2,FST,…
GO:BP	non-membrane-bounded organelle assembly	GO:0140694	0.000841569	87	ACTA1,ACTC1,ACTN2,ANKRD23,APITD1,ARHGEF10,AUP1,AURKB,CAPN3,CASQ1,CCNB2,CCP110,CDC20,CDS1,CENPE,CENPH,CENPJ,CENPT,CEP152,CEP76,CNOT6,CNOT6L,CNTROB,CSDE1,CSRP2,DDX3X,DLGAP5,EZR,FBXO5,FHOD3,FITM1,FLNC,FSCN1,GPSM2,HAUS5,HAUS6,ITGB1,KAT2B,KIAA0753,KIF11,KIF15,KIF23,KIF2A,KIF3B,KIF4A,KIFC1,LMOD2,LOC100736765,MAPRE1,MASTL,MEF2A,MTERF3,MYBL2,MYOM2,MYOZ1,MYPN,NDC80,NEB,NEK2,NOCT,NRAP,PATL1,PDGFRA,PGM5,PLK…
GO:BP	response to radiation	GO:0009314	0.00085012	83	AEN,AKT2,APP,ATM,ATP1A2,ATR,AURKB,BARD1,BCL3,BEST1,BLM,BRCA1,BRCA2,CASP9,CAT,CHEK1,COL3A1,CPT1B,CRY2,CUL4B,DDHD2,DTL,EGR1,EXT1,EYA3,FANCD2,FBXL21,FIGNL1,GATA3,GNB5,HMGCR,HRH1,HSF1,INIP,ITGB1,ITGB6,KDM1A,KIT,LDB3,MAP3K20,MAPK14,MDM2,MMP2,MSH2,MSH6,NABP2,NET1,NFATC4,NHEJ1,NOC2L,NR2F6,PBK,PCLAF,PER1,PER2,PLK3,POLD1,POLH,PPP1R1B,PRKCD,PTPRK,RAD51,RAD51AP1,RDH11,RFWD3,RHNO1,SEMA5B,SFRP2,SLC1A3,SMPD1,S…
GO:BP	bone development	GO:0060348	0.000875509	55	ADAMTS12,ADAMTS7,ANXA2,BGN,BMP6,CCN4,CHSY1,COL27A1,COL2A1,CTC1,DCHS1,DDR2,DHRS3,EXT1,FBN1,FGF18,FOXN3,GLI3,IFT80,ITGB6,KDR,KIT,LEPR,LOC100737755,LOX,LRRK1,LTBP3,MAPK14,MEF2D,MIGA2,MMP14,MMP16,NOTCH2,NSD2,PAPPA2,PDGFC,PHOSPHO1,PIP4K2A,PLS3,PTPRC,SBDS,SH3PXD2B,SIK3,SOX9,SRC,SRF,STC1,SULF1,SULF2,TGFBR2,THBS3,TMEM107,TULP3,WASF2,ZNF385A
GO:BP	chondrocyte differentiation	GO:0002062	0.000886082	32	ADAMTS12,ADAMTS7,CCN3,CCN4,CHSY1,COL11A1,COL11A2,COL27A1,COL2A1,CREB3L2,EXT1,FGF18,FGF9,GLI2,GLI3,IFT80,LNPK,LTBP3,MAPK14,MDK,MEF2D,NFIB,PKDCC,PTH1R,SFRP2,SOX9,SULF1,SULF2,TGFBR1,TGFBR2,WNT5B,ZBTB16
GO:BP	cerebral cortex cell migration	GO:0021795	0.000886642	17	ADGRG1,ARX,CCDC141,CDK5R1,DCX,DISC1,EFHC1,GLI3,LAMB1,LRP8,MDGA1,ROBO1,SLIT2,SRGAP2,SUN2,WDR47,ZMIZ1
GO:BP	regulation of generation of precursor metabolites and energy	GO:0043467	0.000909239	33	AKT2,APP,BNIP3,C7H6ORF125,CAVIN3,CCNB1,CDK1,CHCHD2,COX17,GPD1,IDE,IER3,INSR,ISCU,MLXIPL,OGT,PARK7,PASK,PHB2,PINK1,PPARA,PPARGC1A,PPIF,PPP1R3A,PPP1R3B,PPP1R3C,PPP1R3D,PPP1R3G,TIGAR,TREX1,VCP,ZBTB20,ZBTB7A
GO:BP	cardiac chamber development	GO:0003205	0.000909239	43	ACVR1,ADAMTS6,BMP7,CCN1,COL11A1,CPE,CPLANE1,DHRS3,EDNRA,EGLN1,ENG,FZD2,GATA3,GJA5,HEY2,LOC100736765,LUZP1,MDM2,MKS1,MYBPC3,NOS3,NOTCH2,NSD2,PARVA,PCSK5,PLXND1,PRDM1,PTK7,RBM15,RBPJ,SAV1,SFRP2,SLIT3,SMO,SOX11,SRF,TGFB1,TGFBR1,TGFBR2,TNNT2,TPM1,XIRP2,ZFPM2
GO:BP	Rho protein signal transduction	GO:0007266	0.000944128	35	ABL1,ADGRG1,AKAP13,APOE,ARHGAP42,ARHGAP5,ARHGEF10,ARHGEF25,ARHGEF3,BCL6,BCR,CDC42EP3,CNKSR1,COL1A2,CTNNAL1,CUL3,DLC1,EPS8,EPS8L2,ITGB1,LPAR4,MET,MYO9B,NET1,NGFR,OPHN1,PDPN,RASGRF2,RHOU,RIPOR2,ROBO1,ROCK2,RTKN,SCAI,TAX1BP3
GO:BP	positive regulation of nucleic acid-templated transcription	GO:1903508	0.000944537	299	ABLIM3,ACTR3,ACVR1,AFAP1L2,AGT,AHR,AKNA,ANKRD1,ANXA2,APOE,APP,ARHGEF2,ARNTL,ASXL3,ATAD2,ATF3,ATF4,ATF5,ATM,ATOH8,BAMBI,BCAS3,BCL3,BCL9,BLM,BMP5,BMP6,BMP7,BRCA1,BRCA2,CALCOCO1,CAMTA2,CAPN3,CARF,CASK,CCDC124,CCN1,CCNT2,CCPG1,CDON,CEBPG,CENPJ,CHCHD10,CHCHD2,CHD6,CHURC1,CITED1,CKAP2,CNOT6,COPS5,CREB3L1,CREB3L2,CREB5,CREBRF,CSF3,CSRNP1,CSRNP3,DAB2,DCAF6,DCN,DDRGK1,DDX3X,DDX58,DLL1,DMRT2,DOT1L,DPF3,DVL…
GO:BP	positive regulation of DNA-templated transcription	GO:0045893	0.000944537	299	ABLIM3,ACTR3,ACVR1,AFAP1L2,AGT,AHR,AKNA,ANKRD1,ANXA2,APOE,APP,ARHGEF2,ARNTL,ASXL3,ATAD2,ATF3,ATF4,ATF5,ATM,ATOH8,BAMBI,BCAS3,BCL3,BCL9,BLM,BMP5,BMP6,BMP7,BRCA1,BRCA2,CALCOCO1,CAMTA2,CAPN3,CARF,CASK,CCDC124,CCN1,CCNT2,CCPG1,CDON,CEBPG,CENPJ,CHCHD10,CHCHD2,CHD6,CHURC1,CITED1,CKAP2,CNOT6,COPS5,CREB3L1,CREB3L2,CREB5,CREBRF,CSF3,CSRNP1,CSRNP3,DAB2,DCAF6,DCN,DDRGK1,DDX3X,DDX58,DLL1,DMRT2,DOT1L,DPF3,DVL…
GO:BP	double-strand break repair	GO:0006302	0.000945627	68	ATM,BCL7B,BLM,BRCA1,BRCA2,BRIP1,CDC45,CDCA5,CHEK1,DDX1,EME1,EYA3,FANCD2,FIGNL1,FOXM1,GEN1,HDGFL2,HMCES,HSF1,INIP,KDM1A,KLHL15,MBTD1,MCM3,MCM4,MCM5,MCM8,MEIOB,MMS22L,MRE11,MSH2,NABP2,NHEJ1,NSD2,OTUB2,PARP3,PARP9,PARPBP,POLL,POT1,PSMD14,RAD21,RAD51,RAD51AP1,RAD51B,RBBP8,REV3L,RFWD3,RIF1,RMI2,RPA2,SAMHD1,SFR1,SLF1,SMARCAD1,SMC6,SPIDR,TDP1,TDP2,TIMELESS,TONSL,TRAPPC13,VCAN,VCP,WDR48,WRN,ZBTB7A,ZGRF1
GO:BP	response to reactive oxygen species	GO:0000302	0.000953185	38	ABL1,APOD,CAT,EZH2,FER,FOS,GPR37,HGF,LRRK2,MET,MMP2,NET1,NFE2L2,NOS3,NQO1,NUDT15,OSER1,PARK7,PDGFRA,PDK2,PINK1,PLK3,PPARGC1B,PPIF,PRDX3,PRKCD,PTPRK,PTPRN,ROMO1,SESN1,SESN2,SOD3,SPHK1,SRC,STK26,TPM1,TREX1,UCP3
GO:BP	negative regulation of vasculature development	GO:1901343	0.000989012	29	ADGRB2,ADGRB3,AMOT,ANGPT2,ATP2B4,CREB3L1,DCN,EMILIN1,HOXA5,KLF4,NAXE,PGK1,RGCC,ROCK2,SARS1,SEMA3E,SEMA6A,SERPINE1,SPARC,SPRY2,STAB1,STAT1,SULF1,TEK,TGFB2,THBS2,THBS4,TNMD,VASH1
GO:BP	negative regulation of DNA-templated transcription	GO:0045892	0.000998071	229	AEBP1,AJUBA,ANKRD1,ARX,ATF3,ATF4,ATF5,ATOH8,ATXN1,AURKB,BAG3,BCL11A,BCL3,BCL6,BCORL1,BEND6,BHLHE41,BIN1,BMP6,BMP7,BRCA1,CALR,CAPN3,CBX2,CBX3,CBX4,CC2D1B,CDK5R1,CENPF,CHD3,CIPC,CITED1,CPEB3,CREB3L1,CRY2,CRYM,CUL3,CUX2,DAB2,DEDD,DKK3,DNAJA3,DNAJC17,DNMT1,DNMT3B,DPF3,DUSP26,E2F1,E2F6,E2F7,E2F8,E4F1,EFNA1,EGR1,EHMT2,EID1,ELK3,ELK4,ESR1,ETV5,EZH2,EZR,FGF9,FHL2,FNIP1,FOXJ1,FOXM1,FOXN3,FOXP2,FST,GATA2,G…
GO:BP	regulation of DNA-binding transcription factor activity	GO:0051090	0.00103083	89	ADAM8,APP,ARHGEF2,BCL3,CAMK2A,CAPN3,CARF,CAT,CD200,CD40LG,CEBPG,CIB1,CLU,COPS5,CSF3,DDR2,DDRGK1,DDX58,E2F1,EDA,EGLN1,ERBIN,ESR1,EZH2,FANCA,FANCD2,FER,FLOT2,FOXJ1,FZD2,GLI3,HCLS1,HES6,HSF1,IKBKG,IL18,IRAK1,IRAK2,KDM1A,KIT,KLF4,LRP8,LRRC7,MAP3K10,MAP3K13,MAVS,MTDH,NFKBIA,NFKBIB,NFKBIL1,NOL4L,NR0B2,PARK7,PHB2,PINK1,PKD2,PLCG2,PLPP3,PPARGC1A,PPARGC1B,PPP3CA,PRDX3,PRKCH,PRKCI,PRKCQ,PRKD1,RGCC,RHEBL1,R…
GO:BP	olfactory lobe development	GO:0021988	0.00104251	15	ARX,ATF5,ATP1A2,EXT1,KIF14,LRRK2,OGDH,ROBO1,SEMA3A,SEMA7A,SLIT1,SLIT2,SRF,TTC8,ZIC3
GO:BP	mitotic DNA integrity checkpoint signaling	GO:0044774	0.001049	26	ATM,BLM,BRCA1,CDC6,CDK1,CHEK1,CLSPN,CRADD,DTL,EME1,FANCD2,FBXO31,FOXN3,IER3,MAP3K20,MDM2,MRE11,MRNIP,MSH2,ORC1,PBK,PHKG1,PLK1,RFWD3,RPA2,TREX1
GO:BP	actin-mediated cell contraction	GO:0070252	0.001049	26	ACTC1,BIN1,CACNA1D,CCDC88C,EPDR1,GJA5,KCNN2,LOC100736765,LOC110255887,MYH2,MYLK2,PARVA,PDE4B,PDE4D,PDPN,RNF207,RYR2,SCN1B,SCN2B,SCN3B,SCN4B,SCN5A,SGCD,SRI,STC1,TNNT2
GO:BP	regulation of small GTPase mediated signal transduction	GO:0051056	0.00105082	54	ABL1,ADGRG1,AKAP13,AMOT,APOE,ARHGAP12,ARHGAP42,ARHGAP44,ARHGEF10,ARHGEF2,ARHGEF25,ARHGEF3,BCL6,BCR,CBL,CDON,CUL3,DENND4B,DLC1,EPHB2,EPS8,EPS8L2,FOXM1,GARNL3,GBF1,ITGAV,ITGB1,KIF14,LPAR4,LRRC7,MAPRE2,MET,MFN2,MYO9B,NET1,NOTCH2,OGT,OPHN1,PLCE1,RALGAPA2,RALGPS1,RALGPS2,RAPGEF1,RASA4B,RASGRF2,RIPOR2,ROBO1,SCAI,SIPA1,SIPA1L1,SLIT2,SPRY2,SRC,SSX2IP
GO:BP	platelet-derived growth factor receptor signaling pathway	GO:0048008	0.00105082	21	ABL1,APOD,CBL,CBLB,CSPG4,CSRNP1,F3,FER,HIP1,LOX,NR4A3,PDGFA,PDGFC,PDGFD,PDGFRA,PLAT,PTPRJ,RAPGEF1,SGPL1,SRC,ZFAND5
GO:BP	positive regulation of protein kinase activity	GO:0045860	0.00105504	83	ABL1,ACE,ACSL1,ADAM8,ADRA2A,ADRA2C,AGT,AJUBA,ATP2B4,BTC,CAB39,CAB39L,CAMKK2,CCDC88A,CCL19,CCN1,CCNB1,CCNT2,CD40LG,CDC25B,CDK5R1,CENPE,CHI3L1,CIB1,CKS2,CLSPN,CLU,COPS8,DBF4,DDR2,DDX3X,EFNA1,EGF,EPHA4,ERBB2,ERBB3,ERP29,EZH2,FAM20A,FGF1,FGF18,FGFR1,FLT1,FZD10,GDF9,GPRC5B,IL18,INSR,IRAK1,KIF14,KIT,LRP8,LRRK2,MAP2K2,MAP3K10,MAP3K13,MASTL,MMD,NEURL1,NTRK3,PARP16,PDGFA,PDGFC,PDGFD,PHB2,PKD2,PRKCD,PRRC1,…
GO:BP	protein localization to chromosome	GO:0034502	0.00106843	31	ATR,AURKB,BRCA2,BUB1B,CCT6A,CDCA5,CDK1,CDT1,ESR1,EZH2,MCM8,MSH2,MTBP,NABP2,NDC80,PARP3,PLK1,POT1,RAD21,RCC2,RPA2,SLF1,SPDL1,SPI1,SPIDR,TASOR,TTK,VCP,VRK1,ZNF827,ZWILCH
GO:BP	sensory organ development	GO:0007423	0.00107221	118	ALDH1A2,ATF4,BBS7,BCR,BMP6,BMP7,BMPER,CACNA1S,CC2D2A,CDON,CHRNA10,COL11A1,COL2A1,COL5A1,COL5A2,CPAMD8,CRYBG3,CTHRC1,DCHS1,DCX,DLL1,DVL1,EDNRA,EPHA4,EPHB2,FBN1,FBN2,FGF9,FREM2,FZD2,GATA2,GATA3,GDF11,GLI2,GLI3,GSDME,HEY2,HSF4,IFT140,IFT27,IFT88,INTU,KCNQ4,KDR,KERA,KLF4,LAMC3,LDB3,LPCAT1,LRIG3,MAB21L1,MAN2A1,MAPKAPK2,MCM2,MEIS3,MFAP2,MFN2,MFSD2A,MITF,MKS1,MYCN,MYF5,MYO7A,NANS,NECTIN3,NOTCH2,NPHP4,NT…
GO:BP	regulation of presynapse assembly	GO:1905606	0.00108984	13	APP,CLSTN3,EIF4G1,GPC4,LRFN5,LRRC4B,MDGA1,PTPRD,SLITRK1,SLITRK2,SLITRK4,SLITRK5,SLITRK6
GO:BP	regulation of heart contraction	GO:0008016	0.00109468	42	ADM,ADRA1D,AGT,ATP1A2,ATP1B1,ATP2B4,BIN1,BVES,CACNA1D,CACNA1G,CALM1,CASQ2,CPT1C,EDNRA,EPAS1,GJA5,GJC1,GRK2,HBEGF,HEY2,HRC,KCNN2,LOC100736765,MDM2,MEF2A,MYL4,NOS3,PDE4B,PDE4D,RNF207,RYR2,SCN1B,SCN2B,SCN3B,SCN5A,SLC4A3,SRI,STC1,TBX18,TGFB2,TMEM38A,TNNT2
GO:BP	protein-containing complex localization	GO:0031503	0.00109468	42	ARHGAP44,ATAD1,BBS12,CACNG7,CEP131,CEP192,DLG4,DYNC2I2,DYNLL1,DZIP1,ERBIN,EZR,GPC4,GRIPAP1,IFT122,IFT140,IFT27,IFT43,IFT46,IFT57,IFT88,KIF3B,KIF5C,KLHL21,LMNB1,LMNB2,MAK,NDC1,NSG1,OPHN1,RCC2,SGCD,SSX2IP,STAU2,STX1B,TRAF3IP1,TTC21B,TTC26,TUB,WDR19,WDR35,XPO1
GO:BP	response to cytokine	GO:0034097	0.00111064	167	ACKR3,ACKR4,ACSL1,ACTR3,ADAMTS12,ADAMTS7,ADIPOR2,ALDH1A2,ANKRD1,ARHGEF2,ASAH1,ATIC,BCAT2,BRCA1,CALCOCO2,CAMK2A,CCL19,CCL5,CCR9,CD44,CDIP1,CHI3L1,CIB1,CITED1,COL3A1,CSF3,CSNK2B,CX3CR1,CXCR6,DAPK1,DDX58,DOCK8,DUSP1,EGR1,EIF4A2,ENDOG,EPS8,ERBIN,EXT1,F3,FAS,FER,GAPDH,GATA3,GBP1,GFPT2,GHR,GPD1,GPR75,GPS2,GSDME,HCLS1,HK2,HSPA5,IFIH1,IFIT2,IL12RB2,IL15,IL17RD,IL18,IL1R1,IL2RA,IL2RB,IL4R,IL6R,IL6ST,IRAK1…
GO:BP	blood vessel endothelial cell migration	GO:0043534	0.00111728	33	ABL1,AMOT,ANGPT2,APOE,ATP2B4,ATP5F1A,CIB1,CSNK2B,EFNA1,EGR3,EPHB4,FGF18,FGFR1,GATA2,ITGB1,KDR,KLF4,LOC100511937,MEF2C,MEOX2,MMRN2,NF1,NOS3,PRCP,PRKD1,RGCC,ROBO1,SCARB1,SLIT2,SRF,SRPX2,VASH1,VHL
GO:BP	secondary alcohol metabolic process	GO:1902652	0.00111728	33	ABCA5,ACADVL,APOE,APOF,APP,CAT,CLN6,CUBN,CYP27A1,CYP2R1,DHCR24,DHCR7,EPHX2,FGF1,GBA2,HMGCR,IDH2,IDH3B,LEPR,LIPE,LPCAT3,LSS,MVK,NFE2L1,PCSK9,SCARB1,SMPD1,SOAT1,SQLE,TM7SF2,TSKU,TTC39B,VLDLR
GO:BP	chromosome separation	GO:0051304	0.00113715	24	ATM,AURKB,BUB1,BUB1B,CCNB1,CDT1,CUL3,ESPL1,FBXO5,GEN1,NCAPG,NCAPG2,NCAPH,NDC80,PLK1,RAD21,SMARCAD1,SMC2,SMC4,SPDL1,TEX14,TTK,ZWILCH,ZWINT
GO:BP	muscle adaptation	GO:0043500	0.00113715	24	ATP2B4,CACNA1S,CAMTA2,EZH2,FBXO32,GTF2IRD1,HEY2,IGFBP5,INPP5F,LMCD1,LOC100620992,LOC100736765,MEF2A,MYMK,MYOZ1,NOS3,PDE9A,PI16,PPP3CA,PRKAG3,SELENON,TCAP,TNFRSF1B,TWF1
GO:BP	positive regulation of macroautophagy	GO:0016239	0.00113715	24	BAG3,BNIP3,BNIP3L,CALCOCO2,DCN,FYCO1,GNAI3,HSPB8,KDR,OPTN,PAFAH1B2,PINK1,PIP4K2A,PIP4K2C,SESN1,SESN2,SH3GLB1,SLC25A4,SNX30,SNX7,SPTLC1,STING1,WDR45,WIPI1
GO:BP	signaling	GO:0023052	0.00114595	1170	ABL1,ABL2,ABR,ACE,ACKR3,ACKR4,ACSL1,ACTN2,ACVR1,ADAM11,ADAM12,ADAM15,ADAM22,ADAM8,ADAMTS12,ADAMTS15,ADAMTS20,ADAMTS6,ADCY2,ADCY3,ADCY4,ADCY6,ADCY9,ADCYAP1R1,ADGRA2,ADGRB2,ADGRB3,ADGRG1,ADGRG2,ADGRL1,ADGRL2,ADIPOR2,ADM,ADORA2A,ADRA1D,ADRA2A,ADRA2C,AEN,AFAP1,AFAP1L2,AFDN,AGRN,AGT,AGTR2,AHR,AIFM1,AJUBA,AKAP13,AKT1S1,AKT2,ALDH1A2,ALPK2,AMOT,ANGPT2,ANGPTL1,ANK3,ANKRD1,ANKRD13C,ANO1,ANO2,ANPEP,ANXA2,AP…
GO:BP	response to mechanical stimulus	GO:0009612	0.00114596	37	ANKRD1,ANKRD23,ASIC3,ATP1A2,BAG3,BNIP3,CHEK1,CHI3L1,CHRNA10,COL11A1,CRADD,ETV1,FAS,FOS,FYN,KIT,LRP11,MAP3K14,MAP3K2,MAPK14,MDK,MKKS,NFKBIA,PKD2,PPL,PTN,RAF1,RIPOR2,RYR2,SERPINE2,SLC1A3,SLITRK6,SOX9,TCAP,TMEM120A,USP53,WHRN
GO:BP	muscle cell migration	GO:0014812	0.00120386	22	CCN3,CORO1B,DOCK5,DOCK7,GRB10,IGFBP5,MDK,MEF2C,MSTN,NET1,NR4A3,PARVA,PDGFA,PLAT,PLEKHO1,PLXNA1,SEMA6D,SERPINE1,SLIT2,SMO,THBS4,TPM1
GO:BP	cellular response to hormone stimulus	GO:0032870	0.00120386	98	ACACA,ACSL1,ACTN2,ADCY6,ADIPOR2,ADRA2A,AGTR2,AKT2,ATP1A2,BCAS3,BMP7,BRCA1,CALCOCO1,CALR,CAMK2A,CASP9,CAV2,CRY2,CSNK2B,CTSL,CYP7B1,DAB2,DDRGK1,ECHDC3,EDNRA,ESR1,ESRRA,ESRRG,FBXO32,FER,FOXO1,GHR,GKAP1,GOT1,GPR173,GRB10,INSR,IRS3,KAT2B,KIT,KLF9,KLHL12,LEPR,LMO2,LOC100511937,LPIN1,LPIN3,MEF2C,MKKS,MSTN,NCOA2,NPC1,NR1D2,NR4A3,NR5A2,OGT,PARK7,PCSK9,PDK2,PDK4,PER1,PHB2,PIK3R2,PIP4K2A,PIP4K2C,PPARA,PPARG…
GO:BP	lamellipodium assembly	GO:0030032	0.00120386	22	ABLIM2,ABLIM3,ACTR3,AJUBA,ARHGEF6,CCDC88A,FER,FSCN1,KIT,MSTN,PARVB,PLCE1,RAC2,RHOD,S1PR1,SLIT2,SPEF1,TWF1,TWF2,VAV2,WASF2,WHAMM
GO:BP	calcium-mediated signaling	GO:0019722	0.00120718	45	ACKR3,ACKR4,ADGRB2,ATP1B1,ATP2B4,BCAP31,BST1,CALM1,CAMKK2,CASQ1,CASQ2,CCR9,CIB1,CX3CR1,CXCR6,DEFB1,ERBB3,FHL2,GBP1,GPR143,GRIN2D,HOMER2,HOMER3,JPT2,KDR,LMCD1,LRRK2,MYOZ1,NCALD,NFATC1,NFATC4,PDK2,PLCG2,PPP1R9A,PPP3CA,PPP3CB,PTK2B,PTPRC,RCAN2,RYR2,SGCD,SPHK1,TMEM38A,TPCN2,VCAM1
GO:BP	transcription by RNA polymerase II	GO:0006366	0.00120869	434	ABLIM3,ACTR3,ACVR1,ADNP,AEBP1,AHR,AJUBA,AKNA,ANKRD1,ANKRD2,ANXA2,APP,ARHGEF2,ARNTL,ARX,ASXL3,ATAD2,ATF3,ATF4,ATF5,ATM,ATOH8,ATP2B4,ATXN1,AURKB,BAG3,BBS7,BCAS3,BCL11A,BCL3,BCL6,BCL9,BCORL1,BHLHE41,BIN1,BMP5,BMP6,BMP7,BRCA1,BRD3,BRIP1,CALCOCO1,CALR,CAMTA2,CARF,CASK,CBX2,CBX3,CBX4,CC2D1B,CCDC124,CCN1,CCNL1,CCNL2,CCNT2,CCPG1,CDON,CEBPG,CHCHD2,CHD3,CHD6,CHEK1,CITED1,CKAP2,CKS2,COPS5,CPEB3,CREB3L1,CREB…
GO:BP	regulation of response to external stimulus	GO:0032101	0.00122741	171	ADAM8,ADAMTS12,ADGRA2,ADORA2A,AKNA,ANGPT2,ANXA2,APOE,APP,BCL6,BCR,BMP6,BST1,C1QTNF3,C3,CALR,CAPN3,CASK,CASP6,CCL19,CCL5,CCN3,CCN4,CD109,CD14,CD200,CD9,CLEC12B,CORO1B,CTSC,DAPK2,DDX3X,DDX58,DHX58,DPP4,DROSHA,DUSP1,DUSP10,DUSP3,DVL1,EMILIN1,EMILIN2,EPHA4,EPHB2,ERBIN,ESR1,FANCA,FANCD2,FGF1,FGF18,FGFR1,FNDC4,GATA3,GPS2,GRID2,GRIN3A,HABP2,HGF,IER3,IFI35,IFIH1,IL15,IL16,IL18,IL1R1,ILRUN,INPP5F,IRAK1,IR…
GO:BP	stress fiber assembly	GO:0043149	0.00123284	29	ABL1,ARHGEF10,ARHGEF10L,ASAP3,CCDC88A,CORO2B,CUL3,DLC1,FAM171A1,FHOD1,LIMK1,MET,MKKS,PHLDB2,PIK3R2,PPM1F,RAPGEF3,RGCC,RHPN2,ROCK2,SRC,SRF,TESK1,TGFB3,TGFBR1,TMEFF2,TTC8,WASF2,ZYX
GO:BP	contractile actin filament bundle assembly	GO:0030038	0.00123284	29	ABL1,ARHGEF10,ARHGEF10L,ASAP3,CCDC88A,CORO2B,CUL3,DLC1,FAM171A1,FHOD1,LIMK1,MET,MKKS,PHLDB2,PIK3R2,PPM1F,RAPGEF3,RGCC,RHPN2,ROCK2,SRC,SRF,TESK1,TGFB3,TGFBR1,TMEFF2,TTC8,WASF2,ZYX
GO:BP	cartilage development	GO:0051216	0.00129669	48	ADAMTS12,ADAMTS7,BGN,CCN1,CCN3,CCN4,CD44,CHSY1,COL11A1,COL11A2,COL27A1,COL2A1,CREB3L2,DDRGK1,EXT1,FGF18,FGF9,GLI2,GLI3,HOXA3,HOXA5,IFT80,LNPK,LTBP3,MAPK14,MDK,MEF2D,MKKS,MYCN,MYF5,NFIB,PKDCC,PTH1R,SFRP2,SIK3,SOX9,SRF,STC1,SULF1,SULF2,TAPT1,TGFB1,TGFBR1,TGFBR2,THBS3,WNT5B,ZBTB16,ZEB1
GO:BP	macromolecule biosynthetic process	GO:0009059	0.00129902	808	AARS1,ABCC5,ABLIM2,ABLIM3,ACADM,ACO1,ACOT8,ACTR3,ACVR1,ADAM8,ADNP,AEBP1,AFAP1L2,AGT,AHR,AJUBA,AKNA,AKT2,ALAS2,ALG10,ALG14,ALG8,ALG9,ANKRD1,ANKRD2,ANXA2,APLP1,APOE,APP,AQP11,ARHGEF2,ARNTL,ARX,ASXL3,ATAD2,ATF3,ATF4,ATF5,ATM,ATOH8,ATP1B3,ATP2B4,ATXN1,AURKB,B3GALNT1,B3GALT2,B3GNT3,B4GALT4,BAG3,BAMBI,BBS7,BCAS3,BCL11A,BCL3,BCL6,BCL9,BCORL1,BEND6,BHLHE41,BIN1,BLM,BMP5,BMP6,BMP7,BRCA1,BRCA2,BRD3,BRIP1,B…
GO:BP	regulation of metal ion transport	GO:0010959	0.00129902	71	ABL1,ACTN2,AKAP6,ATP1B1,BEST1,BIN1,CACNA1D,CACNB1,CACNG6,CALM1,CAPN3,CASK,CASQ1,CASQ2,CNTN1,CRBN,DDX23,DHRS7C,DIAPH1,EGF,FYN,GNB5,GRAMD2A,HOMER1,HOMER2,HOMER3,HRC,IL16,ISCU,ITGB1,KCNAB2,KCNIP2,KLHL24,LGALS3,LOC100627175,LYN,NEDD4L,NOS3,PACSIN3,PCSK9,PDE4B,PER1,PKD2,PLCG2,PRKD1,PTK2B,REM1,RNF207,RYR2,SCN1B,SCN2B,SCN3B,SCN4B,SCN5A,SELENON,SERPINE2,SLN,SPG11,SRI,STAC3,STC1,STIM1,STIM2,TGFB1,TLR9,TME…
GO:BP	establishment of protein localization	GO:0045184	0.00131202	258	ADRA2A,AIFM1,AKT2,ANKRD1,ANO1,AP1S1,AP3M2,AP4B1,AP5B1,APOD,APOE,APPBP2,AQP11,ARFIP2,ARHGAP1,ARHGAP44,ARL8B,ARPIN,ARRDC2,ATAD1,ATG4A,ATG4D,ATP5IF1,AUP1,BAG3,BAIAP3,BARD1,BBS2,BBS5,BCAP31,BCL3,BCR,BID,BLZF1,BNIP3L,BRCA2,C1QTNF3,C2CD2L,C7H6ORF125,CACNG7,CALCRL,CALR,CCDC47,CCN3,CCT6A,CD200,CDK5R1,CENPF,CENPJ,CEP131,CEP192,CIB1,CLIP3,CLU,COLQ,COPB1,COPE,COPG2,CORO1C,CORO2B,CPLANE2,CRY2,CUBN,DLG4,DNAJC…
GO:BP	hexose biosynthetic process	GO:0019319	0.00133902	26	ACADM,ALDOC,ATF3,ATF4,C1QTNF3,CDS1,CHST15,FAM3C,FBP2,FOXO1,GPD1,GPI,KAT2B,LEPR,MDH2,NLN,OGT,PC,PDK2,PGK1,PPARA,PPARGC1A,SESN2,SLC37A4,TPI1,ZNF692
GO:BP	cardiac septum morphogenesis	GO:0060411	0.00135157	23	ACVR1,BMP7,CCN1,DHRS3,EGLN1,ENG,FZD2,HEY2,MDM2,MKS1,NOS3,NOTCH2,NSD2,PARVA,RBM15,RBPJ,SAV1,SLIT3,SMO,SOX11,TGFBR1,TGFBR2,ZFPM2
GO:BP	ribonucleotide biosynthetic process	GO:0009260	0.00135157	51	ACACA,ACAT1,ACOT7,ACSL1,ACSS1,ACSS2,ADCY2,ADCY3,ADCY4,ADCY6,ADCY9,ADSL,AK1,AK3,AMPD1,AMPD3,ATIC,ATP5F1A,ATP5F1B,ATP5MC1,ATP5MC3,ATP5ME,ATP5PO,ATP6,CHPT1,DCAKD,DLAT,DLD,GART,GPAT4,GUCY1A1,IMPDH1,MMUT,NME4,NME6,PAICS,PANK3,PANK4,PDHA1,PDHB,PDHX,PDK2,PDK4,PPARA,PPARGC1A,PPAT,PRTFDC1,PTDSS1,PTPMT1,UGCG,VCP
GO:BP	response to ionizing radiation	GO:0010212	0.00139135	36	AEN,ATM,ATR,BARD1,BLM,BRCA1,BRCA2,EGR1,EYA3,FANCD2,FIGNL1,GATA3,HSF1,INIP,ITGB6,KDM1A,MAP3K20,MAPK14,MDM2,MSH2,NABP2,NET1,NHEJ1,RAD51,RAD51AP1,RFWD3,RHNO1,SFRP2,SMPD1,SPIDR,STK11,TGFB1,TIGAR,TMEM109,TREX1,WRN
GO:BP	cell adhesion mediated by integrin	GO:0033627	0.00142511	27	CCN3,CIB1,COL16A1,DPP4,EFNA1,EMILIN1,EXT1,FBN1,FERMT3,ITGA2,ITGA4,ITGA5,ITGA6,ITGA9,ITGAL,ITGAV,ITGB1,ITGB4,ITGB6,ITGB7,JAM3,LYN,PLPP3,PODXL,SERPINE1,SWAP70,TGFB2
GO:BP	telencephalon development	GO:0021537	0.00144907	53	ADGRG1,ARX,ATAT1,ATF5,ATP1A2,BTBD3,CCDC141,CDH2,CDK5R1,CDON,CORO1C,DCX,DISC1,EFHC1,EPHB2,EPHB3,EXT1,FOXP2,GLI3,KIF14,LAMB1,LRP8,LRRK2,MDGA1,MDK,MFSD2A,MKKS,NFIB,NIN,NUMBL,OGDH,PLCB1,PLXNA3,PTPRS,ROBO1,SEMA3A,SEMA7A,SLIT1,SLIT2,SLITRK5,SMO,SRF,SRGAP2,SUN2,TACC1,TACC3,TSKU,TTC8,UBA6,UQCRQ,WDR47,ZIC3,ZMIZ1
GO:BP	branched-chain amino acid catabolic process	GO:0009083	0.00146018	10	ACAT1,ALDH6A1,BCAT2,BCKDHA,BCKDHB,DLD,HIBADH,HSD17B10,MCCC2,SLC25A44
GO:BP	actin polymerization or depolymerization	GO:0008154	0.00146018	49	ACTN2,ARPC5,AVIL,BAIAP2L2,BIN1,CAPG,CAPZA1,CAPZA2,CDC42EP3,CFL1,CRACD,CSF3,CYFIP2,CYRIB,DIAPH1,DIAPH2,DIAPH3,DSTN,EPS8,ESAM,FCHSD1,FCHSD2,FER,FHOD3,GBA2,HCLS1,KANK3,LMOD2,LOC100513346,MICAL1,MICAL3,MKKS,PAK3,PIK3R2,PLEKHH2,PRKCD,PTK2B,SLIT2,SPTAN1,SPTB,SSH1,SVIL,SWAP70,TMOD4,TMSB15A,TMSB15B,TWF1,TWF2,WIPF1
GO:BP	acetyl-CoA biosynthetic process	GO:0006085	0.00146018	10	ACAT1,ACSS1,ACSS2,DLAT,DLD,PDHA1,PDHB,PDHX,PDK2,PDK4
GO:BP	negative regulation of RNA metabolic process	GO:0051253	0.00147498	246	AEBP1,AJUBA,ANKRD1,ARX,ATF3,ATF4,ATF5,ATOH8,ATXN1,AURKB,BAG3,BCL11A,BCL3,BCL6,BCORL1,BEND6,BHLHE41,BIN1,BMP6,BMP7,BRCA1,CALR,CAPN3,CBX2,CBX3,CBX4,CC2D1B,CDK5R1,CENPF,CHD3,CIPC,CITED1,CPEB3,CREB3L1,CRY2,CRYM,CSDE1,CUL3,CUX2,DAB2,DEDD,DKK3,DNAJA3,DNAJC17,DNMT1,DNMT3B,DPF3,DUSP26,E2F1,E2F6,E2F7,E2F8,E4F1,EFNA1,EGR1,EHMT2,EID1,EIF4A2,ELK3,ELK4,ESR1,ETV5,EZH2,EZR,FGF9,FHL2,FMR1,FNIP1,FOXJ1,FOXM1,FOXN3…
GO:BP	positive regulation of plasma membrane bounded cell projection assembly	GO:0120034	0.00155705	29	ACTR3,ANLN,CCDC88A,CCP110,CDC42EP3,CENPJ,CROCC,DEF8,DYNLL1,DZIP1,EPS8,EPS8L2,FAM98A,FNBP1L,FSCN1,IFT88,MNS1,MSTN,NEURL1,PLCE1,PLEKHM1,RAC2,RIPOR2,SEPTIN9,SRF,TAPT1,TGFBR1,TWF2,WASF2
GO:BP	regulation of G2/M transition of mitotic cell cycle	GO:0010389	0.00155705	29	APP,ATM,BLM,BRCA1,CCNB1,CCNB3,CDC25B,CDC6,CDK1,CENPF,CHEK1,CLSPN,CTC1,DTL,FBXO5,FOXN3,IER3,INIP,KIF14,MRE11,MRNIP,MTA3,NABP2,ORC1,PLK1,RAD21,RAD51B,RCC2,STOX1
GO:BP	establishment of organelle localization	GO:0051656	0.00160634	83	AP3M2,ARPIN,ASPM,ATM,AURKB,BLOC1S1,BLOC1S4,CCNB1,CDCA5,CDT1,CENPE,CENPF,CEP192,COPG2,COPS5,CROCC,CUL3,DNM1,DTNBP1,EIF3J,EML4,EXOC6,EZR,FAM83D,FER,FES,FHOD1,FNBP1L,FYCO1,GJA1,GPSM2,IKBKG,ITGB1,KAT2B,KIF14,KIF18A,KIF22,KIF2C,KIF5C,KIFC1,KIT,LMNB1,LMNB2,LRRK2,LYN,MAP1B,MAP1S,MAPRE1,MYO16,MYO1B,MYO7A,NDC80,NEFL,NSFL1C,NUF2,PLK1,RAB3A,RAB7A,RAC2,SDC1,SEPTIN1,SHROOM2,SLIT1,SNAP91,SPAG5,SPDL1,SPG11,SPIC…
GO:BP	regulation of chromosome separation	GO:1905818	0.00161348	22	ATM,AURKB,BUB1,BUB1B,CCNB1,CDT1,CUL3,FBXO5,GEN1,NCAPG,NCAPG2,NCAPH,NDC80,PLK1,RAD21,SMC2,SMC4,SPDL1,TEX14,TTK,ZWILCH,ZWINT
GO:BP	gluconeogenesis	GO:0006094	0.00161406	25	ACADM,ALDOC,ATF3,ATF4,C1QTNF3,CDS1,FAM3C,FBP2,FOXO1,GPD1,GPI,KAT2B,LEPR,MDH2,NLN,OGT,PC,PDK2,PGK1,PPARA,PPARGC1A,SESN2,SLC37A4,TPI1,ZNF692
GO:BP	negative regulation of cell cycle	GO:0045786	0.00163572	79	ABL1,ACVR1,ATF5,ATM,ATR,AURKB,BLM,BMP7,BRCA1,BUB1,BUB1B,CCNB1,CCNB2,CCNF,CCP110,CDC6,CDK1,CDK2AP2,CDT1,CHEK1,CLSPN,CRADD,CUL4A,DOT1L,DTL,E2F1,E2F7,E2F8,EME1,EZH2,FANCD2,FBXO31,FBXO5,FOXN3,GATA3,GEN1,IER3,INIP,KAT2B,KLF4,MAP3K20,MAPK14,MDM2,MRE11,MRNIP,MSH2,MTBP,NAA10,NABP2,NDC80,NEK2,NME6,ORC1,PARP9,PBK,PHKG1,PKD2,PLK1,PLK3,PTPRK,RAD21,RAD9B,RFWD3,RGCC,RHNO1,RPA2,SMARCA5,SPDL1,STT3A,TEX14,THOC5,T…
GO:BP	negative regulation of nuclear division	GO:0051784	0.00166813	20	ATM,AURKB,BMP7,BUB1,BUB1B,CCNB1,CDT1,CHEK1,FBXO5,GEN1,MTBP,NDC80,NME6,PLK1,RAD21,SPDL1,TEX14,TTK,ZWILCH,ZWINT
GO:BP	cytokinesis	GO:0000910	0.00166813	45	ACTR3,ANLN,ANXA11,AURKB,BRCA2,CALM1,CCP110,CDC14B,CDC25B,CDC6,CIT,CKAP2,CNTROB,CUL3,CUL7,E2F7,E2F8,EFHC1,INCENP,JTB,KIF14,KIF20A,KIF20B,KIF4A,KLHDC8B,KLHL13,KLHL21,KLHL9,NDC80,PLK1,PLK3,RACGAP1,RTKN,SEPTIN1,SEPTIN11,SEPTIN2,SEPTIN3,SEPTIN4,SEPTIN5,SEPTIN6,SEPTIN7,SEPTIN9,SH3GLB1,TEX14,TRIM36
GO:BP	morphogenesis of a branching structure	GO:0001763	0.00166813	53	ABL1,ACVR1,ADAMTS16,ADM,AGT,BMP7,BTBD7,CTSZ,DCHS1,DLG5,EDNRA,EGF,ENG,EPHA7,ESR1,EXT1,FGF1,GLI2,GLI3,GPC3,HGF,HOXA5,KDR,LGR4,LRRK2,MAP3K13,MDK,MET,MKS1,MMP14,MYCN,NFATC4,PHB2,PKD2,PLXNA1,PLXND1,PRDM1,RBM15,RSPO3,SEMA3E,SFRP2,SLIT2,SMO,SOX9,SPRY2,SRC,SRF,SULF1,TGFB1,TGFBR2,TIMELESS,TMEM59L,TP63
GO:BP	regulation of RNA biosynthetic process	GO:2001141	0.00167916	576	ABLIM3,ACTR3,ACVR1,ADAM8,ADNP,AEBP1,AFAP1L2,AGT,AHR,AJUBA,AKNA,ANKRD1,ANKRD2,ANXA2,APOE,APP,ARHGEF2,ARNTL,ARX,ASXL3,ATAD2,ATF3,ATF4,ATF5,ATM,ATOH8,ATP1B3,ATP2B4,ATXN1,AURKB,BAG3,BAMBI,BBS7,BCAS3,BCL11A,BCL3,BCL6,BCL9,BCORL1,BEND6,BHLHE41,BIN1,BLM,BMP5,BMP6,BMP7,BRCA1,BRCA2,BRD3,BRIP1,CALCOCO1,CALR,CAMK2A,CAMTA2,CAPN3,CARF,CASK,CAT,CBX2,CBX3,CBX4,CC2D1B,CCDC124,CCN1,CCNL1,CCNL2,CCNT2,CCPG1,CD200,C…
GO:BP	female meiotic nuclear division	GO:0007143	0.00169632	14	ATM,CCNB2,CDC25B,FBXO5,KIF20A,MASTL,MEIOB,NCAPH,NDC80,PLK1,SEPTIN1,SYCP2,TOP2A,TTK
GO:BP	alcohol metabolic process	GO:0006066	0.00173595	70	ABCA5,ACADVL,AKR1A1,APOE,APOF,APP,ASAH1,BMP5,BMP6,CAT,CLN6,COQ3,CUBN,CYP1A1,CYP27A1,CYP2R1,DHCR24,DHCR7,DHRS3,DHRS7,DKK3,EPHX2,FGF1,FGGY,GBA2,GK,GK5,GOT1,GPD1,HMGCR,HSD11B2,IDH2,IDH3B,INPP5J,LEPR,LIPE,LOC100525350,LOC100626199,LPCAT3,LSS,MOXD1,MVK,NFE2L1,PARK7,PCBD1,PCBD2,PCSK9,PECR,PLCG2,PLPP3,PPIP5K1,PTK2B,RBP1,RDH11,RDH12,REST,SCARB1,SGPP1,SHPK,SMPD1,SOAT1,SPHK1,SPR,SPTLC1,SQLE,SYNJ2,TM7SF2,TS…
GO:BP	cellular response to oxidative stress	GO:0034599	0.00175611	55	ABL1,ATF4,CAT,CHCHD2,CHD6,CKB,DAPK1,EDNRA,EPAS1,ERMP1,ETV5,EZH2,FANCD2,FER,FOS,GPR37,GSR,HGF,KEAP1,LANCL1,LRRK2,MELK,MET,MMP2,NET1,NFE2L1,NFE2L2,NONO,NOS3,NQO1,OSER1,PARK7,PDGFRA,PDK2,PINK1,PPARGC1A,PPARGC1B,PPIF,PRDX3,PRKCD,PRKD1,PRR5L,PTPRK,PYCR2,ROMO1,SELENON,SESN2,SIRT2,SLC25A24,SOD3,SPHK1,SRC,STK26,TPM1,TREX1
GO:BP	regulation of proteasomal protein catabolic process	GO:0061136	0.0017585	48	ANKIB1,APOE,AQP11,ARAF,ARIH2,ATXN3,BBS7,BCAP31,CKB,CLU,DAB2,DDRGK1,DNAJB2,DVL1,FBXW8,ITSN1,LRRK2,MDM2,NUDT15,OGT,OPHN1,PARK7,PBK,PITHD1,PLK1,PLK3,PSMC1,PSMC2,PSMC3,PSMC5,PSMD14,RAD23A,RNF14,RNF144A,RNF217,RYBP,SH3RF2,SIRT2,STUB1,TMEM259,TMTC3,UBXN1,USP13,USP19,USP25,VCP,XPO1,ZYG11B
GO:BP	regulation of presynapse organization	GO:0099174	0.00177255	13	APP,CLSTN3,EIF4G1,GPC4,LRFN5,LRRC4B,MDGA1,PTPRD,SLITRK1,SLITRK2,SLITRK4,SLITRK5,SLITRK6
GO:BP	monosaccharide biosynthetic process	GO:0046364	0.00180807	27	ACADM,AKR1A1,ALDOC,ATF3,ATF4,C1QTNF3,CDS1,CHST15,FAM3C,FBP2,FOXO1,GPD1,GPI,KAT2B,LEPR,MDH2,NLN,OGT,PC,PDK2,PGK1,PPARA,PPARGC1A,SESN2,SLC37A4,TPI1,ZNF692
GO:BP	regulation of actin polymerization or depolymerization	GO:0008064	0.00186241	41	ACTN2,ARPC5,AVIL,BAIAP2L2,BIN1,CAPG,CAPZA1,CAPZA2,CDC42EP3,CRACD,CSF3,CYFIP2,CYRIB,DSTN,EPS8,ESAM,FCHSD1,FCHSD2,FER,FHOD3,GBA2,HCLS1,KANK3,LMOD2,MKKS,PAK3,PIK3R2,PLEKHH2,PRKCD,PTK2B,SLIT2,SPTAN1,SPTB,SSH1,SVIL,SWAP70,TMOD4,TMSB15A,TMSB15B,TWF1,TWF2
GO:BP	negative regulation of endothelial cell proliferation	GO:0001937	0.00186241	17	APOE,ATOH8,ATP5F1A,ATP5IF1,CAV2,FLT1,MEF2C,MMRN2,NF1,NGFR,RGCC,SPARC,STAT1,SULF1,TGFBR1,TNMD,VASH1
GO:BP	regulation of monoatomic cation transmembrane transport	GO:1904062	0.00189693	59	ABL1,ACTN2,AKAP6,ATP1B1,BIN1,CACNB1,CACNG6,CALM1,CAPN3,CASQ1,CASQ2,COX17,CRBN,DDX23,DHRS7C,DIAPH1,EDNRA,FYN,GNB5,HOMER1,HRC,ISCU,ITGB1,KCNAB2,KCNIP2,KLHL24,LYN,NEDD4L,PARK7,PCSK9,PDE4B,PDZK1,PHB2,PKD2,PLCG2,PPIF,PRKD1,PTK2B,REM1,RNF207,RYR2,SCN1B,SCN2B,SCN3B,SCN4B,SCN5A,SELENON,SRI,STAC3,STIM1,STIM2,TCIRG1,TLR9,TMEM38A,TRDN,TRPC1,UBASH3B,VMP1,WNK3
GO:BP	metaphase plate congression	GO:0051310	0.00194227	24	AURKB,CCNB1,CDCA5,CDT1,CENPE,CENPF,CEP192,CUL3,EML4,FAM83D,KAT2B,KIF14,KIF18A,KIF22,KIF2C,KIFC1,MAP1S,MAPRE1,NDC80,NUF2,SEPTIN1,SPAG5,SPDL1,SPICE1
GO:BP	cerebral cortex development	GO:0021987	0.00194633	29	ADGRG1,ARX,BTBD3,CCDC141,CDH2,CDK5R1,CDON,DCX,DISC1,EFHC1,FOXP2,GLI3,KIF14,LAMB1,LRP8,MDGA1,MDK,MKKS,PLCB1,PTPRS,ROBO1,SLIT2,SMO,SRGAP2,SUN2,TACC1,TACC3,WDR47,ZMIZ1
GO:BP	nucleotide biosynthetic process	GO:0009165	0.00199511	63	ACACA,ACAT1,ACOT7,ACSL1,ACSS1,ACSS2,ADCY2,ADCY3,ADCY4,ADCY6,ADCY9,ADSL,AK1,AK3,AK5,AMPD1,AMPD3,ATIC,ATP5F1A,ATP5F1B,ATP5MC1,ATP5MC3,ATP5ME,ATP5PO,ATP6,CDS1,CHPT1,CMPK2,DCAKD,DLAT,DLD,FLAD1,GARS1,GART,GPAT4,GUCA1B,GUCY1A1,IMPDH1,MMUT,NAMPT,NME4,NME6,NOS1,NOS3,PAICS,PANK3,PANK4,PDHA1,PDHB,PDHX,PDK2,PDK4,PPARA,PPARGC1A,PPAT,PRPS1,PRTFDC1,PTDSS1,PTPMT1,SLC4A7,TBPL1,UGCG,VCP
GO:BP	positive regulation of vasculature development	GO:1904018	0.00200166	37	ABL1,ADM,BMPER,BRCA1,C3,CHI3L1,DLL1,EMILIN1,EMILIN2,ENG,F3,FGF1,FGF18,FLT1,GAB1,GATA2,HK2,HSPB6,ITGA5,ITGB1,KDR,KLF4,MDK,MTDH,NOS3,PAK4,PKM,PRKD1,PTK2B,RAPGEF3,RRAS,SERPINE1,SFRP2,SPHK1,TEK,TGFBR2,VASH2
GO:BP	ribose phosphate biosynthetic process	GO:0046390	0.00200166	52	ACACA,ACAT1,ACOT7,ACSL1,ACSS1,ACSS2,ADCY2,ADCY3,ADCY4,ADCY6,ADCY9,ADSL,AK1,AK3,AMPD1,AMPD3,ATIC,ATP5F1A,ATP5F1B,ATP5MC1,ATP5MC3,ATP5ME,ATP5PO,ATP6,CHPT1,DCAKD,DLAT,DLD,GART,GPAT4,GUCY1A1,IMPDH1,MMUT,NME4,NME6,PAICS,PANK3,PANK4,PDHA1,PDHB,PDHX,PDK2,PDK4,PPARA,PPARGC1A,PPAT,PRPS1,PRTFDC1,PTDSS1,PTPMT1,UGCG,VCP
GO:BP	regulation of actin filament polymerization	GO:0030833	0.00200166	37	ARPC5,AVIL,BAIAP2L2,BIN1,CAPG,CAPZA1,CAPZA2,CDC42EP3,CRACD,CSF3,CYFIP2,CYRIB,EPS8,ESAM,FCHSD1,FCHSD2,FER,FHOD3,GBA2,HCLS1,KANK3,LMOD2,MKKS,PAK3,PIK3R2,PRKCD,PTK2B,SLIT2,SPTAN1,SPTB,SSH1,SVIL,TMOD4,TMSB15A,TMSB15B,TWF1,TWF2
GO:BP	positive regulation of angiogenesis	GO:0045766	0.00200166	37	ABL1,ADM,BMPER,BRCA1,C3,CHI3L1,DLL1,EMILIN1,EMILIN2,ENG,F3,FGF1,FGF18,FLT1,GAB1,GATA2,HK2,HSPB6,ITGA5,ITGB1,KDR,KLF4,MDK,MTDH,NOS3,PAK4,PKM,PRKD1,PTK2B,RAPGEF3,RRAS,SERPINE1,SFRP2,SPHK1,TEK,TGFBR2,VASH2
GO:BP	regulation of MAP kinase activity	GO:0043405	0.00200939	44	ADAM8,ADRA2A,AGT,AJUBA,APOE,BMP7,DTNBP1,DUSP1,DUSP10,EGF,EPHA4,ERBB2,ERP29,EZH2,FGF1,FGF18,FGFR1,FLT1,FZD10,GDF9,HMGCR,INSR,IRAK1,KIT,LRRK2,LYN,MAP3K10,MAP3K13,NTRK3,PAQR3,PDGFA,PDGFC,PDGFD,PRKCD,PTPRC,PTPRJ,RGS14,ROBO1,SFRP2,SMPD1,SPRY2,TLR9,TNFRSF11A,TPD52L1
GO:BP	recombinational repair	GO:0000725	0.00200939	44	ATM,BLM,BRCA1,BRCA2,CDC45,CHEK1,FIGNL1,GEN1,HDGFL2,INIP,KDM1A,KLHL15,MBTD1,MCM3,MCM4,MCM5,MCM8,MEIOB,MMS22L,MRE11,NABP2,PARPBP,POLL,PSMD14,RAD21,RAD51,RAD51AP1,RAD51B,RBBP8,REV3L,RFWD3,RHNO1,RIF1,RMI2,RPA2,SAMHD1,SFR1,SMC6,SPIDR,TIMELESS,TONSL,TRAPPC13,WDR48,WRN
GO:BP	mitochondrial respiratory chain complex assembly	GO:0033108	0.00201284	31	AIFM1,C7H6ORF125,COX17,ND4,NDUFA1,NDUFA10,NDUFA11,NDUFA12,NDUFA2,NDUFA9,NDUFAB1,NDUFAF1,NDUFAF3,NDUFAF4,NDUFAF5,NDUFAF6,NDUFB1,NDUFB3,NDUFB5,NDUFB6,NDUFB7,NDUFB8,NDUFB9,NDUFS1,NDUFS2,NDUFS4,NDUFS7,OMA1,SAMM50,SDHAF2,TMEM126A
GO:BP	positive regulation of cold-induced thermogenesis	GO:0120162	0.00206552	25	ACSL1,ADIPOR2,CPT2,DECR1,EBF2,EPAS1,ESRRG,FGF21,FH,G0S2,GRB10,HADH,IL18,KLHL12,LEPR,MFN2,OGT,OMA1,OXTR,PDGFC,PPARGC1A,PPARGC1B,PRKAB2,UCP2,ZBTB7B
GO:BP	negative regulation of mitotic metaphase/anaphase transition	GO:0045841	0.00209098	16	ATM,AURKB,BUB1,BUB1B,CCNB1,CDT1,FBXO5,GEN1,NDC80,PLK1,RAD21,SPDL1,TEX14,TTK,ZWILCH,ZWINT
GO:BP	negative regulation of mitotic sister chromatid separation	GO:2000816	0.00209098	16	ATM,AURKB,BUB1,BUB1B,CCNB1,CDT1,FBXO5,GEN1,NDC80,PLK1,RAD21,SPDL1,TEX14,TTK,ZWILCH,ZWINT
GO:BP	negative regulation of sister chromatid segregation	GO:0033046	0.00209098	16	ATM,AURKB,BUB1,BUB1B,CCNB1,CDT1,FBXO5,GEN1,NDC80,PLK1,RAD21,SPDL1,TEX14,TTK,ZWILCH,ZWINT
GO:BP	negative regulation of mitotic sister chromatid segregation	GO:0033048	0.00209098	16	ATM,AURKB,BUB1,BUB1B,CCNB1,CDT1,FBXO5,GEN1,NDC80,PLK1,RAD21,SPDL1,TEX14,TTK,ZWILCH,ZWINT
GO:BP	glucan biosynthetic process	GO:0009250	0.00209098	16	ACADM,AKT2,GYG1,GYS1,INSR,PASK,PHKG1,PPP1R3A,PPP1R3B,PPP1R3C,PPP1R3D,PPP1R3G,PRKAG3,PTGES3,PTPMT1,UGP2
GO:BP	glycogen biosynthetic process	GO:0005978	0.00209098	16	ACADM,AKT2,GYG1,GYS1,INSR,PASK,PHKG1,PPP1R3A,PPP1R3B,PPP1R3C,PPP1R3D,PPP1R3G,PRKAG3,PTGES3,PTPMT1,UGP2
GO:BP	mucopolysaccharide metabolic process	GO:1903510	0.00217301	26	ABCC5,B4GALT4,BGN,CD44,CEMIP2,CHPF,CHST1,CHST3,CHSY1,DCN,DSE,EDNRA,EGF,EXT1,GLCE,GUSB,HMMR,HS2ST1,ITIH3,ITIH4,LOC100522551,LOC100737755,LYVE1,PSAP,UGDH,XYLT2
GO:BP	regulation of actin filament length	GO:0030832	0.0021838	41	ACTN2,ARPC5,AVIL,BAIAP2L2,BIN1,CAPG,CAPZA1,CAPZA2,CDC42EP3,CRACD,CSF3,CYFIP2,CYRIB,DSTN,EPS8,ESAM,FCHSD1,FCHSD2,FER,FHOD3,GBA2,HCLS1,KANK3,LMOD2,MKKS,PAK3,PIK3R2,PLEKHH2,PRKCD,PTK2B,SLIT2,SPTAN1,SPTB,SSH1,SVIL,SWAP70,TMOD4,TMSB15A,TMSB15B,TWF1,TWF2
GO:BP	protein kinase B signaling	GO:0043491	0.00227187	45	ADAM8,CAVIN3,CCL19,CHI3L1,CIB1,CSF3,EGF,ENG,F3,FGFR1,GATA3,HBEGF,HCLS1,IGFBP5,IL18,INSR,ITGB1,KDR,LOC100511937,LOX,MEIS3,MSTN,MTDH,MUL1,PDGFA,PHLPP1,PPARA,PTPRJ,RAPGEF1,RCN3,RPS6KB2,RRAS,SESN2,SIRT2,SOX9,SPRY2,SRC,STK11,STK3,STOX1,TCF7L2,TEK,TGFBR1,TPBG,TYRO3
GO:BP	muscle cell proliferation	GO:0033002	0.00229819	39	APOD,APOE,CALCRL,CAV2,CCN3,CNN1,DNMT1,FGF9,GJA1,HBEGF,HEY2,HGF,IGFBP5,IL18,IL6R,KPNA1,MAPK14,MEF2C,MEF2D,MFN2,MMP2,MSTN,NDRG2,NOS3,NR4A3,PDCD4,PPARGC1A,PRKAR1A,RBPJ,SAV1,SELENON,TCF7L2,TENM4,TGFB2,TGFB3,TGFBR1,TP73,TPM1,ZFPM2
GO:BP	DNA conformation change	GO:0071103	0.00235088	28	ABL1,BLM,CDC45,CHD1L,CHTF18,DDX1,DDX3X,FANCM,GINS3,MCM2,MCM3,MCM4,MCM5,MCM8,MRE11,NAV2,POT1,RAD51,RECQL,RECQL4,RFC3,RFC5,SUPV3L1,TOP2A,TOP2B,TREX1,WRN,ZRANB3
GO:BP	regulation of neuron death	GO:1901214	0.00240665	54	AARS1,ABL1,ADAM8,ADNP,APOE,ATF4,ATM,BHLHB9,CASP9,CITED1,CLU,CTSZ,EGLN1,EPHA7,ERBB3,FAIM2,FYN,FZD9,GATA3,GPR75,GRID2,GRIK2,IL6ST,KDR,KIF14,LANCL1,LRRK2,MDK,MSH2,NEFL,NFATC4,NONO,NTF4,PARK7,PCSK9,PINK1,PLXND1,PPARGC1A,PRKCI,PSMC1,PTPRZ1,RETREG1,RILPL1,SEMA3E,STXBP1,TGFB2,THAP11,TIGAR,TMEM259,TNFRSF1B,TOX3,TYRO3,UNC5B,ZFP91
GO:BP	regulation of protein polymerization	GO:0032271	0.00246286	47	ABL1,ARPC5,AVIL,BAIAP2L2,BIN1,CAPG,CAPZA1,CAPZA2,CDC42EP3,CKAP5,CLIP1,CLIP3,CRACD,CSF3,CYFIP2,CYRIB,EPS8,ESAM,FCHSD1,FCHSD2,FER,FES,FHOD3,GBA2,HCLS1,KANK3,LMOD2,MAPRE1,MET,MKKS,NAV3,PAK3,PIK3R2,PRKCD,PTK2B,SLAIN2,SLIT2,SPTAN1,SPTB,SSH1,STMN2,SVIL,TMOD4,TMSB15A,TMSB15B,TWF1,TWF2
GO:BP	columnar/cuboidal epithelial cell differentiation	GO:0002065	0.00248287	34	ABL1,BMP5,BMP6,BMP7,CDH2,DLG5,DLL1,EXT1,FST,GATA2,GDF11,GPAT4,HOXA5,IL6ST,KLF4,MAP1B,NFIB,NR5A2,PRDM1,RHEB,ROS1,SAV1,SERPINE1,SMO,SOX11,SOX9,SRC,TGFB1,TIGAR,TMEM231,TP63,TUBB,VHL,WDR77
GO:BP	positive regulation of RNA metabolic process	GO:0051254	0.00248663	317	ABLIM3,ACTR3,ACVR1,AFAP1L2,AGT,AHR,AKNA,ANKRD1,ANXA2,APOE,APP,ARHGEF2,ARNTL,ASXL3,ATAD2,ATF3,ATF4,ATF5,ATM,ATOH8,BAMBI,BCAS3,BCL3,BCL9,BLM,BMP5,BMP6,BMP7,BRCA1,BRCA2,CALCOCO1,CAMTA2,CAPN3,CARF,CASK,CCDC124,CCN1,CCNT2,CCPG1,CDON,CEBPG,CENPJ,CHCHD10,CHCHD2,CHD6,CHURC1,CITED1,CKAP2,CNOT6,CNOT6L,COPS5,CPEB3,CREB3L1,CREB3L2,CREB5,CREBRF,CSDE1,CSF3,CSRNP1,CSRNP3,DAB2,DCAF6,DCN,DCP2,DDRGK1,DDX3X,DDX58,D…
GO:BP	positive regulation of proteasomal protein catabolic process	GO:1901800	0.00248851	32	ANKIB1,ARIH2,ATXN3,BBS7,BCAP31,CLU,DAB2,DDRGK1,DNAJB2,DVL1,FBXW8,ITSN1,LRRK2,MDM2,PLK1,PLK3,PSMC1,PSMC2,PSMC3,PSMC5,RAD23A,RNF14,RNF144A,RNF217,SH3RF2,SIRT2,STUB1,TMEM259,TMTC3,USP13,VCP,ZYG11B
GO:BP	positive regulation of protein serine/threonine kinase activity	GO:0071902	0.00250818	50	ACSL1,ADAM8,ADRA2A,AJUBA,ATP2B4,CAB39,CAB39L,CCNB1,CCNT2,CD40LG,CDK5R1,CIB1,CKS2,DBF4,DDX3X,EGF,EPHA4,ERBB2,ERP29,EZH2,FAM20A,FGF1,FGF18,FGFR1,FLT1,FZD10,GDF9,INSR,IRAK1,KIT,LRRK2,MAP2K2,MAP3K10,MAP3K13,MASTL,NTRK3,PARP16,PDGFA,PDGFC,PDGFD,PKD2,PTPRC,RGCC,ROBO1,SLC27A1,SPRY2,SRC,TLR9,TNFRSF11A,TPD52L1
GO:BP	circadian regulation of gene expression	GO:0032922	0.00253128	21	ARNTL,ATF4,BHLHE41,CAVIN3,CRY2,EGR1,GFPT1,KDM8,LGR4,MAGED1,NAMPT,NCOA2,NGFR,NOCT,OGT,PER1,PER2,PPARA,PPARGC1A,RORA,USP2
GO:BP	regulation of morphogenesis of an epithelium	GO:1905330	0.00253128	21	ABL1,ADAMTS12,AGT,BMP7,BTBD7,EGF,ESR1,FGF1,GATA3,GJA1,HGF,LGR4,MDK,MMRN2,PHB2,RNF207,SMO,SOX9,STOX1,SULF1,TGFB1
GO:BP	negative regulation of cell adhesion	GO:0007162	0.00256142	58	ABL1,ADAM15,ADORA2A,AKNA,ANGPT2,APOD,ASS1,BCL6,BMP6,CASK,CBLB,CD80,CD9,CORO1C,CORO2B,DLC1,DLG5,DUSP1,DUSP3,EPCAM,EPHA4,EPHB2,ERBB2,ERBB3,FBLN1,FOXJ1,GBP1,GLI3,IL4I1,JAM3,KLF4,LGALS9,MDK,PHLDB2,PLXNA1,PLXNA2,PLXNA3,PLXNB3,PLXND1,PODXL,PPARA,PPM1F,PRKAR1A,PRKCD,PTPRC,RCC2,RGCC,RIPOR2,SEMA3E,SEMA6A,SERPINE1,SERPINE2,SPI1,SWAP70,TGFB1,TNFRSF21,UBASH3B,ZBTB7B
GO:BP	dendritic spine morphogenesis	GO:0060997	0.00259264	14	ARHGAP44,BHLHB9,CAPRIN2,CDK5R1,CTNND2,CUX2,DLG4,EFNA1,EPHA4,EPHB2,EPHB3,LRP8,LRRK2,PAK3
GO:BP	positive regulation of chromosome condensation	GO:1905821	0.00261622	5	NCAPD2,NCAPG,NCAPH,SMC2,SMC4
GO:BP	regulation of extracellular matrix organization	GO:1903053	0.00261659	17	ABL1,AEBP1,AGT,ANTXR1,DDR2,DPP4,EMILIN1,FAP,FGFR4,FSCN1,PDPN,PHLDB2,PRDM5,RGCC,SLC2A10,SOX9,TNFRSF1B
GO:BP	hippo signaling	GO:0035329	0.00261659	17	AJUBA,AMOT,ARRDC3,CIT,DCHS1,DLG5,LOC100513346,MAPK14,SAV1,SOX11,SRC,STK3,TEAD1,TEAD2,TEAD4,WWC2,WWTR1
GO:BP	DNA-templated DNA replication maintenance of fidelity	GO:0045005	0.00261659	17	APITD1,BLM,BRCA2,EME1,FANCM,GEN1,MMS22L,MRE11,POLD1,RAD51,RFWD3,SAMHD1,TIMELESS,TONSL,TRAIP,WRN,ZRANB3
GO:BP	negative regulation of protein-containing complex disassembly	GO:0043242	0.00261676	25	ARHGEF2,AVIL,CAPG,CAPZA1,CAPZA2,CIB1,CKAP2,CRACD,EPS8,LMOD2,MID1IP1,NAV3,PLEKHH2,RUBCN,SPEF1,SPTAN1,SPTB,STMN2,SVIL,SWAP70,TMOD4,TPX2,TWF1,TWF2,WDR47
GO:BP	DNA duplex unwinding	GO:0032508	0.00261676	25	BLM,CDC45,CHD1L,CHTF18,DDX1,DDX3X,FANCM,GINS3,MCM2,MCM3,MCM4,MCM5,MCM8,MRE11,NAV2,POT1,RAD51,RECQL,RECQL4,RFC3,RFC5,SUPV3L1,TOP2A,TREX1,WRN
GO:BP	purine ribonucleoside monophosphate metabolic process	GO:0009167	0.00264104	19	ADSL,AK1,AK3,AMPD1,AMPD3,ATIC,CHPT1,GART,GMPR,GPAT4,GUK1,IMPDH1,NT5C1A,NT5E,PAICS,PPAT,PRTFDC1,PTPMT1,UGCG
GO:BP	calcium ion homeostasis	GO:0055074	0.00267862	64	ABCC6,ABL1,AFG3L2,APOE,APP,ATF4,ATP1B1,ATP2A1,ATP2A3,ATP2B2,ATP2B3,ATP2B4,BCAP31,CALM1,CAPN3,CASQ1,CASQ2,CCDC47,CCL19,DHRS7C,DIAPH1,DISC1,EDNRA,ERO1A,FAM20A,GRIK2,HRC,IMMT,ITPR3,KDR,LETM1,LYN,NT5E,PKD2,PLCG2,PRKD1,PTH1R,PTK2B,PTPRC,RAP1GDS1,RYR2,SELENON,SGCD,SLC24A1,SLC24A5,SLC35G1,SLC37A4,SLC8A3,SMDT1,SRI,STC1,STIM1,STIM2,SYPL2,TCIRG1,TGFB1,TMEM38A,TMTC2,TMTC4,TPCN2,TRDN,TRPC1,UBASH3B,VAPB
GO:BP	regulation of nucleic acid-templated transcription	GO:1903506	0.00270673	571	ABLIM3,ACTR3,ACVR1,ADAM8,ADNP,AEBP1,AFAP1L2,AGT,AHR,AJUBA,AKNA,ANKRD1,ANKRD2,ANXA2,APOE,APP,ARHGEF2,ARNTL,ARX,ASXL3,ATAD2,ATF3,ATF4,ATF5,ATM,ATOH8,ATP1B3,ATP2B4,ATXN1,AURKB,BAG3,BAMBI,BBS7,BCAS3,BCL11A,BCL3,BCL6,BCL9,BCORL1,BEND6,BHLHE41,BIN1,BLM,BMP5,BMP6,BMP7,BRCA1,BRCA2,BRD3,BRIP1,CALCOCO1,CALR,CAMK2A,CAMTA2,CAPN3,CARF,CASK,CAT,CBX2,CBX3,CBX4,CC2D1B,CCDC124,CCN1,CCNL1,CCNL2,CCNT2,CCPG1,CD200,C…
GO:BP	response to activity	GO:0014823	0.00272148	10	CRY2,FNDC5,METRNL,MYH2,NOC2L,PPARGC1A,PRKAG3,RYR2,SELENON,SLC25A25
GO:BP	positive regulation of mitotic cell cycle phase transition	GO:1901992	0.00272148	26	APP,CCNB1,CDC25B,CDCA5,CDK1,CDT1,CENPJ,CUL3,CUL4A,CUL4B,DDX3X,DTL,EIF4G1,FBXO5,MDM2,MTA3,MTBP,PHB2,PLCB1,RAD51B,RCC2,RGCC,SASS6,STIL,STOX1,UBE2C
GO:BP	cristae formation	GO:0042407	0.00272148	10	AFG3L2,APOO,CHCHD10,CHCHD3,IMMT,LETM1,MICOS13,OMA1,PINK1,SAMM50
GO:BP	translesion synthesis	GO:0019985	0.00272148	10	DTL,PCLAF,POLD1,POLD2,POLDIP2,POLE2,POLH,REV3L,VCP,ZBTB1
GO:BP	DNA geometric change	GO:0032392	0.00272148	26	BLM,CDC45,CHD1L,CHTF18,DDX1,DDX3X,FANCM,GINS3,MCM2,MCM3,MCM4,MCM5,MCM8,MRE11,NAV2,POT1,RAD51,RECQL,RECQL4,RFC3,RFC5,SUPV3L1,TOP2A,TREX1,WRN,ZRANB3
GO:BP	corticospinal tract morphogenesis	GO:0021957	0.00273274	6	CDH11,EPHA4,NIN,SCN1B,SLIT2,SPG11
GO:BP	meiotic chromosome condensation	GO:0010032	0.00273274	6	MASTL,NCAPD2,NCAPD3,NCAPH,SMC2,SMC4
GO:BP	regulation of mitotic metaphase/anaphase transition	GO:0030071	0.00274302	22	ATM,AURKB,BCL7B,BUB1,BUB1B,CCNB1,CDC6,CDT1,CENPE,CUL3,FBXO5,GEN1,NDC80,NEK6,PLK1,RAD21,SPDL1,TEX14,TTK,UBE2C,ZWILCH,ZWINT
GO:BP	positive regulation of autophagy	GO:0010508	0.00274457	38	BAG3,BNIP3,BNIP3L,CALCOCO2,DAPK1,DCN,DEPDC5,ENDOG,FOXO1,FYCO1,GNAI3,HSPB8,KDR,LRRK2,MTDH,OPTN,PAFAH1B2,PINK1,PIP4K2A,PIP4K2C,PLEKHF1,PLK3,PRKD1,RB1CC1,SESN1,SESN2,SH3GLB1,SLC25A4,SNX30,SNX7,SPTLC1,STING1,STK11,TFEB,TP53INP2,ULK1,WDR45,WIPI1
GO:BP	protein polymerization	GO:0051258	0.00276649	61	ABL1,ARPC5,AVIL,BAIAP2L2,BIN1,CAPG,CAPZA1,CAPZA2,CASQ1,CASQ2,CDC42EP3,CENPJ,CKAP5,CLIP1,CLIP3,CRACD,CSF3,CYFIP2,CYRIB,DIAPH1,DIAPH2,DIAPH3,EPS8,ESAM,FBXO5,FCHSD1,FCHSD2,FER,FES,FHOD3,GBA2,HCLS1,KANK3,LMOD2,LOC100513346,MAPRE1,MET,MID1IP1,MKKS,NAV3,NIN,PAK3,PIK3R2,PRKCD,PTK2B,SLAIN2,SLIT2,SPTAN1,SPTB,SSH1,STMN2,SVIL,TMOD4,TMSB15A,TMSB15B,TPX2,TUBGCP4,TUBGCP6,TWF1,TWF2,UBE2C
GO:BP	double-strand break repair via homologous recombination	GO:0000724	0.00279353	43	ATM,BLM,BRCA1,BRCA2,CDC45,CHEK1,FIGNL1,GEN1,HDGFL2,INIP,KDM1A,KLHL15,MBTD1,MCM3,MCM4,MCM5,MCM8,MEIOB,MMS22L,MRE11,NABP2,PARPBP,POLL,PSMD14,RAD21,RAD51,RAD51AP1,RAD51B,RBBP8,REV3L,RFWD3,RIF1,RMI2,RPA2,SAMHD1,SFR1,SMC6,SPIDR,TIMELESS,TONSL,TRAPPC13,WDR48,WRN
GO:BP	regulation of cell-substrate adhesion	GO:0010810	0.00279353	47	ABI3BP,ABL1,ADAM15,ANGPT2,APOD,ATXN3,BCL6,BST1,CALR,CASK,CCN1,CIB1,COL16A1,CORO1C,CORO2B,DLC1,DOCK5,DUSP3,ECM2,EDIL3,EGFL6,EMILIN1,EPHA3,FBLN1,FN1,GBP1,HSD17B12,KDR,MACF1,MDK,MYF5,NID1,PDPN,PHLDB2,PPM1F,PTK2B,PTPRA,PTPRJ,RAC2,RCC2,RRAS,SEMA3E,SERPINE1,TEK,TESK1,UNC13D,UTRN
GO:BP	regulation of small molecule metabolic process	GO:0062012	0.00279495	63	ACADM,ACADVL,AKT2,APOE,APP,ATP2B4,ATP5IF1,BCKDK,BMP5,BMP6,BRCA1,C1QTNF3,DKK3,EGR1,EPHX2,FAM3C,FGF1,FGFR4,FMO1,FMO2,FOXO1,GPD1,GUCA1B,IER3,IGFBP4,INSR,KAT2B,KLHL12,LEPR,LONP2,LPCAT3,ME1,MFSD2A,MID1IP1,MLXIPL,NCOA2,NLN,NOS1,NOS3,NR1H2,OGT,PARK7,PDK2,PDK4,PPARA,PPARGC1A,PPP1R3G,PPTC7,PTK2B,REST,RORA,SESN2,SLC7A7,SOX9,TIGAR,TREX1,TSPO,TTC39B,VCP,WDTC1,ZBTB20,ZBTB7A,ZNF692
GO:BP	positive regulation of epithelial cell migration	GO:0010634	0.00285031	36	ABL1,ADGRA2,AGT,ATOH8,ATP5F1A,CALR,CIB1,DOCK5,EGF,ENPP2,FGF1,FGF18,FGFR1,GATA2,GATA3,GPI,HBEGF,KDR,MAPRE2,MET,NOS3,PLCG1,PLCG2,PLPP3,PPM1F,PRKD1,PTK2B,ROCK2,RRAS,SOX9,SPARC,SRC,SRPX2,TEK,TGFB2,TGFBR2
GO:BP	ubiquinone metabolic process	GO:0006743	0.00287879	11	COQ10A,COQ10B,COQ2,COQ3,COQ5,COQ6,COQ8A,COQ9,NDUFA9,NQO1,PPTC7
GO:BP	neurotrophin signaling pathway	GO:0038179	0.00287879	11	AGT,AGTR2,AKT1S1,CYFIP2,DOK5,NTF4,NTRK3,RAF1,SORT1,SPRY2,ZFYVE27
GO:BP	regulation of peptidyl-tyrosine phosphorylation	GO:0050730	0.00292515	55	ABL1,ACE,ACVR1,ADRA2A,AGT,APP,ARHGEF2,BMP6,BST1,CBL,CD44,CD80,CSF3,CSPG4,CTF1,EFNA1,EGF,ENPP2,EPHA4,EPHA7,ERBB3,FYN,GHR,HBEGF,HCLS1,HGF,IL15,IL18,IL6R,IL6ST,INPP5F,ITGA5,KIT,LRP4,LRP8,LRRK1,LYN,NCAPG2,NEURL1,PARP14,PARP9,PDGFC,PDGFD,PLCG2,PLPP3,PRKCD,PRKCZ,PTK2B,PTPRC,RAP2C,SFRP2,SH3BP5,SRC,THBS4,ZFP91
GO:BP	positive regulation of endocytosis	GO:0045807	0.00294558	23	ANKFY1,ANXA2,APOE,ATAD1,C3,CBL,CD14,CD151,CLIP3,CLU,DAB2,DLL1,EGF,FMR1,GPC3,HIP1,INSR,MIB1,PCSK9,PLCG2,PPP3CA,SERPINE1,SMPD1
GO:BP	regulation of cell cycle G2/M phase transition	GO:1902749	0.00296553	31	APP,ATF5,ATM,BLM,BRCA1,CCNB1,CCNB3,CDC25B,CDC6,CDK1,CENPF,CHEK1,CLSPN,CTC1,DTL,FBXO5,FOXN3,GFRA3,IER3,INIP,KIF14,MRE11,MRNIP,MTA3,NABP2,ORC1,PLK1,RAD21,RAD51B,RCC2,STOX1
GO:BP	regulation of DNA-templated transcription	GO:0006355	0.0029796	570	ABLIM3,ACTR3,ACVR1,ADAM8,ADNP,AEBP1,AFAP1L2,AGT,AHR,AJUBA,AKNA,ANKRD1,ANKRD2,ANXA2,APOE,APP,ARHGEF2,ARNTL,ARX,ASXL3,ATAD2,ATF3,ATF4,ATF5,ATM,ATOH8,ATP1B3,ATP2B4,ATXN1,AURKB,BAG3,BAMBI,BBS7,BCAS3,BCL11A,BCL3,BCL6,BCL9,BCORL1,BEND6,BHLHE41,BIN1,BLM,BMP5,BMP6,BMP7,BRCA1,BRCA2,BRD3,BRIP1,CALCOCO1,CALR,CAMK2A,CAMTA2,CAPN3,CARF,CASK,CAT,CBX2,CBX3,CBX4,CC2D1B,CCDC124,CCN1,CCNL1,CCNL2,CCNT2,CCPG1,CD200,C…
GO:BP	neuromuscular junction development	GO:0007528	0.00307367	18	AFG3L2,AGRN,APP,CACNA1S,CACNB1,CHRNA1,COLQ,DDX23,DNAJA3,DVL1,ERBB2,FZD9,LRP4,LRRK2,MUSK,PPFIBP2,SPG11,TNC
GO:BP	mitotic DNA damage checkpoint signaling	GO:0044773	0.0031287	24	ATM,BLM,BRCA1,CDK1,CHEK1,CLSPN,CRADD,DTL,EME1,FANCD2,FBXO31,FOXN3,IER3,MAP3K20,MDM2,MRE11,MRNIP,MSH2,PBK,PHKG1,PLK1,RFWD3,RPA2,TREX1
GO:BP	maintenance of protein location	GO:0045185	0.0031287	24	ANKRD13C,BARD1,CCDC88A,CHCHD10,DZIP1,FBN1,FBN2,HK1,HK2,HSPA5,KDELR3,LTBP1,NFKBIA,NFKBIB,PARK7,PINK1,PKD2,SRI,TAPT1,TMSB15A,TMSB15B,TSPO,TWF1,TWF2
GO:BP	RNA biosynthetic process	GO:0032774	0.0031335	597	ABLIM2,ABLIM3,ACTR3,ACVR1,ADAM8,ADNP,AEBP1,AFAP1L2,AGT,AHR,AJUBA,AKNA,ANKRD1,ANKRD2,ANXA2,APOE,APP,ARHGEF2,ARNTL,ARX,ASXL3,ATAD2,ATF3,ATF4,ATF5,ATM,ATOH8,ATP1B3,ATP2B4,ATXN1,AURKB,BAG3,BAMBI,BBS7,BCAS3,BCL11A,BCL3,BCL6,BCL9,BCORL1,BEND6,BHLHE41,BIN1,BLM,BMP5,BMP6,BMP7,BRCA1,BRCA2,BRD3,BRIP1,CALCOCO1,CALR,CAMK2A,CAMTA2,CAPN3,CARF,CASK,CAT,CBX2,CBX3,CBX4,CC2D1B,CCDC124,CCN1,CCNL1,CCNL2,CCNT2,CCPG1,…
GO:BP	nucleoside phosphate biosynthetic process	GO:1901293	0.00313993	63	ACACA,ACAT1,ACOT7,ACSL1,ACSS1,ACSS2,ADCY2,ADCY3,ADCY4,ADCY6,ADCY9,ADSL,AK1,AK3,AK5,AMPD1,AMPD3,ATIC,ATP5F1A,ATP5F1B,ATP5MC1,ATP5MC3,ATP5ME,ATP5PO,ATP6,CDS1,CHPT1,CMPK2,DCAKD,DLAT,DLD,FLAD1,GARS1,GART,GPAT4,GUCA1B,GUCY1A1,IMPDH1,MMUT,NAMPT,NME4,NME6,NOS1,NOS3,PAICS,PANK3,PANK4,PDHA1,PDHB,PDHX,PDK2,PDK4,PPARA,PPARGC1A,PPAT,PRPS1,PRTFDC1,PTDSS1,PTPMT1,SLC4A7,TBPL1,UGCG,VCP
GO:BP	alpha-amino acid metabolic process	GO:1901605	0.00322689	53	AASDHPPT,ACAT1,ADHFE1,ALDH18A1,ALDH4A1,ALDH6A1,APIP,ASL,ASNS,ASS1,ATF4,ATP2B4,AZIN2,BCAT1,BCAT2,CDS1,CPS1,CYP1A1,DCTPP1,DDO,DEDD,DLST,FAH,GCLC,GFPT1,GFPT2,GLUL,GOT1,GPT2,GSTZ1,HADHB,HIBADH,HSD17B10,IL4I1,KYAT1,KYAT3,LPCAT1,MCCC2,MMUT,MRI1,MTHFR,NOS1,NOS3,NOXRED1,OAT,ODC1,OTC,PARK7,PCBD1,PLOD2,PYCR2,SLC7A7,TST
GO:BP	cellular response to lipid	GO:0071396	0.00323052	89	ABL1,ABL2,ACACA,ADAM15,ADCY3,ADCY6,AHR,ALDH1A2,ANKRD1,ATM,ATP1A2,BCR,BMP6,BMP7,BRCA1,CALCOCO1,CALR,CASP9,CD14,CD80,CMPK2,CRY2,CYP7B1,DAB2,DDRGK1,EPHA3,ESR1,ESRRA,ESRRG,FAM210B,FBXO32,FES,GRAMD1C,HADHB,IL18,IRAK1,IRAK2,KLF9,LYN,MAP4K1,MAPK14,MN1,MRC1,MSTN,MTDH,NFKBIA,NFKBIB,NFKBIL1,NOS3,NPC1,PARK7,PDCD4,PDE4B,PDK4,PER1,PHB2,PLAA,PLCG2,PPARA,PPARGC1B,PTGES3,PTK2B,PTK7,REST,RNF14,ROCK2,RORA,RXRG,SAF…
GO:BP	circadian rhythm	GO:0007623	0.00325055	43	ARNTL,ASS1,ATF4,ATF5,BHLHE41,CAVIN3,CDK1,CIPC,CRY2,EGR1,EZH2,FBXL21,GFPT1,GLO1,GPR176,KCND2,KDM8,KLF9,LDB3,LGR4,MAGED1,NAMPT,NCOA2,NDUFA9,NFIL3,NGFR,NOCT,NONO,NR0B2,NR1D2,NR2F6,OGT,PER1,PER2,PHLPP1,PPARA,PPARGC1A,PPP1CB,RORA,TIMELESS,TNFRSF11A,TOP2A,USP2
GO:BP	nucleoside diphosphate metabolic process	GO:0009132	0.00332011	37	ACAT1,AK1,AK3,AK5,ALDOC,APP,CMPK2,ENO3,ENTPD5,ENTPD6,ENTPD7,GAPDH,GPAT4,GPD1,GPI,GUK1,HK1,HK2,IER3,INSR,MLXIPL,NME4,NME6,NT5E,NUDT5,OGT,PFKM,PGAM2,PGK1,PKM,PPARA,PRKAG3,TIGAR,TPI1,TREX1,ZBTB20,ZBTB7A
GO:BP	replication fork processing	GO:0031297	0.00338297	15	APITD1,BLM,BRCA2,EME1,FANCM,GEN1,MMS22L,MRE11,RAD51,RFWD3,SAMHD1,TONSL,TRAIP,WRN,ZRANB3
GO:BP	negative regulation of lipid metabolic process	GO:0045833	0.00339558	26	ACADVL,ADRA2A,APOD,APOE,ASXL3,BMP5,BRCA1,DKK3,FMO1,FMO2,LOC100510975,LPCAT1,MFSD2A,ORMDL1,ORMDL2,PDGFA,PIP4K2A,PIP4K2C,PLIN1,PPP2R5A,REST,RUBCN,SLC27A1,SOX9,SPHK1,WDTC1
GO:BP	steroid metabolic process	GO:0008202	0.00340261	57	ABCA5,ACADVL,APOE,APOF,APP,ASAH1,BCAT2,BDH1,BMP5,BMP6,CAT,CLN6,CUBN,CYP1A1,CYP27A1,CYP2R1,CYP7B1,DHCR24,DHCR7,DKK3,EGR1,EPHX2,ESR1,FGF1,FGFR4,GBA2,HMGCR,HSD11B2,HSD17B10,HSD3B1,LEPR,LIPE,LOC100626199,LPCAT3,LSS,MSMO1,MVK,NFE2L1,NR5A2,PCSK9,PDGFRA,REST,RORA,SCARB1,SGPL1,SLC37A4,SMPD1,SOAT1,SPP1,SQLE,SRD5A1,STAT5B,STUB1,TM7SF2,TSKU,TTC39B,VLDLR
GO:BP	negative regulation of protein modification process	GO:0031400	0.00341195	97	ABL1,AGT,AKT1S1,APOE,BDKRB2,BMP7,BOD1,BRCA1,BUB1B,CAPN3,CBL,CD109,CDC20,CEP85,CIB1,CKB,CORO1C,CRY2,DBNDD1,DTNBP1,DUSP1,DUSP10,DVL1,EIF4G1,EMILIN1,ENG,EPHB2,FBLN1,FBXO5,FRY,FYN,GADD45B,GPS2,HGF,HHATL,HMGCR,INPP5F,INPP5J,IVNS1ABP,KAT2B,KLHL31,LIMK1,LRRK1,LRRK2,LYN,MASTL,MGAT5,MICAL1,MLXIPL,NCAPG2,NIBAN1,NOC2L,NTRK3,OGT,OTUB2,PAQR3,PARK7,PARP14,PBK,PHF1,PIAS3,PKIG,PLAA,PLK1,PLPP3,PPM1F,PPP1R15A,PPP1…
GO:BP	cardiac chamber morphogenesis	GO:0003206	0.00351511	34	ACVR1,BMP7,CCN1,COL11A1,CPE,DHRS3,EDNRA,EGLN1,ENG,FZD2,GATA3,HEY2,LOC100736765,MDM2,MKS1,MYBPC3,NOS3,NOTCH2,NSD2,PARVA,RBM15,RBPJ,SAV1,SFRP2,SLIT3,SMO,SOX11,SRF,TGFB1,TGFBR1,TGFBR2,TNNT2,TPM1,ZFPM2
GO:BP	cardiac muscle cell development	GO:0055013	0.00351517	19	ACTC1,ACTN2,ALPK2,ASB2,BVES,FHOD3,HEY2,LOC100736765,MEF2A,MYH11,MYO18B,NEB,NRAP,PDGFRA,PI16,SGCD,SRF,TBX18,TCAP
GO:BP	purine nucleoside monophosphate metabolic process	GO:0009126	0.00351517	19	ADSL,AK1,AK3,AMPD1,AMPD3,ATIC,CHPT1,GART,GMPR,GPAT4,GUK1,IMPDH1,NT5C1A,NT5E,PAICS,PPAT,PRTFDC1,PTPMT1,UGCG
GO:BP	glycoprotein metabolic process	GO:0009100	0.00351821	86	ACOT8,ADAMTS12,ADAMTS7,ALG10,ALG14,ALG8,ALG9,AQP11,B3GALNT1,B3GALT2,B3GNT3,B4GALT4,BGN,CHPF,CHST3,CHSY1,COL11A1,COL2A1,DCN,DPY19L3,DPY19L4,DSE,EXT1,EXT2,EXTL1,EXTL2,GAL3ST4,GALNT10,GALNT15,GALNT17,GALNT2,GALNT5,GALNT7,GANC,GCNT1,GFPT1,GLCE,GPAT4,GUSB,GXYLT2,HADHB,HS2ST1,HS6ST1,HS6ST2,IL15,ITM2A,LARGE1,LARGE2,LOC100525350,MAN1A1,MAN2A1,MGAT5,NECAB3,NPC1,OGT,OSTC,PARK7,PHLDA1,PLCB1,PMM1,POGLUT2,PSA…
GO:BP	protein localization to plasma membrane	GO:0072659	0.00351821	63	ACTN2,AKT2,ANK1,ANK3,ARHGAP44,ATP1B1,ATP2B4,BBS2,BLZF1,CCDC88A,CDH2,CIB1,CLIP3,DAB2,DCHS1,EFR3B,EHD4,EPHA3,EZR,FLOT2,GBP1,GGA1,GGA2,GRIPAP1,ITGB1,LGALS3,MMP14,MRAP2,NECTIN3,NSG1,OPTN,PACS1,PDZK1,PIK3R2,PKDCC,PLEKHF1,PPP2R5A,PREPL,PRKCI,PRKCZ,PTPN9,RAB10,RAB13,RAB34,RAB3D,RAB7A,RAB8B,RAMP1,RILPL1,ROCK2,SCN3B,SLC9A3R2,SQSTM1,STAC3,STXBP1,SYS1,TPBG,TSPAN33,TSPAN5,TTC8,VAMP8,WNK3,ZFYVE27
GO:BP	positive regulation of growth	GO:0045927	0.00352805	48	ARMC12,ARX,CAPN3,CIB1,CRABP2,DDX3X,DLL1,EIF4G1,ERBB2,EZR,FGF9,FN1,GHR,HDGFL2,HEY2,HPN,INSR,LIMK1,MAP3K13,MAPK14,MFSD2A,MKKS,MMP14,MUL1,NEDD4L,PLAA,PLCB1,PPM1F,RBPJ,RIMS1,RND2,SEMA7A,SFRP2,SMO,SMURF1,SPHK1,SRF,STAT5B,SUPV3L1,SYT2,TAF9B,TEAD1,TGFB2,TGFBR1,TWF2,YBX3,ZFPM2,ZFYVE27
GO:BP	mitotic DNA replication	GO:1902969	0.00352805	8	BRCA2,CDC45,GINS3,LIG1,MCM3,MCM4,POLA1,RAD51
GO:BP	regulation of extent of cell growth	GO:0061387	0.00352805	22	ABL1,CRABP2,DIP2B,EPHA7,FN1,LIMK1,MAP3K13,PLXNA3,PTPRS,RND2,SEMA3A,SEMA3E,SEMA3G,SEMA4F,SEMA5B,SEMA6A,SEMA6C,SEMA7A,SPART,SRF,TWF2,ZFYVE27
GO:BP	'de novo' IMP biosynthetic process	GO:0006189	0.00352805	8	ADSL,ATIC,CHPT1,GART,GPAT4,PAICS,PPAT,UGCG
GO:BP	cardiac ventricle development	GO:0003231	0.00352805	33	ACVR1,CCN1,COL11A1,CPE,CPLANE1,EDNRA,EGLN1,ENG,FZD2,GATA3,GJA5,HEY2,LOC100736765,LUZP1,MDM2,MYBPC3,NOS3,NSD2,PRDM1,PTK7,RBM15,RBPJ,SAV1,SFRP2,SLIT3,SOX11,TGFB1,TGFBR1,TGFBR2,TNNT2,TPM1,XIRP2,ZFPM2
GO:BP	negative regulation of cellular response to growth factor stimulus	GO:0090288	0.00355586	29	ABL1,ADAMTS12,ADGRA2,AGT,AGTR2,ATP2B4,BAMBI,BMPER,CASK,CHRD,CREB3L1,DCN,EMILIN1,FBN1,GATA3,HTRA1,HTRA3,MMRN2,NGFR,PPM1A,SEMA6A,SFRP2,SLIT2,SMURF1,SPART,SPRY2,SULF1,SULF2,TMEM53
GO:BP	regulation of mitotic sister chromatid segregation	GO:0033047	0.00355768	17	ATM,AURKB,BUB1,BUB1B,CCNB1,CDT1,FBXO5,GEN1,KAT2B,NDC80,PLK1,RAD21,SPDL1,TEX14,TTK,ZWILCH,ZWINT
GO:BP	cellular response to reactive oxygen species	GO:0034614	0.0035672	31	ABL1,CAT,EZH2,FER,FOS,GPR37,HGF,LRRK2,MET,MMP2,NET1,NFE2L2,NOS3,NQO1,OSER1,PARK7,PDGFRA,PDK2,PINK1,PPARGC1B,PPIF,PRDX3,PRKCD,PTPRK,ROMO1,SOD3,SPHK1,SRC,STK26,TPM1,TREX1
GO:BP	forebrain development	GO:0030900	0.00362841	72	ADGRG1,AKNA,ALDH1A2,APAF1,APLP1,APP,ARX,ATAT1,ATF5,ATP1A2,BTBD3,CCDC141,CDH2,CDK5R1,CDON,CORO1C,DCX,DISC1,E2F1,EFHC1,EPHB2,EPHB3,EXT1,FOXP2,FYN,GATA2,GLI2,GLI3,KIF14,LAMB1,LRP8,LRRK2,MDGA1,MDK,MFSD2A,MKKS,NFIB,NIN,NUMBL,OGDH,OPHN1,PGAP1,PLCB1,PLXNA1,PLXNA3,PTPRS,RBPJ,ROBO1,SEMA3A,SEMA3E,SEMA7A,SLIT1,SLIT2,SLITRK5,SMO,SRC,SRF,SRGAP2,SUN2,TACC1,TACC3,TOP2B,TOX,TSKU,TTC21B,TTC8,TYRO3,UBA6,UQCRQ,WDR4…
GO:BP	regulation of chemotaxis	GO:0050920	0.00367778	47	ADGRA2,ANGPT2,BST1,CALR,CCL19,CCL5,CCN3,CORO1B,DAPK2,DPP4,DUSP1,DUSP3,FGF1,FGF18,FGFR1,HABP2,IL16,JAM3,KDR,LYN,MDK,MET,MSTN,NTRK3,PDGFRA,PLXNA3,PPM1F,PRKD1,PRSS56,PTK2B,PTN,RAC2,RIPOR2,ROBO1,SEMA3E,SEMA3G,SEMA4F,SEMA5B,SEMA6A,SEMA6C,SEMA7A,SERPINE1,SLIT2,SPI1,SWAP70,THBS4,TPBG
GO:BP	acyl-CoA biosynthetic process	GO:0071616	0.00376013	14	ACACA,ACAT1,ACSL1,ACSS1,ACSS2,DLAT,DLD,MMUT,PDHA1,PDHB,PDHX,PDK2,PDK4,PTDSS1
GO:BP	thioester biosynthetic process	GO:0035384	0.00376013	14	ACACA,ACAT1,ACSL1,ACSS1,ACSS2,DLAT,DLD,MMUT,PDHA1,PDHB,PDHX,PDK2,PDK4,PTDSS1
GO:BP	DNA replication initiation	GO:0006270	0.00376013	14	CCNE2,CDC45,CDC6,CDT1,GINS3,MCM2,MCM3,MCM4,MCM5,ORC1,ORC3,POLA1,POLA2,PRIM2
GO:BP	glycoprotein biosynthetic process	GO:0009101	0.00384931	71	ACOT8,ALG10,ALG14,ALG8,ALG9,AQP11,B3GALNT1,B3GALT2,B3GNT3,B4GALT4,CHPF,CHST3,CHSY1,DPY19L3,DPY19L4,DSE,EXT1,EXT2,EXTL1,EXTL2,GAL3ST4,GALNT10,GALNT15,GALNT17,GALNT2,GALNT5,GALNT7,GCNT1,GFPT1,GLCE,GPAT4,GXYLT2,HADHB,HS2ST1,HS6ST1,HS6ST2,IL15,ITM2A,LARGE1,LARGE2,LOC100525350,MGAT5,NECAB3,NPC1,OGT,OSTC,PHLDA1,PLCB1,PMM1,POGLUT2,PSAP,PXYLP1,RAMP1,SLC2A10,SOAT1,ST3GAL5,ST6GALNAC2,ST6GALNAC3,STT3A,TCF7L…
GO:BP	morphogenesis of a branching epithelium	GO:0061138	0.00385885	49	ABL1,ACVR1,ADAMTS16,ADM,AGT,BMP7,BTBD7,CTSZ,DCHS1,DLG5,EDNRA,EGF,ENG,ESR1,EXT1,FGF1,GLI2,GLI3,GPC3,HGF,HOXA5,KDR,LGR4,MDK,MET,MKS1,MMP14,MYCN,NFATC4,PHB2,PKD2,PLXNA1,PLXND1,RBM15,RSPO3,SEMA3E,SFRP2,SLIT2,SMO,SOX9,SPRY2,SRC,SRF,SULF1,TGFB1,TGFBR2,TIMELESS,TMEM59L,TP63
GO:BP	actin filament depolymerization	GO:0030042	0.00387963	20	ACTN2,AVIL,CAPG,CAPZA1,CAPZA2,CFL1,CRACD,DSTN,EPS8,LMOD2,MICAL1,MICAL3,PLEKHH2,SPTAN1,SPTB,SVIL,SWAP70,TMOD4,TWF1,TWF2
GO:BP	actin filament polymerization	GO:0030041	0.00404175	41	ARPC5,AVIL,BAIAP2L2,BIN1,CAPG,CAPZA1,CAPZA2,CDC42EP3,CRACD,CSF3,CYFIP2,CYRIB,DIAPH1,DIAPH2,DIAPH3,EPS8,ESAM,FCHSD1,FCHSD2,FER,FHOD3,GBA2,HCLS1,KANK3,LMOD2,LOC100513346,MKKS,PAK3,PIK3R2,PRKCD,PTK2B,SLIT2,SPTAN1,SPTB,SSH1,SVIL,TMOD4,TMSB15A,TMSB15B,TWF1,TWF2
GO:BP	reproduction	GO:0000003	0.00407111	213	ACE,ACSL4,ACTR3,ACVR1,ADAMTS2,ADCY3,ADGRG1,ANTXR1,APITD1,APP,ASPM,ATAT1,ATM,ATP2B4,AWN,BCAP31,BCL6,BMP6,BMP7,BRCA2,BRIP1,BUB1,C3,CALR,CATSPER4,CBX2,CCDC40,CCNB1,CCNB2,CCNE2,CD9,CDC20,CDC25B,CDK1,CEP131,CIB1,CKS2,CYP7B1,DDO,DDX3X,DEDD,DEFB1,DHCR24,DIAPH2,DNAJC19,DZIP1,E2F7,E2F8,EAF2,EDNRA,EGR1,EHMT2,EIF2B4,EIF2S2,EME1,ENPP2,ESPL1,ESR1,FANCA,FANCD2,FANCM,FBXO5,FGF9,FIGNL1,FNDC3A,FOXA3,FST,GAMT,GATA…
GO:BP	negative regulation of chromosome separation	GO:1905819	0.00413011	16	ATM,AURKB,BUB1,BUB1B,CCNB1,CDT1,FBXO5,GEN1,NDC80,PLK1,RAD21,SPDL1,TEX14,TTK,ZWILCH,ZWINT
GO:BP	nucleoside bisphosphate biosynthetic process	GO:0033866	0.00413011	18	ACACA,ACAT1,ACOT7,ACSL1,ACSS1,ACSS2,DCAKD,DLAT,DLD,MMUT,PANK3,PANK4,PDHA1,PDHB,PDHX,PDK2,PDK4,PTDSS1
GO:BP	negative regulation of metaphase/anaphase transition of cell cycle	GO:1902100	0.00413011	16	ATM,AURKB,BUB1,BUB1B,CCNB1,CDT1,FBXO5,GEN1,NDC80,PLK1,RAD21,SPDL1,TEX14,TTK,ZWILCH,ZWINT
GO:BP	ribonucleoside bisphosphate biosynthetic process	GO:0034030	0.00413011	18	ACACA,ACAT1,ACOT7,ACSL1,ACSS1,ACSS2,DCAKD,DLAT,DLD,MMUT,PANK3,PANK4,PDHA1,PDHB,PDHX,PDK2,PDK4,PTDSS1
GO:BP	purine nucleoside bisphosphate biosynthetic process	GO:0034033	0.00413011	18	ACACA,ACAT1,ACOT7,ACSL1,ACSS1,ACSS2,DCAKD,DLAT,DLD,MMUT,PANK3,PANK4,PDHA1,PDHB,PDHX,PDK2,PDK4,PTDSS1
GO:BP	negative regulation of chromosome segregation	GO:0051985	0.00413011	16	ATM,AURKB,BUB1,BUB1B,CCNB1,CDT1,FBXO5,GEN1,NDC80,PLK1,RAD21,SPDL1,TEX14,TTK,ZWILCH,ZWINT
GO:BP	IMP metabolic process	GO:0046040	0.00415042	13	ADSL,AMPD1,AMPD3,ATIC,CHPT1,GART,GPAT4,NT5C1A,PAICS,PPAT,PRTFDC1,PTPMT1,UGCG
GO:BP	regulation of endocytosis	GO:0030100	0.004156	40	ANKFY1,ANKRD13A,ANKRD13B,ANXA2,APOE,ATAD1,BIN1,C3,CBL,CD14,CD151,CLIP3,CLU,DAB2,DLL1,EGF,EPHA3,FMR1,GLO1,GPC3,HIP1,INSR,ITGAV,LGALS3,LRRK2,MIB1,NR1H2,OPHN1,PACSIN3,PCSK9,PLCG2,PPP3CA,PPP3CB,RUBCN,SERPINE1,SMPD1,SNAP91,SPHK1,SRC,STON2
GO:BP	mitochondrial membrane organization	GO:0007006	0.00416453	26	AFG3L2,APOO,ATP5IF1,BID,BNIP3,CHCHD10,CHCHD3,EYA2,GHITM,HK2,IER3,IMMT,LETM1,MFN2,MICOS13,MUL1,OMA1,OXA1L,PDCD5,PINK1,PPIF,SAMM50,SLC25A4,SPG7,TIMM50,VDAC2
GO:BP	positive regulation of organelle assembly	GO:1902117	0.00416453	26	CCDC88A,CCP110,CENPJ,CNOT6,CNOT6L,CROCC,DYNLL1,DZIP1,FSCN1,GPSM2,IFT88,MNS1,PIP4K2A,PIP4K2C,SASS6,SDC1,SEPTIN9,SH3GLB1,SNX30,SNX7,SPAG5,SRC,STIL,TAPT1,WDR45,WIPI1
GO:BP	regulation of calcium ion transmembrane transporter activity	GO:1901019	0.00419688	21	ATP1B1,CACNB1,CALM1,CASQ1,CASQ2,DDX23,GNB5,HRC,PDE4B,PKD2,PLCG2,REM1,RYR2,SELENON,SRI,STAC3,STIM1,STIM2,TLR9,TRDN,VMP1
GO:BP	inner ear development	GO:0048839	0.00419688	47	BCR,BMPER,CHRNA10,COL11A1,COL2A1,CTHRC1,DCHS1,DLL1,DVL1,EPHA4,EPHB2,FGF9,FREM2,FZD2,GATA2,GATA3,GLI2,GLI3,GSDME,HEY2,IFT27,IFT88,KCNQ4,LRIG3,MAPKAPK2,MCM2,MKS1,MYCN,MYO7A,NANS,PLPPR4,PRELID2,PTK7,RBPJ,RIPOR2,SLC4A7,SLITRK6,SOX9,SPRY2,STOX1,TCAP,TSKU,TTC39C,TTC8,USH1C,WHRN,ZEB1
GO:BP	myotube differentiation	GO:0014902	0.00424933	32	ACTA1,ADAMTS15,ADGRB3,BCL9,BHLHE41,CACNA1S,CAV2,CCN3,CD9,CDON,DOCK5,DYRK1B,HOMER1,MAPK14,MEF2C,MMP14,MYF5,MYMK,MYOF,NLN,PLEKHO1,PLPP7,PPP3CA,PPP3CB,PTGFRN,RBM38,RIPOR2,SELENON,SMO,SORT1,SPG11,TRIM72
GO:BP	regulation of cell division	GO:0051302	0.00430198	43	AURKB,BLM,BRCA2,CALM1,CAT,CCP110,CDC14B,CDC25B,CDC6,CDK2AP2,CIB1,CIT,CUL3,DLL1,E2F7,E2F8,EFHC1,FGF1,INCENP,INTU,KIF14,KIF18B,KIF20A,KIF20B,KLHL13,KLHL21,KLHL9,MDK,PDGFA,PDGFC,PDGFD,PLK1,PLK3,RACGAP1,SFRP2,SH3GLB1,SIRT2,TEX14,TGFB2,TGFB3,TP63,VEGFA,YEATS2
GO:BP	lamellipodium morphogenesis	GO:0072673	0.00430198	9	CD44,CORO1B,CORO1C,ENPP2,MYO9B,PDPN,PLEKHO1,SRC,WASF2
GO:BP	lactate metabolic process	GO:0006089	0.00430198	9	HAGH,HAGHL,LDHA,LDHB,LDHD,PARK7,PNKD,SLC37A4,TIGAR
GO:BP	attachment of mitotic spindle microtubules to kinetochore	GO:0051315	0.00430198	9	AURKB,CDT1,CENPE,CEP192,KAT2B,KIF2C,MAPRE1,NDC80,NUF2
GO:BP	mitotic chromosome condensation	GO:0007076	0.00430198	9	CDCA5,NCAPD2,NCAPD3,NCAPG,NCAPH,PHF13,SMARCA5,SMC2,SMC4
GO:BP	postsynapse assembly	GO:0099068	0.00430198	9	ARHGEF9,CDH2,GRID2,LRP4,LRRC4B,NLGN3,PTPRD,PTPRS,ZER1
GO:BP	cholesterol metabolic process	GO:0008203	0.00430198	30	ABCA5,ACADVL,APOE,APOF,APP,CAT,CLN6,CUBN,CYP27A1,DHCR24,DHCR7,EPHX2,FGF1,GBA2,HMGCR,LEPR,LIPE,LPCAT3,LSS,MVK,NFE2L1,PCSK9,SCARB1,SMPD1,SOAT1,SQLE,TM7SF2,TSKU,TTC39B,VLDLR
GO:BP	organic substance transport	GO:0071702	0.00435807	382	ABCA5,ABCA6,ABCB1,ABCB6,ABCC1,ABCC5,ABCC6,ACE,ACSL1,ADRA2A,AIFM1,AKT2,ANKRD1,ANO1,ANXA2,AP1S1,AP3M2,AP4B1,AP5B1,APOD,APOE,APOM,APPBP2,AQP11,AQP7,ARFIP2,ARHGAP1,ARHGAP44,ARL8B,ARPIN,ARRDC2,ASIC3,ATG4A,ATG4D,ATG9A,ATP10A,ATP10D,ATP11B,ATP5IF1,ATP8B2,AUP1,AZIN2,BAG3,BAIAP3,BARD1,BBS2,BBS5,BCAP31,BCL3,BCR,BDKRB2,BID,BLZF1,BNIP3L,C1QTNF3,C2CD2L,C3,C7H6ORF125,CA4,CACNG7,CALCRL,CALR,CCN3,CD200,CDK5R1,CE…
GO:BP	metaphase/anaphase transition of mitotic cell cycle	GO:0007091	0.0044417	22	ATM,AURKB,BCL7B,BUB1,BUB1B,CCNB1,CDC6,CDT1,CENPE,CUL3,FBXO5,GEN1,NDC80,NEK6,PLK1,RAD21,SPDL1,TEX14,TTK,UBE2C,ZWILCH,ZWINT
GO:BP	branched-chain amino acid metabolic process	GO:0009081	0.0044417	12	ACAT1,ALDH6A1,BCAT1,BCAT2,BCKDHA,BCKDHB,DLD,HADHB,HIBADH,HSD17B10,MCCC2,SLC25A44
GO:BP	positive regulation of peptidyl-tyrosine phosphorylation	GO:0050731	0.0044417	42	ABL1,ACE,ACVR1,ADRA2A,AGT,ARHGEF2,BMP6,CD44,CD80,CSF3,CSPG4,CTF1,EFNA1,EGF,ENPP2,EPHA4,ERBB3,FYN,GHR,HBEGF,HCLS1,HGF,IL15,IL18,IL6R,IL6ST,ITGA5,KIT,LRP4,LRP8,LRRK1,LYN,NEURL1,PARP14,PARP9,PLCG2,PLPP3,PTK2B,PTPRC,SRC,THBS4,ZFP91
GO:BP	regulation of neuron apoptotic process	GO:0043523	0.0044417	42	AARS1,ADAM8,ADNP,APOE,ATF4,ATM,BHLHB9,CASP9,CITED1,EPHA7,ERBB3,FAIM2,FZD9,GATA3,GRID2,GRIK2,IL6ST,KDR,KIF14,LANCL1,MDK,MSH2,NEFL,NFATC4,NONO,NTF4,PARK7,PCSK9,PINK1,PLXND1,PPARGC1A,PRKCI,PTPRZ1,RETREG1,SEMA3E,STXBP1,TGFB2,THAP11,TOX3,TYRO3,UNC5B,ZFP91
GO:BP	muscle tissue morphogenesis	GO:0060415	0.0044417	22	ACTC1,ANKRD1,COL11A1,EDNRA,EGLN1,ENG,FZD2,HEY2,LOC100736765,MYBPC3,MYF5,MYF6,MYLK2,RBPJ,S1PR1,TCAP,TGFB1,TGFBR1,TNNT2,TPM1,XIRP2,ZFPM2
GO:BP	negative regulation of transcription by RNA polymerase II	GO:0000122	0.0044417	168	AEBP1,AJUBA,ARX,ATF3,ATF4,ATXN1,AURKB,BAG3,BCL11A,BCL6,BCORL1,BHLHE41,BIN1,BMP6,CALR,CBX2,CBX3,CBX4,CC2D1B,CHD3,CPEB3,CREB3L1,CRY2,CRYM,CUL3,CUX2,DAB2,DNAJA3,DNAJC17,DNMT1,DNMT3B,DUSP26,E2F1,E2F6,E2F7,E2F8,E4F1,EFNA1,EGR1,EHMT2,EID1,ELK3,ELK4,ESR1,ETV5,EZH2,EZR,FGF9,FHL2,FNIP1,FOXJ1,FOXM1,FOXP2,FST,GATA2,GATA3,GLI2,GLI3,GPS2,GTF2IRD1,HCLS1,HDAC10,HES6,HEY2,HIC1,HIVEP1,HSF1,HSF4,KDM1A,KHDRBS1,KLF4…
GO:BP	cellular process	GO:0009987	0.00448792	3155	AARS1,AASDHPPT,ABCA5,ABCA6,ABCB1,ABCB6,ABCC1,ABCC13,ABCC4,ABCC5,ABCC6,ABHD17C,ABHD3,ABHD4,ABHD5,ABI3BP,ABL1,ABL2,ABLIM2,ABLIM3,ABR,ABRACL,ABTB2,ACACA,ACAD10,ACADL,ACADM,ACADS,ACADVL,ACAP3,ACAT1,ACCS,ACE,ACKR3,ACKR4,ACO1,ACO2,ACOT7,ACOT8,ACOX2,ACSBG1,ACSL1,ACSL4,ACSM4,ACSM5,ACSS1,ACSS2,ACTA1,ACTA2,ACTC1,ACTN2,ACTR3,ACVR1,ACY1,ADAM11,ADAM12,ADAM15,ADAM22,ADAM8,ADAMTS12,ADAMTS14,ADAMTS15,ADAMTS16,AD…
GO:BP	positive regulation of calcium ion transmembrane transporter activity	GO:1901021	0.00464069	11	ATP1B1,CALM1,CASQ1,PKD2,PLCG2,RYR2,STAC3,STIM1,STIM2,TRDN,VMP1
GO:BP	visual system development	GO:0150063	0.00464069	81	ALDH1A2,ATF4,BBS7,BMP6,BMP7,C3,CACNA1S,CC2D2A,CDON,COL5A1,COL5A2,CPAMD8,CRYBG3,DCX,DLL1,EPHB2,FBN1,FBN2,FGF9,FREM2,GATA3,GDF11,GLI3,HSF4,IFT140,KDR,KERA,KLF4,LAMC3,LDB3,LPCAT1,MAB21L1,MAN2A1,MEIS3,MFAP2,MFN2,MFSD2A,MITF,MYF5,NECTIN3,NOTCH2,NPHP4,OBSL1,PBX3,PBX4,PDE6A,PDGFRA,PRDM1,PRKCI,PROM1,PRSS56,PXDN,RCN1,SDK1,SH3PXD2B,SLC25A25,SLITRK6,SOX11,SOX9,SPRY2,SRF,TCIRG1,TENM3,TGFB1,TGFB2,TGFBR1,TGFBR…
GO:BP	ubiquinone biosynthetic process	GO:0006744	0.00464069	10	COQ10A,COQ10B,COQ2,COQ3,COQ5,COQ6,COQ8A,COQ9,NDUFA9,PPTC7
GO:BP	reproductive process	GO:0022414	0.00469634	211	ACE,ACSL4,ACTR3,ACVR1,ADAMTS2,ADCY3,ADGRG1,ANTXR1,APITD1,APP,ASPM,ATAT1,ATM,ATP2B4,AWN,BCAP31,BCL6,BMP6,BMP7,BRCA2,BRIP1,BUB1,C3,CALR,CATSPER4,CBX2,CCDC40,CCNB1,CCNB2,CCNE2,CD9,CDC20,CDC25B,CDK1,CEP131,CIB1,CKS2,CYP7B1,DDO,DDX3X,DEDD,DEFB1,DHCR24,DIAPH2,DNAJC19,DZIP1,E2F7,E2F8,EAF2,EDNRA,EGR1,EHMT2,EIF2B4,EIF2S2,EME1,ENPP2,ESPL1,ESR1,FANCA,FANCD2,FANCM,FBXO5,FGF9,FIGNL1,FNDC3A,FOXA3,FST,GAMT,GATA…
GO:BP	cortical actin cytoskeleton organization	GO:0030866	0.00470234	15	AKAP11,ANLN,CALR,CAVIN3,EPB41L1,EPB41L2,EPB41L3,EZR,FHOD3,FMNL1,FMNL2,FMNL3,RACGAP1,ROCK2,RTKN
GO:BP	tissue homeostasis	GO:0001894	0.00471071	50	ACACA,ADAM8,BBS12,COL11A2,COL2A1,CRACD,CROCC,DEF8,EXT1,FH,GATA2,IQCB1,LDB2,LRRK1,LTBP3,MAK,MFSD2A,MKKS,MKS1,NOS3,NPHP4,PBLD,PDK4,PLEKHM1,POC1B,PPARGC1B,PROM1,PTH1R,PTK2B,RAB3D,S1PR1,SMO,SOX9,SRC,SRF,STK11,TCIRG1,TFRC,TJP2,TLR9,TNFRSF11A,TP53INP2,TUB,UBASH3B,USH1C,VHL,VPS13B,VSTM4,WHRN,WWTR1
GO:BP	anatomical structure homeostasis	GO:0060249	0.00471071	50	ACACA,ADAM8,BBS12,COL11A2,COL2A1,CRACD,CROCC,DEF8,EXT1,FH,GATA2,IQCB1,LDB2,LRRK1,LTBP3,MAK,MFSD2A,MKKS,MKS1,NOS3,NPHP4,PBLD,PDK4,PLEKHM1,POC1B,PPARGC1B,PROM1,PTH1R,PTK2B,RAB3D,S1PR1,SMO,SOX9,SRC,SRF,STK11,TCIRG1,TFRC,TJP2,TLR9,TNFRSF11A,TP53INP2,TUB,UBASH3B,USH1C,VHL,VPS13B,VSTM4,WHRN,WWTR1
GO:BP	smooth muscle cell migration	GO:0014909	0.00478742	17	CCN3,CORO1B,DOCK5,DOCK7,GRB10,IGFBP5,MDK,MEF2C,NR4A3,PARVA,PDGFA,PLAT,PLXNA1,SEMA6D,SERPINE1,SLIT2,TPM1
GO:BP	cellular response to cytokine stimulus	GO:0071345	0.00487964	150	ACKR3,ACKR4,ACSL1,ACTR3,ADAMTS12,ADAMTS7,ADIPOR2,ANKRD1,ARHGEF2,ASAH1,ATIC,BCAT2,BRCA1,CAMK2A,CCL19,CCL5,CCR9,CD44,CDIP1,CIB1,CSF3,CSNK2B,CX3CR1,CXCR6,DAPK1,DOCK8,DUSP1,EGR1,EIF4A2,EPS8,ERBIN,EXT1,F3,FAS,FER,GAPDH,GATA3,GBP1,GFPT2,GHR,GPD1,GPR75,GPS2,GSDME,HCLS1,HK2,HSPA5,IFIT2,IL12RB2,IL15,IL17RD,IL18,IL1R1,IL2RA,IL2RB,IL4R,IL6R,IL6ST,IRAK1,IRAK2,IRF5,KEAP1,KIT,KLF4,KLHL12,KRT18,KRT8,LEPR,LOC100…
GO:BP	maintenance of location in cell	GO:0051651	0.00493851	49	ABL1,ANKRD13C,APOE,ATP2A1,BARD1,CALM1,CAPN3,CASQ1,CASQ2,CCDC88A,CCL19,CHCHD10,DHRS7C,DIAPH1,DZIP1,ERO1A,GPSM2,HK1,HK2,HRC,HSPA5,ITPR3,KDELR3,LCN2,LETM1,LYN,PARK7,PINK1,PKD2,PLCG2,PRKD1,PTK2B,PTPRC,RYR2,SELENON,SLC30A2,SLC30A7,SRI,TAPT1,TMEM38A,TMSB15A,TMSB15B,TPCN2,TRDN,TRPC1,TSPO,TWF1,TWF2,UBASH3B
GO:BP	in utero embryonic development	GO:0001701	0.00493851	89	ACVR1,ADCY9,ADM,AMOT,APBA3,ASF1B,BMP7,BRCA2,CCN1,CCNB1,CCNB2,CHEK1,CITED1,CPT2,CUL3,CUL4A,E2F7,E2F8,EDNRA,EGLN1,EIF2S2,EMG1,ENDOG,EPAS1,FBXW8,FKBP10,GATA2,GATA3,GDF9,GLI2,GLI3,GPI,HEY2,HS6ST1,ITGB1,JUNB,KEAP1,KLF4,KRT8,LOC100736765,MAFF,MAN2A1,MBD3,MDFI,MFN2,MFNG,MIB1,MSH2,MYO18B,NCAPG2,NEK2,NMT1,NOS3,NOTCH2,PCDH12,PDGFRA,PELO,PKD2,PLCG1,PRDM1,PTH1R,RAD51B,RBBP8,RBPJ,RCN1,RSPO3,SBDS,SEC24D,SH3PXD…
GO:BP	phosphatidylinositol 3-kinase signaling	GO:0014065	0.00493851	33	AGT,CAT,CBL,CSF3,DCN,EGF,ERBB2,ERBB3,FLT1,FN1,GATA3,HCLS1,HGF,IL18,INSR,KDR,NYAP1,PDGFA,PDGFC,PDGFD,PIK3C2A,PIK3R2,PRR5,PRR5L,PTPN13,ROR2,SEMA3E,SERPINE2,SIRT2,SOX9,TEK,TGFB2,UNC5B
GO:BP	cellular homeostasis	GO:0019725	0.00493851	135	ABL1,ACO1,ADRA2A,AFG3L2,ANO1,APOE,APP,AQP11,ATF4,ATP1A2,ATP1B1,ATP1B3,ATP2A1,ATP2A3,ATP2B2,ATP2B3,ATP2B4,ATP7A,BAG3,BAIAP3,BCAP31,BMP6,C1QTNF3,C2CD2L,CALM1,CAPN3,CASQ1,CASQ2,CCDC47,CCL19,CHD6,CHRNA1,CIAO3,CLN6,CROCC,CYBRD1,DHRS7C,DIAPH1,DISC1,DLD,EDNRA,EGLN1,ERO1A,FGGY,FOXA3,FUNDC2,GCLC,GRIK2,GSR,HEPH,HK1,HK2,HRC,IDE,IMMT,ISCU,ITPR3,KCNB1,LCK,LCN2,LETM1,LOX,LRRC8E,LRRK2,LYN,MLXIPL,MPC2,MSTN,MTM1,…
GO:BP	regulation of macroautophagy	GO:0016241	0.00493851	33	BAG3,BNIP3,BNIP3L,CALCOCO2,DCN,EHMT2,FYCO1,GNAI3,HSPB8,KDR,LRRK2,MTM1,NPC1,OPTN,PAFAH1B2,PINK1,PIP4K2A,PIP4K2C,POLDIP2,QSOX1,RUBCN,SESN1,SESN2,SH3GLB1,SLC25A4,SNX30,SNX7,SPTLC1,STING1,TIGAR,ULK1,WDR45,WIPI1
GO:BP	hemopoiesis	GO:0030097	0.00494645	166	ABL1,ACE,ADAM8,ALAS2,ANXA2,APP,ARIH2,ATF4,ATM,ATP5IF1,BCL3,BCL6,BCR,BRCA2,BVES,CALCR,CCN4,CCR9,CD109,CD40LG,CEBPG,CIAO3,CIB1,CMTM7,CSF3,CTC1,CUL4A,DLL1,DNAJA3,DROSHA,DUSP10,EGR1,EGR3,ENTPD7,EPAS1,ERBB2,EXT1,EZH2,FAM210B,FANCA,FANCD2,FBN1,FES,FLT1,FNIP1,FOS,FOXJ1,FST,FZD9,GAB3,GATA2,GATA3,GLI3,GPC3,GPS2,HCLS1,HOXA5,HSF1,HSPA9,ICMT,IL15,IL18,IL4I1,ITGB6,ITM2A,JAM3,JUNB,KCP,KDR,KIT,KLF13,KLF4,LCK,LE…
GO:BP	cellular polysaccharide biosynthetic process	GO:0033692	0.00496772	20	ACADM,AKT2,B3GNT3,EXT1,GYG1,GYS1,HS2ST1,INSR,LOC100737755,PASK,PHKG1,PPP1R3A,PPP1R3B,PPP1R3C,PPP1R3D,PPP1R3G,PRKAG3,PTGES3,PTPMT1,UGP2
GO:BP	positive regulation of MAPK cascade	GO:0043410	0.00501186	93	ABL1,ACKR3,ADAM8,ADRA1D,ADRA2A,ADRA2C,AJUBA,AKAP13,APOE,APP,ARHGEF2,BMPER,CAV2,CAVIN3,CCL19,CCL5,CD44,CDH2,CDON,CHI3L1,CIB1,CSPG4,DOK5,EFNA1,EGF,EPHA4,ERBB2,ERP29,EZH2,FGF1,FGF18,FGF21,FGFR1,FGFR4,FLT1,FZD10,GADD45B,GAREM1,GDF9,GPR37,GRM4,GSDME,HGF,IGFBP4,INSR,IQGAP3,IRAK1,ITSN1,KDR,KIT,LOC100620540,LRRK2,MAP2K2,MAP3K10,MAP3K13,MAP4K1,MAPK8IP1,MID1,NOTCH2,NTRK3,PDGFA,PDGFC,PDGFD,PDGFRA,PHB2,PLCB1…
GO:BP	regulation of phosphatidylinositol 3-kinase signaling	GO:0014066	0.00507472	26	AGT,CAT,CBL,CSF3,DCN,EGF,FLT1,FN1,HCLS1,HGF,IL18,INSR,KDR,PDGFA,PDGFC,PDGFD,PRR5,PRR5L,PTPN13,ROR2,SEMA3E,SERPINE2,SOX9,TEK,TGFB2,UNC5B
GO:BP	sterol metabolic process	GO:0016125	0.00508109	31	ABCA5,ACADVL,APOE,APOF,APP,CAT,CLN6,CUBN,CYP27A1,DHCR24,DHCR7,EPHX2,FGF1,GBA2,HMGCR,LEPR,LIPE,LPCAT3,LSS,MSMO1,MVK,NFE2L1,PCSK9,SCARB1,SMPD1,SOAT1,SQLE,TM7SF2,TSKU,TTC39B,VLDLR
GO:BP	lipid homeostasis	GO:0055088	0.00509279	38	ABCA5,ABHD4,ABHD5,ACACA,ACOX2,ANGPTL4,APOE,C1QTNF3,DDX3X,EPHX2,FUNDC2,GOT1,IL18,ITGB6,LIPG,NPC1,NR1D2,NR1H2,NR5A2,ORMDL1,ORMDL2,PCSK9,PNPLA2,POLD1,RCN3,RORA,SAR1B,SCARB1,SESN2,SLC37A4,SOAT1,SREBF2,TGFB1,TLCD3A,TSKU,TTC39B,USF2,ZBTB20
GO:BP	branching morphogenesis of an epithelial tube	GO:0048754	0.00510784	42	ABL1,ACVR1,ADAMTS16,AGT,BMP7,CTSZ,DCHS1,DLG5,EDNRA,EGF,ENG,ESR1,EXT1,FGF1,GLI2,GLI3,GPC3,HOXA5,KDR,LGR4,MDK,MET,MKS1,MMP14,MYCN,NFATC4,PHB2,PKD2,PLXND1,RBM15,SEMA3E,SFRP2,SLIT2,SMO,SOX9,SPRY2,SRC,SRF,TGFB1,TGFBR2,TIMELESS,TMEM59L
GO:BP	positive regulation of cell cycle phase transition	GO:1901989	0.0051129	30	APP,CCNB1,CDC25B,CDCA5,CDK1,CDT1,CENPJ,CUL3,CUL4A,CUL4B,DDX3X,DTL,EIF4G1,EZH2,FAM83D,FBXO5,GFRA3,MDM2,MTA3,MTBP,PHB2,PLCB1,RAD51B,RCC2,RGCC,SASS6,STIL,STOX1,THOC5,UBE2C
GO:BP	glycosaminoglycan metabolic process	GO:0030203	0.0051129	30	ABCC5,B4GALT4,BGN,CD44,CEMIP2,CHPF,CHST1,CHST3,CHSY1,CLN6,DCN,DSE,EDNRA,EGF,EXT1,EXT2,GLCE,GUSB,HMMR,HS2ST1,ITIH3,ITIH4,LOC100522551,LOC100737755,LYVE1,PSAP,PXYLP1,SGSH,UGDH,XYLT2
GO:BP	positive regulation of ubiquitin-dependent protein catabolic process	GO:2000060	0.00513909	28	ANKIB1,ARIH2,BBS7,BCAP31,CLU,DAB2,DDRGK1,DISC1,DNAJB2,DVL1,EGF,FBXW8,ITSN1,LRRK2,MDM2,PLK1,PLK3,PTK2B,RAD23A,RNF14,RNF144A,RNF217,SH3RF2,SIRT2,SMURF1,STUB1,VCP,ZYG11B
GO:BP	acetyl-CoA biosynthetic process from pyruvate	GO:0006086	0.00526714	7	DLAT,DLD,PDHA1,PDHB,PDHX,PDK2,PDK4
GO:BP	ketone catabolic process	GO:0042182	0.00526714	7	HAGH,HAGHL,KYAT3,NQO2,OXCT1,PARK7,PNKD
GO:BP	regulation of organelle assembly	GO:1902115	0.00532236	50	ARHGEF9,CCDC88A,CCP110,CENPJ,CEP76,CNOT6,CNOT6L,CNTROB,CROCC,DYNLL1,DZIP1,EHMT2,EZR,FSCN1,GPSM2,GRID2,IFT140,IFT88,KAT2B,KIF15,KIF24,LRRC4B,LRRK2,MAK,MNS1,MPHOSPH9,MTM1,ODF2,PINK1,PIP4K2A,PIP4K2C,PLK1,PTPRD,PTPRS,RABEP2,SASS6,SDC1,SEPTIN9,SH3GLB1,SNX30,SNX7,SPAG5,SPICE1,SRC,STIL,TAPT1,TESK1,VDAC3,WDR45,WIPI1
GO:BP	striated muscle adaptation	GO:0014888	0.00532777	14	ATP2B4,CACNA1S,CAMTA2,EZH2,GTF2IRD1,HEY2,IGFBP5,INPP5F,LOC100620992,LOC100736765,MYMK,MYOZ1,PPP3CA,TCAP
GO:BP	eye development	GO:0001654	0.00535386	80	ALDH1A2,ATF4,BBS7,BMP6,BMP7,CACNA1S,CC2D2A,CDON,COL5A1,COL5A2,CPAMD8,CRYBG3,DCX,DLL1,EPHB2,FBN1,FBN2,FGF9,FREM2,GATA3,GDF11,GLI3,HSF4,IFT140,KDR,KERA,KLF4,LAMC3,LDB3,LPCAT1,MAB21L1,MAN2A1,MEIS3,MFAP2,MFN2,MFSD2A,MITF,MYF5,NECTIN3,NOTCH2,NPHP4,OBSL1,PBX3,PBX4,PDE6A,PDGFRA,PRDM1,PRKCI,PROM1,PRSS56,PXDN,RCN1,SDK1,SH3PXD2B,SLC25A25,SLITRK6,SOX11,SOX9,SPRY2,SRF,TCIRG1,TENM3,TGFB1,TGFB2,TGFBR1,TGFBR2,T…
GO:BP	heart valve development	GO:0003170	0.00537421	18	ACVR1,CCN1,DCHS1,EFNA1,EMILIN1,GATA3,GJA5,HEY2,MDM2,NOS3,NOTCH2,PRDM1,RBPJ,SLIT3,SOX9,TGFB1,TGFBR2,TNFRSF1B
GO:BP	nucleic acid-templated transcription	GO:0097659	0.00537421	589	ABLIM2,ABLIM3,ACTR3,ACVR1,ADAM8,ADNP,AEBP1,AFAP1L2,AGT,AHR,AJUBA,AKNA,ANKRD1,ANKRD2,ANXA2,APOE,APP,ARHGEF2,ARNTL,ARX,ASXL3,ATAD2,ATF3,ATF4,ATF5,ATM,ATOH8,ATP1B3,ATP2B4,ATXN1,AURKB,BAG3,BAMBI,BBS7,BCAS3,BCL11A,BCL3,BCL6,BCL9,BCORL1,BEND6,BHLHE41,BIN1,BLM,BMP5,BMP6,BMP7,BRCA1,BRCA2,BRD3,BRIP1,CALCOCO1,CALR,CAMK2A,CAMTA2,CAPN3,CARF,CASK,CAT,CBX2,CBX3,CBX4,CC2D1B,CCDC124,CCN1,CCNL1,CCNL2,CCNT2,CCPG1,…
GO:BP	response to tumor necrosis factor	GO:0034612	0.00538462	47	ADAMTS12,ADAMTS7,ANKRD1,ARHGEF2,ASAH1,BRCA1,CCL19,CCL5,CDIP1,CHI3L1,CIB1,ENDOG,ERBIN,EXT1,FAS,GATA3,GBP1,GPD1,GPS2,GSDME,KRT18,KRT8,LOC100510975,LOC100737755,LRRC7,MAPK14,NFE2L2,NFKBIA,NKIRAS1,NOL4L,PELI3,PIAS3,PTK2B,RORA,SMPD1,SPHK1,STAT1,TNFRSF11A,TNFRSF1B,TNFRSF21,TRAF3,TRAF3IP2,TRAF5,TRAIP,UBD,YBX3,ZFAND6
GO:BP	negative regulation of protein phosphorylation	GO:0001933	0.00556211	66	ABL1,AGT,AKT1S1,APOE,BDKRB2,BMP7,CBL,CD109,CEP85,CIB1,CORO1C,DBNDD1,DTNBP1,DUSP1,DUSP10,DVL1,EIF4G1,EMILIN1,ENG,EPHB2,FBLN1,GADD45B,HGF,HMGCR,INPP5F,INPP5J,KAT2B,KLHL31,LRRK1,LRRK2,LYN,MICAL1,MLXIPL,NCAPG2,NIBAN1,NTRK3,PAQR3,PARK7,PARP14,PBK,PKIG,PLK1,PLPP3,PPM1F,PRKAR1A,PRKAR1B,PRKAR2A,PRKCD,PRKCZ,PRR5L,PTPN13,PTPRB,PTPRC,PTPRJ,RGS14,SFRP2,SH3BP5,SIRT2,SLC8A3,SLIT2,SMPD1,SPRED2,SPRY2,TRAF3IP1,UB…
GO:BP	regulation of metaphase/anaphase transition of cell cycle	GO:1902099	0.00559461	22	ATM,AURKB,BCL7B,BUB1,BUB1B,CCNB1,CDC6,CDT1,CENPE,CUL3,FBXO5,GEN1,NDC80,NEK6,PLK1,RAD21,SPDL1,TEX14,TTK,UBE2C,ZWILCH,ZWINT
GO:BP	collagen metabolic process	GO:0032963	0.00559461	22	COL1A2,COL5A1,CREB3L1,CTSL,EMILIN1,FAP,ITGB1,MMP14,MMP16,MMP2,MMP23,MRC2,P3H2,P3H3,P3H4,RCN3,RETREG1,RGCC,SUCO,TGFB1,TGFB3,VIM
GO:BP	developmental maturation	GO:0021700	0.0056	64	ADAMTS12,ADAMTS7,ADGRB3,ALDH1A2,APP,BAIAP3,BRCA2,C3,CATSPER4,CCNB1,CCNB2,CDC20,CDC25B,CDK1,CDK5R1,DCHS1,DEFB1,DISC1,DLG4,EDNRA,EPAS1,EXT1,FBXO5,GATA2,GATA3,GDF11,GDF9,GPAT4,HOXA5,IFT80,IL15,KCNIP2,KDR,KIF14,KIF20A,LRRK2,MAP3K13,MASTL,MMP2,NEFL,NEURL1,NFATC4,NRCAM,PDE3A,PHOSPHO1,PTH1R,PTPRN,RAB3A,RBPJ,RECK,S1PR1,SCARF1,SEZ6L,SEZ6L2,SIRT2,SLC26A6,STXBP1,SYBU,TGFB1,TGFB2,THBS3,WDR77,YWHAZ,ZBTB7A
GO:BP	negative regulation of metabolic process	GO:0009892	0.00568619	526	ABL1,ACADVL,ACE,ACOT8,ADRA2A,AEBP1,AGT,AJUBA,AKT1S1,ANKRD1,ANXA2,ANXA8,APOD,APOE,APP,AQP11,ARRDC3,ARX,ASXL3,ATF3,ATF4,ATF5,ATM,ATOH8,ATP2B4,ATR,ATXN1,AURKB,AZIN2,BAG3,BCL11A,BCL3,BCL6,BCORL1,BCR,BDKRB2,BEND6,BHLHE41,BIN1,BLM,BMP5,BMP6,BMP7,BNIP3,BOD1,BRCA1,BRCA2,BUB1B,C1QTNF3,C3,C4A,CALCR,CALR,CAPN3,CAPRIN2,CARHSP1,CAVIN3,CBL,CBX2,CBX3,CBX4,CC2D1B,CD109,CD44,CDC20,CDK5R1,CDT1,CENPF,CEP85,CHD3,CIB…
GO:BP	organ growth	GO:0035265	0.00568619	34	ARX,COL27A1,DDR2,DLL1,EHMT2,ESR1,EXT1,FGF9,HEY2,IFT80,LEPR,LOC100736765,MAPK14,PI16,PLAG1,PRKAR1A,RBPJ,S1PR1,SAV1,SMAD2,SMO,SOX9,SPRY2,STC1,STK3,TENM4,TGFB2,TGFBR1,TGFBR2,THBS3,TP73,WWC2,YBX3,ZFPM2
GO:BP	regulation of protein localization to membrane	GO:1905475	0.00569341	39	AKT2,ARHGAP44,ATP2B4,CDH2,CDK5R1,CIB1,CLIP3,DAB2,EFCAB7,EPHA3,ERBB2,EZR,FYN,FZD9,GBP1,GPC2,GPC3,GPC4,GRIPAP1,ITGB1,KCNB1,LGALS3,LOC100519808,LRP4,LZTFL1,MMP14,MRAP2,PDCD5,PDZK1,PIK3R2,PKDCC,PPP2R5A,PRKCI,PTPN9,SQSTM1,STAC3,TGFB1,VAMP8,WNK3
GO:BP	positive regulation of transmembrane transport	GO:0034764	0.00569341	39	ABL1,ACTN2,AKAP6,AKT2,ATP1B1,AZIN2,C3,CALM1,CAPN3,CASQ1,CLIP3,COX17,EDNRA,EPHB2,FGF21,GPC3,INSR,ITGB1,KCNIP2,LOC100519808,MAPK14,MEF2A,NFE2L2,NR4A3,PDZK1,PKD2,PLCG2,PRKCI,RNF207,RYR2,SLC26A6,SRI,STAC3,STIM1,STIM2,TRDN,TRPC1,VMP1,WNK3
GO:BP	regulation of RNA metabolic process	GO:0051252	0.00572802	615	ABLIM3,ACTR3,ACVR1,ADAM8,ADNP,AEBP1,AFAP1L2,AGT,AHR,AJUBA,AKNA,ANKRD1,ANKRD2,ANXA2,APOE,APP,ARHGEF2,ARNTL,ARX,ASXL3,ATAD2,ATF3,ATF4,ATF5,ATM,ATOH8,ATP1B3,ATP2B4,ATXN1,AURKB,BAG3,BAMBI,BBS7,BCAS3,BCL11A,BCL3,BCL6,BCL9,BCORL1,BEND6,BHLHE41,BIN1,BLM,BMP5,BMP6,BMP7,BRCA1,BRCA2,BRD3,BRIP1,CALCOCO1,CALCR,CALR,CAMK2A,CAMTA2,CAPN3,CARF,CARHSP1,CASK,CAT,CBX2,CBX3,CBX4,CC2D1B,CCDC124,CCN1,CCNL1,CCNL2,CCNT2…
GO:BP	carboxylic acid biosynthetic process	GO:0046394	0.00580139	67	AASDHPPT,ABHD3,ACACA,ACADVL,ACAT1,ACOT7,ACSBG1,ACSM4,ACSM5,AKR1A1,ALDH18A1,ALDH1A2,APIP,ASL,ASNS,ASS1,ATP2B4,BCAT1,BCAT2,BRCA1,CARNS1,CDS1,CYP1A1,CYP27A1,CYP7B1,DCTPP1,FADS1,FADS2,FGFR4,GAMT,GGT5,GLUL,GOT1,HADHB,HSD17B10,LIAS,LIPE,LIPG,LPCAT1,LTC4S,MID1IP1,MLXIPL,MRI1,MTHFD1L,MTHFR,NDUFAB1,NOXRED1,NR1H2,OAT,OTC,OXSM,PARK7,PCBD1,PDK4,PLA2G4A,PLOD2,PRKAB2,PRKAG1,PTGES2,PTGES3,PXK,PYCR2,RBP1,SLC1A3,…
GO:BP	cellular response to organic cyclic compound	GO:0071407	0.00588877	93	ADCY3,ADCY6,AHR,AKAP6,APLP1,ATF4,ATP1A2,ATP2B4,BLM,BMP7,BRCA1,CALCOCO1,CALR,CASP6,CASP9,CASQ2,CAV2,CRY2,CTNNA1,CYP1A1,CYP7B1,DAB2,DDRGK1,DDX58,DIAPH1,DNMT1,EHMT2,ESR1,ESRRA,ESRRG,EZH2,EZR,FAM210B,FBXO32,FES,GLI2,GNAI3,GNB5,GPD1,GRAMD1C,IFIH1,IGFBP5,IL18,KLF9,LRRK2,MAVS,MN1,MSTN,MUL1,NPC1,NSG1,P2RY1,PAK3,PAK4,PARK7,PDE3A,PDE4B,PER1,PHB2,PKD2,PPARA,PPARGC1B,PPP1R1B,PTGES3,RAD51,RAPGEF3,REST,RNF14,R…
GO:BP	cardiac cell development	GO:0055006	0.00590937	19	ACTC1,ACTN2,ALPK2,ASB2,BVES,FHOD3,HEY2,LOC100736765,MEF2A,MYH11,MYO18B,NEB,NRAP,PDGFRA,PI16,SGCD,SRF,TBX18,TCAP
GO:BP	cerebral cortex radially oriented cell migration	GO:0021799	0.00597766	13	ADGRG1,CCDC141,CDK5R1,DCX,DISC1,GLI3,LAMB1,LRP8,MDGA1,SRGAP2,SUN2,WDR47,ZMIZ1
GO:BP	regulation of stress fiber assembly	GO:0051492	0.00597766	24	ABL1,ARHGEF10,ARHGEF10L,ASAP3,CCDC88A,CORO2B,DLC1,FHOD1,LIMK1,MET,MKKS,PHLDB2,PIK3R2,PPM1F,RAPGEF3,RGCC,RHPN2,ROCK2,TESK1,TGFB3,TGFBR1,TMEFF2,TTC8,WASF2
GO:BP	olfactory bulb development	GO:0021772	0.00597766	13	ARX,ATF5,EXT1,KIF14,LRRK2,OGDH,ROBO1,SEMA3A,SLIT1,SLIT2,SRF,TTC8,ZIC3
GO:BP	regulation of sister chromatid segregation	GO:0033045	0.00597766	24	ATM,AURKB,BCL7B,BUB1,BUB1B,CCNB1,CDC6,CDT1,CENPE,CUL3,FBXO5,GEN1,KAT2B,NDC80,NEK6,PLK1,RAD21,RMI2,SPDL1,TEX14,TTK,UBE2C,ZWILCH,ZWINT
GO:BP	proteasomal protein catabolic process	GO:0010498	0.00597771	106	ANKIB1,APOE,APPBP2,AQP11,ARAF,ARIH2,ASB2,ATXN3,AUP1,BBS7,BCAP31,CACHD1,CCDC47,CCNF,CDC20,CKB,CLU,CRBN,CUL3,CUL4A,CUL4B,CUL5,DAB2,DCAF11,DDI1,DDRGK1,DNAJB2,DNAJB9,DNAJC18,DTL,DVL1,ECPAS,ENC1,FBXL21,FBXL4,FBXL7,FBXO31,FBXO9,FBXW5,FBXW8,FOXRED2,HECTD3,ITSN1,KIF14,KLHDC3,KLHL15,KLHL42,LRRK2,MAN1A1,MDM2,NEDD4L,NFE2L2,NPLOC4,NSFL1C,NUDT15,OGT,OPHN1,PARK7,PBK,PITHD1,PLAA,PLK1,PLK3,PSMA3,PSMA5,PSMB1,PSMB…
GO:BP	thioester metabolic process	GO:0035383	0.00605968	25	ACACA,ACAT1,ACOT7,ACOT8,ACSL1,ACSL4,ACSM4,ACSM5,ACSS1,ACSS2,DLAT,DLD,DLST,GPAT4,MMUT,MVK,OGDH,OXSM,PDHA1,PDHB,PDHX,PDK2,PDK4,PTDSS1,SUCLG2
GO:BP	mitochondrion disassembly	GO:0061726	0.00605968	25	ARFIP2,ATG4D,ATG9A,ATP5IF1,BNIP3L,FBXL4,GABARAPL2,HK2,MAP1LC3A,MAP1LC3B,MFN2,MUL1,OGT,OPTN,PHB2,PINK1,RB1CC1,RETREG1,SLC25A4,SQSTM1,TIGAR,TOMM7,TSPO,VDAC1,WDR45
GO:BP	regulation of peptidase activity	GO:0052547	0.00605968	91	AGT,AIFM1,ANTXR1,ANXA2,ANXA8,APAF1,APP,ARHGEF2,ASPH,ATP2A3,BCAP31,BID,BIN1,C3,C4A,CASP9,CCN1,CD109,CD44,CLPX,COL7A1,COPS5,CPAMD8,CRADD,CST6,CYFIP2,DAPK1,DDRGK1,DDX3X,DHCR24,DLC1,EFNA1,EPHA4,EPHA7,F3,FAM162A,FAS,FBLN1,FN1,FNIP1,GAPDH,GPC3,HGF,HIP1,HSF4,IFT57,ITIH3,ITIH4,KLF4,LCK,LXN,LYN,MICAL1,MUL1,NANS,NGFR,NRDC,PARK7,PCOLCE,PCOLCE2,PDCD5,PPM1F,PRDX3,PSMA3,PSMB8,PSMB9,PSMD14,PTTG1,RCN3,RECK,REST,…
GO:BP	cerebellum development	GO:0021549	0.00605968	25	AARS1,ABL1,CDK5R1,CNTN1,CPLANE1,DLL1,EZH2,FAIM2,GLI2,GRID2,HSPA5,KIF14,MDK,OGDH,OPHN1,PTPRS,RORA,SERPINE2,SEZ6L2,SMO,TRNP1,TTC21B,TTLL1,UQCRQ,WHRN
GO:BP	acyl-CoA metabolic process	GO:0006637	0.00605968	25	ACACA,ACAT1,ACOT7,ACOT8,ACSL1,ACSL4,ACSM4,ACSM5,ACSS1,ACSS2,DLAT,DLD,DLST,GPAT4,MMUT,MVK,OGDH,OXSM,PDHA1,PDHB,PDHX,PDK2,PDK4,PTDSS1,SUCLG2
GO:BP	autophagy of mitochondrion	GO:0000422	0.00605968	25	ARFIP2,ATG4D,ATG9A,ATP5IF1,BNIP3L,FBXL4,GABARAPL2,HK2,MAP1LC3A,MAP1LC3B,MFN2,MUL1,OGT,OPTN,PHB2,PINK1,RB1CC1,RETREG1,SLC25A4,SQSTM1,TIGAR,TOMM7,TSPO,VDAC1,WDR45
GO:BP	DNA-templated transcription	GO:0006351	0.00605968	588	ABLIM2,ABLIM3,ACTR3,ACVR1,ADAM8,ADNP,AEBP1,AFAP1L2,AGT,AHR,AJUBA,AKNA,ANKRD1,ANKRD2,ANXA2,APOE,APP,ARHGEF2,ARNTL,ARX,ASXL3,ATAD2,ATF3,ATF4,ATF5,ATM,ATOH8,ATP1B3,ATP2B4,ATXN1,AURKB,BAG3,BAMBI,BBS7,BCAS3,BCL11A,BCL3,BCL6,BCL9,BCORL1,BEND6,BHLHE41,BIN1,BLM,BMP5,BMP6,BMP7,BRCA1,BRCA2,BRD3,BRIP1,CALCOCO1,CALR,CAMK2A,CAMTA2,CAPN3,CARF,CASK,CAT,CBX2,CBX3,CBX4,CC2D1B,CCDC124,CCN1,CCNL1,CCNL2,CCNT2,CCPG1,…
GO:BP	purine nucleoside diphosphate metabolic process	GO:0009135	0.00611166	29	ACAT1,AK1,AK3,ALDOC,APP,ENO3,GAPDH,GPAT4,GPD1,GPI,GUK1,HK1,HK2,IER3,INSR,MLXIPL,NT5E,OGT,PFKM,PGAM2,PGK1,PKM,PPARA,PRKAG3,TIGAR,TPI1,TREX1,ZBTB20,ZBTB7A
GO:BP	positive regulation of MAP kinase activity	GO:0043406	0.00611166	29	ADAM8,ADRA2A,AJUBA,EGF,EPHA4,ERBB2,ERP29,EZH2,FGF1,FGF18,FGFR1,FLT1,FZD10,GDF9,INSR,IRAK1,KIT,LRRK2,MAP3K10,MAP3K13,NTRK3,PDGFA,PDGFC,PDGFD,PTPRC,ROBO1,TLR9,TNFRSF11A,TPD52L1
GO:BP	purine ribonucleoside diphosphate metabolic process	GO:0009179	0.00611166	29	ACAT1,AK1,AK3,ALDOC,APP,ENO3,GAPDH,GPAT4,GPD1,GPI,GUK1,HK1,HK2,IER3,INSR,MLXIPL,NT5E,OGT,PFKM,PGAM2,PGK1,PKM,PPARA,PRKAG3,TIGAR,TPI1,TREX1,ZBTB20,ZBTB7A
GO:BP	regeneration	GO:0031099	0.00611166	26	APOD,BCL9,CAPN3,CCN3,CD9,DUSP10,EPHA4,EZH2,FZD9,HDGFL2,INPP5F,KLF4,KPNA1,MDK,MSTN,MYMK,MYOZ1,NEFL,PTGFRN,PTN,PTPRS,RGMA,SCARF1,SELENON,SULF2,TNC
GO:BP	ADP metabolic process	GO:0046031	0.00612949	28	ACAT1,AK1,AK3,ALDOC,APP,ENO3,GAPDH,GPAT4,GPD1,GPI,HK1,HK2,IER3,INSR,MLXIPL,NT5E,OGT,PFKM,PGAM2,PGK1,PKM,PPARA,PRKAG3,TIGAR,TPI1,TREX1,ZBTB20,ZBTB7A
GO:BP	regulation of actin filament bundle assembly	GO:0032231	0.00612949	27	ABL1,ARHGEF10,ARHGEF10L,ASAP3,CCDC88A,CORO2B,DLC1,FHOD1,LIMK1,MET,MKKS,PHLDB2,PIK3R2,PPM1F,RAPGEF3,RGCC,RHPN2,ROCK2,SWAP70,SYNPO2,SYNPO2L,TESK1,TGFB3,TGFBR1,TMEFF2,TTC8,WASF2
GO:BP	positive regulation of protein kinase B signaling	GO:0051897	0.00612949	27	ADAM8,CCL19,CHI3L1,CSF3,EGF,ENG,F3,FGFR1,GATA3,HBEGF,HCLS1,IGFBP5,IL18,INSR,ITGB1,MEIS3,MTDH,PDGFA,PTPRJ,SPRY2,SRC,STK3,STOX1,TCF7L2,TEK,TGFBR1,TPBG
GO:BP	positive regulation of supramolecular fiber organization	GO:1902905	0.00627931	40	ABL1,ACTN2,APP,ARHGEF10,ARHGEF10L,BAIAP2L2,BIN1,CCDC88A,CDC42EP3,CKAP5,CLIP1,CRACD,CSF3,DSTN,FCHSD1,FCHSD2,FER,FES,FHOD1,LIMK1,LMOD2,MAPRE1,MET,NAV3,PPM1F,PTK2B,RAPGEF3,RGCC,ROCK2,SLAIN2,STMN2,SWAP70,SYNPO2,SYNPO2L,TESK1,TGFB3,TGFBR1,WASF1,WASF2,WHAMM
GO:BP	positive regulation of epithelial to mesenchymal transition	GO:0010718	0.00628616	17	ACVR1,BAMBI,BMP7,DAB2,ENG,EZH2,MDK,PDPN,RGCC,SMAD2,TCF7L2,TGFB1,TGFB2,TGFB3,TGFBR1,TGFBR2,WWTR1
GO:BP	negative regulation of catalytic activity	GO:0043086	0.00629504	135	ABL1,AGT,AJUBA,AKT1S1,AMOT,ANGPTL4,ANXA2,ANXA8,APBA3,APOE,APP,ATP2B4,ATP5IF1,BIN1,BMP7,BOD1,BUB1B,C3,C4A,CAND1,CBL,CD109,CD44,CDC20,CEP85,CIB1,CIT,COL7A1,CORO1C,CPAMD8,CRY2,CST6,DBNDD1,DDX3X,DHCR24,DTNBP1,DUSP1,DUSP10,DVL1,EIF4A2,EPHB2,FBXO5,FNIP1,FZD10,GADD45B,GAPDH,GPC3,GRM7,HGF,HMGCR,HSF4,ITIH3,ITIH4,KAT2B,KLF4,LEPR,LIMK1,LMTK2,LRCH1,LRRCC1,LRRK2,LXN,LYN,MASTL,MCM2,MGAT5,MICAL1,MKKS,MSTN,MYOZ1…
GO:BP	organic acid biosynthetic process	GO:0016053	0.00633843	67	AASDHPPT,ABHD3,ACACA,ACADVL,ACAT1,ACOT7,ACSBG1,ACSM4,ACSM5,AKR1A1,ALDH18A1,ALDH1A2,APIP,ASL,ASNS,ASS1,ATP2B4,BCAT1,BCAT2,BRCA1,CARNS1,CDS1,CYP1A1,CYP27A1,CYP7B1,DCTPP1,FADS1,FADS2,FGFR4,GAMT,GGT5,GLUL,GOT1,HADHB,HSD17B10,LIAS,LIPE,LIPG,LPCAT1,LTC4S,MID1IP1,MLXIPL,MRI1,MTHFD1L,MTHFR,NDUFAB1,NOXRED1,NR1H2,OAT,OTC,OXSM,PARK7,PCBD1,PDK4,PLA2G4A,PLOD2,PRKAB2,PRKAG1,PTGES2,PTGES3,PXK,PYCR2,RBP1,SLC1A3,…
GO:BP	ketone biosynthetic process	GO:0042181	0.0063962	15	BMP5,BMP6,COQ10A,COQ10B,COQ2,COQ3,COQ5,COQ6,COQ8A,COQ9,DKK3,EGR1,NDUFA9,PPTC7,REST
GO:BP	sensory system development	GO:0048880	0.0065266	81	ALDH1A2,ATF4,BBS7,BMP6,BMP7,C3,CACNA1S,CC2D2A,CDON,COL5A1,COL5A2,CPAMD8,CRYBG3,DCX,DLL1,EPHB2,FBN1,FBN2,FGF9,FREM2,GATA3,GDF11,GLI3,HSF4,IFT140,KDR,KERA,KLF4,LAMC3,LDB3,LPCAT1,MAB21L1,MAN2A1,MEIS3,MFAP2,MFN2,MFSD2A,MITF,MYF5,NECTIN3,NOTCH2,NPHP4,OBSL1,PBX3,PBX4,PDE6A,PDGFRA,PRDM1,PRKCI,PROM1,PRSS56,PXDN,RCN1,SDK1,SH3PXD2B,SLC25A25,SLITRK6,SOX11,SOX9,SPRY2,SRF,TCIRG1,TENM3,TGFB1,TGFB2,TGFBR1,TGFBR…
GO:BP	second-messenger-mediated signaling	GO:0019932	0.00653887	55	ACKR3,ACKR4,ADGRB2,AHR,APOE,ATP1B1,ATP2B4,BCAP31,BST1,CALM1,CAMKK2,CASQ1,CASQ2,CCR9,CIB1,CX3CR1,CXCR6,DEFB1,ERBB3,FHL2,GBP1,GPR143,GRIN2D,GUCY1A1,HOMER2,HOMER3,ITPR3,JPT2,KDR,LMCD1,LRRK2,MYOZ1,NCALD,NFATC1,NFATC4,NOS1,PDE3A,PDE4D,PDE7B,PDK2,PLCG2,PPP1R9A,PPP3CA,PPP3CB,PTK2B,PTPRC,RCAN2,RNF157,RYR2,SGCD,SOX9,SPHK1,TMEM38A,TPCN2,VCAM1
GO:BP	neuron projection extension involved in neuron projection guidance	GO:1902284	0.0065426	12	PLXNA3,SEMA3A,SEMA3E,SEMA3G,SEMA4F,SEMA5B,SEMA6A,SEMA6C,SEMA7A,SLIT1,SLIT2,SLIT3
GO:BP	axon extension involved in axon guidance	GO:0048846	0.0065426	12	PLXNA3,SEMA3A,SEMA3E,SEMA3G,SEMA4F,SEMA5B,SEMA6A,SEMA6C,SEMA7A,SLIT1,SLIT2,SLIT3
GO:BP	postreplication repair	GO:0006301	0.0065426	12	BRCA1,DTL,MSH2,PCLAF,POLD1,POLD2,POLDIP2,POLE2,POLH,REV3L,VCP,ZBTB1
GO:BP	regulation of microtubule depolymerization	GO:0031114	0.0065426	12	ARHGEF2,CIB1,CKAP2,MAP1A,MAP1B,MAP1S,MID1IP1,NAV3,SPEF1,STMN2,TPX2,WDR47
GO:BP	polysaccharide biosynthetic process	GO:0000271	0.00663349	21	ACADM,AKT2,B3GNT3,EGF,EXT1,GYG1,GYS1,HS2ST1,INSR,LOC100737755,PASK,PHKG1,PPP1R3A,PPP1R3B,PPP1R3C,PPP1R3D,PPP1R3G,PRKAG3,PTGES3,PTPMT1,UGP2
GO:BP	intraciliary retrograde transport	GO:0035721	0.0067363	8	DYNC2I2,DYNLL1,IFT122,IFT140,IFT43,TTC21B,WDR19,WDR35
GO:BP	cardiac myofibril assembly	GO:0055003	0.0067363	8	ACTC1,FHOD3,MEF2A,NEB,NRAP,PDGFRA,SRF,TCAP
GO:BP	cellular calcium ion homeostasis	GO:0006874	0.00693823	58	ABL1,AFG3L2,APOE,APP,ATF4,ATP1B1,ATP2A1,ATP2A3,ATP2B2,ATP2B3,ATP2B4,BCAP31,CALM1,CAPN3,CASQ1,CASQ2,CCDC47,CCL19,DHRS7C,DIAPH1,DISC1,EDNRA,ERO1A,GRIK2,HRC,IMMT,ITPR3,LETM1,LYN,PKD2,PLCG2,PRKD1,PTH1R,PTK2B,PTPRC,RAP1GDS1,RYR2,SELENON,SLC24A1,SLC24A5,SLC35G1,SLC37A4,SLC8A3,SMDT1,SRI,STC1,STIM1,STIM2,SYPL2,TCIRG1,TGFB1,TMEM38A,TMTC4,TPCN2,TRDN,TRPC1,UBASH3B,VAPB
GO:BP	cellular modified amino acid metabolic process	GO:0006575	0.00693823	41	AASDHPPT,ACADM,ALDH1L2,ASS1,CDS1,CHPT1,CKMT2,CPQ,CPT1C,CPT2,CRAT,CRYM,CYP1A1,ETHE1,GAMT,GATA3,GCLC,GCNT4,GGT5,GSR,GSTA4,GSTM3,GSTZ1,HAGH,KYAT1,LPCAT3,MBOAT1,MBOAT2,MFSD2A,MTHFD1L,MTHFR,NFE2L2,OPLAH,PARK7,PCYOX1,PCYOX1L,PLOD2,PTDSS1,PTPMT1,SLC16A10,SLC27A1
GO:BP	regulation of tissue remodeling	GO:0034103	0.00696608	18	ABI3BP,ADAM8,BCR,DDR2,DEF8,LEPR,LTBP3,MDK,PDK4,PLEKHM1,PPARGC1B,PPP3CA,S1PR1,SUCO,TFRC,THBS4,TNFRSF11A,UBASH3B
GO:BP	organonitrogen compound biosynthetic process	GO:1901566	0.00702548	317	AARS1,AASDHPPT,ABCB6,ABCC5,ACACA,ACADM,ACAT1,ACO1,ACOT7,ACOT8,ACSL1,ACSS1,ACSS2,ADCY2,ADCY3,ADCY4,ADCY6,ADCY9,ADSL,AK1,AK3,ALAS1,ALAS2,ALDH18A1,ALG10,ALG14,ALG8,ALG9,AMPD1,AMPD3,APIP,APLP1,APOE,APP,AQP11,ASAH1,ASL,ASNS,ASS1,ATIC,ATM,ATP2B4,ATP5F1A,ATP5F1B,ATP5IF1,ATP5MC1,ATP5MC3,ATP5ME,ATP5PO,ATP6,AZIN2,B3GALNT1,B3GALT2,B3GNT3,B4GALT4,BCAT1,BCAT2,BCL3,BZW2,C7H6ORF125,CALR,CAPRIN2,CARNS1,CARS1,CCN…
GO:BP	response to organic cyclic compound	GO:0014070	0.00706599	119	ACSBG1,ADCY3,ADCY6,ADORA2A,AHR,AKAP6,ALAS1,APLP1,ATF4,ATP1A2,ATP2B4,BLM,BMP7,BRCA1,CALCOCO1,CALR,CASP6,CASP9,CASQ2,CAV2,CITED1,CRY2,CTNNA1,CYP1A1,CYP7B1,DAB2,DDRGK1,DDX1,DDX58,DIAPH1,DNMT1,EHMT2,ESR1,ESRRA,ESRRG,EZH2,EZR,FAM210B,FBXO32,FES,FIBIN,GLI2,GNAI3,GNB5,GOT1,GPD1,GRAMD1C,HOMER1,HOMER2,IFIH1,IGFBP5,IL18,KLF9,LRRK2,MAVS,MN1,MSTN,MUL1,NCOA2,NDUFS4,NFKBIA,NPC1,NSG1,NT5E,P2RX5,P2RY1,PAK3,PAK4,…
GO:BP	ribonucleoside diphosphate metabolic process	GO:0009185	0.00706599	31	ACAT1,AK1,AK3,ALDOC,APP,ENO3,ENTPD7,GAPDH,GPAT4,GPD1,GPI,GUK1,HK1,HK2,IER3,INSR,MLXIPL,NT5E,NUDT5,OGT,PFKM,PGAM2,PGK1,PKM,PPARA,PRKAG3,TIGAR,TPI1,TREX1,ZBTB20,ZBTB7A
GO:BP	positive regulation of cell growth	GO:0030307	0.00706599	31	ARMC12,CIB1,CRABP2,DDX3X,EIF4G1,ERBB2,FN1,HDGFL2,HPN,LIMK1,MAP3K13,MFSD2A,MMP14,MUL1,NEDD4L,PLAA,RIMS1,RND2,SEMA7A,SFRP2,SMURF1,SPHK1,SRF,SUPV3L1,SYT2,TAF9B,TEAD1,TGFB2,TGFBR1,TWF2,ZFYVE27
GO:BP	collagen biosynthetic process	GO:0032964	0.00709241	11	COL5A1,CREB3L1,EMILIN1,P3H3,P3H4,RCN3,RGCC,SUCO,TGFB1,TGFB3,VIM
GO:BP	negative regulation of transforming growth factor beta receptor signaling pathway	GO:0030512	0.00711225	23	ASPN,BAMBI,CAV2,CD109,EMILIN1,FBN1,FBN2,HSPA5,HTRA1,HTRA3,IL17RD,LTBP1,PBLD,PPARA,PPM1A,RASL11B,SLC2A10,SMURF1,SPRY2,STUB1,VASN,WFIKKN2,ZBTB7A
GO:BP	muscle organ morphogenesis	GO:0048644	0.00711225	23	ACTC1,ANKRD1,COL11A1,EDNRA,EGLN1,ENG,FZD2,HEY2,LOC100736765,MYBPC3,MYF5,MYF6,MYLK2,RBPJ,S1PR1,TCAP,TGFB1,TGFBR1,TNNT2,TPM1,XIRP2,ZFP91,ZFPM2
GO:BP	regulation of smoothened signaling pathway	GO:0008589	0.00711225	23	ARMC9,CHSY1,CPLANE2,CTNNA1,DLG5,FGF9,GLI2,GLI3,GPC3,GPR161,IFT140,INTU,KCTD6,MKS1,RORA,SCUBE1,SERPINE2,SMO,TTC21B,TULP3,TXNDC15,ULK3,VCP
GO:BP	nucleoside diphosphate phosphorylation	GO:0006165	0.00717229	30	ACAT1,AK1,AK5,ALDOC,APP,CMPK2,ENO3,GAPDH,GPAT4,GPD1,GPI,HK1,HK2,IER3,INSR,MLXIPL,NME4,NME6,OGT,PFKM,PGAM2,PGK1,PKM,PPARA,PRKAG3,TIGAR,TPI1,TREX1,ZBTB20,ZBTB7A
GO:BP	ventricular septum morphogenesis	GO:0060412	0.00737995	14	ACVR1,EGLN1,FZD2,HEY2,NOS3,NSD2,RBM15,RBPJ,SAV1,SLIT3,SOX11,TGFBR1,TGFBR2,ZFPM2
GO:BP	regulation of peptidyl-threonine phosphorylation	GO:0010799	0.00737995	14	APP,BMP7,CAB39,CHI3L1,EGF,EIF4G1,PLK1,S1PR2,SIRT2,SPHK1,SPRED2,SPRY2,STOX1,WNK3
GO:BP	nitric oxide metabolic process	GO:0046209	0.00737995	16	ASL,ASS1,ATP2B4,CLU,CPS1,INSR,KLF4,MTARC2,NOS1,NOS3,PKD2,PTK2B,PTX3,ROCK2,RORA,SPR
GO:BP	neurotrophin TRK receptor signaling pathway	GO:0048011	0.00737995	9	AGT,AGTR2,AKT1S1,CYFIP2,DOK5,RAF1,SORT1,SPRY2,ZFYVE27
GO:BP	regulation of lamellipodium organization	GO:1902743	0.00737995	16	ACTR3,CD44,CORO1B,CORO1C,ENPP2,FER,FSCN1,MSTN,PDPN,PLCE1,RAC2,SLIT2,SRC,TWF1,TWF2,WASF2
GO:BP	quinone biosynthetic process	GO:1901663	0.00740563	10	COQ10A,COQ10B,COQ2,COQ3,COQ5,COQ6,COQ8A,COQ9,NDUFA9,PPTC7
GO:BP	regulation of atrial cardiac muscle cell membrane depolarization	GO:0060371	0.00754044	6	CACNA1G,GJA5,SCN1B,SCN2B,SCN3B,SCN5A
GO:BP	regulation of chromosome condensation	GO:0060623	0.00754044	6	NCAPD2,NCAPG,NCAPH,SMARCA5,SMC2,SMC4
GO:BP	marginal zone B cell differentiation	GO:0002315	0.00754044	6	BCL3,DLL1,LFNG,MFNG,NOTCH2,PTK2B
GO:BP	protein localization to nucleus	GO:0034504	0.00756975	62	APOD,BAG3,BARD1,BCL3,BMP7,CALR,CDK1,CHCHD10,CRY2,CTNNA1,DVL1,EFCAB7,FGF9,FYN,GLI3,HCLS1,ILRUN,KPNA1,KPNA2,KPNA3,KPNA5,LMNB1,LMNB2,LRRK2,MAPK14,MAVS,MDM2,NFKBIA,NGFR,NUP107,NUP133,NUP93,NXT2,PARK7,PARP9,PHB2,PIK3R2,PKIG,PLK1,POLA2,PPP3CA,PRKCD,PRKD1,RAP1GDS1,SESN2,SMO,SNUPN,SOX9,SPG11,SQSTM1,SRC,STK11,STK3,TESK1,TFRC,TGFB1,TMEM98,TRAF3IP2,WRN,WWTR1,XPO1,ZBTB7A
GO:BP	regulation of calcium ion transmembrane transport	GO:1903169	0.00768252	34	ABL1,ATP1B1,BIN1,CACNB1,CACNG6,CALM1,CAPN3,CASQ1,CASQ2,DDX23,DHRS7C,DIAPH1,FYN,GNB5,HRC,LYN,PDE4B,PKD2,PLCG2,PRKD1,PTK2B,REM1,RYR2,SELENON,SRI,STAC3,STIM1,STIM2,TLR9,TMEM38A,TRDN,TRPC1,UBASH3B,VMP1
GO:BP	negative regulation of transmembrane receptor protein serine/threonine kinase signaling pathway	GO:0090101	0.00768252	34	ABL1,ACVR1,ASPN,BAMBI,BMPER,CAV2,CCN3,CD109,CHRD,CILP,EMILIN1,FBN1,FBN2,FST,HSPA5,HTRA1,HTRA3,IGSF1,IL17RD,LTBP1,PBLD,PPARA,PPM1A,RASL11B,SFRP2,SLC2A10,SMURF1,SPART,SPRY2,STUB1,TMEM53,VASN,WFIKKN2,ZBTB7A
GO:BP	sensory organ morphogenesis	GO:0090596	0.00805636	61	ATF4,BCR,BMP7,CDON,CHRNA10,COL11A1,COL2A1,COL5A1,COL5A2,CTHRC1,DLL1,DVL1,EDNRA,EPHB2,FBN1,FBN2,FGF9,FZD2,GATA2,GATA3,GDF11,GLI2,GLI3,INTU,KCNQ4,KDR,LRIG3,MAN2A1,MFAP2,MFN2,MFSD2A,MYO7A,NECTIN3,NOTCH2,OBSL1,PRDM1,PRELID2,PRKCI,PROM1,PTK7,RIPOR2,SDK1,SLITRK6,SOX11,SOX9,SPRY2,STOX1,TCAP,TENM3,TSKU,TSPAN12,TTC39C,TTC8,USH1C,VHL,WDR19,WHRN,ZEB1,ZFP91,ZHX2,ZIC3
GO:BP	regulation of protein kinase B signaling	GO:0051896	0.00811955	37	ADAM8,CAVIN3,CCL19,CHI3L1,CIB1,CSF3,EGF,ENG,F3,FGFR1,GATA3,HBEGF,HCLS1,IGFBP5,IL18,INSR,ITGB1,MEIS3,MSTN,MTDH,MUL1,PDGFA,PHLPP1,PPARA,PTPRJ,RAPGEF1,RCN3,RRAS,SPRY2,SRC,STK11,STK3,STOX1,TCF7L2,TEK,TGFBR1,TPBG
GO:BP	regulation of mitotic sister chromatid separation	GO:0010965	0.00831327	17	ATM,AURKB,BUB1,BUB1B,CCNB1,CDT1,CUL3,FBXO5,GEN1,NDC80,PLK1,RAD21,SPDL1,TEX14,TTK,ZWILCH,ZWINT
GO:BP	cellular response to tumor necrosis factor	GO:0071356	0.00831715	43	ADAMTS12,ADAMTS7,ANKRD1,ARHGEF2,ASAH1,BRCA1,CCL19,CCL5,CDIP1,CIB1,ERBIN,EXT1,FAS,GATA3,GBP1,GPD1,GPS2,GSDME,KRT18,KRT8,LOC100510975,LOC100737755,LRRC7,MAPK14,NFE2L2,NFKBIA,NKIRAS1,NOL4L,PELI3,PIAS3,PTK2B,RORA,SPHK1,STAT1,TNFRSF11A,TNFRSF1B,TNFRSF21,TRAF3,TRAF3IP2,TRAF5,TRAIP,YBX3,ZFAND6
GO:BP	intrinsic apoptotic signaling pathway	GO:0097193	0.008457	62	ACKR3,AEN,AIFM1,APAF1,ATF4,ATM,ATP2A1,ATP2A3,BCAP31,BCL3,BDKRB2,BID,BNIP3,BRCA1,BRCA2,CASP6,CASP9,CD44,CDIP1,CKB,CLU,DAPK2,DDIAS,DDX3X,E2F1,ERO1A,ERP29,FIGNL1,GSDME,HIC1,HSF4,IER3,IVNS1ABP,KDM1A,LCK,LOC100515171,LRRK2,MAPK8IP1,MDM2,MELK,MSH2,MSH6,NFATC4,NFE2L2,NOC2L,NONO,PARK7,PDK2,PINK1,PLEKHF1,PPIF,PPM1F,PTPMT1,SGPP1,SRC,STK11,TMEM109,TNFRSF1B,TP63,TP73,YBX3,ZNF385A
GO:BP	central nervous system projection neuron axonogenesis	GO:0021952	0.00849089	13	CDH11,DCX,EPHA4,EPHB2,EPHB3,GLI2,NFIB,NIN,SCN1B,SLIT2,SPG11,TSKU,WDR47
GO:BP	purine ribonucleoside monophosphate biosynthetic process	GO:0009168	0.00849089	13	ADSL,AMPD1,AMPD3,ATIC,CHPT1,GART,GPAT4,IMPDH1,PAICS,PPAT,PRTFDC1,PTPMT1,UGCG
GO:BP	regulation of response to DNA damage stimulus	GO:2001020	0.00853796	60	ABL1,ACKR3,ANKRD1,ATM,ATR,BCL7B,BID,BRCA1,CASP9,CD44,CEBPG,CHEK1,CLU,CUL4A,DDIAS,ENDOG,EYA2,EYA3,FBXO5,FIGNL1,FMR1,FOXM1,FXR1,FXR2,HDAC10,HDGFL2,HIC1,HSF1,IER3,KDM1A,KLHL15,MAP3K20,MBTD1,MDM2,NEK4,NSD2,OTUB2,PARG,PARP3,PARPBP,PBK,POT1,PRKCD,RAD51,RAD51AP1,RBBP8,RFWD3,RIF1,RMI2,RPA2,SLF1,SMYD2,SPIDR,THOC5,TIGAR,TIMELESS,TRAPPC13,USP1,WDR48,ZNF385A
GO:BP	regulation of ossification	GO:0030278	0.00855324	30	ACVR1,BMP6,BMP7,CALCR,CCN1,CHSY1,DDR2,DHRS3,EGR2,FBN2,FZD9,INTU,LRP4,LTBP3,MAPK14,MDK,MEF2C,OMD,PKDCC,PTK2B,PTN,RBPJ,S1PR1,SOX11,SOX9,TGFB1,TGFB2,TGFB3,TMEM53,ZBTB16
GO:BP	positive regulation of transporter activity	GO:0032411	0.00862462	22	ACTN2,AKAP6,ATP1B1,CALM1,CASQ1,COX17,EDNRA,EPHB2,LOC100519808,PARK7,PDZK1,PKD2,PLCG2,PRKCD,RNF207,RYR2,STAC3,STIM1,STIM2,TRDN,VMP1,WNK3
GO:BP	metaphase/anaphase transition of cell cycle	GO:0044784	0.00862462	22	ATM,AURKB,BCL7B,BUB1,BUB1B,CCNB1,CDC6,CDT1,CENPE,CUL3,FBXO5,GEN1,NDC80,NEK6,PLK1,RAD21,SPDL1,TEX14,TTK,UBE2C,ZWILCH,ZWINT
GO:BP	cellular carbohydrate biosynthetic process	GO:0034637	0.00862462	22	ACADM,AKT2,B3GNT3,EXT1,FBP2,GOT1,GYG1,GYS1,HS2ST1,INSR,LOC100737755,PASK,PHKG1,PPP1R3A,PPP1R3B,PPP1R3C,PPP1R3D,PPP1R3G,PRKAG3,PTGES3,PTPMT1,UGP2
GO:BP	calcium ion transmembrane transport	GO:0070588	0.0086575	65	ABL1,AFG3L2,ATP1B1,ATP2A1,ATP2A3,ATP2B2,ATP2B3,ATP2B4,BIN1,CACHD1,CACNA1D,CACNA1G,CACNA1S,CACNB1,CACNG1,CACNG6,CACNG7,CALM1,CAPN3,CASQ1,CASQ2,CATSPER4,CCL19,DDX23,DHRS7C,DIAPH1,EDNRA,ERO1A,FYN,GNB5,GRIN2D,GRIN3A,HRC,ITGAV,ITPR3,LETM1,LYN,MCOLN1,PDE4B,PKD2,PLCG2,PRKD1,PTK2B,PTPRC,REM1,RYR2,SEC61A1,SELENON,SLC24A1,SLC24A5,SLC25A25,SLC35G1,SLC8A3,SMDT1,SRI,STAC3,STIM1,STIM2,TLR9,TMEM38A,TPCN2,TRDN,T…
GO:BP	negative regulation of axonogenesis	GO:0050771	0.00868311	15	DIP2B,EFNB3,EPHA7,EPHB2,LRP4,PLXNA3,PTPRS,SEMA3E,SEMA3G,SEMA4F,SEMA5B,SEMA6A,SEMA6C,SEMA7A,SPART
GO:BP	cerebellum morphogenesis	GO:0021587	0.00868311	15	ABL1,DLL1,FAIM2,GLI2,GRID2,HSPA5,KIF14,OPHN1,RORA,SERPINE2,SMO,TRNP1,TTC21B,TTLL1,WHRN
GO:BP	nitric oxide biosynthetic process	GO:0006809	0.00868311	15	ASL,ASS1,ATP2B4,CLU,INSR,KLF4,MTARC2,NOS1,NOS3,PKD2,PTK2B,PTX3,ROCK2,RORA,SPR
GO:BP	hindbrain development	GO:0030902	0.00868311	35	AARS1,ABL1,ALDH1A2,ATF5,BMP7,CDK5R1,CNTN1,CPLANE1,DLL1,EGF,EGR2,EZH2,FAIM2,GATA2,GLI2,GRID2,HSPA5,ITGB1,KIF14,MDK,NFIB,OGDH,OPHN1,PLXNA2,PTPRS,RORA,SERPINE2,SEZ6L2,SMO,TRNP1,TTC21B,TTLL1,UQCRQ,WHRN,ZNF423
GO:BP	regulation of transmembrane transport	GO:0034762	0.00880342	94	ABL1,ACTN2,AKAP6,AKT2,ATP1B1,AZIN2,BIN1,C3,CACNA1D,CACNA1G,CACNA1S,CACNB1,CACNG6,CACNG7,CALM1,CAPN3,CASQ1,CASQ2,CLIP3,COX17,CRBN,DAPK1,DDX23,DHRS7C,DIAPH1,EDNRA,EPHB2,FGF21,FYN,GNB5,GPC3,GRB10,HK2,HOMER1,HRC,INSR,ISCU,ITGB1,KCNA7,KCNAB2,KCNB1,KCNC1,KCNC4,KCND2,KCNG2,KCNIP2,KCNQ4,KCNQ5,KLHL24,LOC100515171,LOC100519808,LYN,MAPK14,MEF2A,NEDD4L,NFE2L2,NR4A3,PARK7,PCSK9,PDE4B,PDZK1,PHB2,PKD2,PLCG2,PPI…
GO:BP	regulation of Rho protein signal transduction	GO:0035023	0.0089114	24	ABL1,ADGRG1,AKAP13,APOE,ARHGAP42,ARHGEF10,ARHGEF25,ARHGEF3,BCL6,BCR,CUL3,DLC1,EPS8,EPS8L2,ITGB1,LPAR4,MET,MYO9B,NET1,OPHN1,RASGRF2,RIPOR2,ROBO1,SCAI
GO:BP	establishment of chromosome localization	GO:0051303	0.008942	25	ATM,AURKB,CCNB1,CDCA5,CDT1,CENPE,CENPF,CEP192,CUL3,EML4,FAM83D,KAT2B,KIF14,KIF18A,KIF22,KIF2C,KIFC1,MAP1S,MAPRE1,NDC80,NUF2,SEPTIN1,SPAG5,SPDL1,SPICE1
GO:BP	chromosome localization	GO:0050000	0.008942	26	ACTR3,ATM,AURKB,CCNB1,CDCA5,CDT1,CENPE,CENPF,CEP192,CUL3,EML4,FAM83D,KAT2B,KIF14,KIF18A,KIF22,KIF2C,KIFC1,MAP1S,MAPRE1,NDC80,NUF2,SEPTIN1,SPAG5,SPDL1,SPICE1
GO:BP	cardiac muscle cell differentiation	GO:0055007	0.008942	25	ACADM,ACTC1,ACTN2,ACVR1,ALPK2,ASB2,BVES,DLL1,FHOD3,HEY2,ITGB1,LOC100736765,MEF2A,MEF2C,MYH11,MYO18B,NEB,NRAP,PDGFRA,PI16,RBPJ,SGCD,SRF,TBX18,TCAP
GO:BP	organelle disassembly	GO:1903008	0.00930395	33	ARFIP2,ATG4D,ATG9A,ATP5IF1,BNIP3L,DDRGK1,EIF2D,FBXL4,GABARAPL2,HK2,MAP1LC3A,MAP1LC3B,MFN2,MUL1,OGT,OPTN,PELO,PHB2,PINK1,PLK3,PNPLA2,RB1CC1,RETREG1,SLC25A4,SQSTM1,STING1,TIGAR,TOMM7,TSPO,VCP,VDAC1,VRK1,WDR45
GO:BP	behavior	GO:0007610	0.00980885	105	ADCY3,ADGRB3,ADORA2A,APOE,APP,ARRDC3,ASL,ATAD1,ATP1A2,ATXN3,BBS12,BHLHB9,CFAP20,CHRNA3,CLN6,CNP,CNTN1,CRBN,CUX2,DDHD2,DDO,DLG4,DPP4,DVL1,EFNB3,EGR1,EGR2,EHMT2,EIF4G1,EPHA4,EPHB2,EPS8,ETV1,EXT1,FZD9,GCNT4,GLI3,GLO1,GPR176,GPR37,GRIK2,GRIN2D,GRPR,HMGCR,HOMER1,HOMER2,HRH1,INPP5F,ITGA5,ITGB1,ITPR3,KCND2,LDB3,LEPR,LOC100515171,LRRK2,MBD2,MDK,MFSD2A,MKKS,MYH14,NAV2,NCOA2,NEGR1,NFATC4,NLGN3,NPC1,NPTX2,N…
GO:BP	dendritic spine organization	GO:0097061	0.00990548	16	APOE,ARHGAP44,BHLHB9,CAPRIN2,CDK5R1,CTNND2,CUX2,DLG4,EFNA1,EPHA4,EPHB2,EPHB3,FYN,LRP8,LRRK2,PAK3
GO:BP	reactive nitrogen species metabolic process	GO:2001057	0.00990548	16	ASL,ASS1,ATP2B4,CLU,CPS1,INSR,KLF4,MTARC2,NOS1,NOS3,PKD2,PTK2B,PTX3,ROCK2,RORA,SPR
GO:BP	cardiocyte differentiation	GO:0035051	0.00990548	31	ABI3BP,ACADM,ACTC1,ACTN2,ACVR1,ALPK2,ASB2,BMP7,BVES,DLL1,EDNRA,FHOD3,HEY2,ITGB1,LOC100736765,MEF2A,MEF2C,MYH11,MYO18B,NEB,NRAP,PDGFRA,PI16,RBPJ,REST,SGCD,SRF,TBX18,TCAP,TENM4,TGFB2
GO:BP	response to peptide	GO:1901652	0.00997202	66	ACTN2,AGTR2,AKT2,APP,ARHGEF2,CACNB1,CAMK2A,CAV2,CITED1,CRY2,ECHDC3,EDNRA,EGR1,EPHA4,ERBIN,FER,FOXO1,FYN,GHR,GKAP1,GOT1,GPR173,GRB10,IGFBP5,INSR,IRF5,IRS3,ITGA4,KAT2B,LOC100511937,LPIN1,LPIN3,MAPK14,MDM2,MMP2,MSTN,NFKBIA,NGFR,NR4A3,OGT,PCSK9,PDK2,PDK4,PIK3R2,PIP4K2A,PIP4K2C,PRKCD,PRKCI,PRKCQ,PRKCZ,PTPRA,RAB10,RAP1GDS1,SESN2,SHC1,SLC27A1,SORT1,SRC,STAT5B,TIMELESS,TRIM72,UMODL1,VCAM1,VIM,WDTC1,ZBTB7B
GO:BP	receptor-mediated endocytosis	GO:0006898	0.0101307	49	ACKR3,ADM,ANKRD13A,ANKRD13B,ANXA2,APOE,ATAD1,C3,CACNG7,CALCRL,CAV2,CBL,CD14,CD9,CLU,CTSL,DAB2,DNM1,EGF,EZR,FCHO1,FCHSD2,FMR1,FNBP1L,GRK2,HIP1,HMMR,INPP5F,INSR,ITGAV,ITGB1,LDLRAD3,LMBR1L,LOC100511343,LYVE1,MRC1,NOP16,OPHN1,PCSK9,PLCG2,RAMP1,SCARF1,SDC1,SERPINE1,SIGLEC1,SNAP91,TFRC,TPCN2,VLDLR
GO:BP	positive regulation of ion transmembrane transporter activity	GO:0032414	0.0101415	20	ACTN2,AKAP6,ATP1B1,CALM1,CASQ1,COX17,EDNRA,EPHB2,LOC100519808,PDZK1,PKD2,PLCG2,RNF207,RYR2,STAC3,STIM1,STIM2,TRDN,VMP1,WNK3
GO:BP	nucleotide phosphorylation	GO:0046939	0.0101455	30	ACAT1,AK1,AK5,ALDOC,APP,CMPK2,ENO3,GAPDH,GPAT4,GPD1,GPI,HK1,HK2,IER3,INSR,MLXIPL,NME4,NME6,OGT,PFKM,PGAM2,PGK1,PKM,PPARA,PRKAG3,TIGAR,TPI1,TREX1,ZBTB20,ZBTB7A
GO:BP	neural precursor cell proliferation	GO:0061351	0.0101567	35	ADGRG1,AKNA,ARHGEF2,ARX,ATF5,CDH2,CDON,CTNNA1,DISC1,DOCK7,EGF,FZD9,GATA2,GLI2,GLI3,ITGB1,KDM1A,KIF14,LRRK2,MDK,MELK,NDUFS2,NUMBL,ORC3,PTN,PTPRZ1,RAPGEF1,RASSF10,RORA,SMO,TOX,TRNP1,WDR47,ZNF423,ZNF503
GO:BP	adiponectin-activated signaling pathway	GO:0033211	0.0101692	5	ACSL1,ADIPOR2,CSNK2B,KLHL12,SLC27A1
GO:BP	negative regulation of adenylate cyclase-activating G protein-coupled receptor signaling pathway	GO:0106072	0.0101692	5	APLP1,ARRDC3,ATP2B4,MRAP2,PDE4B
GO:BP	mitotic spindle assembly checkpoint signaling	GO:0007094	0.0101692	14	ATM,AURKB,BUB1,BUB1B,CCNB1,CDT1,GEN1,NDC80,PLK1,SPDL1,TEX14,TTK,ZWILCH,ZWINT
GO:BP	regulation of Ras protein signal transduction	GO:0046578	0.0101692	44	ABL1,ADGRG1,AKAP13,APOE,ARHGAP42,ARHGAP44,ARHGEF10,ARHGEF2,ARHGEF25,ARHGEF3,BCL6,BCR,CBL,CUL3,DENND4B,DLC1,EPHB2,EPS8,EPS8L2,FOXM1,GBF1,ITGB1,KIF14,LPAR4,LRRC7,MAPRE2,MET,MFN2,MYO9B,NET1,NOTCH2,OGT,OPHN1,PLCE1,RALGPS1,RALGPS2,RAPGEF1,RASA4B,RASGRF2,RIPOR2,ROBO1,SCAI,SPRY2,SSX2IP
GO:BP	'de novo' XMP biosynthetic process	GO:0097294	0.0101692	5	ADSL,ATIC,GART,PAICS,PPAT
GO:BP	regulation of actin cytoskeleton reorganization	GO:2000249	0.0101692	14	ABL1,BAIAP2L2,CSF3,ESAM,FES,IQGAP2,MDK,NOTCH2,NTRK3,PTK2B,RAPGEF3,SEMA3E,TEK,TGFB1
GO:BP	XMP metabolic process	GO:0097292	0.0101692	5	ADSL,ATIC,GART,PAICS,PPAT
GO:BP	XMP biosynthetic process	GO:0097293	0.0101692	5	ADSL,ATIC,GART,PAICS,PPAT
GO:BP	negative regulation of long-term synaptic potentiation	GO:1900272	0.0101692	5	ABL1,APOE,APP,EPHA4,PTN
GO:BP	spindle assembly checkpoint signaling	GO:0071173	0.0101692	14	ATM,AURKB,BUB1,BUB1B,CCNB1,CDT1,GEN1,NDC80,PLK1,SPDL1,TEX14,TTK,ZWILCH,ZWINT
GO:BP	mitotic spindle checkpoint signaling	GO:0071174	0.0101692	14	ATM,AURKB,BUB1,BUB1B,CCNB1,CDT1,GEN1,NDC80,PLK1,SPDL1,TEX14,TTK,ZWILCH,ZWINT
GO:BP	amino acid catabolic process	GO:0009063	0.0102718	29	ACAT1,ADHFE1,ALDH4A1,ALDH6A1,ATP2B4,BCAT2,BCKDHA,BCKDHB,CYP1A1,DDO,DLD,DLST,ENOSF1,ETFA,ETFB,FAH,GOT1,GPT2,GSTZ1,HIBADH,HSD17B10,IL4I1,KYAT3,MCCC2,NOS1,NOS3,OAT,OTC,SLC25A44
GO:BP	regulation of microtubule cytoskeleton organization	GO:0070507	0.0103045	38	ABL1,ARHGEF2,ATAT1,CDK2AP2,CDK5R1,CIB1,CKAP2,CKAP5,CLIP1,CLIP3,EPHA3,FES,GBA2,GNAI1,GPSM2,KIF15,MAP1A,MAP1B,MAP1S,MAP6,MAPRE1,MET,MID1,MID1IP1,NAV3,PARP3,PHLDB2,PLK1,SKA1,SLAIN2,SPAG5,SPEF1,STMN1,STMN2,TPX2,TRAF3IP1,TRIM36,WDR47
GO:BP	peptidyl-serine modification	GO:0018209	0.0103715	73	AKT2,APP,ARAF,ATM,ATP2B4,ATR,BDKRB2,BGN,CAB39,CAMKV,CD44,CDK1,CDK5R1,CLSPN,CSF3,CSNK1G3,DCLK3,DCN,DOCK7,EIF4G1,FNIP1,FOXO1,GALNT2,GRK2,HCLS1,HGF,HIPK4,HRC,INPP5J,LMTK2,LRRK2,MAP2K2,MAP3K10,MAP3K13,MAP4K1,MAPK14,MAPKAPK2,MASTL,MLXIPL,NEK6,NOS1,NTF4,NTMT1,NTRK3,PAQR3,PARK7,PBK,PINK1,PLK1,POGLUT2,PPM1F,PRKCD,PRKCH,PRKCI,PRKCZ,PRKD1,RAF1,RAPGEF3,ROCK2,RPS6KA1,RPS6KA3,SFRP2,SPRY2,STOX1,TFRC,TGFBR1,TGF…
GO:BP	response to oxygen levels	GO:0070482	0.0103871	46	ADAM8,AJUBA,ALAS2,BNIP3,BNIP3L,CHCHD2,CIAO3,DPP4,EDNRA,EGLN1,EGR1,EPAS1,EPHA4,FAM162A,FAS,FOXO1,GUCY1A1,HIF3A,KLHL17,MDM2,MMP2,NDUFS2,NFE2L2,NOS1,PDPN,PGK1,PINK1,PLAT,PLK3,PLOD1,PLOD2,RBPJ,RGCC,RORA,SIRT2,SLC8A3,SRF,STOX1,TGFB2,TGFB3,TIGAR,UCP2,USP19,VASN,VHL,WDR83
GO:BP	embryonic skeletal system development	GO:0048706	0.0104172	34	BMP7,COL11A1,COL2A1,DMRT2,EDNRA,EXT1,FGF9,GLI3,HOXA3,HOXA5,IFT140,KIAA1217,MBTD1,MDFI,MKS1,MMP14,MMP16,MTHFD1L,MYCN,MYF5,PCSK5,PDGFRA,SLC2A10,SLC39A1,SMAD2,SOX11,SULF1,SULF2,TAPT1,TGFBR1,TGFBR2,TULP3,WDR19,ZEB1
GO:BP	nerve development	GO:0021675	0.0106183	22	ACKR3,AFG3L2,EDNRA,EGR2,EPHB2,ERBB3,EXT1,GLI3,HOXA3,NAV2,NGFR,NTF4,PLXNA1,PLXNA3,RNF165,SERPINE2,SLC1A3,SLITRK6,SULF1,SULF2,TCIRG1,TMEM126A
GO:BP	negative regulation of NIK/NF-kappaB signaling	GO:1901223	0.0106399	11	C1QTNF3,CCN3,DDX3X,IFI35,KLHL12,NMI,PPM1A,PPM1B,SPI1,TSPAN6,UACA
GO:BP	response to muscle activity	GO:0014850	0.0106749	7	FNDC5,METRNL,NOC2L,PPARGC1A,PRKAG3,RYR2,SELENON
GO:BP	peptidyl-serine dephosphorylation	GO:0070262	0.0106749	7	DUSP1,PPM1F,PPP1R15A,PPP3CA,PPP5C,PPTC7,SWAP70
GO:BP	striated muscle hypertrophy	GO:0014897	0.0106917	17	ATP2B4,CAMTA2,EZH2,HEY2,IGFBP5,INPP5F,LMCD1,LOC100736765,MEF2A,MYMK,PDE9A,PI16,PPP3CA,RAP1GDS1,TCAP,TNFRSF1B,TWF1
GO:BP	muscle hypertrophy	GO:0014896	0.0106917	17	ATP2B4,CAMTA2,EZH2,HEY2,IGFBP5,INPP5F,LMCD1,LOC100736765,MEF2A,MYMK,PDE9A,PI16,PPP3CA,RAP1GDS1,TCAP,TNFRSF1B,TWF1
GO:BP	tissue regeneration	GO:0042246	0.0106917	17	APOD,BCL9,CAPN3,CCN3,CD9,DUSP10,EZH2,FZD9,HDGFL2,KPNA1,MDK,MSTN,MYMK,MYOZ1,PTGFRN,PTN,SELENON
GO:BP	cellular response to decreased oxygen levels	GO:0036294	0.0106917	26	ADAM8,AJUBA,BNIP3,BNIP3L,CHCHD2,EGLN1,EGR1,EPAS1,EPHA4,FAM162A,HIF3A,MDM2,NFE2L2,PGK1,PINK1,PLK3,RBPJ,RGCC,RORA,SIRT2,SLC8A3,STOX1,TIGAR,USP19,VASN,VHL
GO:BP	cellular response to hypoxia	GO:0071456	0.0106917	26	ADAM8,AJUBA,BNIP3,BNIP3L,CHCHD2,EGLN1,EGR1,EPAS1,EPHA4,FAM162A,HIF3A,MDM2,NFE2L2,PGK1,PINK1,PLK3,RBPJ,RGCC,RORA,SIRT2,SLC8A3,STOX1,TIGAR,USP19,VASN,VHL
GO:BP	glycolytic process	GO:0006096	0.0107285	25	ACAT1,ALDOC,APP,ENO3,GAPDH,GPAT4,GPD1,GPI,HK1,HK2,IER3,INSR,MLXIPL,OGT,PFKM,PGAM2,PGK1,PKM,PPARA,PRKAG3,TIGAR,TPI1,TREX1,ZBTB20,ZBTB7A
GO:BP	platelet activation	GO:0030168	0.0107285	24	ADRA2A,ADRA2C,ANO2,APOE,BLOC1S4,CD40LG,CD9,EMILIN2,FERMT3,FN1,FUNDC2,LYN,P2RY1,PDGFA,PDGFRA,PDPN,PLA2G4A,PRKCD,PRKCQ,SERPINE2,SRF,STXBP1,TYRO3,UBASH3B
GO:BP	regulation of actomyosin structure organization	GO:0110020	0.0107285	25	ABL1,ANKRD23,ARHGEF10,ARHGEF10L,ASAP3,CCDC88A,CORO2B,DLC1,FHOD1,LIMK1,MET,MKKS,PHLDB2,PIK3R2,PPM1F,RAPGEF3,RGCC,RHPN2,ROCK2,TESK1,TGFB3,TGFBR1,TMEFF2,TTC8,WASF2
GO:BP	negative regulation of chromosome organization	GO:2001251	0.0107285	24	ATM,AURKB,BUB1,BUB1B,CCNB1,CDT1,CTC1,DCP2,FBXO5,GEN1,MCM2,NAA10,NDC80,PLK1,POT1,RAD21,SMARCA5,SPDL1,SRC,TEX14,TOP2A,TTK,ZWILCH,ZWINT
GO:BP	MHC class I protein complex assembly	GO:0002397	0.0107327	4	CALR,PDIA3,TAPBP,TAPBPL
GO:BP	monocyte aggregation	GO:0070487	0.0107327	4	BMP7,CD44,LOC100737755,NR4A3
GO:BP	negative regulation of growth	GO:0045926	0.0107327	45	ADAM15,BCL6,BRCA1,CCN3,DACT3,DCBLD2,DDX3X,DIP2B,DNAJB2,DUSP10,EAF2,EPHA7,FRZB,GDF9,GPC3,IGFBP5,MSTN,MUL1,MYOZ1,NME6,PI16,PLXNA3,PTPRJ,PTPRS,SAV1,SEMA3E,SEMA3G,SEMA4F,SEMA5B,SEMA6A,SEMA6C,SEMA7A,SERPINE2,SERTAD1,SESN2,SFRP2,SLIT2,SLIT3,SPART,STK11,STK3,TGFB1,TGFB2,TP73,WWC2
GO:BP	negative regulation of hydrogen peroxide-mediated programmed cell death	GO:1901299	0.0107327	4	HGF,MET,PARK7,PINK1
GO:BP	negative regulation of sequestering of triglyceride	GO:0010891	0.0107327	4	ABHD5,OSBPL8,PNPLA2,PPARA
GO:BP	mitotic DNA replication initiation	GO:1902975	0.0107327	4	GINS3,MCM3,MCM4,POLA1
GO:BP	negative regulation of mammary gland epithelial cell proliferation	GO:0033600	0.0107327	4	BRCA2,GATA3,PHB2,ROBO1
GO:BP	nuclear cell cycle DNA replication initiation	GO:1902315	0.0107327	4	GINS3,MCM3,MCM4,POLA1
GO:BP	maintenance of protein location in mitochondrion	GO:0072656	0.0107327	4	HK1,HK2,PINK1,TSPO
GO:BP	positive regulation of epithelial to mesenchymal transition involved in endocardial cushion formation	GO:1905007	0.0107327	4	ACVR1,ENG,TGFBR1,TGFBR2
GO:BP	cell cycle DNA replication initiation	GO:1902292	0.0107327	4	GINS3,MCM3,MCM4,POLA1
GO:BP	peptide antigen assembly with MHC class I protein complex	GO:0002502	0.0107327	4	CALR,PDIA3,TAPBP,TAPBPL
GO:BP	protein localization to cell leading edge	GO:1902463	0.0107327	4	CORO1B,EDNRA,RAB13,RIPOR2
GO:BP	regulation of guanyl-nucleotide exchange factor activity	GO:1905097	0.0107327	4	CCPG1,EPHA4,MET,RIPOR2
GO:BP	regulation of monoatomic ion transmembrane transport	GO:0034765	0.0111037	76	ABL1,ACTN2,AKAP6,ATP1B1,BIN1,CACNA1D,CACNA1G,CACNA1S,CACNB1,CACNG6,CACNG7,CALM1,CAPN3,CASQ1,CASQ2,COX17,CRBN,DDX23,DHRS7C,DIAPH1,EDNRA,EPHB2,FYN,GNB5,HOMER1,HRC,ISCU,ITGB1,KCNA7,KCNAB2,KCNB1,KCNC1,KCNC4,KCND2,KCNG2,KCNIP2,KCNQ4,KCNQ5,KLHL24,LOC100515171,LOC100519808,LYN,NEDD4L,PARK7,PCSK9,PDE4B,PDZK1,PHB2,PKD2,PLCG2,PPIF,PRKD1,PTK2B,REM1,RNF207,RYR2,SCN1B,SCN2B,SCN3B,SCN4A,SCN4B,SCN5A,SCN7A,SELEN…
GO:BP	regulation of axon extension	GO:0030516	0.0113501	18	ABL1,DIP2B,FN1,LIMK1,MAP3K13,PLXNA3,PTPRS,SEMA3A,SEMA3E,SEMA3G,SEMA4F,SEMA5B,SEMA6A,SEMA6C,SEMA7A,SRF,TWF2,ZFYVE27
GO:BP	heart valve morphogenesis	GO:0003179	0.0114446	15	ACVR1,CCN1,DCHS1,EFNA1,EMILIN1,GATA3,GJA5,HEY2,MDM2,NOS3,NOTCH2,SLIT3,SOX9,TGFB1,TGFBR2
GO:BP	semaphorin-plexin signaling pathway	GO:0071526	0.0114446	15	EDNRA,KDR,MET,PLXNA1,PLXNA2,PLXNA3,PLXNB3,PLXND1,SEMA3E,SEMA3G,SEMA4F,SEMA5B,SEMA6A,SEMA6C,SEMA7A
GO:BP	synaptic vesicle localization	GO:0097479	0.0114446	15	AP3M2,ARPIN,BLOC1S1,BLOC1S4,CDH2,DNM1,DTNBP1,EIF3J,KIF5C,LRRK2,PCDH17,RAB3A,SNAP91,SPG11,SYN1
GO:BP	negative regulation of Notch signaling pathway	GO:0045746	0.011576	13	BCL6,BEND6,BMP7,DLK2,DLL1,EGFL7,GATA2,HEY2,LFNG,MMP14,NEURL1,NFKBIA,ZBTB7A
GO:BP	cerebellar cortex morphogenesis	GO:0021696	0.011576	13	DLL1,FAIM2,GLI2,GRID2,KIF14,OPHN1,RORA,SERPINE2,SMO,TRNP1,TTC21B,TTLL1,WHRN
GO:BP	energy homeostasis	GO:0097009	0.011576	13	DLL1,EIF4G1,FMO1,FMO2,LEPR,MFSD2A,NR1D2,OMA1,PASK,PPARGC1A,PRCP,SQSTM1,TSKU
GO:BP	acetyl-CoA metabolic process	GO:0006084	0.011576	13	ACACA,ACAT1,ACSS1,ACSS2,DLAT,DLD,DLST,MVK,PDHA1,PDHB,PDHX,PDK2,PDK4
GO:BP	purine nucleoside monophosphate biosynthetic process	GO:0009127	0.011576	13	ADSL,AMPD1,AMPD3,ATIC,CHPT1,GART,GPAT4,IMPDH1,PAICS,PPAT,PRTFDC1,PTPMT1,UGCG
GO:BP	quinone metabolic process	GO:1901661	0.011576	13	AKR1A1,COQ10A,COQ10B,COQ2,COQ3,COQ5,COQ6,COQ8A,COQ9,NDUFA9,NQO1,NQO2,PPTC7
GO:BP	cortical cytoskeleton organization	GO:0030865	0.011914	19	AKAP11,ANLN,CALR,CAVIN3,EPB41L1,EPB41L2,EPB41L3,EZR,FHOD3,FMNL1,FMNL2,FMNL3,RAC2,RACGAP1,RHOD,RHOF,RND2,ROCK2,RTKN
GO:BP	cellular response to oxygen levels	GO:0071453	0.0119197	29	ADAM8,AJUBA,BNIP3,BNIP3L,CHCHD2,EGLN1,EGR1,EPAS1,EPHA4,FAM162A,FAS,FOXO1,HIF3A,MDM2,NDUFS2,NFE2L2,PGK1,PINK1,PLK3,RBPJ,RGCC,RORA,SIRT2,SLC8A3,STOX1,TIGAR,USP19,VASN,VHL
GO:BP	protein localization to condensed chromosome	GO:1903083	0.0119197	9	AURKB,CDK1,CDT1,MTBP,NDC80,RCC2,SPDL1,TTK,ZWILCH
GO:BP	protein localization to kinetochore	GO:0034501	0.0119197	9	AURKB,CDK1,CDT1,MTBP,NDC80,RCC2,SPDL1,TTK,ZWILCH
GO:BP	regulation of dendritic spine morphogenesis	GO:0061001	0.0119197	9	ARHGAP44,BHLHB9,CAPRIN2,CDK5R1,CUX2,EFNA1,EPHA4,LRP8,LRRK2
GO:BP	regulation of monoatomic ion transmembrane transporter activity	GO:0032412	0.0121198	45	ACTN2,AKAP6,ATP1B1,CACNB1,CACNG7,CALM1,CASQ1,CASQ2,COX17,CRBN,DAPK1,DDX23,EDNRA,EPHB2,GNB5,HOMER1,HRC,ITGB1,KLHL24,LOC100519808,NEDD4L,PCSK9,PDE4B,PDZK1,PHB2,PKD2,PLCG2,PPIF,RASGRF2,REM1,RNF207,RYR2,SCN1B,SCN2B,SCN3B,SCN4B,SELENON,SRI,STAC3,STIM1,STIM2,TLR9,TRDN,VMP1,WNK3
GO:BP	cytoskeleton-dependent cytokinesis	GO:0061640	0.0121666	28	ACTR3,ANLN,AURKB,CIT,CKAP2,CNTROB,CUL7,EFHC1,INCENP,JTB,KIF20A,KIF20B,KIF4A,KLHDC8B,NDC80,PLK1,RACGAP1,RTKN,SEPTIN1,SEPTIN11,SEPTIN2,SEPTIN3,SEPTIN4,SEPTIN5,SEPTIN6,SEPTIN7,SEPTIN9,TRIM36
GO:BP	cellular response to toxic substance	GO:0097237	0.0121666	28	ABCB6,ABTB2,AKR1A1,ALDH1A1,APOE,APOM,CAT,GPX2,GSR,GSTM3,LOC110259958,LTC4S,MTARC2,NFE2L2,NOS3,NQO1,PARK7,PINK1,PRDX3,PRDX6,PXDN,RDH11,RDH12,SESN1,SESN2,SOD3,TXNL1,TXNRD1
GO:BP	amino acid biosynthetic process	GO:0008652	0.0121666	28	AASDHPPT,ALDH18A1,APIP,ASL,ASNS,ASS1,ATP2B4,BCAT1,BCAT2,CDS1,CYP1A1,DCTPP1,GLUL,GOT1,HADHB,LIPE,LPCAT1,MRI1,MTHFR,NOXRED1,OAT,OTC,PARK7,PCBD1,PLOD2,PYCR2,SLC1A3,SLC38A1
GO:BP	positive regulation of cell adhesion	GO:0045785	0.01228	84	ABI3BP,ABL1,ADAM8,ADGRG1,ATM,BCL6,BMP7,CALR,CCN1,CD276,CD40LG,CD44,CD80,CHRD,CHST2,CIB1,COL16A1,DHPS,DNAJA3,DOCK5,DOCK8,DPP4,DUSP10,DUSP26,ECM2,EDIL3,EFNB3,EGFL6,EGR3,EMILIN1,EMILIN2,EPHA4,ERBB2,FCHO1,FLOT2,FN1,GATA3,GCNT1,GLI3,HHLA2,HSD17B12,IL15,IL18,IL4I1,IL6ST,IRAK1,ITGAV,KDR,KIF26B,LCK,LOC100737755,MDK,MYO10,NFKBIZ,NID1,NR4A3,PDPN,PIK3R2,PLPP3,PODXL,PPM1F,PPP3CA,PRKCQ,PRKCZ,PTK2B,PTPRC,PTPRJ…
GO:BP	mitotic spindle organization	GO:0007052	0.0122852	33	ARHGEF10,AURKB,CCNB1,CDC20,CENPE,CENPH,DLGAP5,EFHC1,FAM110A,GNAI1,GPSM2,KIF11,KIF15,KIF23,KIF2A,KIF3B,KIF4A,KIFC1,MAP1S,MYBL2,NDC80,NEK2,NUF2,PARP3,PLK1,RACGAP1,SBDS,SPC25,SPICE1,STIL,TACC1,TACC3,TPX2
GO:BP	regulation of dendrite development	GO:0050773	0.0122852	20	ADGRB3,BCL11A,BHLHB9,BMP5,BMP7,CAPRIN2,CUL7,CUX2,DPYSL5,FBXW8,LRP8,MFSD2A,NEDD4L,NFATC4,OBSL1,PPP3CA,PTN,PTPRD,SIPA1L1,STK11
GO:BP	embryonic organ morphogenesis	GO:0048562	0.0123753	65	ACVR1,ASB2,BCR,BMP7,CCDC40,CHRNA10,COL11A1,COL2A1,CTHRC1,DLL1,DVL1,EDNRA,EFNA1,ENG,EPHB2,FBN1,FBN2,FGF9,FZD2,GATA2,GATA3,GLI2,GLI3,HOXA3,HOXA5,IFT140,IFT57,KCNQ4,LRIG3,MDFI,MFAP2,MIB1,MMP14,MMP16,MTHFD1L,MYCN,MYF5,MYO7A,NOTCH2,PDGFRA,PKD2,PRELID2,PTK7,RIPOR2,RNF207,SLC39A1,SLITRK6,SMAD2,SMO,SOX11,SOX9,SPRY2,SRF,STOX1,TCAP,TEAD2,TGFBR1,TGFBR2,TTC39C,TULP3,USH1C,WDR19,WHRN,ZEB1,ZIC3
GO:BP	cell chemotaxis	GO:0060326	0.0124265	60	ACKR3,ACKR4,ADAM8,BST1,CALR,CCL19,CCL5,CCN3,CCR9,CORO1B,CX3CR1,CXCL2,CXCR6,CYP7B1,DAPK2,DPP4,DUSP1,EGR3,FGF1,FGF18,FGFR1,FLT1,GAB1,HABP2,HBEGF,HGF,HRH1,IL16,ITGA9,JAM3,KDR,KIT,LGALS3,LOX,LYN,MDK,MET,MSTN,PARVA,PDE4B,PDGFRA,PLXNB3,PRKCD,PRKCQ,PRKD1,PRSS56,PTK2B,PTN,RAB13,RAC2,RIPOR2,S1PR1,SBDS,SERPINE1,SLC37A4,SLIT2,SPI1,SWAP70,THBS4,TPBG
GO:BP	nephron development	GO:0072006	0.0126139	36	ACTA2,ADAMTS16,AGT,AQP11,BMP7,DCHS1,DCHS2,DLL1,EDNRA,EXT1,FGF1,FOXJ1,GATA3,GLI3,GPC3,HS2ST1,IL6R,KIF26B,KLHL3,LGR4,NID1,NOTCH2,NUP107,NUP133,PDGFRA,PKD2,PLCE1,PPP3CA,PROM1,SEC61A1,SMO,SOX9,SULF1,SULF2,TMEM59L,WWTR1
GO:BP	endothelial cell proliferation	GO:0001935	0.0126139	36	ALDH1A2,APOE,ATOH8,ATP5F1A,ATP5IF1,BMP6,BMPER,CAV2,EGF,EGFL7,EGR3,F3,FGFR1,FLT1,GATA2,ITGA4,KDR,MDK,MEF2C,MMRN2,NF1,NGFR,PLXNB3,PRKD1,RGCC,SCARB1,SPARC,STAT1,SULF1,TEK,TGFBR1,THBS4,TNMD,VASH1,VASH2,VSTM4
GO:BP	regulation of microtubule polymerization or depolymerization	GO:0031110	0.0128622	23	ABL1,ARHGEF2,CIB1,CKAP2,CKAP5,CLIP1,CLIP3,FES,GBA2,MAP1A,MAP1B,MAP1S,MAPRE1,MET,MID1IP1,NAV3,SKA1,SLAIN2,SPEF1,STMN1,STMN2,TPX2,WDR47
GO:BP	Ras protein signal transduction	GO:0007265	0.0128772	69	ABL1,ADGRG1,AKAP13,APOE,ARHGAP42,ARHGAP44,ARHGAP5,ARHGEF10,ARHGEF2,ARHGEF25,ARHGEF3,BCL6,BCR,CBL,CDC42EP3,CNKSR1,COL1A2,CTNNAL1,CUL3,DENND4B,DLC1,DNMT1,EPHB2,EPS8,EPS8L2,FOXM1,GBF1,GPI,GPSM2,IQGAP3,ITGB1,KIF14,LPAR4,LRRC7,MAPRE2,MET,MFN2,MYO9B,NET1,NGFR,NKIRAS1,NOTCH2,OGT,OPHN1,PDPN,PLCE1,PRKD1,RAC2,RALGPS1,RALGPS2,RAP2C,RAPGEF1,RAPGEF3,RAPGEFL1,RASA4B,RASGRF2,RASGRP2,RHOU,RIPOR2,ROBO1,ROCK2,RRAS…
GO:BP	aminoglycan metabolic process	GO:0006022	0.013196	31	ABCC5,B3GNT3,B4GALT4,BGN,CD44,CEMIP2,CHPF,CHST1,CHST3,CHSY1,CLN6,DCN,DSE,EDNRA,EGF,EXT1,EXT2,GLCE,GUSB,HMMR,HS2ST1,ITIH3,ITIH4,LOC100522551,LOC100737755,LYVE1,PSAP,PXYLP1,SGSH,UGDH,XYLT2
GO:BP	regulation of cell shape	GO:0008360	0.013196	35	BAMBI,BVES,CDC42EP3,DIAPH1,DLC1,EPS8,EZR,FAM171A1,FES,FGD1,FMNL1,FMNL3,FN1,FYN,HPN,KDR,KIT,MYO10,P2RY1,PARVB,PLEKHO1,PLXNA1,PLXNA2,PLXNA3,PLXNB3,PLXND1,PTK2B,RAC2,RHOD,RHOF,RHOU,RND2,SEMA3E,SYNE3,TPM1
GO:BP	hemostasis	GO:0007599	0.0132743	38	ADRA2A,ADRA2C,ANO2,ANXA2,APOE,BLOC1S4,CD40LG,CD9,DTNBP1,EMILIN2,EPHB2,F3,F8,FBLN1,FERMT3,FN1,FUNDC2,HABP2,LNPK,LYN,NFE2L2,P2RY1,PDGFA,PDGFRA,PDPN,PLA2G4A,PRKCD,PRKCQ,PROS1,PRSS56,SERPINE1,SERPINE2,SRF,STXBP1,TFPI,TYRO3,UBASH3B,ZNF385A
GO:BP	regulation of cysteine-type endopeptidase activity involved in apoptotic process	GO:0043281	0.0134407	43	AIFM1,APAF1,ATP2A3,BCAP31,BID,CASP9,CCN1,CD44,COPS5,CRADD,DAPK1,DDX3X,DHCR24,DLC1,EPHA7,F3,FAM162A,FAS,FNIP1,HGF,HIP1,HSF4,IFT57,KLF4,LCK,MICAL1,MUL1,NANS,NGFR,PARK7,PDCD5,PPM1F,PRDX3,REST,ROBO1,RPS6KA1,RPS6KA3,SENP1,SFRP2,SRC,TP63,UACA,VCP
GO:BP	spindle checkpoint signaling	GO:0031577	0.0135094	14	ATM,AURKB,BUB1,BUB1B,CCNB1,CDT1,GEN1,NDC80,PLK1,SPDL1,TEX14,TTK,ZWILCH,ZWINT
GO:BP	regulation of apoptotic signaling pathway	GO:2001233	0.0136028	74	ACKR3,ACVR1,ADORA2A,AGT,AGTR2,APAF1,ATF3,BCAP31,BDKRB2,BID,BRCA1,CD44,CKB,CLU,COL2A1,CRADD,CTNNA1,CTSC,DAPK2,DDIAS,DDX3X,ERP29,EYA2,EYA3,FAIM2,FAS,FIGNL1,G0S2,GHITM,GSDME,HGF,HSF4,IER3,ITGA6,ITGAV,ITM2C,IVNS1ABP,KDM1A,LCK,LGALS3,LRRK2,MAPK8IP1,MDM2,MEIS3,NFATC4,NFE2L2,NGFR,NOC2L,NONO,PARK7,PDIA3,PELI3,PINK1,PLEKHF1,PPIF,PRKCD,PTPMT1,PTPRC,RAF1,RB1CC1,SERPINE1,SFRP2,SLC25A4,SRC,SRPX,STK3,TGFBR1,TN…
GO:BP	mitotic sister chromatid separation	GO:0051306	0.0136028	17	ATM,AURKB,BUB1,BUB1B,CCNB1,CDT1,CUL3,FBXO5,GEN1,NDC80,PLK1,RAD21,SPDL1,TEX14,TTK,ZWILCH,ZWINT
GO:BP	positive regulation of intracellular transport	GO:0032388	0.0139078	37	ACTN2,AKT2,ANXA2,BAG3,BCAP31,CDK5R1,CEP131,CIB1,DAB2,EFCAB7,ERBB2,EZR,FYN,GLI3,HCLS1,HSPA1L,KCNB1,KHDRBS1,KIF20B,LOC100519808,MAPK14,MAVS,NANS,PDCD5,PIK3R2,PLK3,PPM1A,PRKCD,PRKD1,PRR5L,RAB29,RAPGEF3,SMO,SPAG5,STK11,TCF7L2,TOMM7
GO:BP	positive regulation of endopeptidase activity	GO:0010950	0.0139078	37	AIFM1,APAF1,ARHGEF2,ASPH,ATP2A3,BCAP31,BID,CASP9,CCN1,COPS5,CRADD,CYFIP2,DAPK1,DDX3X,DLC1,EFNA1,EPHA4,F3,FAM162A,FAS,HIP1,IFT57,LCK,LYN,MUL1,NANS,NGFR,PDCD5,PPM1F,PSMD14,REST,ROBO1,ROCK2,SENP1,SFRP2,UACA,VCP
GO:BP	mitotic metaphase plate congression	GO:0007080	0.0144231	18	AURKB,CCNB1,CDCA5,CDT1,CENPE,CEP192,CUL3,EML4,KAT2B,KIF14,KIF18A,KIF22,KIF2C,KIFC1,MAPRE1,NDC80,NUF2,SPDL1
GO:BP	protein localization to cytoskeleton	GO:0044380	0.0144231	18	ABHD17C,ABL1,CCDC14,CEP131,DIAPH1,DVL1,FAM83D,GOLGB1,KIAA0753,KIF20B,KLHL21,MAPRE1,MID1,NSFL1C,NUDCD3,SPAG5,STIL,TTK
GO:BP	microtubule cytoskeleton organization involved in mitosis	GO:1902850	0.0145092	39	ARHGEF10,AURKB,CCNB1,CDC20,CENPE,CENPH,DLGAP5,EFHC1,FAM110A,GJA1,GNAI1,GPSM2,ITGB1,KIF11,KIF15,KIF23,KIF2A,KIF3B,KIF4A,KIFC1,MAP1S,MAPRE1,MYBL2,NDC80,NEK2,NSFL1C,NUF2,PARP3,PLK1,RACGAP1,SBDS,SPC25,SPDL1,SPICE1,SPRY2,STIL,TACC1,TACC3,TPX2
GO:BP	negative regulation of cell growth	GO:0030308	0.0145851	36	ADAM15,BCL6,BRCA1,CCN3,DACT3,DCBLD2,DDX3X,DIP2B,DNAJB2,EAF2,EPHA7,FRZB,GDF9,MUL1,NME6,PI16,PLXNA3,PTPRJ,PTPRS,SEMA3E,SEMA3G,SEMA4F,SEMA5B,SEMA6A,SEMA6C,SEMA7A,SERPINE2,SERTAD1,SESN2,SFRP2,SLIT2,SLIT3,SPART,STK11,TGFB1,TGFB2
GO:BP	response to BMP	GO:0071772	0.0149523	41	ABL1,ACVR1,ADAMTS12,ADAMTS7,BAMBI,BMP5,BMP6,BMP7,BMPER,CCN1,CHRD,COL2A1,EGR1,ENG,EXT1,FBN1,FST,GATA3,GDF9,GPC3,HIVEP1,HTRA1,HTRA3,KCP,KDR,NEO1,NOTCH2,PDCD4,PELO,PPM1A,RBPJ,RGMA,RNF165,SFRP2,SMAD2,SMURF1,SOX11,SPART,SULF1,TMEM53,ZNF423
GO:BP	cellular response to BMP stimulus	GO:0071773	0.0149523	41	ABL1,ACVR1,ADAMTS12,ADAMTS7,BAMBI,BMP5,BMP6,BMP7,BMPER,CCN1,CHRD,COL2A1,EGR1,ENG,EXT1,FBN1,FST,GATA3,GDF9,GPC3,HIVEP1,HTRA1,HTRA3,KCP,KDR,NEO1,NOTCH2,PDCD4,PELO,PPM1A,RBPJ,RGMA,RNF165,SFRP2,SMAD2,SMURF1,SOX11,SPART,SULF1,TMEM53,ZNF423
GO:BP	cardiac muscle tissue morphogenesis	GO:0055008	0.0149988	19	ACTC1,ANKRD1,COL11A1,EDNRA,EGLN1,ENG,HEY2,LOC100736765,MYBPC3,MYLK2,RBPJ,S1PR1,TCAP,TGFB1,TGFBR1,TNNT2,TPM1,XIRP2,ZFPM2
GO:BP	hindbrain morphogenesis	GO:0021575	0.0150787	15	ABL1,DLL1,FAIM2,GLI2,GRID2,HSPA5,KIF14,OPHN1,RORA,SERPINE2,SMO,TRNP1,TTC21B,TTLL1,WHRN
GO:BP	response to alkaloid	GO:0043279	0.0150787	15	BLM,CASP6,CASQ2,EHMT2,HOMER1,HOMER2,PPP1R1B,PPP5C,RAD51,RYR2,SDK1,SELENON,SLC1A3,SPIDR,TMEM38A
GO:BP	non-canonical Wnt signaling pathway	GO:0035567	0.0150787	15	ABL1,CCDC88C,CTHRC1,DAB2,DVL1,FZD10,FZD2,GPC3,IFT80,MKS1,PLEKHA4,PTK7,RSPO3,SFRP2,VANGL2
GO:BP	regulation of cell-substrate junction assembly	GO:0090109	0.0150787	15	ABL1,APOD,COL16A1,CORO1C,DLC1,DUSP3,EPHA3,KDR,MACF1,PHLDB2,PPM1F,PTPRA,PTPRJ,RCC2,TEK
GO:BP	protein ubiquitination	GO:0016567	0.0150787	152	ABL1,ANKIB1,ARIH2,ARRDC3,ASB10,ASB11,ASB13,ASB15,ASB2,ASB5,BARD1,BRCA1,BUB1B,C1H18ORF25,CACHD1,CAND1,CBL,CBLB,CCNF,CDC20,CDS1,CHPT1,CKB,CRBN,CUL3,CUL4A,CUL4B,CUL5,CUL7,DCAF11,DCUN1D2,DCUN1D4,DDX3X,DNAJB2,DTL,DTX2,DTX4,DZIP3,ELOC,ENC1,FANCA,FANCI,FANCM,FBXL7,FBXO31,FBXO32,FBXO40,FBXO5,FBXO9,FBXW5,FBXW8,FYN,G2E3,GPS2,HECTD3,HERC6,HSPA5,ITSN1,IVNS1ABP,JADE2,KBTBD8,KCMF1,KDM1A,KEAP1,KLHL13,KLHL15,KLH…
GO:BP	negative regulation of actin filament depolymerization	GO:0030835	0.0150787	15	AVIL,CAPG,CAPZA1,CAPZA2,CRACD,EPS8,LMOD2,PLEKHH2,SPTAN1,SPTB,SVIL,SWAP70,TMOD4,TWF1,TWF2
GO:BP	regulation of dendrite morphogenesis	GO:0048814	0.0150787	15	ADGRB3,BHLHB9,CAPRIN2,CUL7,CUX2,DPYSL5,FBXW8,LRP8,NEDD4L,NFATC4,OBSL1,PPP3CA,PTPRD,SIPA1L1,STK11
GO:BP	regulation of vascular associated smooth muscle cell proliferation	GO:1904705	0.0150787	15	CALCRL,CNN1,DNMT1,FGF9,GJA1,IGFBP5,MEF2C,MEF2D,MFN2,MMP2,NDRG2,NR4A3,PDCD4,TGFB3,TPM1
GO:BP	regulation of focal adhesion assembly	GO:0051893	0.0150787	15	ABL1,APOD,COL16A1,CORO1C,DLC1,DUSP3,EPHA3,KDR,MACF1,PHLDB2,PPM1F,PTPRA,PTPRJ,RCC2,TEK
GO:BP	appendage development	GO:0048736	0.0151254	43	ALDH1A2,BBS7,BMP7,COL2A1,CPLANE1,CPLANE2,CRABP2,EXT1,FBN2,FGF9,FREM2,GLI2,GLI3,GPC3,IFT140,IFT80,INTU,ITGA6,ITGB4,LNPK,LRP4,MAP3K20,MEOX2,MKS1,MYCN,NOTCH2,PCSK5,PKDCC,PLXNA2,RECK,RNF165,SFRP2,SIK3,SLC39A1,SOX11,SOX9,TMEM107,TMEM231,TP63,TULP3,WDR19,ZBTB16,ZIC3
GO:BP	limb development	GO:0060173	0.0151254	43	ALDH1A2,BBS7,BMP7,COL2A1,CPLANE1,CPLANE2,CRABP2,EXT1,FBN2,FGF9,FREM2,GLI2,GLI3,GPC3,IFT140,IFT80,INTU,ITGA6,ITGB4,LNPK,LRP4,MAP3K20,MEOX2,MKS1,MYCN,NOTCH2,PCSK5,PKDCC,PLXNA2,RECK,RNF165,SFRP2,SIK3,SLC39A1,SOX11,SOX9,TMEM107,TMEM231,TP63,TULP3,WDR19,ZBTB16,ZIC3
GO:BP	positive regulation of purine nucleotide metabolic process	GO:1900544	0.0151766	11	APP,GPD1,GUCA1B,INSR,MLXIPL,NOS1,NOS3,PPARA,PPARGC1A,VCP,ZBTB20
GO:BP	cellular response to alkaloid	GO:0071312	0.0151766	11	BLM,CASP6,CASQ2,EHMT2,PPP1R1B,RAD51,RYR2,SELENON,SLC1A3,SPIDR,TMEM38A
GO:BP	placenta blood vessel development	GO:0060674	0.0151766	11	CCN1,FBXW8,HEY2,HS6ST1,JUNB,NOTCH2,PKD2,RBM15,RBPJ,VASH1,VASH2
GO:BP	positive regulation of nucleotide metabolic process	GO:0045981	0.0151766	11	APP,GPD1,GUCA1B,INSR,MLXIPL,NOS1,NOS3,PPARA,PPARGC1A,VCP,ZBTB20
GO:BP	endoplasmic reticulum organization	GO:0007029	0.0152078	25	ATL2,ATL3,CACNA1S,CASQ1,CAV2,CCDC47,EMC2,EMC3,EMC7,GRAMD2A,LNPK,LOC100627175,LPCAT3,LRRK2,RAB10,REEP1,REEP4,RETREG1,SEC31B,SEC61A1,SHTN1,TMEM38A,TRAM1,VAPB,ZFYVE27
GO:BP	ATP generation from ADP	GO:0006757	0.0152078	25	ACAT1,ALDOC,APP,ENO3,GAPDH,GPAT4,GPD1,GPI,HK1,HK2,IER3,INSR,MLXIPL,OGT,PFKM,PGAM2,PGK1,PKM,PPARA,PRKAG3,TIGAR,TPI1,TREX1,ZBTB20,ZBTB7A
GO:BP	B cell activation involved in immune response	GO:0002312	0.0153671	24	ABL1,BCL3,BCL6,CD40LG,DLL1,HMCES,ITM2A,LFNG,MFNG,MSH2,MSH6,NOTCH2,NSD2,PARP3,PLCG2,PLCL2,PTK2B,PTPRC,RIF1,SPI1,SWAP70,TFRC,TRAPPC13,UNG
GO:BP	negative regulation of monoatomic ion transport	GO:0043271	0.0153671	24	ACTN2,BEST3,BIN1,CALM1,CASQ2,CRBN,EPHB2,GABRE,GNB5,ISCU,NEDD4L,NOS3,PACSIN3,PCSK9,PKD2,PPIF,PTK2B,PXK,REM1,SERPINE2,SRI,STC1,TLR9,WNK3
GO:BP	roof of mouth development	GO:0060021	0.0153671	24	BBS7,COL2A1,CPLANE1,CSRNP1,DHRS3,EPHB2,EPHB3,FZD2,GDF11,GLI3,INTU,ITGB6,MEOX2,MSC,NANS,PDGFRA,PKDCC,SGPL1,SMAD2,SOX11,TGFBR1,TGFBR2,TMEM107,WFIKKN2
GO:BP	positive regulation of proteasomal ubiquitin-dependent protein catabolic process	GO:0032436	0.0153671	24	ANKIB1,ARIH2,BBS7,BCAP31,CLU,DAB2,DDRGK1,DNAJB2,DVL1,FBXW8,ITSN1,LRRK2,MDM2,PLK1,PLK3,RAD23A,RNF14,RNF144A,RNF217,SH3RF2,SIRT2,STUB1,VCP,ZYG11B
GO:BP	neural tube development	GO:0021915	0.0155067	40	ABL1,ADM,ALDH1A2,APAF1,BMP7,CC2D2A,CPLANE2,CTHRC1,DCHS1,DVL1,FZD2,GLI2,GLI3,GPR161,IFT140,IFT57,INTU,KIF20B,LIAS,LUZP1,MIB1,MKS1,MTHFD1L,MTHFR,NUP133,PKD2,PLXNA2,PTK7,RGMA,SALL2,SFRP2,SHROOM3,SMO,SOX11,STK3,TEAD2,TGFB1,TMEM107,TULP3,WDR19
GO:BP	skeletal muscle contraction	GO:0003009	0.0157937	13	ATP2A1,CASQ1,CHRNA1,HOMER1,LOC110255887,MYH14,MYH3,RCSD1,SCN4A,SLC8A3,STAC3,TCAP,TNNC2
GO:BP	positive regulation of intracellular protein transport	GO:0090316	0.0157937	30	AKT2,BAG3,BCAP31,CDK5R1,CEP131,CIB1,EFCAB7,ERBB2,FYN,GLI3,HCLS1,HSPA1L,KCNB1,KIF20B,LOC100519808,MAPK14,MAVS,NANS,PDCD5,PIK3R2,PLK3,PPM1A,PRKCD,PRKD1,PRR5L,RAB29,RAPGEF3,SMO,TCF7L2,TOMM7
GO:BP	negative regulation of lipid localization	GO:1905953	0.0157937	13	ABHD5,AKT2,CRY2,EGF,ITGAV,NFKBIA,NR1H2,OSBPL8,PCSK9,PNPLA2,PPARA,SREBF2,TTC39B
GO:BP	response to steroid hormone	GO:0048545	0.0158396	42	ACSBG1,ATP1A2,BMP7,BRCA1,CALCOCO1,CALR,CASP9,CRY2,CYP7B1,DAB2,DDRGK1,ESR1,ESRRA,ESRRG,FBXO32,FIBIN,GOT1,KLF9,MSTN,NCOA2,NPC1,PARK7,PER1,PHB2,PPARA,PPARGC1B,PTGES3,REST,RNF14,RXRG,SAFB2,SGK1,SKP2,SLIT2,SLIT3,SRC,TFPI,TGFB2,TGFB3,TP63,ZBTB7A,ZMIZ1
GO:BP	cellular response to external stimulus	GO:0071496	0.0159297	59	ANKRD1,ASNS,ATF3,ATF4,BAG3,BNIP3,CEP192,CHEK1,CRADD,DCTPP1,DEPDC5,EHMT2,EIF4G1,FAS,FES,FNIP1,FOS,FOXA3,FOXO1,GABARAPL2,HSPA5,ITGA4,LRRK2,MAP1LC3A,MAP1LC3B,MAP3K14,MAP3K2,MFSD2A,MN1,MYH13,NFE2L2,NUDT15,PCSK9,PDK2,PDK4,POSTN,PPARA,PRKAB2,PRKAG1,PRKAG3,PRKD1,PTPRC,RIPOR2,RRAGD,SESN1,SESN2,SFRP2,SH3GLB1,SLC38A3,SOX9,SREBF2,STK26,TFEB,TTC5,USF2,VCAM1,WDR45,WIPI1,WRN
GO:BP	ear development	GO:0043583	0.0161556	50	BCR,BMPER,CHRNA10,COL11A1,COL2A1,CTHRC1,DCHS1,DLL1,DVL1,EDNRA,EPHA4,EPHB2,FGF9,FREM2,FZD2,GATA2,GATA3,GLI2,GLI3,GSDME,HEY2,IFT27,IFT88,KCNQ4,LRIG3,MAPKAPK2,MCM2,MKS1,MYCN,MYO7A,NANS,PLPPR4,PRELID2,PTK7,RBPJ,RIPOR2,SLC4A7,SLITRK6,SOX9,SPRY2,STOX1,TCAP,TSKU,TTC39C,TTC8,USH1C,WDR19,WHRN,ZEB1,ZIC3
GO:BP	peptidyl-serine phosphorylation	GO:0018105	0.0162066	68	AKT2,APP,ARAF,ATM,ATP2B4,ATR,BDKRB2,CAB39,CAMKV,CD44,CDK1,CDK5R1,CLSPN,CSF3,CSNK1G3,DCLK3,DOCK7,EIF4G1,FNIP1,FOXO1,GRK2,HCLS1,HGF,HIPK4,HRC,INPP5J,LMTK2,LRRK2,MAP2K2,MAP3K10,MAP3K13,MAP4K1,MAPK14,MAPKAPK2,MASTL,MLXIPL,NEK6,NOS1,NTF4,NTRK3,PAQR3,PARK7,PBK,PINK1,PLK1,PPM1F,PRKCD,PRKCH,PRKCI,PRKCZ,PRKD1,RAF1,RAPGEF3,ROCK2,RPS6KA1,RPS6KA3,SFRP2,SPRY2,STOX1,TFRC,TGFBR1,TGFBR2,TLK1,TTK,ULK1,ULK3,VRK1,V…
GO:BP	regulation of cell-substrate junction organization	GO:0150116	0.0162066	16	ABL1,APOD,COL16A1,CORO1C,DLC1,DUSP3,EPHA3,KDR,MACF1,MAPRE2,PHLDB2,PPM1F,PTPRA,PTPRJ,RCC2,TEK
GO:BP	negative regulation of chemotaxis	GO:0050922	0.0162066	16	ANGPT2,CCN3,CORO1B,DPP4,DUSP1,DUSP3,PLXNA3,ROBO1,SEMA3E,SEMA3G,SEMA4F,SEMA5B,SEMA6A,SEMA6C,SEMA7A,SLIT2
GO:BP	columnar/cuboidal epithelial cell development	GO:0002066	0.0162066	16	BMP5,BMP6,CDH2,DLL1,GATA2,GDF11,GPAT4,HOXA5,IL6ST,PRDM1,RHEB,ROS1,SMO,SRC,TGFB1,TIGAR
GO:BP	reproductive system development	GO:0061458	0.0162105	57	ACE,ADGRG1,ATM,BMP6,BMP7,BRCA2,BRIP1,C3,CYP7B1,DHCR24,DNAJC19,EAF2,EIF2B4,EIF2S2,ESR1,FANCA,FGF9,FST,GATA3,GDF9,GLI2,KDR,KIF20A,KIT,LFNG,LGR4,MSH2,MSH4,NOS3,NUP107,PATZ1,PCYT1B,PDGFRA,PLAG1,PLEKHA5,PTX3,SAFB2,SERPINE2,SFRP2,SGPL1,SLIT2,SLIT3,SOX9,SRC,STAT5B,STK11,SULF1,TGFBR1,TNC,TP63,TYRO3,UMODL1,WDR19,WDR48,WDR77,YBX3,ZFPM2
GO:BP	nucleoside bisphosphate metabolic process	GO:0033865	0.0162319	29	ACACA,ACAT1,ACOT7,ACOT8,ACSL1,ACSL4,ACSM4,ACSM5,ACSS1,ACSS2,DCAKD,DLAT,DLD,DLST,GPAT4,HMGCR,MMUT,MVK,OGDH,OXSM,PANK3,PANK4,PDHA1,PDHB,PDHX,PDK2,PDK4,PTDSS1,SUCLG2
GO:BP	ribonucleoside bisphosphate metabolic process	GO:0033875	0.0162319	29	ACACA,ACAT1,ACOT7,ACOT8,ACSL1,ACSL4,ACSM4,ACSM5,ACSS1,ACSS2,DCAKD,DLAT,DLD,DLST,GPAT4,HMGCR,MMUT,MVK,OGDH,OXSM,PANK3,PANK4,PDHA1,PDHB,PDHX,PDK2,PDK4,PTDSS1,SUCLG2
GO:BP	purine nucleoside bisphosphate metabolic process	GO:0034032	0.0162319	29	ACACA,ACAT1,ACOT7,ACOT8,ACSL1,ACSL4,ACSM4,ACSM5,ACSS1,ACSS2,DCAKD,DLAT,DLD,DLST,GPAT4,HMGCR,MMUT,MVK,OGDH,OXSM,PANK3,PANK4,PDHA1,PDHB,PDHX,PDK2,PDK4,PTDSS1,SUCLG2
GO:BP	monoatomic ion transport	GO:0006811	0.0163159	221	ABCB6,ABCC4,ABCC5,ABL1,ACTN2,AFG3L2,AKAP6,ANO1,ANO10,ANO2,ANO5,ARHGAP1,ASIC3,ATP1A2,ATP1B1,ATP1B3,ATP2A1,ATP2A3,ATP2B2,ATP2B3,ATP2B4,ATP5F1A,ATP5F1B,ATP5MC1,ATP5MC3,ATP5PO,ATP6,ATP7A,BEST1,BEST3,BIN1,CACHD1,CACNA1D,CACNA1G,CACNA1S,CACNB1,CACNG1,CACNG6,CACNG7,CALCRL,CALM1,CAPN3,CASK,CASQ1,CASQ2,CATSPER4,CCL19,CHRNA1,CHRNA10,CHRNA3,CHRND,CHRNE,CLCA1,CLCN4,CLCN5,CLDN10,CNTN1,COX1,COX17,COX3,CRBN,DDX…
GO:BP	optic nerve development	GO:0021554	0.0163293	6	EPHB2,EXT1,GLI3,NAV2,TCIRG1,TMEM126A
GO:BP	regulation of lamellipodium morphogenesis	GO:2000392	0.0163293	6	CD44,CORO1B,CORO1C,ENPP2,PDPN,SRC
GO:BP	cellular response to hydroxyurea	GO:0072711	0.0163293	6	BLM,DDI1,RAD51,SPIDR,TIMELESS,TREX1
GO:BP	antigen processing and presentation of endogenous peptide antigen via MHC class I	GO:0019885	0.0163293	6	ERAP1,ERAP2,IDE,TAP1,TAP2,TAPBP
GO:BP	cell activation	GO:0001775	0.0163774	173	ABL1,ADAM8,ADORA2A,ADRA2A,ADRA2C,AHR,ANO2,APOE,APP,ATM,BCL3,BCL6,BCR,BID,BLOC1S4,BMPER,CAPN3,CBLB,CCL19,CCR9,CD151,CD2,CD200,CD276,CD40LG,CD44,CD48,CD80,CD8A,CD9,CEBPG,CLU,CMTM7,CTSC,DHPS,DLG5,DLL1,DNAJA3,DOCK8,DPP4,DROSHA,DUSP10,DUSP3,EFNB3,EGR1,EGR3,ELF4,EMILIN1,EMILIN2,ENTPD7,EPHB2,ERBB2,EZH2,FANCA,FANCD2,FCHO1,FER,FERMT3,FES,FLOT2,FN1,FNIP1,FOXJ1,FUNDC2,FYN,FZD9,GATA3,GLI3,GPS2,HHLA2,HMCES,IC…
GO:BP	cellular response to peptide	GO:1901653	0.0163876	55	ACTN2,AGTR2,AKT2,APP,ARHGEF2,CACNB1,CAMK2A,CAV2,ECHDC3,EDNRA,EPHA4,FER,FOXO1,FYN,GHR,GKAP1,GOT1,GPR173,GRB10,INSR,IRS3,ITGA4,KAT2B,LOC100511937,LPIN1,LPIN3,MDM2,MSTN,NGFR,NR4A3,OGT,PCSK9,PDK2,PDK4,PIK3R2,PIP4K2A,PIP4K2C,PRKCD,PRKCI,PRKCQ,PRKCZ,PTPRA,RAB10,RAP1GDS1,SHC1,SLC27A1,SRC,STAT5B,TIMELESS,TRIM72,UMODL1,VCAM1,VIM,WDTC1,ZBTB7B
GO:BP	response to hypoxia	GO:0001666	0.0165392	41	ADAM8,AJUBA,ALAS2,BNIP3,BNIP3L,CHCHD2,CIAO3,DPP4,EDNRA,EGLN1,EGR1,EPAS1,EPHA4,FAM162A,HIF3A,KLHL17,MDM2,MMP2,NFE2L2,NOS1,PGK1,PINK1,PLAT,PLK3,PLOD1,PLOD2,RBPJ,RGCC,RORA,SIRT2,SLC8A3,SRF,STOX1,TGFB2,TGFB3,TIGAR,UCP2,USP19,VASN,VHL,WDR83
GO:BP	regulation of response to reactive oxygen species	GO:1901031	0.0168044	10	GPR37,HGF,LRRK2,MET,NFE2L2,PARK7,PINK1,SESN1,SESN2,STK26
GO:BP	positive regulation of peptidyl-threonine phosphorylation	GO:0010800	0.0168044	10	APP,BMP7,CAB39,CHI3L1,EGF,PLK1,S1PR2,SPHK1,STOX1,WNK3
GO:BP	cerebral cortex radial glia-guided migration	GO:0021801	0.0168044	10	ADGRG1,CDK5R1,DCX,GLI3,LAMB1,LRP8,SRGAP2,SUN2,WDR47,ZMIZ1
GO:BP	telencephalon glial cell migration	GO:0022030	0.0168044	10	ADGRG1,CDK5R1,DCX,GLI3,LAMB1,LRP8,SRGAP2,SUN2,WDR47,ZMIZ1
GO:BP	regulation of establishment or maintenance of cell polarity	GO:0032878	0.0168044	10	ABL1,DOCK8,FLOT2,GATA3,KIF20B,PLEKHG3,PTK2B,RIPOR2,SHTN1,TEK
GO:BP	regulation of endothelial cell proliferation	GO:0001936	0.0168582	32	ALDH1A2,APOE,ATOH8,ATP5F1A,ATP5IF1,BMP6,CAV2,EGF,EGFL7,EGR3,F3,FGFR1,FLT1,GATA2,ITGA4,KDR,MDK,MEF2C,MMRN2,NF1,NGFR,PLXNB3,PRKD1,RGCC,SPARC,STAT1,SULF1,TGFBR1,THBS4,TNMD,VASH1,VASH2
GO:BP	filopodium assembly	GO:0046847	0.0170071	17	EZR,FGD1,FMR1,FNBP1L,FSCN1,FXR1,FXR2,ITGB4,MYO10,NEURL1,PRKCD,RIPOR2,S1PR2,SPEF1,SRF,SRGAP2,TGFBR1
GO:BP	regulation of actin filament depolymerization	GO:0030834	0.0170071	17	ACTN2,AVIL,CAPG,CAPZA1,CAPZA2,CRACD,DSTN,EPS8,LMOD2,PLEKHH2,SPTAN1,SPTB,SVIL,SWAP70,TMOD4,TWF1,TWF2
GO:BP	protein localization to microtubule cytoskeleton	GO:0072698	0.0170071	17	ABHD17C,ABL1,CCDC14,CEP131,DIAPH1,DVL1,FAM83D,GOLGB1,KIAA0753,KIF20B,MAPRE1,MID1,NSFL1C,NUDCD3,SPAG5,STIL,TTK
GO:BP	proteoglycan metabolic process	GO:0006029	0.0175502	26	ADAMTS12,ADAMTS7,BGN,CHPF,CHST3,CHSY1,COL11A1,COL2A1,DCN,DSE,EXT1,EXT2,GLCE,GUSB,HS2ST1,HS6ST1,HS6ST2,PSAP,PXYLP1,SGSH,SLC2A10,SULF1,SULF2,TCF7L2,UGDH,XYLT2
GO:BP	response to topologically incorrect protein	GO:0035966	0.0175502	31	ATF3,ATF4,ATXN3,AUP1,BAG3,CLU,COPS5,CREB3L1,CREB3L2,CREBRF,CUL3,DDRGK1,DNAJB5,DNAJC18,ERMP1,ERO1A,HSF1,HSPA13,HSPA5,HSPA9,HSPB8,KLHL15,NFE2L2,OPTN,PARP16,STUB1,TMTC4,TRAM1,UGGT1,VAPB,VCP
GO:BP	regulation of intracellular protein transport	GO:0033157	0.0177047	42	AKT2,APOD,ARHGAP44,ATP5IF1,BAG3,BARD1,BCAP31,BNIP3L,CDK5R1,CEP131,CIB1,EFCAB7,ERBB2,FYN,GLI3,GRIPAP1,HCLS1,HSPA1L,KCNB1,KIF20B,LOC100519808,LRRK2,MAPK14,MAVS,NANS,PARK7,PDCD5,PIK3R2,PINK1,PKIG,PLK3,PPM1A,PRKCD,PRKD1,PRR5L,RAB29,RAPGEF3,SMO,TCF7L2,TGFB1,TOMM7,XPO1
GO:BP	regulation of release of sequestered calcium ion into cytosol	GO:0051279	0.0177421	18	ABL1,CALM1,CAPN3,CASQ1,CASQ2,DHRS7C,DIAPH1,HRC,LYN,PKD2,PRKD1,PTK2B,SELENON,SRI,TMEM38A,TRDN,TRPC1,UBASH3B
GO:BP	hippocampus development	GO:0021766	0.0177421	18	ATAT1,CDK5R1,DCX,GLI3,KIF14,LRP8,MDK,MFSD2A,MKKS,OGDH,PLXNA3,PTPRS,SMO,SRF,TSKU,UBA6,UQCRQ,ZIC3
GO:BP	blood coagulation	GO:0007596	0.017753	37	ADRA2A,ADRA2C,ANO2,ANXA2,APOE,BLOC1S4,CD40LG,CD9,DTNBP1,EMILIN2,EPHB2,F3,F8,FBLN1,FERMT3,FN1,FUNDC2,HABP2,LNPK,LYN,NFE2L2,P2RY1,PDGFA,PDGFRA,PDPN,PLA2G4A,PRKCD,PRKCQ,PROS1,PRSS56,SERPINE1,SERPINE2,SRF,STXBP1,TFPI,TYRO3,UBASH3B
GO:BP	vascular process in circulatory system	GO:0003018	0.017753	37	ABCC1,ACTA2,ADCY6,ADM,ADRA1D,ADRA2A,ADRA2C,AGT,AGTR2,APOE,ARHGAP42,ATP1A2,BCR,BDKRB2,BMP6,COX1,CPS1,DOCK5,EDN3,EDNRA,EXT1,FLT1,GCLC,HRH1,MFSD2A,MKKS,NOS1,NOS3,PDE3A,PTPRJ,SLC27A1,SLC5A6,SLIT2,SMTNL2,TJP2,TRPC1,VSTM4
[truncated: 749 more rows]
