# Supplementary material for: Investigation of single nucleotide polymorphisms in differentially expressed genes and proteins reveals the genetic basis of skeletal muscle growth differences between Tibetan and Large White pigs
Source: Anim Biosci. 2024 Jun 25;37(12):2021–32. doi: 10.5713/ab.24.0135 (PMC11541014; doi:10.5713/ab.24.0135)
Supplement: Supplementary file 2 [file ab-24-0135-Supplementary-Table-S2.xlsx]

## Sheet: Sheet1
Table S2 SNPs harbored by overlapping DEGs involved in the biological processes of skeletal muscle development
Chrom	Position	SNP_type	Gene_name	Ref_allele	Alt_allele	Allele frequency of Alt allele		△AF
						TIBP	LWP
NC_010443.5	37227283	intron_variant	HEY2	G	C	0.552632	0
NC_010443.5	202312	intron_variant	DLL1	C	T	0.671053	0.111111	0.559942
NC_010443.5	202558	intron_variant	DLL1	C	G	0.0833333	0.657895	0.574562
NC_010443.5	202857	intron_variant	DLL1	C	T	0.0921053	0.611111	0.519006
NC_010443.5	204180	intron_variant	DLL1	C	T	0.761905	0.138889	0.623016
NC_010443.5	206165	intron_variant	DLL1	T	C	0.857143	0.315789	0.541354
NC_010450.4	81211330	3_prime_UTR_variant	EDNRA	C	T	1	0.17	0.83
NC_010450.4	81211382	3_prime_UTR_variant	EDNRA	T	C	1	0.37	0.63
NC_010454.4	15036002	missense_variant	SCN4A	C	A	1	0.19	0.81
NC_010454.4	15037904	synonymous_variant	SCN4A	T	C	1	0.19	0.81
NC_010454.4	15041062	synonymous_variant	SCN4A	T	C	1	0.26	0.74
NC_010454.4	15047318	3_prime_UTR_variant	SCN4A	T	C	1	0.31	0.69
NC_010443.5	214948	intergenic_region	DLL1-LOC110259813	A	G	0.782051	0.107143	0.674908
NC_010443.5	220815	intergenic_region	DLL1-LOC110259813	C	G	0.0394737	0.676471	0.636997
NC_010443.5	220816	intergenic_region	DLL1-LOC110259813	A	T	0.0394737	0.676471	0.636997
NC_010443.5	220817	intergenic_region	DLL1-LOC110259813	C	G	0.0394737	0.676471	0.636997
NC_010443.5	37223967	intron_variant	HEY2	T	C	0.920455	0.315789	0.604666
NC_010443.5	37227323	intron_variant	HEY2	T	G	0.539474	0
NC_010443.5	37227343	intron_variant	HEY2	T	A	0.528571	0
NC_010443.5	37228227	intron_variant	HEY2	C	T	0.702381	0
NC_010443.5	37228970	intron_variant	HEY2	G	A	0.654762	0
NC_010443.5	37229732	intron_variant	HEY2	A	G	0.642857	0
NC_010443.5	48894789	intron_variant	ADGRB3	T	C	0.886364	0
NC_010443.5	37229960	intron_variant	HEY2	G	A	0.639535	0.111111	0.528424
NC_010450.4	41019124	3_prime_UTR_variant	PDGFRA	G	A	0.99	0.21	0.78
NC_010443.5	48890512	intron_variant	ADGRB3	G	A	0.107143	0.842105	0.734962
NC_010443.5	48891978	intron_variant	ADGRB3	G	A	0.181818	0.842105	0.660287
NC_010443.5	48893012	intron_variant	ADGRB3	G	A	0.159091	0.815789	0.656698
NC_010443.5	48893287	intron_variant	ADGRB3	T	C	0.146341	0.861111	0.71477
NC_010443.5	48894313	intron_variant	ADGRB3	A	T	0.104651	0.789474	0.684823
NC_010443.5	48896739	intron_variant	ADGRB3	G	A	0.604651	0
NC_010443.5	48894872	intron_variant	ADGRB3	A	C	0.170455	0.815789	0.645334
NC_010443.5	48896671	intron_variant	ADGRB3	G	A	0.151163	0.789474	0.638311
NC_010443.5	48896673	intron_variant	ADGRB3	T	G	0.147727	0.789474	0.641747
NC_010443.5	48897239	intron_variant	ADGRB3	T	C	0.636364	0
NC_010443.5	48897762	intron_variant	ADGRB3	C	T	0.607143	0
NC_010443.5	48898655	intron_variant	ADGRB3	T	C	0.651163	0
NC_010443.5	48898250	intron_variant	ADGRB3	A	T	0.136364	0.815789	0.679425
NC_010443.5	48900675	intron_variant	ADGRB3	C	T	0.590909	0
NC_010443.5	48898909	intron_variant	ADGRB3	G	A	0.134146	0.805556	0.67141
NC_010443.5	48899414	intron_variant	ADGRB3	G	A	0.217949	0.8125	0.594551
NC_010443.5	48899509	intron_variant	ADGRB3	C	G	0.22619	0.823529	0.597339
NC_010443.5	48899518	intron_variant	ADGRB3	T	C	0.22619	0.823529	0.597339
NC_010443.5	48899558	intron_variant	ADGRB3	C	T	0.261905	0.794118	0.532213
NC_010443.5	48899596	intron_variant	ADGRB3	A	C	0.231707	0.8125	0.580793
NC_010443.5	48899685	intron_variant	ADGRB3	A	G	0.121951	0.815789	0.693838
NC_010443.5	48899704	intron_variant	ADGRB3	G	A	0.243902	0.842105	0.598203
NC_010443.5	48899705	intron_variant	ADGRB3	A	T	0.243902	0.842105	0.598203
NC_010443.5	48900024	intron_variant	ADGRB3	A	C	0.272727	0.842105	0.569378
NC_010443.5	48900066	intron_variant	ADGRB3	G	A	0.162791	0.815789	0.652998
NC_010443.5	48900085	intron_variant	ADGRB3	A	G	0.261905	0.842105	0.5802
NC_010443.5	48900161	intron_variant	ADGRB3	A	G	0.204545	0.815789	0.611244
NC_010443.5	48900271	intron_variant	ADGRB3	T	C	0.238636	0.842105	0.603469
NC_010443.5	48900290	intron_variant	ADGRB3	T	C	0.244186	0.842105	0.597919
NC_010443.5	48900364	intron_variant	ADGRB3	C	A	0.215909	0.833333	0.617424
NC_010443.5	48900458	intron_variant	ADGRB3	A	C	0.127907	0.666667	0.53876
NC_010443.5	48900485	intron_variant	ADGRB3	A	T	0.127907	0.657895	0.529988
NC_010443.5	48900730	intron_variant	ADGRB3	C	T	0.607143	0
NC_010443.5	48901345	intron_variant	ADGRB3	A	T	0.595238	0
NC_010443.5	48900804	intron_variant	ADGRB3	C	T	0.136364	0.823529	0.687165
NC_010443.5	48901188	intron_variant	ADGRB3	G	A	0.159091	0.815789	0.656698
NC_010443.5	48901262	intron_variant	ADGRB3	G	A	0.170455	0.842105	0.67165
NC_010443.5	48901500	intron_variant	ADGRB3	A	G	0.616279	0
NC_010443.5	48901572	intron_variant	ADGRB3	G	A	0.581395	0
NC_010443.5	48901600	intron_variant	ADGRB3	C	T	0.571429	0
NC_010443.5	48901652	intron_variant	ADGRB3	G	A	0.625	0
NC_010443.5	48901731	intron_variant	ADGRB3	T	A	0.628205	0
NC_010443.5	48902791	intron_variant	ADGRB3	G	T	0.585366	0
NC_010443.5	48902256	intron_variant	ADGRB3	G	A	0.159091	0.815789	0.656698
NC_010443.5	48902347	intron_variant	ADGRB3	C	T	0.170455	0.842105	0.67165
NC_010443.5	48903822	intron_variant	ADGRB3	G	A	0.55814	0
NC_010443.5	48903313	intron_variant	ADGRB3	C	A	0.127907	0.631579	0.503672
NC_010443.5	48903823	intron_variant	ADGRB3	T	G	0.571429	0
NC_010443.5	48967994	intron_variant	ADGRB3	A	G	0.613636	0
NC_010443.5	48905238	intron_variant	ADGRB3	C	G	0.113636	0.666667	0.553031
NC_010443.5	48911822	intron_variant	ADGRB3	C	T	0.0833333	0.666667	0.583334
NC_010443.5	48912491	intron_variant	ADGRB3	G	A	0.125	0.684211	0.559211
NC_010443.5	48927091	intron_variant	ADGRB3	C	A	0.130952	0.657895	0.526943
NC_010443.5	48928222	intron_variant	ADGRB3	C	A	0.725	0.0833333	0.641667
NC_010443.5	48930237	intron_variant	ADGRB3	T	C	0.107143	0.625	0.517857
NC_010443.5	48930299	intron_variant	ADGRB3	C	A	0.151163	0.684211	0.533048
NC_010443.5	48930434	intron_variant	ADGRB3	T	A	0.151163	0.657895	0.506732
NC_010443.5	48933113	intron_variant	ADGRB3	G	A	0.72619	0.105263	0.620927
NC_010443.5	48933307	intron_variant	ADGRB3	A	C	0.147727	0.684211	0.536484
NC_010443.5	48949450	intron_variant	ADGRB3	A	T	0.341463	0.842105	0.500642
NC_010443.5	48978907	intron_variant	ADGRB3	T	G	0.704545	0
NC_010443.5	48968164	intron_variant	ADGRB3	G	A	0.25	0.842105	0.592105
NC_010443.5	48968956	intron_variant	ADGRB3	T	G	0.22093	0.833333	0.612403
NC_010443.5	48969599	intron_variant	ADGRB3	G	A	0.25	0.842105	0.592105
NC_010443.5	48971881	intron_variant	ADGRB3	G	A	0.244186	0.842105	0.597919
NC_010443.5	48972822	intron_variant	ADGRB3	A	T	0.204545	0.777778	0.573233
NC_010443.5	48973032	intron_variant	ADGRB3	A	C	0.2375	0.8125	0.575
NC_010443.5	48973143	intron_variant	ADGRB3	A	G	0.223684	0.785714	0.56203
NC_010443.5	48973445	intron_variant	ADGRB3	C	T	0.255814	0.789474	0.53366
NC_010443.5	48974230	intron_variant	ADGRB3	C	T	0.238636	0.842105	0.603469
NC_010443.5	48975059	intron_variant	ADGRB3	T	C	0.197674	0.842105	0.644431
NC_010443.5	48975146	intron_variant	ADGRB3	G	A	0.209302	0.842105	0.632803
NC_010443.5	48975870	intron_variant	ADGRB3	T	C	0.238636	0.815789	0.577153
NC_010443.5	48976015	intron_variant	ADGRB3	T	C	0.267442	0.842105	0.574663
NC_010443.5	48976058	intron_variant	ADGRB3	G	A	0.261364	0.842105	0.580741
NC_010443.5	48976503	intron_variant	ADGRB3	T	C	0.267442	0.823529	0.556087
NC_010443.5	48976577	intron_variant	ADGRB3	T	C	0.238095	0.815789	0.577694
NC_010443.5	48976915	intron_variant	ADGRB3	G	A	0.268293	0.805556	0.537263
NC_010443.5	48977011	intron_variant	ADGRB3	T	C	0.261364	0.815789	0.554425
NC_010443.5	48977032	intron_variant	ADGRB3	T	C	0.25	0.815789	0.565789
NC_010443.5	48977059	intron_variant	ADGRB3	C	G	0.267442	0.861111	0.593669
NC_010443.5	48977060	intron_variant	ADGRB3	A	G	0.302326	0.861111	0.558785
NC_010443.5	48977099	intron_variant	ADGRB3	C	T	0.256098	0.833333	0.577235
NC_010443.5	48977120	intron_variant	ADGRB3	C	T	0.325581	0.842105	0.516524
NC_010443.5	48977290	intron_variant	ADGRB3	G	A	0.272727	0.842105	0.569378
NC_010443.5	48977358	intron_variant	ADGRB3	C	T	0.284091	0.842105	0.558014
NC_010443.5	48977392	intron_variant	ADGRB3	G	A	0.267442	0.842105	0.574663
NC_010443.5	48977423	intron_variant	ADGRB3	G	C	0.261905	0.815789	0.553884
NC_010443.5	48977530	intron_variant	ADGRB3	C	G	0.261364	0.815789	0.554425
NC_010443.5	48977664	intron_variant	ADGRB3	T	G	0.27907	0.842105	0.563035
NC_010443.5	48979154	intron_variant	ADGRB3	G	A	0.634146	0
NC_010443.5	48987033	intron_variant	ADGRB3	A	G	0.607143	0
NC_010443.5	48979173	intron_variant	ADGRB3	G	T	0.244186	0.842105	0.597919
NC_010443.5	48981080	intron_variant	ADGRB3	C	A	0.2125	0.75	0.5375
NC_010443.5	48981303	intron_variant	ADGRB3	A	G	0.24359	0.794118	0.550528
NC_010443.5	48981813	intron_variant	ADGRB3	A	G	0.215909	0.842105	0.626196
NC_010443.5	48982134	intron_variant	ADGRB3	C	T	0.0795455	0.638889	0.559343
NC_010443.5	48983361	intron_variant	ADGRB3	C	T	0.232558	0.842105	0.609547
NC_010443.5	48984137	intron_variant	ADGRB3	A	C	0.193182	0.833333	0.640151
NC_010443.5	48984653	intron_variant	ADGRB3	G	T	0.238636	0.861111	0.622475
NC_010443.5	48986068	intron_variant	ADGRB3	G	C	0.25	0.777778	0.527778
NC_010443.5	48986167	intron_variant	ADGRB3	G	C	0.25	0.789474	0.539474
NC_010443.5	48987035	intron_variant	ADGRB3	C	T	0.607143	0
NC_010443.5	48992434	intron_variant	ADGRB3	C	T	0.607143	0
NC_010443.5	48987901	intron_variant	ADGRB3	C	T	0.232558	0.888889	0.656331
NC_010443.5	48990019	intron_variant	ADGRB3	T	C	0.25	0.75	0.5
NC_010443.5	48993284	intron_variant	ADGRB3	T	C	0.630952	0
NC_010443.5	49004571	intron_variant	ADGRB3	C	A	0.725	0
NC_010443.5	48996569	intron_variant	ADGRB3	C	T	0.285714	0.842105	0.556391
NC_010443.5	48996997	intron_variant	ADGRB3	C	G	0.25	0.84375	0.59375
NC_010443.5	49000150	intron_variant	ADGRB3	A	C	0.1375	0.705882	0.568382
NC_010443.5	49000445	intron_variant	ADGRB3	G	A	0.139535	0.694444	0.554909
NC_010443.5	49000683	intron_variant	ADGRB3	G	C	0.151163	0.666667	0.515504
NC_010443.5	49138736	intron_variant	ADGRB3	T	C	0.565789	0
NC_010443.5	49005759	intron_variant	ADGRB3	G	A	0.0795455	0.727273	0.647728
NC_010443.5	49018530	intron_variant	ADGRB3	T	C	0.182927	0.684211	0.501284
NC_010443.5	49038626	intron_variant	ADGRB3	A	C	0.267442	0.842105	0.574663
NC_010443.5	49042054	intron_variant	ADGRB3	C	T	0.125	0.666667	0.541667
NC_010443.5	49045341	intron_variant	ADGRB3	G	A	0.337209	0.852941	0.515732
NC_010443.5	49046158	intron_variant	ADGRB3	T	G	0.302326	0.815789	0.513463
NC_010443.5	49046986	intron_variant	ADGRB3	A	T	0.313953	0.842105	0.528152
NC_010443.5	49064016	intron_variant	ADGRB3	G	A	0.136364	0.710526	0.574162
NC_010443.5	49065835	intron_variant	ADGRB3	T	C	0.190476	0.71875	0.528274
NC_010443.5	49072536	intron_variant	ADGRB3	C	T	0.147727	0.842105	0.694378
NC_010443.5	49072615	intron_variant	ADGRB3	T	C	0.272727	0.842105	0.569378
NC_010443.5	49072995	intron_variant	ADGRB3	G	A	0.284091	0.833333	0.549242
NC_010443.5	49074191	intron_variant	ADGRB3	T	G	0.290698	0.842105	0.551407
NC_010443.5	49076819	intron_variant	ADGRB3	C	T	0.175676	0.8125	0.636824
NC_010443.5	49082293	intron_variant	ADGRB3	G	A	0.238095	0.815789	0.577694
NC_010443.5	49083993	intron_variant	ADGRB3	A	T	0.25	0.852941	0.602941
NC_010443.5	49086098	intron_variant	ADGRB3	A	G	0.285714	0.823529	0.537815
NC_010443.5	49086527	intron_variant	ADGRB3	G	T	0.272727	0.833333	0.560606
NC_010443.5	49087219	intron_variant	ADGRB3	T	C	0.2875	0.805556	0.518056
NC_010443.5	49087363	intron_variant	ADGRB3	T	G	0.329545	0.842105	0.51256
NC_010443.5	49087589	intron_variant	ADGRB3	A	G	0.27907	0.815789	0.536719
NC_010443.5	49087809	intron_variant	ADGRB3	T	C	0.25	0.815789	0.565789
NC_010443.5	49087959	intron_variant	ADGRB3	C	A	0.25	0.833333	0.583333
NC_010443.5	49087964	intron_variant	ADGRB3	G	C	0.25	0.833333	0.583333
NC_010443.5	49088019	intron_variant	ADGRB3	C	T	0.255814	0.815789	0.559975
NC_010443.5	49088082	intron_variant	ADGRB3	A	T	0.27381	0.815789	0.541979
NC_010443.5	49088216	intron_variant	ADGRB3	G	T	0.297619	0.815789	0.51817
NC_010443.5	49088261	intron_variant	ADGRB3	G	T	0.27907	0.815789	0.536719
NC_010443.5	49088312	intron_variant	ADGRB3	T	C	0.285714	0.842105	0.556391
NC_010443.5	49088377	intron_variant	ADGRB3	A	G	0.261364	0.833333	0.571969
NC_010443.5	49089106	intron_variant	ADGRB3	T	C	0.313953	0.842105	0.528152
NC_010443.5	49089155	intron_variant	ADGRB3	A	G	0.333333	0.842105	0.508772
NC_010443.5	49089539	intron_variant	ADGRB3	G	C	0.182927	0.6875	0.504573
NC_010443.5	49089854	intron_variant	ADGRB3	A	T	0.284091	0.833333	0.549242
NC_010443.5	49089866	intron_variant	ADGRB3	A	G	0.267442	0.833333	0.565891
NC_010443.5	49089878	intron_variant	ADGRB3	G	C	0.261905	0.833333	0.571428
NC_010443.5	49089957	intron_variant	ADGRB3	A	C	0.285714	0.861111	0.575397
NC_010443.5	49089959	intron_variant	ADGRB3	A	T	0.285714	0.861111	0.575397
NC_010443.5	49090054	intron_variant	ADGRB3	T	A	0.318182	0.842105	0.523923
NC_010443.5	49090094	intron_variant	ADGRB3	T	C	0.337209	0.842105	0.504896
NC_010443.5	49090110	intron_variant	ADGRB3	G	T	0.337209	0.868421	0.531212
NC_010443.5	49090460	intron_variant	ADGRB3	G	T	0.313953	0.894737	0.580784
NC_010443.5	49090476	intron_variant	ADGRB3	G	C	0.375	0.894737	0.519737
NC_010443.5	49090637	intron_variant	ADGRB3	A	C	0.337209	0.842105	0.504896
NC_010443.5	49090638	intron_variant	ADGRB3	G	A	0.27907	0.842105	0.563035
NC_010443.5	49090732	intron_variant	ADGRB3	C	A	0.329545	0.842105	0.51256
NC_010443.5	49090742	intron_variant	ADGRB3	T	G	0.329545	0.842105	0.51256
NC_010443.5	49090768	intron_variant	ADGRB3	G	T	0.290698	0.842105	0.551407
NC_010443.5	49090855	intron_variant	ADGRB3	T	C	0.284091	0.842105	0.558014
NC_010443.5	49090856	intron_variant	ADGRB3	T	A	0.284091	0.842105	0.558014
NC_010443.5	49090874	intron_variant	ADGRB3	A	G	0.285714	0.842105	0.556391
NC_010443.5	49091039	intron_variant	ADGRB3	T	C	0.318182	0.842105	0.523923
NC_010443.5	49091100	intron_variant	ADGRB3	A	G	0.340909	0.842105	0.501196
NC_010443.5	49092804	intron_variant	ADGRB3	C	G	0.325	0.857143	0.532143
NC_010443.5	49104706	intron_variant	ADGRB3	C	T	0.0119048	0.666667	0.654762
NC_010443.5	49112313	intron_variant	ADGRB3	G	A	0.341463	0.875	0.533537
NC_010443.5	49136946	intron_variant	ADGRB3	G	A	0.181818	0.684211	0.502393
NC_010443.5	49138873	intron_variant	ADGRB3	T	A	0.55	0
NC_010443.5	49139069	intron_variant	ADGRB3	T	C	0.5625	0
NC_010443.5	49139080	intron_variant	ADGRB3	A	G	0.5625	0
NC_010443.5	49139275	intron_variant	ADGRB3	A	G	0.595238	0
NC_010443.5	49139754	intron_variant	ADGRB3	G	A	0.511628	0
NC_010443.5	49139813	intron_variant	ADGRB3	G	T	0.55814	0
NC_010443.5	49218458	intron_variant	ADGRB3	G	A	0.55814	0
NC_010443.5	49141286	intron_variant	ADGRB3	A	C	0.125	0.684211	0.559211
NC_010443.5	49142350	intron_variant	ADGRB3	A	G	0.116279	0.684211	0.567932
NC_010443.5	49149627	intron_variant	ADGRB3	C	T	0.186047	0.694444	0.508397
NC_010443.5	49149635	intron_variant	ADGRB3	T	C	0.190476	0.694444	0.503968
NC_010443.5	49150077	intron_variant	ADGRB3	A	G	0.178571	0.684211	0.50564
NC_010443.5	49150114	intron_variant	ADGRB3	A	G	0.170455	0.684211	0.513756
NC_010443.5	49150615	intron_variant	ADGRB3	A	G	0.147727	0.666667	0.51894
NC_010443.5	49150691	intron_variant	ADGRB3	A	G	0.147727	0.657895	0.510168
NC_010443.5	49150946	intron_variant	ADGRB3	G	A	0.170455	0.684211	0.513756
NC_010443.5	49151042	intron_variant	ADGRB3	G	T	0.162791	0.684211	0.52142
NC_010443.5	49153585	intron_variant	ADGRB3	G	A	0.181818	0.684211	0.502393
NC_010443.5	49169792	intron_variant	ADGRB3	G	A	0.290698	0.823529	0.532831
NC_010443.5	49170593	intron_variant	ADGRB3	T	G	0.0116279	0.666667	0.655039
NC_010443.5	49170795	intron_variant	ADGRB3	T	C	0.0116279	0.666667	0.655039
NC_010443.5	49170907	intron_variant	ADGRB3	A	G	0.0113636	0.638889	0.627525
NC_010443.5	49175279	intron_variant	ADGRB3	C	T	0.125	0.647059	0.522059
NC_010443.5	49175971	intron_variant	ADGRB3	T	C	0.136364	0.694444	0.55808
NC_010443.5	49177424	intron_variant	ADGRB3	C	T	0.0113636	0.666667	0.655303
NC_010443.5	49177519	intron_variant	ADGRB3	C	G	0.0113636	0.657895	0.646531
NC_010443.5	49180068	intron_variant	ADGRB3	C	G	0.136364	0.684211	0.547847
NC_010443.5	49181646	intron_variant	ADGRB3	G	A	0	0.666667
NC_010443.5	49184133	intron_variant	ADGRB3	T	C	0.142857	0.684211	0.541354
NC_010443.5	49184235	intron_variant	ADGRB3	T	C	0.0116279	0.631579	0.619951
NC_010443.5	49185027	intron_variant	ADGRB3	C	T	0	0.676471
NC_010443.5	49185211	intron_variant	ADGRB3	G	T	0.0348837	0.638889	0.604005
NC_010443.5	49185963	intron_variant	ADGRB3	C	T	0.0238095	0.625	0.60119
NC_010443.5	49186028	intron_variant	ADGRB3	G	A	0.0113636	0.6	0.588636
NC_010443.5	49186657	intron_variant	ADGRB3	A	G	0.0113636	0.684211	0.672847
NC_010443.5	49186790	intron_variant	ADGRB3	G	A	0.0113636	0.684211	0.672847
NC_010443.5	49187108	intron_variant	ADGRB3	G	A	0.0113636	0.684211	0.672847
NC_010443.5	49187649	intron_variant	ADGRB3	C	G	0.136364	0.684211	0.547847
NC_010443.5	49188243	intron_variant	ADGRB3	A	G	0	0.666667
NC_010443.5	49188377	intron_variant	ADGRB3	T	G	0.0113636	0.684211	0.672847
NC_010443.5	49188438	intron_variant	ADGRB3	A	G	0.0113636	0.676471	0.665107
NC_010443.5	49188801	intron_variant	ADGRB3	A	G	0.0113636	0.666667	0.655303
NC_010443.5	49190251	intron_variant	ADGRB3	G	T	0.0121951	0.633333	0.621138
NC_010443.5	49190737	intron_variant	ADGRB3	G	A	0.0116279	0.631579	0.619951
NC_010443.5	49190774	intron_variant	ADGRB3	G	C	0.0113636	0.684211	0.672847
NC_010443.5	49190780	intron_variant	ADGRB3	G	T	0.0113636	0.684211	0.672847
NC_010443.5	49190805	intron_variant	ADGRB3	T	C	0.0113636	0.684211	0.672847
NC_010443.5	49190912	intron_variant	ADGRB3	A	C	0.0116279	0.684211	0.672583
NC_010443.5	49191122	intron_variant	ADGRB3	G	C	0.0116279	0.694444	0.682816
NC_010443.5	49191604	intron_variant	ADGRB3	T	C	0.047619	0.666667	0.619048
NC_010443.5	49191639	intron_variant	ADGRB3	G	C	0.0487805	0.735294	0.686513
NC_010443.5	49191715	intron_variant	ADGRB3	G	T	0.047619	0.6875	0.639881
NC_010443.5	49191969	intron_variant	ADGRB3	G	A	0.0125	0.538462	0.525962
NC_010443.5	49192380	intron_variant	ADGRB3	G	A	0.075	0.617647	0.542647
NC_010443.5	49192384	intron_variant	ADGRB3	A	C	0.075	0.617647	0.542647
NC_010443.5	49192527	intron_variant	ADGRB3	G	A	0.925	0.111111	0.813889
NC_010443.5	49192618	intron_variant	ADGRB3	G	A	0.0681818	0.75	0.681818
NC_010443.5	49192844	intron_variant	ADGRB3	G	A	0.0121951	0.647059	0.634864
NC_010443.5	49192997	intron_variant	ADGRB3	T	C	0.0116279	0.684211	0.672583
NC_010443.5	49193021	intron_variant	ADGRB3	C	T	0.0454545	0.694444	0.648989
NC_010443.5	49193116	intron_variant	ADGRB3	T	C	0.0113636	0.684211	0.672847
NC_010443.5	49193181	intron_variant	ADGRB3	A	G	0.0113636	0.684211	0.672847
NC_010443.5	49193196	intron_variant	ADGRB3	C	G	0.0681818	0.710526	0.642344
NC_010443.5	49193471	intron_variant	ADGRB3	C	A	0.0119048	0.59375	0.581845
NC_010443.5	49193493	intron_variant	ADGRB3	A	G	0.0595238	0.642857	0.583333
NC_010443.5	49193545	intron_variant	ADGRB3	T	A	0.0125	0.538462	0.525962
NC_010443.5	49193546	intron_variant	ADGRB3	A	T	0.0125	0.538462	0.525962
NC_010443.5	49193845	intron_variant	ADGRB3	A	G	0.0340909	0.638889	0.604798
NC_010443.5	49194535	intron_variant	ADGRB3	C	T	0.0365854	0.647059	0.610474
NC_010443.5	49194760	intron_variant	ADGRB3	C	T	0.0348837	0.617647	0.582763
NC_010443.5	49195225	intron_variant	ADGRB3	T	G	0.0384615	0.6875	0.649038
NC_010443.5	49196311	intron_variant	ADGRB3	A	G	0.0340909	0.638889	0.604798
NC_010443.5	49197160	intron_variant	ADGRB3	G	A	0.0357143	0.638889	0.603175
NC_010443.5	49198302	intron_variant	ADGRB3	G	A	0.0340909	0.684211	0.65012
NC_010443.5	49200814	intron_variant	ADGRB3	C	A	0.102273	0.684211	0.581938
NC_010443.5	49203251	intron_variant	ADGRB3	T	C	0.829545	0.131579	0.697966
NC_010443.5	49203657	intron_variant	ADGRB3	C	T	0.860465	0.0833333	0.777132
NC_010443.5	49203843	intron_variant	ADGRB3	A	G	0.860465	0.184211	0.676254
NC_010443.5	49204520	intron_variant	ADGRB3	T	C	0.895349	0.157895	0.737454
NC_010443.5	49204553	intron_variant	ADGRB3	T	A	0.906977	0.105263	0.801714
NC_010443.5	49204687	intron_variant	ADGRB3	A	G	0.837209	0.105263	0.731946
NC_010443.5	49205050	intron_variant	ADGRB3	A	G	0.840909	0.105263	0.735646
NC_010443.5	49205413	intron_variant	ADGRB3	C	T	0.838235	0.105263	0.732972
NC_010443.5	49205635	intron_variant	ADGRB3	C	T	0.845238	0.111111	0.734127
NC_010443.5	49205693	intron_variant	ADGRB3	T	C	0.821429	0.0526316	0.768797
NC_010443.5	49205771	intron_variant	ADGRB3	G	A	0.840909	0.105263	0.735646
NC_010443.5	49205780	intron_variant	ADGRB3	C	A	0.840909	0.105263	0.735646
NC_010443.5	49206636	intron_variant	ADGRB3	C	T	0.909091	0.157895	0.751196
NC_010443.5	49206847	intron_variant	ADGRB3	G	A	0.902439	0.184211	0.718228
NC_010443.5	49206923	intron_variant	ADGRB3	A	G	0.904762	0.166667	0.738095
NC_010443.5	49206963	intron_variant	ADGRB3	A	G	0.916667	0.131579	0.785088
NC_010443.5	49207059	intron_variant	ADGRB3	C	T	0.916667	0.111111	0.805556
NC_010443.5	49207138	intron_variant	ADGRB3	G	A	0.923077	0.111111	0.811966
NC_010443.5	49207140	intron_variant	ADGRB3	G	A	0.884615	0.0833333	0.801282
NC_010443.5	49207144	intron_variant	ADGRB3	T	C	0.923077	0.111111	0.811966
NC_010443.5	49207405	intron_variant	ADGRB3	G	A	0.837209	0.131579	0.70563
NC_010443.5	49207453	intron_variant	ADGRB3	A	G	0.837209	0.0789474	0.758262
NC_010443.5	49207789	intron_variant	ADGRB3	A	G	0.906977	0.157895	0.749082
NC_010443.5	49207793	intron_variant	ADGRB3	G	A	0.906977	0.157895	0.749082
NC_010443.5	49207965	intron_variant	ADGRB3	T	C	0.756098	0.184211	0.571887
NC_010443.5	49208124	intron_variant	ADGRB3	T	A	0.628205	0.0277778	0.600427
NC_010443.5	49208196	intron_variant	ADGRB3	T	*	0.0238095	0.6875	0.66369
NC_010443.5	49208239	intron_variant	ADGRB3	A	C	0.878049	0.138889	0.73916
NC_010443.5	49208276	intron_variant	ADGRB3	A	T	0.904762	0.138889	0.765873
NC_010443.5	49208321	intron_variant	ADGRB3	G	T	0.639535	0.0277778	0.611757
NC_010443.5	49208422	intron_variant	ADGRB3	A	G	0.654762	0.0263158	0.628446
NC_010443.5	49208444	intron_variant	ADGRB3	G	A	0.892857	0.157895	0.734962
NC_010443.5	49208500	intron_variant	ADGRB3	C	A	0.897727	0.131579	0.766148
NC_010443.5	49209363	intron_variant	ADGRB3	A	G	0.136364	0.684211	0.547847
NC_010443.5	49209627	intron_variant	ADGRB3	C	T	0.0340909	0.631579	0.597488
NC_010443.5	49209829	intron_variant	ADGRB3	C	T	0.0340909	0.684211	0.65012
NC_010443.5	49209873	intron_variant	ADGRB3	C	T	0.0340909	0.684211	0.65012
NC_010443.5	49210668	intron_variant	ADGRB3	T	A	0.0340909	0.588235	0.554144
NC_010443.5	49211157	intron_variant	ADGRB3	A	T	0.0357143	0.684211	0.648497
NC_010443.5	49211185	intron_variant	ADGRB3	C	T	0.647727	0.105263	0.542464
NC_010443.5	49211508	intron_variant	ADGRB3	A	G	0.883721	0.157895	0.725826
NC_010443.5	49212904	intron_variant	ADGRB3	A	G	0.0340909	0.684211	0.65012
NC_010443.5	49213031	intron_variant	ADGRB3	A	T	0.659091	0.131579	0.527512
NC_010443.5	49213374	intron_variant	ADGRB3	C	G	0.197674	0.710526	0.512852
NC_010443.5	49213438	intron_variant	ADGRB3	T	C	0.0348837	0.657895	0.623011
NC_010443.5	49213664	intron_variant	ADGRB3	C	T	0.0340909	0.684211	0.65012
NC_010443.5	49213669	intron_variant	ADGRB3	A	C	0.0340909	0.684211	0.65012
NC_010443.5	49214013	intron_variant	ADGRB3	C	A	0.0340909	0.657895	0.623804
NC_010443.5	49214655	intron_variant	ADGRB3	C	T	0.0340909	0.684211	0.65012
NC_010443.5	49214988	intron_variant	ADGRB3	T	C	0.909091	0.157895	0.751196
NC_010443.5	49215047	intron_variant	ADGRB3	C	A	0.897727	0.131579	0.766148
NC_010443.5	49215098	intron_variant	ADGRB3	G	A	0.906977	0.157895	0.749082
NC_010443.5	49215143	intron_variant	ADGRB3	T	C	0.883721	0.157895	0.725826
NC_010450.4	41019974	3_prime_UTR_variant	PDGFRA	A	C	0.99	0.29	0.7
NC_010443.5	49215448	intron_variant	ADGRB3	T	G	0.0375	0.694444	0.656944
NC_010443.5	49217543	intron_variant	ADGRB3	G	C	0.761364	0.157895	0.603469
NC_010443.5	49218110	intron_variant	ADGRB3	C	T	0.9125	0.0789474	0.833553
NC_010443.5	49218447	intron_variant	ADGRB3	G	A	0.904762	0.131579	0.773183
NC_010443.5	49220626	intron_variant	ADGRB3	A	G	0.604651	0
NC_010443.5	49218785	intron_variant	ADGRB3	A	C	0.921053	0.166667	0.754386
NC_010443.5	49218786	intron_variant	ADGRB3	G	T	0.921053	0.166667	0.754386
NC_010443.5	49219987	intron_variant	ADGRB3	T	C	0.904762	0.131579	0.773183
NC_010443.5	49220513	intron_variant	ADGRB3	A	G	0.916667	0.157895	0.758772
NC_010443.5	49221115	intron_variant	ADGRB3	T	G	0.538462	0
NC_010443.5	49220846	intron_variant	ADGRB3	C	T	0.910256	0.0555556	0.8547
NC_010443.5	49221383	intron_variant	ADGRB3	T	C	0.583333	0
NC_010443.5	49221491	intron_variant	ADGRB3	C	T	0.625	0
NC_010443.5	49221636	intron_variant	ADGRB3	T	C	0.511364	0
NC_010443.5	49221518	intron_variant	ADGRB3	C	T	0.0232558	0.710526	0.68727
NC_010443.5	49229104	intron_variant	ADGRB3	A	G	0.511364	0
NC_010443.5	49224553	intron_variant	ADGRB3	T	A	0.302326	0.842105	0.539779
NC_010443.5	49231439	intron_variant	ADGRB3	G	A	0.534091	0
NC_010443.5	49260269	intron_variant	ADGRB3	T	C	0.55814	0
NC_010443.5	49236381	intron_variant	ADGRB3	C	T	0.0795455	0.657895	0.578349
NC_010443.5	49240815	intron_variant	ADGRB3	T	C	0.166667	0.777778	0.611111
NC_010443.5	49241760	intron_variant	ADGRB3	T	C	0.142857	0.882353	0.739496
NC_010443.5	49241828	intron_variant	ADGRB3	G	A	0.115385	0.823529	0.708144
NC_010443.5	49242953	intron_variant	ADGRB3	A	G	0.125	0.789474	0.664474
NC_010443.5	49243752	intron_variant	ADGRB3	C	T	0.127907	0.789474	0.661567
NC_010443.5	49244304	intron_variant	ADGRB3	A	T	0.136364	0.805556	0.669192
NC_010443.5	49244349	intron_variant	ADGRB3	C	T	0.151163	0.789474	0.638311
NC_010443.5	49245280	intron_variant	ADGRB3	G	A	0.142857	0.815789	0.672932
NC_010443.5	49245717	intron_variant	ADGRB3	A	C	0.159091	0.833333	0.674242
NC_010443.5	49245979	intron_variant	ADGRB3	A	G	0.170455	0.789474	0.619019
NC_010443.5	49246248	intron_variant	ADGRB3	A	T	0.136364	0.789474	0.65311
NC_010443.5	49246379	intron_variant	ADGRB3	C	T	0.109756	0.763158	0.653402
NC_010443.5	49246733	intron_variant	ADGRB3	A	G	0.115385	0.633333	0.517948
NC_010443.5	49251444	intron_variant	ADGRB3	A	G	0.579545	0.0263158	0.553229
NC_010443.5	49251724	intron_variant	ADGRB3	A	G	0.579545	0.0263158	0.553229
NC_010443.5	49256499	intron_variant	ADGRB3	C	T	0.0348837	0.789474	0.75459
NC_010443.5	49258858	intron_variant	ADGRB3	T	G	0.0348837	0.805556	0.770672
NC_010443.5	49258967	intron_variant	ADGRB3	G	A	0.0357143	0.842105	0.806391
NC_010443.5	49259780	intron_variant	ADGRB3	G	A	0.0348837	0.842105	0.807221
NC_010443.5	49260199	intron_variant	ADGRB3	A	T	0.0340909	0.842105	0.808014
NC_010443.5	49260657	intron_variant	ADGRB3	A	G	0.581395	0
NC_010443.5	49260472	intron_variant	ADGRB3	G	A	0.102273	0.789474	0.687201
NC_010443.5	49260813	intron_variant	ADGRB3	A	G	0.579545	0
NC_010443.5	49359123	intron_variant	ADGRB3	C	A	0.536585	0
NC_010443.5	49261418	intron_variant	ADGRB3	A	G	0.0454545	0.815789	0.770335
NC_010443.5	49261765	intron_variant	ADGRB3	C	T	0.0454545	0.59375	0.548296
NC_010443.5	49334289	intron_variant	ADGRB3	T	C	0.136364	0.666667	0.530303
NC_010443.5	49335062	intron_variant	ADGRB3	C	T	0.113636	0.684211	0.570575
NC_010443.5	49335271	intron_variant	ADGRB3	G	T	0.102273	0.657895	0.555622
NC_010443.5	49335997	intron_variant	ADGRB3	G	A	0.125	0.666667	0.541667
NC_010443.5	49336753	intron_variant	ADGRB3	T	A	0.102273	0.805556	0.703283
NC_010443.5	49337015	intron_variant	ADGRB3	A	G	0.0853659	0.684211	0.598845
NC_010443.5	49337229	intron_variant	ADGRB3	A	C	0.215909	0.815789	0.59988
NC_010443.5	49338869	intron_variant	ADGRB3	C	A	0.136364	0.789474	0.65311
NC_010443.5	49339018	intron_variant	ADGRB3	T	C	0.151163	0.789474	0.638311
NC_010443.5	49340275	intron_variant	ADGRB3	T	A	0.075	0.647059	0.572059
NC_010443.5	49341511	intron_variant	ADGRB3	G	A	0.329268	0.882353	0.553085
NC_010443.5	49341639	intron_variant	ADGRB3	C	T	0.204545	0.777778	0.573233
NC_010443.5	49343848	intron_variant	ADGRB3	C	T	0.102273	0.6875	0.585227
NC_010443.5	49344801	intron_variant	ADGRB3	A	G	0.104651	0.684211	0.57956
NC_010443.5	49347414	intron_variant	ADGRB3	C	T	0.159091	0.789474	0.630383
NC_010443.5	49349620	intron_variant	ADGRB3	G	A	0.139535	0.666667	0.527132
NC_010443.5	49355863	intron_variant	ADGRB3	A	G	0.568182	0.0263158	0.541866
NC_010443.5	49356135	intron_variant	ADGRB3	T	C	0.545455	0.0263158	0.519139
NC_010443.5	49356765	intron_variant	ADGRB3	C	T	0.535714	0.0263158	0.509398
NC_010443.5	49357079	intron_variant	ADGRB3	A	G	0.559524	0.0263158	0.533208
NC_010443.5	49357563	intron_variant	ADGRB3	G	A	0.146341	0.684211	0.53787
NC_010443.5	49359116	intron_variant	ADGRB3	G	A	0.166667	0.666667	0.5
NC_010443.5	49359161	intron_variant	ADGRB3	T	G	0.511905	0
NC_010443.5	49359174	intron_variant	ADGRB3	C	T	0.512195	0
NC_010443.5	49359437	intron_variant	ADGRB3	A	G	0.511628	0
NC_010443.5	49360514	intron_variant	ADGRB3	G	A	0.536585	0
NC_010443.5	49369872	intron_variant	ADGRB3	A	G	0.55	0
NC_010443.5	49361122	intron_variant	ADGRB3	A	G	0.576923	0.0294118	0.547511
NC_010443.5	49363595	intron_variant	ADGRB3	C	T	0.127907	0.684211	0.556304
NC_010443.5	49366093	intron_variant	ADGRB3	G	A	0.0116279	0.666667	0.655039
NC_010443.5	49367960	intron_variant	ADGRB3	C	T	0.1375	0.657895	0.520395
NC_010443.5	49368650	intron_variant	ADGRB3	A	G	0.125	0.657895	0.532895
NC_010443.5	49371329	intron_variant	ADGRB3	G	A	0.512821	0
NC_010443.5	49370864	intron_variant	ADGRB3	C	T	0.0731707	0.638889	0.565718
NC_010443.5	49523156	intron_variant	ADGRB3	C	A	0.523256	0
NC_010443.5	49372409	intron_variant	ADGRB3	C	A	0.0795455	0.684211	0.604665
NC_010443.5	49373813	intron_variant	ADGRB3	A	G	0.186047	0.694444	0.508397
NC_010443.5	49373892	intron_variant	ADGRB3	G	C	0.125	0.666667	0.541667
NC_010443.5	49374143	intron_variant	ADGRB3	T	G	0.662791	0.157895	0.504896
NC_010443.5	49374956	intron_variant	ADGRB3	T	C	0.72093	0.131579	0.589351
NC_010443.5	49375081	intron_variant	ADGRB3	C	T	0.647727	0.138889	0.508838
NC_010443.5	49376254	intron_variant	ADGRB3	C	T	0.670455	0.157895	0.51256
NC_010443.5	49376485	intron_variant	ADGRB3	A	G	0.755814	0.157895	0.597919
NC_010443.5	49380076	intron_variant	ADGRB3	C	G	0.659091	0.157895	0.501196
NC_010443.5	49381182	intron_variant	ADGRB3	C	T	0.639535	0.131579	0.507956
NC_010443.5	49386743	intron_variant	ADGRB3	C	T	0.147727	0.684211	0.536484
NC_010443.5	49392289	intron_variant	ADGRB3	C	T	0.147727	0.710526	0.562799
NC_010443.5	49394180	intron_variant	ADGRB3	A	T	0.116279	0.710526	0.594247
NC_010443.5	49395728	intron_variant	ADGRB3	G	A	0.151163	0.684211	0.533048
NC_010443.5	49396793	intron_variant	ADGRB3	T	C	0.125	0.684211	0.559211
NC_010443.5	49399320	intron_variant	ADGRB3	T	C	0.104651	0.736842	0.632191
NC_010443.5	49400676	intron_variant	ADGRB3	G	A	0.125	0.666667	0.541667
NC_010443.5	49401130	intron_variant	ADGRB3	G	T	0.116279	0.676471	0.560192
NC_010443.5	49401233	intron_variant	ADGRB3	A	C	0.147727	0.676471	0.528744
NC_010443.5	49402231	intron_variant	ADGRB3	A	T	0.166667	0.684211	0.517544
NC_010443.5	49405423	intron_variant	ADGRB3	A	T	0.151163	0.684211	0.533048
NC_010443.5	49406547	intron_variant	ADGRB3	A	G	0.151163	0.694444	0.543281
NC_010443.5	49407008	intron_variant	ADGRB3	C	A	0.0897436	0.6	0.510256
NC_010443.5	49408740	intron_variant	ADGRB3	C	A	0.147727	0.684211	0.536484
NC_010443.5	49410698	intron_variant	ADGRB3	G	A	0.147727	0.684211	0.536484
NC_010443.5	49411577	intron_variant	ADGRB3	T	C	0.127907	0.657895	0.529988
NC_010443.5	49412966	intron_variant	ADGRB3	C	T	0.127907	0.631579	0.503672
NC_010443.5	49413489	intron_variant	ADGRB3	T	C	0.139535	0.684211	0.544676
NC_010443.5	49414052	intron_variant	ADGRB3	T	C	0.139535	0.684211	0.544676
NC_010443.5	49414565	intron_variant	ADGRB3	C	T	0.136364	0.684211	0.547847
NC_010443.5	49414877	intron_variant	ADGRB3	T	C	0.136364	0.647059	0.510695
NC_010443.5	49415032	intron_variant	ADGRB3	C	A	0.142857	0.694444	0.551587
NC_010443.5	49415967	intron_variant	ADGRB3	A	C	0.0930233	0.684211	0.591188
NC_010443.5	49416847	intron_variant	ADGRB3	T	C	0.125	0.684211	0.559211
NC_010443.5	49417199	intron_variant	ADGRB3	C	T	0.113636	0.684211	0.570575
NC_010443.5	49418993	intron_variant	ADGRB3	A	G	0.159091	0.684211	0.52512
NC_010443.5	49429592	intron_variant	ADGRB3	T	A	0.618421	0.03125	0.587171
NC_010443.5	49433567	intron_variant	ADGRB3	C	T	0.147727	0.657895	0.510168
NC_010443.5	49438161	intron_variant	ADGRB3	C	T	0.0340909	0.631579	0.597488
NC_010443.5	49439026	intron_variant	ADGRB3	A	G	0.147727	0.657895	0.510168
NC_010443.5	49450293	intron_variant	ADGRB3	G	A	0.125	0.631579	0.506579
NC_010443.5	49461229	intron_variant	ADGRB3	T	A	0.0128205	0.694444	0.681624
NC_010443.5	49474793	intron_variant	ADGRB3	C	A	0.136364	0.638889	0.502525
NC_010443.5	49474949	intron_variant	ADGRB3	T	C	0.130952	0.638889	0.507937
NC_010443.5	49477229	intron_variant	ADGRB3	A	G	0.146341	0.705882	0.559541
NC_010443.5	49477319	intron_variant	ADGRB3	A	G	0.151163	0.676471	0.525308
NC_010443.5	49477375	intron_variant	ADGRB3	T	C	0.147727	0.694444	0.546717
NC_010443.5	49477938	intron_variant	ADGRB3	A	C	0.151163	0.684211	0.533048
NC_010443.5	49478024	intron_variant	ADGRB3	G	C	0.139535	0.684211	0.544676
NC_010443.5	49478419	intron_variant	ADGRB3	A	G	0.147727	0.684211	0.536484
NC_010443.5	49478497	intron_variant	ADGRB3	A	C	0.136364	0.684211	0.547847
NC_010443.5	49478568	intron_variant	ADGRB3	T	A	0.121951	0.684211	0.56226
NC_010443.5	49478816	intron_variant	ADGRB3	T	C	0.1125	0.676471	0.563971
NC_010443.5	49478911	intron_variant	ADGRB3	T	C	0.0952381	0.638889	0.543651
NC_010443.5	49479383	intron_variant	ADGRB3	A	G	0.121622	0.625	0.503378
NC_010443.5	49480130	intron_variant	ADGRB3	G	A	0.162791	0.684211	0.52142
NC_010443.5	49481007	intron_variant	ADGRB3	T	C	0.139535	0.684211	0.544676
NC_010443.5	49481182	intron_variant	ADGRB3	G	C	0.181818	0.684211	0.502393
NC_010443.5	49481361	intron_variant	ADGRB3	C	T	0.121951	0.657895	0.535944
NC_010443.5	49481563	intron_variant	ADGRB3	C	T	0.127907	0.631579	0.503672
NC_010443.5	49481679	intron_variant	ADGRB3	A	T	0.170455	0.684211	0.513756
NC_010443.5	49482093	intron_variant	ADGRB3	C	T	0.136364	0.657895	0.521531
NC_010443.5	49482440	intron_variant	ADGRB3	G	A	0.174419	0.722222	0.547803
NC_010443.5	49482865	intron_variant	ADGRB3	A	G	0.147727	0.684211	0.536484
NC_010443.5	49508053	intron_variant	ADGRB3	G	A	0.154762	0.684211	0.529449
NC_010443.5	49514997	intron_variant	ADGRB3	T	C	0.674419	0.105263	0.569156
NC_010443.5	49530209	intron_variant	ADGRB3	C	T	0.535714	0
NC_010443.5	53843658	intron_variant	TBX18	G	A	0.590909	0
NC_010443.5	49551130	intron_variant	ADGRB3	G	A	0	0.684211
NC_010443.5	49560647	intron_variant	ADGRB3	C	T	0.136364	0.684211	0.547847
NC_010443.5	53844782	intron_variant	TBX18	A	G	0.583333	0
NC_010443.5	53844892	intron_variant	TBX18	T	C	0.607143	0
NC_010443.5	53844991	intron_variant	TBX18	T	A	0.6	0
NC_010443.5	53845094	intron_variant	TBX18	C	T	0.609756	0
NC_010443.5	53845341	intron_variant	TBX18	T	G	0.585366	0
NC_010443.5	53845459	intron_variant	TBX18	C	G	0.535714	0
NC_010443.5	53845602	intron_variant	TBX18	T	C	0.609756	0
NC_010443.5	53845653	intron_variant	TBX18	T	C	0.590909	0
NC_010443.5	53846007	intron_variant	TBX18	T	C	0.595238	0
NC_010443.5	53845698	intron_variant	TBX18	G	A	0.0731707	0.611111	0.53794
NC_010443.5	53904750	intergenic_region	TBX18-LOC102157437	T	G	0.636364	0
NC_010443.5	53846612	intron_variant	TBX18	A	G	0.113636	0.631579	0.517943
NC_010443.5	53855859	intron_variant	TBX18	C	T	0.0833333	0.705882	0.622549
NC_010443.5	53856337	intron_variant	TBX18	G	A	0.0833333	0.666667	0.583334
NC_010443.5	53857819	intron_variant	TBX18	G	C	0.102564	0.666667	0.564103
NC_010443.5	53858549	intron_variant	TBX18	T	C	0.0909091	0.694444	0.603535
NC_010443.5	53861505	intron_variant	TBX18	C	G	0.113636	0.638889	0.525253
NC_010451.4	68493178	3_prime_UTR_variant	SRI	T	C	0.99	0.33	0.66
NC_010443.5	53863273	intron_variant	TBX18	T	C	0.0813953	0.666667	0.585272
NC_010443.5	53864240	intron_variant	TBX18	G	A	0.104651	0.631579	0.526928
NC_010443.5	53864814	intron_variant	TBX18	C	T	0.0697674	0.65625	0.586483
NC_010443.5	53864961	intron_variant	TBX18	T	C	0.0853659	0.638889	0.553523
NC_010443.5	53866116	intron_variant	TBX18	G	C	0.118421	0.647059	0.528638
NC_010443.5	53869409	intergenic_region	TBX18-LOC102157437	A	C	0.0512821	0.588235	0.536953
NC_010443.5	53869782	intergenic_region	TBX18-LOC102157437	T	G	0.0769231	0.647059	0.570136
NC_010443.5	53875427	intergenic_region	TBX18-LOC102157437	G	A	0.0540541	0.59375	0.539696
NC_010443.5	53878098	intergenic_region	TBX18-LOC102157437	A	G	0.125	0.631579	0.506579
NC_010443.5	53878812	intergenic_region	TBX18-LOC102157437	G	A	0.159091	0.684211	0.52512
NC_010443.5	53879063	intergenic_region	TBX18-LOC102157437	T	C	0.116279	0.657895	0.541616
NC_010443.5	53879179	intergenic_region	TBX18-LOC102157437	T	C	0.116279	0.657895	0.541616
NC_010443.5	53880107	intergenic_region	TBX18-LOC102157437	C	T	0.139535	0.684211	0.544676
NC_010443.5	53880408	intergenic_region	TBX18-LOC102157437	C	A	0.0227273	0.666667	0.64394
NC_010443.5	53880643	intergenic_region	TBX18-LOC102157437	C	T	0.136364	0.657895	0.521531
NC_010443.5	53883109	intergenic_region	TBX18-LOC102157437	C	T	0.151163	0.684211	0.533048
NC_010443.5	53883204	intergenic_region	TBX18-LOC102157437	G	A	0.136364	0.657895	0.521531
NC_010443.5	53883300	intergenic_region	TBX18-LOC102157437	C	T	0.147727	0.684211	0.536484
NC_010443.5	53883439	intergenic_region	TBX18-LOC102157437	G	A	0.125	0.684211	0.559211
NC_010443.5	53884116	intergenic_region	TBX18-LOC102157437	A	C	0.139535	0.666667	0.527132
NC_010443.5	53887284	intergenic_region	TBX18-LOC102157437	G	A	0.113636	0.657895	0.544259
NC_010443.5	53887361	intergenic_region	TBX18-LOC102157437	T	G	0.159091	0.666667	0.507576
NC_010443.5	53889213	intergenic_region	TBX18-LOC102157437	G	A	0.119048	0.631579	0.512531
NC_010443.5	53893372	intergenic_region	TBX18-LOC102157437	T	A	0.102273	0.631579	0.529306
NC_010443.5	53895275	intergenic_region	TBX18-LOC102157437	T	C	0.113636	0.631579	0.517943
NC_010443.5	53895859	intergenic_region	TBX18-LOC102157437	G	A	0.127907	0.684211	0.556304
NC_010443.5	53896060	intergenic_region	TBX18-LOC102157437	C	G	0.147727	0.684211	0.536484
NC_010443.5	53896413	intergenic_region	TBX18-LOC102157437	A	G	0.127907	0.657895	0.529988
NC_010443.5	53896417	intergenic_region	TBX18-LOC102157437	C	T	0.127907	0.657895	0.529988
NC_010443.5	53896531	intergenic_region	TBX18-LOC102157437	G	A	0.147727	0.684211	0.536484
NC_010443.5	53897132	intergenic_region	TBX18-LOC102157437	C	T	0.125	0.684211	0.559211
NC_010443.5	53897512	intergenic_region	TBX18-LOC102157437	C	T	0.127907	0.657895	0.529988
NC_010443.5	53904668	intergenic_region	TBX18-LOC102157437	A	G	0.147727	0.710526	0.562799
NC_010443.5	53904772	intergenic_region	TBX18-LOC102157437	T	A	0.642857	0
NC_010443.5	53904911	intergenic_region	TBX18-LOC102157437	G	A	0.634146	0
NC_010443.5	53904919	intergenic_region	TBX18-LOC102157437	T	C	0.581395	0
NC_010443.5	53904956	intergenic_region	TBX18-LOC102157437	T	A	0.581395	0
NC_010443.5	53904961	intergenic_region	TBX18-LOC102157437	A	G	0.569767	0
NC_010443.5	53905283	intergenic_region	TBX18-LOC102157437	T	C	0.670455	0
NC_010443.5	53905401	intergenic_region	TBX18-LOC102157437	G	C	0.654762	0
NC_010443.5	53905627	intergenic_region	TBX18-LOC102157437	C	T	0.666667	0
NC_010443.5	53905472	intergenic_region	TBX18-LOC102157437	G	A	0.0833333	0.657895	0.574562
NC_010443.5	53905629	intergenic_region	TBX18-LOC102157437	T	C	0.666667	0
NC_010443.5	53905732	intergenic_region	TBX18-LOC102157437	C	G	0.658537	0
NC_010443.5	53905745	intergenic_region	TBX18-LOC102157437	G	A	0.675	0
NC_010443.5	53905737	intergenic_region	TBX18-LOC102157437	C	T	0.658537	0.0263158	0.632221
NC_010443.5	53905747	intergenic_region	TBX18-LOC102157437	A	G	0.675	0
NC_010443.5	53905776	intergenic_region	TBX18-LOC102157437	A	G	0.662791	0
NC_010443.5	53905858	intergenic_region	TBX18-LOC102157437	G	A	0.674419	0
NC_010443.5	53905877	intergenic_region	TBX18-LOC102157437	G	A	0.678571	0
NC_010443.5	53905946	intergenic_region	TBX18-LOC102157437	C	A	0.619048	0
NC_010443.5	53905887	intergenic_region	TBX18-LOC102157437	C	T	0.0813953	0.666667	0.585272
NC_010443.5	53906079	intergenic_region	TBX18-LOC102157437	C	T	0.627907	0
NC_010443.5	53906039	intergenic_region	TBX18-LOC102157437	T	G	0.113636	0.684211	0.570575
NC_010443.5	53906069	intergenic_region	TBX18-LOC102157437	C	T	0.107143	0.684211	0.577068
NC_010443.5	53906142	intergenic_region	TBX18-LOC102157437	C	T	0.654762	0
NC_010443.5	53906890	intergenic_region	TBX18-LOC102157437	C	A	0.651163	0
NC_010443.5	53906263	intergenic_region	TBX18-LOC102157437	A	G	0.113636	0.638889	0.525253
NC_010443.5	53906556	intergenic_region	TBX18-LOC102157437	T	C	0.0795455	0.684211	0.604665
NC_010443.5	53906875	intergenic_region	TBX18-LOC102157437	G	C	0.104651	0.657895	0.553244
NC_010443.5	53906926	intergenic_region	TBX18-LOC102157437	G	C	0.662791	0
NC_010443.5	53906925	intergenic_region	TBX18-LOC102157437	A	G	0.0813953	0.631579	0.550184
NC_010443.5	53906967	intergenic_region	TBX18-LOC102157437	G	T	0.627907	0
NC_010443.5	53906940	intergenic_region	TBX18-LOC102157437	G	A	0.0697674	0.657895	0.588128
NC_010443.5	53906944	intergenic_region	TBX18-LOC102157437	G	A	0.0697674	0.657895	0.588128
NC_010443.5	53907618	intergenic_region	TBX18-LOC102157437	G	T	0.613636	0
NC_010443.5	53907292	intergenic_region	TBX18-LOC102157437	T	C	0.102273	0.631579	0.529306
NC_010443.5	53907485	intergenic_region	TBX18-LOC102157437	C	T	0.0909091	0.657895	0.566986
NC_010443.5	53910676	intergenic_region	TBX18-LOC102157437	G	C	0.848837	0
NC_010443.5	53907855	intergenic_region	TBX18-LOC102157437	G	A	0.0813953	0.684211	0.602816
NC_010443.5	53907931	intergenic_region	TBX18-LOC102157437	C	T	0.113636	0.684211	0.570575
NC_010443.5	53908255	intergenic_region	TBX18-LOC102157437	G	A	0.104651	0.684211	0.57956
NC_010443.5	53908345	intergenic_region	TBX18-LOC102157437	G	C	0.159091	0.684211	0.52512
NC_010443.5	53908502	intergenic_region	TBX18-LOC102157437	G	A	0.104651	0.657895	0.553244
NC_010443.5	53908531	intergenic_region	TBX18-LOC102157437	A	G	0.125	0.684211	0.559211
NC_010443.5	53908548	intergenic_region	TBX18-LOC102157437	A	C	0.127907	0.684211	0.556304
NC_010443.5	53908618	intergenic_region	TBX18-LOC102157437	C	T	0.113636	0.684211	0.570575
NC_010443.5	53909014	intergenic_region	TBX18-LOC102157437	T	C	0.125	0.657895	0.532895
NC_010443.5	53909306	intergenic_region	TBX18-LOC102157437	A	G	0.104651	0.638889	0.534238
NC_010443.5	53909332	intergenic_region	TBX18-LOC102157437	A	C	0.113636	0.617647	0.504011
NC_010443.5	53909363	intergenic_region	TBX18-LOC102157437	T	C	0.102273	0.657895	0.555622
NC_010443.5	53909388	intergenic_region	TBX18-LOC102157437	G	A	0.0909091	0.657895	0.566986
NC_010443.5	53909503	intergenic_region	TBX18-LOC102157437	T	C	0.113636	0.657895	0.544259
NC_010443.5	53909526	intergenic_region	TBX18-LOC102157437	A	G	0.125	0.657895	0.532895
NC_010443.5	53909939	intergenic_region	TBX18-LOC102157437	T	C	0.125	0.657895	0.532895
NC_010443.5	53909948	intergenic_region	TBX18-LOC102157437	G	A	0.125	0.684211	0.559211
NC_010443.5	53910016	intergenic_region	TBX18-LOC102157437	A	G	0.125	0.666667	0.541667
NC_010443.5	53910236	intergenic_region	TBX18-LOC102157437	G	A	0.181818	0.710526	0.528708
NC_010443.5	53910264	intergenic_region	TBX18-LOC102157437	A	G	0.104651	0.710526	0.605875
NC_010443.5	53910362	intergenic_region	TBX18-LOC102157437	C	A	0.113636	0.684211	0.570575
NC_010443.5	53910407	intergenic_region	TBX18-LOC102157437	A	G	0.102273	0.684211	0.581938
NC_010443.5	53910489	intergenic_region	TBX18-LOC102157437	C	T	0.113636	0.684211	0.570575
NC_010443.5	53915315	intergenic_region	TBX18-LOC102157437	G	T	0.6125	0
NC_010443.5	53910783	intergenic_region	TBX18-LOC102157437	T	C	0.113636	0.657895	0.544259
NC_010443.5	53910954	intergenic_region	TBX18-LOC102157437	G	A	0.130952	0.684211	0.553259
NC_010443.5	53911079	intergenic_region	TBX18-LOC102157437	A	G	0.102273	0.638889	0.536616
NC_010443.5	53911879	intergenic_region	TBX18-LOC102157437	C	G	0.104651	0.657895	0.553244
NC_010443.5	53912150	intergenic_region	TBX18-LOC102157437	G	T	0.0909091	0.657895	0.566986
NC_010443.5	53912352	intergenic_region	TBX18-LOC102157437	A	C	0.113636	0.657895	0.544259
NC_010443.5	53912596	intergenic_region	TBX18-LOC102157437	A	G	0.0568182	0.657895	0.601077
NC_010443.5	53912620	intergenic_region	TBX18-LOC102157437	A	G	0.0681818	0.657895	0.589713
NC_010443.5	53912745	intergenic_region	TBX18-LOC102157437	C	G	0.116279	0.657895	0.541616
NC_010443.5	53912748	intergenic_region	TBX18-LOC102157437	A	C	0.116279	0.657895	0.541616
NC_010443.5	53912854	intergenic_region	TBX18-LOC102157437	C	T	0.0909091	0.59375	0.502841
NC_010443.5	53912855	intergenic_region	TBX18-LOC102157437	C	A	0.0909091	0.59375	0.502841
NC_010443.5	53912864	intergenic_region	TBX18-LOC102157437	G	A	0.0909091	0.59375	0.502841
NC_010443.5	53926668	intergenic_region	TBX18-LOC102157437	G	T	0.695122	0
NC_010443.5	53916692	intergenic_region	TBX18-LOC102157437	G	A	0.162791	0.666667	0.503876
NC_010443.5	53916693	intergenic_region	TBX18-LOC102157437	T	C	0.162791	0.666667	0.503876
NC_010443.5	53918958	intergenic_region	TBX18-LOC102157437	C	T	0.107143	0.617647	0.510504
NC_010443.5	53921505	intergenic_region	TBX18-LOC102157437	G	A	0.162791	0.684211	0.52142
NC_010443.5	53921961	intergenic_region	TBX18-LOC102157437	G	A	0.159091	0.666667	0.507576
NC_010443.5	53922080	intergenic_region	TBX18-LOC102157437	G	C	0.178571	0.694444	0.515873
NC_010443.5	53924184	intergenic_region	TBX18-LOC102157437	G	A	0.0454545	0.657895	0.612441
NC_010443.5	53925210	intergenic_region	TBX18-LOC102157437	C	T	0.0595238	0.666667	0.607143
NC_010443.5	53925372	intergenic_region	TBX18-LOC102157437	T	G	0.0568182	0.736842	0.680024
NC_010443.5	53926473	intergenic_region	TBX18-LOC102157437	C	A	0.0681818	0.684211	0.616029
NC_010443.5	53927903	intergenic_region	TBX18-LOC102157437	C	T	0.613636	0
NC_010443.5	53927388	intergenic_region	TBX18-LOC102157437	C	A	0.0348837	0.605263	0.570379
NC_010443.5	53928712	intergenic_region	TBX18-LOC102157437	G	T	0.651163	0
NC_010443.5	53928728	intergenic_region	TBX18-LOC102157437	G	A	0.619048	0
NC_010443.5	53928933	intergenic_region	TBX18-LOC102157437	T	C	0.755814	0
NC_010443.5	53928965	intergenic_region	TBX18-LOC102157437	A	T	0.647727	0
NC_010443.5	53929259	intergenic_region	TBX18-LOC102157437	T	C	0.769231	0
NC_010443.5	53929022	intergenic_region	TBX18-LOC102157437	C	T	0.0595238	0.694444	0.63492
NC_010443.5	53929677	intergenic_region	TBX18-LOC102157437	T	C	0.714286	0
NC_010443.5	53929871	intergenic_region	TBX18-LOC102157437	T	C	0.7125	0
NC_010443.5	53929953	intergenic_region	TBX18-LOC102157437	T	A	0.727273	0
NC_010443.5	53930463	intergenic_region	TBX18-LOC102157437	A	G	0.732558	0
NC_010443.5	53930699	intergenic_region	TBX18-LOC102157437	G	T	0.755814	0
NC_010443.5	53931534	intergenic_region	TBX18-LOC102157437	C	T	0.646341	0
NC_010443.5	53931471	intergenic_region	TBX18-LOC102157437	A	C	0.0795455	0.666667	0.587121
NC_010443.5	53931727	intergenic_region	TBX18-LOC102157437	G	A	0.646341	0
NC_010443.5	53932111	intergenic_region	TBX18-LOC102157437	A	G	0.659091	0
NC_010443.5	53932122	intergenic_region	TBX18-LOC102157437	C	T	0.659091	0
NC_010443.5	53932511	intergenic_region	TBX18-LOC102157437	G	A	0.647727	0
NC_010443.5	53932204	intergenic_region	TBX18-LOC102157437	C	T	0.0568182	0.657895	0.601077
NC_010443.5	53932552	intergenic_region	TBX18-LOC102157437	T	C	0.636364	0
NC_010443.5	53932589	intergenic_region	TBX18-LOC102157437	A	G	0.647727	0
NC_010443.5	53932624	intergenic_region	TBX18-LOC102157437	A	C	0.651163	0
NC_010443.5	53932672	intergenic_region	TBX18-LOC102157437	C	T	0.666667	0
NC_010443.5	53933089	intergenic_region	TBX18-LOC102157437	A	G	0.639535	0
NC_010443.5	53933199	intergenic_region	TBX18-LOC102157437	G	A	0.619048	0
NC_010443.5	53933373	intergenic_region	TBX18-LOC102157437	A	C	0.666667	0
NC_010443.5	53933708	intergenic_region	TBX18-LOC102157437	A	G	0.659091	0
NC_010443.5	53933935	intergenic_region	TBX18-LOC102157437	A	G	0.651163	0
NC_010443.5	53933733	intergenic_region	TBX18-LOC102157437	G	A	0.0232558	0.684211	0.660955
NC_010443.5	53934044	intergenic_region	TBX18-LOC102157437	G	A	0.651163	0
NC_010443.5	53934247	intergenic_region	TBX18-LOC102157437	A	T	0.658537	0
NC_010443.5	53934231	intergenic_region	TBX18-LOC102157437	T	C	0.0581395	0.684211	0.626072
NC_010443.5	53934342	intergenic_region	TBX18-LOC102157437	A	G	0.690476	0
NC_010443.5	53934333	intergenic_region	TBX18-LOC102157437	C	A	0.0681818	0.657895	0.589713
NC_010443.5	53935480	intergenic_region	TBX18-LOC102157437	G	A	0.714286	0
NC_010443.5	53942541	intergenic_region	TBX18-LOC102157437	C	T	0.790698	0
NC_010443.5	53938602	intergenic_region	TBX18-LOC102157437	G	T	0.0795455	0.684211	0.604665
NC_010443.5	53939606	intergenic_region	TBX18-LOC102157437	C	T	0.0909091	0.710526	0.619617
NC_010443.5	53939960	intergenic_region	TBX18-LOC102157437	A	C	0.0609756	0.65625	0.595274
NC_010443.5	53940624	intergenic_region	TBX18-LOC102157437	C	A	0.0681818	0.666667	0.598485
NC_010443.5	53944535	intergenic_region	TBX18-LOC102157437	A	C	0.825581	0
NC_010443.5	53943265	intergenic_region	TBX18-LOC102157437	G	C	0.154762	0.694444	0.539682
NC_010443.5	53944689	intergenic_region	TBX18-LOC102157437	C	T	0.522727	0
NC_010443.5	53944695	intergenic_region	TBX18-LOC102157437	C	T	0.845238	0
NC_010443.5	53948725	intergenic_region	TBX18-LOC102157437	G	A	0.54878	0
NC_010443.5	53945261	intergenic_region	TBX18-LOC102157437	A	G	0.0853659	0.657895	0.572529
NC_010443.5	53945308	intergenic_region	TBX18-LOC102157437	A	G	0.0375	0.657895	0.620395
NC_010443.5	53945341	intergenic_region	TBX18-LOC102157437	C	T	0.0595238	0.638889	0.579365
NC_010443.5	53945787	intergenic_region	TBX18-LOC102157437	A	G	0.0227273	0.684211	0.661484
NC_010443.5	53945803	intergenic_region	TBX18-LOC102157437	G	A	0.0340909	0.684211	0.65012
NC_010443.5	53951885	intergenic_region	TBX18-LOC102157437	G	A	0.607143	0
NC_010443.5	53948748	intergenic_region	TBX18-LOC102157437	T	C	0.0465116	0.657895	0.611383
NC_010443.5	53949907	intergenic_region	TBX18-LOC102157437	T	C	0.0340909	0.684211	0.65012
NC_010443.5	53950671	intergenic_region	TBX18-LOC102157437	G	A	0.0340909	0.631579	0.597488
NC_010443.5	53951686	intergenic_region	TBX18-LOC102157437	G	A	0.0454545	0.657895	0.612441
NC_010443.5	53953266	intergenic_region	TBX18-LOC102157437	A	G	0.546512	0
NC_010443.5	53954140	intergenic_region	TBX18-LOC102157437	G	A	0.527778	0
NC_010443.5	53958634	intergenic_region	TBX18-LOC102157437	A	T	0.560976	0
NC_010443.5	53955463	intergenic_region	TBX18-LOC102157437	C	T	0.0340909	0.666667	0.632576
NC_010443.5	53959784	intergenic_region	TBX18-LOC102157437	A	G	0.579545	0
NC_010443.5	53962408	intergenic_region	TBX18-LOC102157437	T	C	0.6125	0
NC_010443.5	53964638	intergenic_region	TBX18-LOC102157437	C	T	0.534091	0
NC_010443.5	53963865	intergenic_region	TBX18-LOC102157437	A	G	0.0121951	0.666667	0.654472
NC_010443.5	53964385	intergenic_region	TBX18-LOC102157437	C	G	0.0340909	0.684211	0.65012
NC_010443.5	53964996	intergenic_region	TBX18-LOC102157437	G	C	0.579545	0
NC_010443.5	53966642	intergenic_region	TBX18-LOC102157437	A	G	0.693182	0
NC_010443.5	53965840	intergenic_region	TBX18-LOC102157437	A	G	0.151163	0.705882	0.554719
NC_010443.5	53965841	intergenic_region	TBX18-LOC102157437	T	C	0.151163	0.705882	0.554719
NC_010443.5	53981686	intergenic_region	TBX18-LOC102157437	G	T	0.806818	0
NC_010443.5	53967386	intergenic_region	TBX18-LOC102157437	A	G	0.965116	0.2	0.765116
NC_010443.5	53968000	intergenic_region	TBX18-LOC102157437	T	G	0.136364	0.657895	0.521531
NC_010443.5	53968152	intergenic_region	TBX18-LOC102157437	G	A	0.139535	0.684211	0.544676
NC_010443.5	53969682	intergenic_region	TBX18-LOC102157437	C	T	0.147727	0.710526	0.562799
NC_010443.5	53969744	intergenic_region	TBX18-LOC102157437	A	C	0.0232558	0.611111	0.587855
NC_010443.5	53971801	intergenic_region	TBX18-LOC102157437	A	C	0.0454545	0.684211	0.638756
NC_010443.5	53972436	intergenic_region	TBX18-LOC102157437	C	T	0.0454545	0.605263	0.559809
NC_010443.5	53981499	intergenic_region	TBX18-LOC102157437	G	A	0.0232558	0.676471	0.653215
NC_010443.5	53996835	intergenic_region	TBX18-LOC102157437	C	T	0.625	0
NC_010443.5	53981980	intergenic_region	TBX18-LOC102157437	C	T	0.0581395	0.631579	0.573439
NC_010443.5	53982371	intergenic_region	TBX18-LOC102157437	T	C	0.0581395	0.684211	0.626072
NC_010443.5	53982778	intergenic_region	TBX18-LOC102157437	G	A	0.0285714	0.684211	0.65564
NC_010443.5	53983746	intergenic_region	TBX18-LOC102157437	A	G	0.0568182	0.611111	0.554293
NC_010443.5	53986804	intergenic_region	TBX18-LOC102157437	C	T	0.0581395	0.684211	0.626072
NC_010443.5	53988372	intergenic_region	TBX18-LOC102157437	C	T	0.0813953	0.666667	0.585272
NC_010443.5	53992906	intergenic_region	TBX18-LOC102157437	G	A	0	0.657895
NC_010443.5	53995403	intergenic_region	TBX18-LOC102157437	T	C	0.0930233	0.631579	0.538556
NC_010443.5	53995577	intergenic_region	TBX18-LOC102157437	G	A	0.0909091	0.631579	0.54067
NC_010443.5	71317046	3_prime_UTR_variant	BVES	T	C	0.536585	0
NC_010443.5	53997114	intergenic_region	TBX18-LOC102157437	G	A	0.0357143	0.666667	0.630953
NC_010443.5	53997680	intergenic_region	TBX18-LOC102157437	C	T	0.0568182	0.710526	0.653708
NC_010443.5	53998155	intergenic_region	TBX18-LOC102157437	G	T	0.125	0.657895	0.532895
NC_010443.5	53998923	intergenic_region	TBX18-LOC102157437	A	G	0.130952	0.657895	0.526943
NC_010443.5	53999393	intergenic_region	TBX18-LOC102157437	A	C	0.0465116	0.684211	0.637699
NC_010443.5	53999689	intergenic_region	TBX18-LOC102157437	C	A	0.0909091	0.631579	0.54067
NC_010443.5	54000164	intergenic_region	TBX18-LOC102157437	G	A	0.0568182	0.684211	0.627393
NC_010443.5	54001368	intergenic_region	TBX18-LOC102157437	C	T	0.0694444	0.647059	0.577615
NC_010443.5	54003385	intergenic_region	TBX18-LOC102157437	G	A	0.0465116	0.638889	0.592377
NC_010443.5	54003824	intergenic_region	TBX18-LOC102157437	T	C	0.0340909	0.684211	0.65012
NC_010443.5	54003960	intergenic_region	TBX18-LOC102157437	C	T	0.0340909	0.684211	0.65012
NC_010443.5	54004034	intergenic_region	TBX18-LOC102157437	C	T	0.0454545	0.657895	0.612441
NC_010443.5	54004096	intergenic_region	TBX18-LOC102157437	T	A	0.0581395	0.694444	0.636305
NC_010443.5	54005127	intergenic_region	TBX18-LOC102157437	A	G	0.0340909	0.684211	0.65012
NC_010443.5	54005167	intergenic_region	TBX18-LOC102157437	T	A	0.0357143	0.684211	0.648497
NC_010443.5	54005237	intergenic_region	TBX18-LOC102157437	G	A	0.0340909	0.631579	0.597488
NC_010443.5	54005256	intergenic_region	TBX18-LOC102157437	C	G	0.0340909	0.638889	0.604798
NC_010443.5	54005263	intergenic_region	TBX18-LOC102157437	T	G	0.0340909	0.638889	0.604798
NC_010443.5	54005267	intergenic_region	TBX18-LOC102157437	T	A	0.0340909	0.638889	0.604798
NC_010443.5	54005331	intergenic_region	TBX18-LOC102157437	A	C	0.0454545	0.617647	0.572192
NC_010443.5	54005361	intergenic_region	TBX18-LOC102157437	G	A	0.0454545	0.666667	0.621212
NC_010443.5	54006225	intergenic_region	TBX18-LOC102157437	G	T	0.0454545	0.638889	0.593434
NC_010443.5	54007405	intergenic_region	TBX18-LOC102157437	G	A	0.0113636	0.631579	0.620215
NC_010443.5	54007617	intergenic_region	TBX18-LOC102157437	T	C	0.0121951	0.5625	0.550305
NC_010443.5	54010711	intergenic_region	TBX18-LOC102157437	C	T	0.0340909	0.55	0.515909
NC_010443.5	54011064	intergenic_region	TBX18-LOC102157437	C	T	0.0930233	0.617647	0.524624
NC_010443.5	54012669	intergenic_region	TBX18-LOC102157437	A	G	0.0454545	0.631579	0.586125
NC_010443.5	54013721	intergenic_region	TBX18-LOC102157437	T	C	0.0568182	0.684211	0.627393
NC_010443.5	54014134	intergenic_region	TBX18-LOC102157437	A	G	0.0568182	0.710526	0.653708
NC_010451.4	68509359	upstream_gene_variant	SRI	A	G	0.99	0.34	0.65
NC_010451.4	68509467	upstream_gene_variant	SRI	C	G	0.99	0.26	0.73
NC_010452.4	23749190	upstream_gene_variant	TNNT2	T	C	0.99	0.47	0.52
NC_010452.4	23750462	splice_region_variant&intron_variant	TNNT2	A	G	0.99	0.09	0.9
NC_010458.4	67114957	5_prime_UTR_variant	SGCD	T	C	0.99	0.45	0.54
NC_010443.5	71319339	intron_variant	BVES	C	T	0.0568182	0.578947	0.522129
NC_010443.5	71333308	intron_variant	BVES	T	C	0.227273	0.973684	0.746411
NC_010443.5	71335109	intron_variant	BVES	G	C	0.125	0.631579	0.506579
NC_010443.5	71336654	intron_variant	BVES	A	G	0.511628	0
NC_010443.5	71344454	intron_variant	BVES	A	G	0.465116	0.972222	0.507106
NC_010443.5	71345621	intron_variant	BVES	G	A	0.465909	0.973684	0.507775
NC_010443.5	71345771	intron_variant	BVES	C	T	0.477273	1	0.522727
NC_010443.5	71345799	intron_variant	BVES	A	G	0.454545	0.973684	0.519139
NC_010443.5	71345906	intron_variant	BVES	A	G	0.453488	0.973684	0.520196
NC_010443.5	71346019	intron_variant	BVES	T	C	0.44186	0.947368	0.505508
NC_010443.5	71346043	intron_variant	BVES	A	G	0.44186	0.973684	0.531824
NC_010443.5	71346086	intron_variant	BVES	A	G	0.443182	0.973684	0.530502
NC_010443.5	71346135	intron_variant	BVES	T	C	0.431818	0.973684	0.541866
NC_010443.5	71346201	intron_variant	BVES	C	A	0.443182	0.973684	0.530502
NC_010443.5	71346225	intron_variant	BVES	G	A	0.443182	0.973684	0.530502
NC_010443.5	71346437	intron_variant	BVES	T	C	0.4	0.973684	0.573684
NC_010443.5	71346468	intron_variant	BVES	T	G	0.407895	0.947368	0.539473
NC_010443.5	71350282	intron_variant	BVES	A	G	0.329545	0.973684	0.644139
NC_010443.5	71350315	intron_variant	BVES	A	G	0.325581	0.973684	0.648103
NC_010443.5	71350339	intron_variant	BVES	T	C	0.340909	0.973684	0.632775
NC_010443.5	71350344	intron_variant	BVES	T	C	0.348837	0.973684	0.624847
NC_010443.5	71350345	intron_variant	BVES	G	A	0.348837	0.973684	0.624847
NC_010443.5	71350392	intron_variant	BVES	A	G	0.383721	0.947368	0.563647
NC_010443.5	71353436	intron_variant	BVES	A	C	0.837209	0.25	0.587209
NC_010443.5	71353491	intron_variant	BVES	A	G	0.821429	0.264706	0.556723
NC_010443.5	71358127	intron_variant	BVES	C	T	0	0.526316
NC_010458.4	67114971	5_prime_UTR_premature_start_codon_gain_variant	SGCD	C	A	0.99	0.45	0.54
NC_010443.5	113946750	intron_variant	ALDH1A2	T	C	0.569767	0
NC_010443.5	108990539	intron_variant	TPM1	A	G	0.890244	0.0833333	0.806911
NC_010443.5	108990747	intron_variant	TPM1	T	G	0.916667	0.0789474	0.83772
NC_010443.5	108991507	intron_variant	TPM1	T	C	0.897727	0.0789474	0.81878
NC_010448.4	65176693	upstream_gene_variant	TP73	T	C	0.987179	0.416667	0.570512
NC_010452.4	8338655	5_prime_UTR_premature_start_codon_gain_variant	TGFB2	A	G	0.98	0.39	0.59
NC_010443.5	108998817	intron_variant	TPM1	G	A	0.886364	0.105263	0.781101
NC_010443.5	109002983	intron_variant	TPM1	C	A	0.926829	0.289474	0.637355
NC_010443.5	109003414	intron_variant	TPM1	G	T	0.651163	0.0294118	0.621751
NC_010443.5	109004440	intron_variant	TPM1	T	A	0.906977	0.210526	0.696451
NC_010454.4	16774101	upstream_gene_variant	MYL4	A	G	0.98	0.47	0.51
NC_010454.4	51935131	5_prime_UTR_variant	CAMTA2	G	A	0.98	0.47	0.51
NC_010443.5	109012087	intron_variant	TPM1	C	T	0.883721	0.342105	0.541616
NC_010443.5	109012682	intron_variant	TPM1	A	G	0.914634	0.342105	0.572529
NC_010443.5	109012963	intron_variant	TPM1	T	G	0.658537	0.0263158	0.632221
NC_010454.4	51935569	upstream_gene_variant	CAMTA2	G	T	0.98	0.47	0.51
NC_010443.5	109021103	intergenic_region	TPM1-LOC102163170	T	C	0.895349	0.315789	0.57956
NC_010443.5	109022941	intergenic_region	TPM1-LOC102163170	T	A	0.886364	0.222222	0.664142
NC_010443.5	109026215	intergenic_region	TPM1-LOC102163170	T	C	0.886364	0.368421	0.517943
NC_010443.5	109027193	intergenic_region	TPM1-LOC102163170	G	A	0.872093	0.368421	0.503672
NC_010443.5	109033244	intergenic_region	TPM1-LOC102163170	C	A	0.0813953	0.763158	0.681763
NC_010443.5	109038829	intergenic_region	TPM1-LOC102163170	C	T	0.0681818	0.615385	0.547203
NC_010443.5	109039505	intergenic_region	TPM1-LOC102163170	C	T	0.0909091	0.736842	0.645933
NC_010443.5	109040005	intergenic_region	TPM1-LOC102163170	C	T	0.0581395	0.6875	0.62936
NC_010443.5	109040791	intergenic_region	TPM1-LOC102163170	G	A	0.227273	0.75	0.522727
NC_010443.5	109040863	intergenic_region	TPM1-LOC102163170	T	A	0.193182	0.710526	0.517344
NC_010443.5	109041074	intergenic_region	TPM1-LOC102163170	A	G	0.232558	0.736842	0.504284
NC_010443.5	109042118	intergenic_region	TPM1-LOC102163170	G	A	0.72093	0.0263158	0.694614
NC_010443.5	109042228	intergenic_region	TPM1-LOC102163170	A	G	0.920455	0.0526316	0.867823
NC_010443.5	109046244	intergenic_region	TPM1-LOC102163170	G	A	0.0581395	0.631579	0.573439
NC_010454.4	51935572	upstream_gene_variant	CAMTA2	A	G	0.98	0.47	0.51
NC_010455.5	35763029	synonymous_variant	CACNA1D	T	C	0.98	0.47	0.51
NC_010456.5	53876089	missense_variant	RYR2	A	G	0.98	0.18	0.8
NC_010456.5	54002584	synonymous_variant	RYR2	A	G	0.98	0.19	0.79
NC_010456.5	54683933	synonymous_variant	ACTN2	A	G	0.98	0.45	0.53
NC_010443.5	113933631	intron_variant	ALDH1A2	C	G	0.8	0.0294118	0.770588
NC_010443.5	113934074	intron_variant	ALDH1A2	G	A	0.914634	0.0263158	0.888318
NC_010443.5	113934095	intron_variant	ALDH1A2	A	G	0.595238	0.0294118	0.565826
NC_010443.5	113934942	intron_variant	ALDH1A2	C	T	0.909091	0.0526316	0.856459
NC_010443.5	113935684	intron_variant	ALDH1A2	C	T	0.813953	0.0526316	0.761321
NC_010443.5	113936348	intron_variant	ALDH1A2	A	T	0.875	0.0263158	0.848684
NC_010443.5	113936507	intron_variant	ALDH1A2	C	T	0.928571	0.0263158	0.902255
NC_010443.5	113938226	intron_variant	ALDH1A2	C	T	0.818182	0.0526316	0.76555
NC_010443.5	113938408	intron_variant	ALDH1A2	G	T	0.829545	0.0555556	0.773989
NC_010443.5	113939704	intron_variant	ALDH1A2	G	A	0.569767	0.0526316	0.517135
NC_010443.5	113939778	intron_variant	ALDH1A2	A	C	0.906977	0.0555556	0.851421
NC_010443.5	113940413	intron_variant	ALDH1A2	A	G	0.904762	0.0526316	0.85213
NC_010443.5	113940647	intron_variant	ALDH1A2	T	C	0.569767	0.0526316	0.517135
NC_010443.5	113940913	intron_variant	ALDH1A2	G	A	0.813953	0.0526316	0.761321
NC_010443.5	113940915	intron_variant	ALDH1A2	G	C	0.813953	0.0526316	0.761321
NC_010443.5	113941352	intron_variant	ALDH1A2	G	A	0.829545	0.0526316	0.776913
NC_010443.5	113941368	intron_variant	ALDH1A2	C	T	0.829545	0.0526316	0.776913
NC_010443.5	113941430	intron_variant	ALDH1A2	T	C	0.825581	0.0555556	0.770025
NC_010443.5	113941691	intron_variant	ALDH1A2	T	C	0.647727	0.0526316	0.595095
NC_010443.5	113941848	intron_variant	ALDH1A2	T	G	0.909091	0.0526316	0.856459
NC_010443.5	113942313	intron_variant	ALDH1A2	C	T	0.9125	0.0625	0.85
NC_010443.5	113943019	intron_variant	ALDH1A2	G	A	0.928571	0.0833333	0.845238
NC_010443.5	113943088	intron_variant	ALDH1A2	C	A	0.880952	0.0526316	0.82832
NC_010443.5	113943286	intron_variant	ALDH1A2	C	G	0.935897	0.0588235	0.877073
NC_010443.5	113944731	intron_variant	ALDH1A2	A	G	0.904762	0.0526316	0.85213
NC_010443.5	113945509	intron_variant	ALDH1A2	C	G	0.627907	0.0526316	0.575275
NC_010443.5	113946720	intron_variant	ALDH1A2	G	A	0.5375	0.0263158	0.511184
NC_010443.5	113976032	intron_variant	ALDH1A2	T	G	0.65	0
NC_010443.5	113947121	intron_variant	ALDH1A2	T	G	0.568182	0.0263158	0.541866
NC_010443.5	113947632	intron_variant	ALDH1A2	T	C	0.841463	0.0357143	0.805749
NC_010443.5	113967739	intron_variant	ALDH1A2	T	C	0.883721	0.0833333	0.800388
NC_010443.5	113968092	intron_variant	ALDH1A2	A	G	0.818182	0.125	0.693182
NC_010443.5	113972892	intron_variant	ALDH1A2	A	G	0.813953	0.0526316	0.761321
NC_010457.5	73694054	upstream_gene_variant	XIRP2	A	C	0.98	0.11	0.87
NC_010443.5	113974565	intron_variant	ALDH1A2	A	G	0.818182	0.0277778	0.790404
NC_010443.5	113975751	intron_variant	ALDH1A2	A	G	0.732558	0.0526316	0.679926
NC_010443.5	113979927	intron_variant	ALDH1A2	A	G	0.639535	0
NC_010443.5	113976389	intron_variant	ALDH1A2	A	G	0.829545	0.0263158	0.803229
NC_010443.5	113979121	intron_variant	ALDH1A2	T	C	0.909091	0.0588235	0.850267
NC_010443.5	113981103	intron_variant	ALDH1A2	C	A	0.634146	0
NC_010443.5	113981722	intron_variant	ALDH1A2	C	T	0.52381	0
NC_010443.5	113981850	intron_variant	ALDH1A2	A	G	0.636364	0
NC_010443.5	113983227	intron_variant	ALDH1A2	A	G	0.627907	0
NC_010443.5	113983506	intron_variant	ALDH1A2	T	C	0.651163	0
NC_010443.5	113985984	intron_variant	ALDH1A2	C	T	0.639535	0
NC_010443.5	113983854	intron_variant	ALDH1A2	G	A	0.890244	0.0555556	0.834688
NC_010443.5	113984022	intron_variant	ALDH1A2	T	C	0.825581	0.0263158	0.799265
NC_010443.5	113986545	intron_variant	ALDH1A2	A	C	0.513158	0
NC_010443.5	113986518	intron_variant	ALDH1A2	A	G	0.666667	0.0666667	0.6
NC_010443.5	113988282	intron_variant	ALDH1A2	G	T	0.511364	0
NC_010443.5	113996836	intron_variant	ALDH1A2	A	G	0.511628	0
NC_010443.5	113994743	intron_variant	ALDH1A2	A	G	0.886364	0.0263158	0.860048
NC_010443.5	113997597	intron_variant	ALDH1A2	T	C	0.528571	0
NC_010443.5	113997077	intron_variant	ALDH1A2	C	T	0.853659	0.0625	0.791159
NC_010443.5	113998749	intron_variant	ALDH1A2	C	G	0.522727	0
NC_010443.5	113997680	intron_variant	ALDH1A2	T	C	0.935897	0.0263158	0.909581
NC_010443.5	113999702	intron_variant	ALDH1A2	C	A	0.639535	0
NC_010443.5	114002166	intron_variant	ALDH1A2	G	T	0.6	0
NC_010443.5	114006269	intron_variant	ALDH1A2	T	C	0.575	0
NC_010443.5	114002576	intron_variant	ALDH1A2	T	C	0.829545	0.0526316	0.776913
NC_010443.5	114005759	intron_variant	ALDH1A2	A	G	0.904762	0.0526316	0.85213
NC_010443.5	114009352	intron_variant	ALDH1A2	G	A	0.647727	0
NC_010443.5	114006381	intron_variant	ALDH1A2	G	A	0.8875	0.0526316	0.834868
NC_010443.5	114007229	intron_variant	ALDH1A2	A	C	0.813953	0.0526316	0.761321
NC_010443.5	114008872	intron_variant	ALDH1A2	A	G	0.940476	0.131579	0.808897
NC_010443.5	114009364	intron_variant	ALDH1A2	G	A	0.647727	0
NC_010443.5	114010792	intron_variant	ALDH1A2	G	A	0.613636	0
NC_010443.5	114010311	intron_variant	ALDH1A2	G	A	0.94186	0.105263	0.836597
NC_010443.5	114015977	intron_variant	ALDH1A2	A	G	0.625	0
NC_010443.5	114013121	intron_variant	ALDH1A2	C	A	0.918605	0.0526316	0.865973
NC_010443.5	114013969	intron_variant	ALDH1A2	T	C	0.94186	0.131579	0.810281
NC_010443.5	114014820	intron_variant	ALDH1A2	A	G	0.930233	0.131579	0.798654
NC_010443.5	114015704	intron_variant	ALDH1A2	T	C	0.94186	0.131579	0.810281
NC_010443.5	114017250	intron_variant	ALDH1A2	A	G	0.630952	0
NC_010443.5	114018227	intron_variant	ALDH1A2	T	C	0.571429	0
NC_010443.5	114018838	intron_variant	ALDH1A2	T	C	0.651163	0
NC_010443.5	114020215	intron_variant	ALDH1A2	T	C	0.546512	0
NC_010443.5	114019504	intron_variant	ALDH1A2	T	G	0.918605	0.131579	0.787026
NC_010443.5	114021612	intron_variant	ALDH1A2	C	T	0.625	0
NC_010443.5	114022090	intron_variant	ALDH1A2	A	G	0.678571	0
NC_010443.5	114022126	intron_variant	ALDH1A2	C	T	0.5875	0
NC_010443.5	114022724	intron_variant	ALDH1A2	G	T	0.674419	0
NC_010443.5	114024435	intron_variant	ALDH1A2	T	C	0.744186	0
NC_010443.5	114030002	intron_variant	ALDH1A2	G	C	0.72619	0
NC_010443.5	114030514	intron_variant	ALDH1A2	A	T	0.715909	0
NC_010443.5	114030644	intron_variant	ALDH1A2	T	G	0.732558	0
NC_010443.5	114030830	intron_variant	ALDH1A2	T	G	0.738636	0
NC_010443.5	114030898	intron_variant	ALDH1A2	A	G	0.727273	0
NC_010443.5	114031453	intron_variant	ALDH1A2	A	C	0.522727	0
NC_010443.5	114032538	intron_variant	ALDH1A2	C	T	0.686047	0
NC_010443.5	114032516	intron_variant	ALDH1A2	T	C	0.906977	0.105263	0.801714
NC_010443.5	114036217	3_prime_UTR_variant	ALDH1A2	T	C	0.576923	0
NC_010458.4	67114958	5_prime_UTR_variant	SGCD	G	A	0.98	0.45	0.53
NC_010458.4	67115048	5_prime_UTR_variant	SGCD	T	C	0.98	0.45	0.53
NC_010459.5	57787089	5_prime_UTR_variant	RBM38	C	G	0.98	0.26	0.72
NC_010447.5	74876210	splice_region_variant&intron_variant	TWF1	G	T	0.977273	0.444444	0.532829
NC_010443.5	114038473	intergenic_region	ALDH1A2-LOC102160341	A	G	0.930233	0.105263	0.82497
NC_010443.5	114036507	3_prime_UTR_variant	ALDH1A2	T	G	0.705128	0
NC_010443.5	114036727	3_prime_UTR_variant	ALDH1A2	A	G	0.686047	0
NC_010443.5	114039070	intergenic_region	ALDH1A2-LOC102160341	A	G	0.916667	0.0526316	0.864035
NC_010443.5	114037104	downstream_gene_variant	ALDH1A2	C	A	0.607143	0
NC_010443.5	114040075	intergenic_region	ALDH1A2-LOC102160341	T	G	0.897727	0.0526316	0.845095
NC_010443.5	114040670	intergenic_region	ALDH1A2-LOC102160341	C	T	0.930233	0.131579	0.798654
NC_010443.5	114038685	intergenic_region	ALDH1A2-LOC102160341	G	A	0.525	0
NC_010443.5	114038731	intergenic_region	ALDH1A2-LOC102160341	G	A	0.52381	0
NC_010443.5	114040994	intergenic_region	ALDH1A2-LOC102160341	A	C	0.884615	0.0789474	0.805668
NC_010443.5	114039538	intergenic_region	ALDH1A2-LOC102160341	G	C	0.569767	0
NC_010443.5	114040804	intergenic_region	ALDH1A2-LOC102160341	T	C	0.585366	0
NC_010443.5	114040897	intergenic_region	ALDH1A2-LOC102160341	G	C	0.552632	0
NC_010443.5	114040999	intergenic_region	ALDH1A2-LOC102160341	T	C	0.5625	0
NC_010443.5	114041070	intergenic_region	ALDH1A2-LOC102160341	G	A	0.609756	0
NC_010443.5	114042679	intergenic_region	ALDH1A2-LOC102160341	G	C	0.802326	0.0526316	0.749694
NC_010443.5	114042724	intergenic_region	ALDH1A2-LOC102160341	A	G	0.802326	0.0526316	0.749694
NC_010443.5	114041282	intergenic_region	ALDH1A2-LOC102160341	T	A	0.627907	0
NC_010443.5	114041349	intergenic_region	ALDH1A2-LOC102160341	T	C	0.595238	0
NC_010443.5	114043870	intergenic_region	ALDH1A2-LOC102160341	C	G	0.813953	0.0526316	0.761321
NC_010443.5	114041401	intergenic_region	ALDH1A2-LOC102160341	T	C	0.651163	0
NC_010443.5	114042815	intergenic_region	ALDH1A2-LOC102160341	G	A	0.659091	0
NC_010443.5	114043747	intergenic_region	ALDH1A2-LOC102160341	A	G	0.627907	0
NC_010443.5	114044042	intergenic_region	ALDH1A2-LOC102160341	C	A	0.651163	0
NC_010443.5	114045341	intergenic_region	ALDH1A2-LOC102160341	A	G	0.658537	0
NC_010443.5	114046800	intergenic_region	ALDH1A2-LOC102160341	G	A	0.604651	0
NC_010443.5	114048556	intergenic_region	ALDH1A2-LOC102160341	A	C	0.817073	0.0526316	0.764441
NC_010443.5	114048637	intergenic_region	ALDH1A2-LOC102160341	C	T	0.821429	0.0526316	0.768797
NC_010443.5	114047049	intergenic_region	ALDH1A2-LOC102160341	C	T	0.625	0
NC_010443.5	114047832	intergenic_region	ALDH1A2-LOC102160341	A	G	0.613636	0
NC_010443.5	114047895	intergenic_region	ALDH1A2-LOC102160341	T	G	0.613636	0
NC_010443.5	114051557	intergenic_region	ALDH1A2-LOC102160341	G	A	0.636364	0
NC_010443.5	114051880	intergenic_region	ALDH1A2-LOC102160341	G	A	0.625	0
NC_010443.5	114052068	intergenic_region	ALDH1A2-LOC102160341	G	C	0.681818	0
NC_010443.5	114053061	intergenic_region	ALDH1A2-LOC102160341	T	C	0.868421	0.0555556	0.812865
NC_010443.5	114052220	intergenic_region	ALDH1A2-LOC102160341	C	G	0.693182	0
NC_010443.5	114052289	intergenic_region	ALDH1A2-LOC102160341	T	C	0.630952	0
NC_010443.5	114053375	intergenic_region	ALDH1A2-LOC102160341	T	C	0.897727	0.0526316	0.845095
NC_010443.5	114053025	intergenic_region	ALDH1A2-LOC102160341	C	T	0.670732	0
NC_010443.5	114055142	intergenic_region	ALDH1A2-LOC102160341	T	A	0.841463	0.0277778	0.813685
NC_010443.5	114055788	intergenic_region	ALDH1A2-LOC102160341	G	A	0.878378	0.0294118	0.848966
NC_010443.5	114053202	intergenic_region	ALDH1A2-LOC102160341	A	G	0.697674	0
NC_010443.5	114056838	intergenic_region	ALDH1A2-LOC102160341	A	T	0.829545	0.0526316	0.776913
NC_010443.5	114057149	intergenic_region	ALDH1A2-LOC102160341	A	G	0.897727	0.0526316	0.845095
NC_010443.5	114057375	intergenic_region	ALDH1A2-LOC102160341	A	G	0.878049	0.0555556	0.822493
NC_010443.5	114057508	intergenic_region	ALDH1A2-LOC102160341	A	C	0.865854	0.0555556	0.810298
NC_010443.5	114057960	intergenic_region	ALDH1A2-LOC102160341	T	C	0.809524	0.0526316	0.756892
NC_010443.5	114058002	intergenic_region	ALDH1A2-LOC102160341	C	T	0.818182	0.0526316	0.76555
NC_010443.5	114058157	intergenic_region	ALDH1A2-LOC102160341	T	G	0.837209	0.0526316	0.784577
NC_010443.5	114058565	intergenic_region	ALDH1A2-LOC102160341	G	C	0.845238	0.0263158	0.818922
NC_010443.5	114058693	intergenic_region	ALDH1A2-LOC102160341	A	G	0.897436	0.0555556	0.84188
NC_010443.5	114053228	intergenic_region	ALDH1A2-LOC102160341	A	G	0.715909	0
NC_010443.5	114059206	intergenic_region	ALDH1A2-LOC102160341	A	T	0.829545	0.0526316	0.776913
NC_010443.5	114059744	intergenic_region	ALDH1A2-LOC102160341	C	G	0.918605	0.0526316	0.865973
NC_010443.5	114059769	intergenic_region	ALDH1A2-LOC102160341	A	T	0.818182	0.0526316	0.76555
NC_010443.5	114059804	intergenic_region	ALDH1A2-LOC102160341	G	A	0.829545	0.0526316	0.776913
NC_010443.5	114060018	intergenic_region	ALDH1A2-LOC102160341	A	G	0.825581	0.0526316	0.772949
NC_010443.5	114060145	intergenic_region	ALDH1A2-LOC102160341	T	C	0.825581	0.0526316	0.772949
NC_010443.5	114061598	intergenic_region	ALDH1A2-LOC102160341	T	A	0.930233	0.131579	0.798654
NC_010443.5	114062837	intergenic_region	ALDH1A2-LOC102160341	G	A	0.840909	0.0526316	0.788277
NC_010443.5	114062905	intergenic_region	ALDH1A2-LOC102160341	G	C	0.804878	0.0526316	0.752246
NC_010443.5	114063007	intergenic_region	ALDH1A2-LOC102160341	G	A	0.833333	0.0526316	0.780701
NC_010443.5	114063750	intergenic_region	ALDH1A2-LOC102160341	G	T	0.821429	0.0526316	0.768797
NC_010443.5	114063944	intergenic_region	ALDH1A2-LOC102160341	C	T	0.829545	0.0526316	0.776913
NC_010443.5	114064642	intergenic_region	ALDH1A2-LOC102160341	A	G	0.829545	0.0263158	0.803229
NC_010443.5	114065033	intergenic_region	ALDH1A2-LOC102160341	G	A	0.829545	0.0526316	0.776913
NC_010447.5	74869839	3_prime_UTR_variant	TWF1	A	G	0.97619	0.411765	0.564425
NC_010443.5	126918892	intron_variant	SPG11	G	A	0.852273	0.0263158	0.825957
NC_010443.5	114053720	intergenic_region	ALDH1A2-LOC102160341	T	C	0.682927	0
NC_010443.5	126923499	intron_variant	SPG11	T	C	0.681818	0.0526316	0.629186
NC_010443.5	126926144	intron_variant	SPG11	A	G	0.579545	0.0789474	0.500598
NC_010443.5	126926439	intron_variant	SPG11	G	C	0.707317	0.0526316	0.654685
NC_010443.5	126926500	intron_variant	SPG11	A	G	0.581395	0.0526316	0.528763
NC_010443.5	126928121	intron_variant	SPG11	A	G	0.833333	0.0789474	0.754386
NC_010443.5	126932250	intron_variant	SPG11	A	G	0.590909	0.0789474	0.511962
NC_010449.5	19609559	3_prime_UTR_variant	RIPOR2	T	C	0.97561	0.194444	0.781166
NC_010443.5	126937137	intron_variant	SPG11	T	C	0.704545	0.0789474	0.625598
NC_010443.5	126938311	intron_variant	SPG11	G	A	0.674419	0.0789474	0.595472
NC_010443.5	114056033	intergenic_region	ALDH1A2-LOC102160341	T	C	0.648649	0
NC_010443.5	126939829	intron_variant	SPG11	G	A	0.813953	0.0789474	0.735006
NC_010443.5	126941166	intron_variant	SPG11	A	G	0.581395	0.0789474	0.502448
NC_010443.5	126943140	intron_variant	SPG11	G	A	0.848837	0.0526316	0.796205
NC_010443.5	126950530	intron_variant	SPG11	G	A	0.7	0.0526316	0.647368
NC_010443.5	126950556	intron_variant	SPG11	A	G	0.852273	0.0555556	0.796717
NC_010443.5	126951835	intron_variant	SPG11	A	G	0.695122	0.0526316	0.64249
NC_010443.5	126953943	intron_variant	SPG11	T	C	0.714286	0.0526316	0.661654
NC_010443.5	126957026	intron_variant	SPG11	A	C	0.6625	0.0833333	0.579167
NC_010443.5	126959559	intron_variant	SPG11	A	C	0.714286	0.0789474	0.635339
NC_010443.5	126959715	intron_variant	SPG11	G	A	0.709302	0.0526316	0.65667
NC_010443.5	126960486	intron_variant	SPG11	T	A	0.732558	0.0833333	0.649225
NC_010443.5	126960617	intron_variant	SPG11	A	G	0.714286	0.0555556	0.65873
NC_010443.5	126960787	intron_variant	SPG11	C	G	0.776316	0.0588235	0.717492
NC_010443.5	126964783	intron_variant	SPG11	T	C	0.817073	0.0555556	0.761517
NC_010443.5	126964850	intron_variant	SPG11	T	C	0.65	0.0526316	0.597368
NC_010443.5	126966432	intron_variant	SPG11	C	A	0.72619	0.0526316	0.673558
NC_010443.5	126966999	intron_variant	SPG11	T	C	0.738095	0.0789474	0.659148
NC_010443.5	126968577	intron_variant	SPG11	A	G	0.704545	0.0294118	0.675133
NC_010443.5	126968751	intron_variant	SPG11	A	G	0.714286	0.0526316	0.661654
NC_010443.5	126970788	intron_variant	SPG11	T	C	0.707317	0.0789474	0.62837
NC_010443.5	126972003	intron_variant	SPG11	C	T	0.732558	0.0277778	0.70478
NC_010443.5	126993107	intron_variant	SPG11	A	G	0.613636	0.0789474	0.534689
NC_010443.5	126993749	intron_variant	SPG11	T	C	0.828947	0.0555556	0.773391
NC_010443.5	126996428	intron_variant	SPG11	T	G	0.560976	0.0555556	0.50542
NC_010451.4	57145731	splice_region_variant&intron_variant	ADAMTS15	T	C	0.97	0.21	0.76
NC_010443.5	128963691	intron_variant	CAPN3	T	C	0.902439	0.263158	0.639281
NC_010443.5	128963732	intron_variant	CAPN3	G	C	0.8	0.236842	0.563158
NC_010443.5	128964496	intron_variant	CAPN3	C	A	0.897436	0.315789	0.581647
NC_010443.5	128965949	intron_variant	CAPN3	A	G	0.918605	0.305556	0.613049
NC_010454.4	15003070	5_prime_UTR_variant	SCN4A	T	C	0.97	0.31	0.66
NC_010443.5	128966982	intron_variant	CAPN3	T	A	0.906977	0.315789	0.591188
NC_010443.5	114058696	intergenic_region	ALDH1A2-LOC102160341	G	C	0.8	0
NC_010443.5	126920085	intron_variant	SPG11	G	A	0.567568	0
NC_010443.5	128968125	intron_variant	CAPN3	T	C	0.925	0.289474	0.635526
NC_010443.5	128968295	intron_variant	CAPN3	A	C	0.8875	0.236842	0.650658
NC_010443.5	128971374	intron_variant	CAPN3	C	T	0.607143	0.0263158	0.580827
NC_010454.4	15006578	upstream_gene_variant	SCN4A	C	T	0.97	0.17	0.8
NC_010443.5	126938964	intron_variant	SPG11	A	G	0.615385	0
NC_010443.5	128972421	intron_variant	CAPN3	C	T	0.642857	0.0263158	0.616541
NC_010443.5	128972526	intron_variant	CAPN3	A	G	0.653846	0.0263158	0.62753
NC_010443.5	128972674	intron_variant	CAPN3	C	G	0.897727	0.0526316	0.845095
NC_010454.4	51934302	upstream_gene_variant	CAMTA2	A	G	0.97	0.39	0.58
NC_010443.5	128973170	intron_variant	CAPN3	G	A	0.75	0.0789474	0.671053
NC_010443.5	128973241	intron_variant	CAPN3	G	A	0.607143	0.0526316	0.554511
NC_010443.5	128973681	intron_variant	CAPN3	T	C	0.755814	0.210526	0.545288
NC_010443.5	128968065	intron_variant	CAPN3	G	A	0.5375	0
NC_010443.5	128968067	intron_variant	CAPN3	C	T	0.52439	0
NC_010443.5	128972283	intron_variant	CAPN3	A	G	0.642857	0
NC_010443.5	128974268	intron_variant	CAPN3	G	T	0.6625	0
NC_010443.5	128976874	intron_variant	CAPN3	A	T	0.755814	0.236842	0.518972
NC_010443.5	128978522	intron_variant	CAPN3	A	C	0.930233	0.289474	0.640759
NC_010443.5	128979365	intron_variant	CAPN3	A	G	0.920455	0.289474	0.630981
NC_010443.5	128980433	intron_variant	CAPN3	T	G	0.918605	0.315789	0.602816
NC_010443.5	128982300	intron_variant	CAPN3	G	C	0.918605	0.263158	0.655447
NC_010443.5	128982392	intron_variant	CAPN3	A	T	0.918605	0.222222	0.696383
NC_010443.5	128982640	intron_variant	CAPN3	A	G	0.918605	0.210526	0.708079
NC_010443.5	128985090	intron_variant	CAPN3	A	G	0.904762	0.315789	0.588973
NC_010443.5	128987879	intron_variant	CAPN3	G	A	0.790698	0.0789474	0.711751
NC_010443.5	128988322	intron_variant	CAPN3	A	G	0.852273	0.0294118	0.822861
NC_010443.5	128974345	intron_variant	CAPN3	C	T	0.705128	0
NC_010443.5	128974676	intron_variant	CAPN3	A	C	0.692308	0
NC_010443.5	128989232	intron_variant	CAPN3	A	C	0.860465	0.0526316	0.807833
NC_010443.5	128989235	intron_variant	CAPN3	C	T	0.860465	0.0526316	0.807833
NC_010443.5	128989272	intron_variant	CAPN3	G	A	0.857143	0.0789474	0.778196
NC_010443.5	128989605	intron_variant	CAPN3	T	G	0.845238	0.0294118	0.815826
NC_010443.5	128989722	intron_variant	CAPN3	T	C	0.8375	0.0526316	0.784868
NC_010443.5	128989985	intron_variant	CAPN3	T	C	0.820513	0.0526316	0.767881
NC_010443.5	128990528	intron_variant	CAPN3	G	A	0.848837	0.0526316	0.796205
NC_010443.5	128990592	intron_variant	CAPN3	C	T	0.848837	0.0526316	0.796205
NC_010443.5	128990942	intron_variant	CAPN3	G	A	0.845238	0.0277778	0.81746
NC_010443.5	128974915	intron_variant	CAPN3	G	T	0.6375	0
NC_010443.5	128991166	intron_variant	CAPN3	A	C	0.825581	0.0263158	0.799265
NC_010443.5	128988974	intron_variant	CAPN3	T	C	0.865854	0
NC_010443.5	128991390	intron_variant	CAPN3	T	C	0.833333	0.0555556	0.777777
NC_010443.5	128991427	intron_variant	CAPN3	A	G	0.848837	0.0526316	0.796205
NC_010443.5	128991440	intron_variant	CAPN3	G	A	0.848837	0.0526316	0.796205
NC_010443.5	128991657	intron_variant	CAPN3	G	A	0.845238	0.0263158	0.818922
NC_010443.5	128991955	intron_variant	CAPN3	T	C	0.845238	0.0277778	0.81746
NC_010443.5	128992333	intron_variant	CAPN3	T	C	0.821429	0.0526316	0.768797
NC_010443.5	128992431	intron_variant	CAPN3	A	G	0.863636	0.0526316	0.811004
NC_010443.5	128992535	intron_variant	CAPN3	G	A	0.829545	0.0526316	0.776913
NC_010443.5	128992549	intron_variant	CAPN3	C	T	0.886364	0.0526316	0.833732
NC_010443.5	128992676	intron_variant	CAPN3	T	C	0.920455	0.368421	0.552034
NC_010443.5	128992743	intron_variant	CAPN3	T	C	0.848837	0.0526316	0.796205
NC_010443.5	128992869	intron_variant	CAPN3	A	G	0.860465	0.0526316	0.807833
NC_010443.5	128994207	intron_variant	CAPN3	G	A	0.869048	0.0526316	0.816416
NC_010443.5	128995306	intron_variant	CAPN3	T	A	0.863636	0.0526316	0.811004
NC_010443.5	128995509	intron_variant	CAPN3	A	G	0.848837	0.0526316	0.796205
NC_010443.5	128995715	intron_variant	CAPN3	T	C	0.825	0.0526316	0.772368
NC_010443.5	128995997	intron_variant	CAPN3	C	T	0.857143	0.0526316	0.804511
NC_010443.5	128996211	intron_variant	CAPN3	C	T	0.857143	0.0526316	0.804511
NC_010443.5	128996338	intron_variant	CAPN3	T	C	0.845238	0.0526316	0.792606
NC_010443.5	128997044	intron_variant	CAPN3	A	G	0.855263	0.0526316	0.802631
NC_010443.5	128997123	intron_variant	CAPN3	A	G	0.77381	0.0526316	0.721178
NC_010443.5	128997891	intron_variant	CAPN3	T	C	0.875	0.0526316	0.822368
NC_010443.5	128998460	intron_variant	CAPN3	G	C	0.869048	0.0526316	0.816416
NC_010443.5	128989147	intron_variant	CAPN3	T	C	0.848837	0
NC_010443.5	128999109	intron_variant	CAPN3	C	T	0.846154	0.0263158	0.819838
NC_010443.5	128999172	intron_variant	CAPN3	G	C	0.782051	0.0263158	0.755735
NC_010443.5	128999337	intron_variant	CAPN3	G	A	0.872093	0.0526316	0.819461
NC_010443.5	128999394	intron_variant	CAPN3	A	G	0.857143	0.0263158	0.830827
NC_010443.5	128999672	intron_variant	CAPN3	A	G	0.872093	0.0263158	0.845777
NC_010443.5	129000592	intron_variant	CAPN3	C	T	0.534884	0.0263158	0.508568
NC_010443.5	128991001	intron_variant	CAPN3	A	G	0.85	0
NC_010443.5	128991363	intron_variant	CAPN3	T	C	0.833333	0
NC_010443.5	129001530	intron_variant	CAPN3	A	G	0.878378	0.0277778	0.8506
NC_010443.5	129001898	intron_variant	CAPN3	T	G	0.897727	0.0526316	0.845095
NC_010443.5	129002283	intron_variant	CAPN3	A	G	0.556818	0.0277778	0.52904
NC_010443.5	129002336	intron_variant	CAPN3	A	C	0.875	0.0555556	0.819444
NC_010443.5	129002518	intron_variant	CAPN3	A	G	0.895349	0.25	0.645349
NC_010443.5	129002771	intron_variant	CAPN3	T	C	0.880952	0.0526316	0.82832
NC_010443.5	129002820	intron_variant	CAPN3	A	G	0.802326	0.0526316	0.749694
NC_010443.5	129003561	intron_variant	CAPN3	T	C	0.886364	0.0526316	0.833732
NC_010443.5	129003626	intron_variant	CAPN3	T	C	0.818182	0.0526316	0.76555
NC_010443.5	129003660	intron_variant	CAPN3	T	C	0.813953	0.0526316	0.761321
NC_010443.5	129003938	intron_variant	CAPN3	T	A	0.825581	0.0526316	0.772949
NC_010443.5	129003943	intron_variant	CAPN3	C	T	0.825581	0.0526316	0.772949
NC_010443.5	129004234	intron_variant	CAPN3	T	A	0.829545	0.0526316	0.776913
NC_010443.5	129004339	intron_variant	CAPN3	C	T	0.813953	0.0263158	0.787637
NC_010443.5	129004416	intron_variant	CAPN3	G	C	0.833333	0.0263158	0.807017
NC_010443.5	128998502	intron_variant	CAPN3	G	T	0.819444	0
NC_010443.5	129000630	intron_variant	CAPN3	T	G	0.545455	0
NC_010443.5	129004615	intron_variant	CAPN3	G	A	0.797619	0.0588235	0.738796
NC_010443.5	129001124	intron_variant	CAPN3	T	C	0.8375	0
NC_010443.5	129004496	intron_variant	CAPN3	T	A	0.858974	0
NC_010443.5	129004508	intron_variant	CAPN3	G	T	0.825	0
NC_010443.5	129005275	intron_variant	CAPN3	T	C	0.813953	0.0263158	0.787637
NC_010443.5	129005291	intron_variant	CAPN3	T	C	0.886364	0.0277778	0.858586
NC_010443.5	129005299	intron_variant	CAPN3	G	T	0.829545	0.0277778	0.801767
NC_010443.5	129005301	intron_variant	CAPN3	G	A	0.829545	0.0277778	0.801767
NC_010443.5	129004663	intron_variant	CAPN3	C	T	0.813953	0
NC_010443.5	129005381	intron_variant	CAPN3	T	A	0.825581	0.0277778	0.797803
NC_010443.5	129005399	intron_variant	CAPN3	C	T	0.790698	0.0263158	0.764382
NC_010443.5	129005474	intron_variant	CAPN3	C	T	0.818182	0.0263158	0.791866
NC_010443.5	129005531	intron_variant	CAPN3	T	G	0.818182	0.0526316	0.76555
NC_010443.5	129005543	intron_variant	CAPN3	T	C	0.818182	0.0526316	0.76555
NC_010443.5	129005578	intron_variant	CAPN3	G	A	0.837209	0.0526316	0.784577
NC_010443.5	129005635	intron_variant	CAPN3	C	G	0.833333	0.0263158	0.807017
NC_010443.5	129005786	intron_variant	CAPN3	A	G	0.818182	0.0526316	0.76555
NC_010443.5	129005801	intron_variant	CAPN3	A	C	0.818182	0.0526316	0.76555
NC_010443.5	129005809	intron_variant	CAPN3	A	G	0.818182	0.0526316	0.76555
NC_010443.5	129005897	intron_variant	CAPN3	T	G	0.833333	0.0555556	0.777777
NC_010443.5	129005915	intron_variant	CAPN3	G	A	0.829545	0.0526316	0.776913
NC_010443.5	129005948	intron_variant	CAPN3	C	T	0.833333	0.0526316	0.780701
NC_010443.5	129006070	intron_variant	CAPN3	G	C	0.806818	0.0263158	0.780502
NC_010443.5	129006125	intron_variant	CAPN3	G	A	0.848837	0.0526316	0.796205
NC_010443.5	129006252	intron_variant	CAPN3	C	T	0.825581	0.0526316	0.772949
NC_010443.5	129006294	intron_variant	CAPN3	T	C	0.845238	0.0263158	0.818922
NC_010443.5	129006305	intron_variant	CAPN3	C	T	0.833333	0.0263158	0.807017
NC_010443.5	129006401	intron_variant	CAPN3	G	T	0.743243	0.0263158	0.716927
NC_010443.5	129006433	intron_variant	CAPN3	C	T	0.8	0.0526316	0.747368
NC_010443.5	129006558	intron_variant	CAPN3	G	A	0.809524	0.0526316	0.756892
NC_010443.5	129006578	intron_variant	CAPN3	C	T	0.797619	0.0526316	0.744987
NC_010443.5	129006612	intron_variant	CAPN3	A	C	0.772727	0.0526316	0.720095
NC_010443.5	129006780	intron_variant	CAPN3	C	T	0.807692	0.0526316	0.75506
NC_010443.5	129006850	intron_variant	CAPN3	A	G	0.821429	0.0526316	0.768797
NC_010443.5	129006883	intron_variant	CAPN3	G	A	0.809524	0.0526316	0.756892
NC_010443.5	129006989	intron_variant	CAPN3	C	T	0.802326	0.0263158	0.77601
NC_010443.5	129007037	intron_variant	CAPN3	T	C	0.817073	0.0526316	0.764441
NC_010443.5	129007087	intron_variant	CAPN3	C	A	0.878049	0.0526316	0.825417
NC_010443.5	129007209	intron_variant	CAPN3	C	T	0.818182	0.0526316	0.76555
NC_010443.5	129007257	intron_variant	CAPN3	A	C	0.785714	0.0526316	0.733082
NC_010443.5	129007295	intron_variant	CAPN3	T	C	0.813953	0.0526316	0.761321
NC_010443.5	129007491	intron_variant	CAPN3	C	T	0.895349	0.0526316	0.842717
NC_010443.5	129007502	intron_variant	CAPN3	G	A	0.704545	0.0263158	0.678229
NC_010443.5	129007555	intron_variant	CAPN3	A	G	0.744186	0.0263158	0.71787
NC_010443.5	129004786	intron_variant	CAPN3	T	A	0.809524	0
NC_010443.5	129007872	intron_variant	CAPN3	A	G	0.719512	0.0263158	0.693196
NC_010443.5	129007879	intron_variant	CAPN3	C	T	0.719512	0.0263158	0.693196
NC_010443.5	129008948	intron_variant	CAPN3	C	T	0.761905	0.0263158	0.735589
NC_010443.5	129009360	intron_variant	CAPN3	T	G	0.863636	0.0263158	0.83732
NC_010443.5	129009361	intron_variant	CAPN3	T	A	0.863636	0.0263158	0.83732
NC_010443.5	129009390	intron_variant	CAPN3	C	T	0.897727	0.0263158	0.871411
NC_010443.5	129009642	intron_variant	CAPN3	C	T	0.74359	0.0263158	0.717274
NC_010443.5	129009661	intron_variant	CAPN3	C	T	0.730769	0.0263158	0.704453
NC_010443.5	129009996	intron_variant	CAPN3	T	C	0.842105	0.0263158	0.815789
NC_010443.5	129010050	intron_variant	CAPN3	T	C	0.833333	0.0526316	0.780701
NC_010443.5	129010072	intron_variant	CAPN3	C	T	0.833333	0.0526316	0.780701
NC_010443.5	129010442	intron_variant	CAPN3	T	C	0.833333	0.0526316	0.780701
NC_010443.5	129010447	intron_variant	CAPN3	C	G	0.892857	0.0526316	0.840225
NC_010443.5	129010620	intron_variant	CAPN3	G	T	0.897727	0.0526316	0.845095
NC_010443.5	129010782	intron_variant	CAPN3	C	T	0.837209	0.157895	0.679314
NC_010443.5	129010849	intron_variant	CAPN3	A	T	0.895349	0.0526316	0.842717
NC_010443.5	129011836	intron_variant	CAPN3	G	A	0.7375	0.0263158	0.711184
NC_010443.5	129011844	intron_variant	CAPN3	C	T	0.775	0.0263158	0.748684
NC_010443.5	129005242	intron_variant	CAPN3	T	A	0.818182	0
NC_010443.5	129005307	intron_variant	CAPN3	C	T	0.77907	0
NC_010443.5	129007717	intron_variant	CAPN3	A	G	0.743902	0
NC_010443.5	129012282	intron_variant	CAPN3	C	A	0.8875	0.0263158	0.861184
NC_010443.5	129012529	intron_variant	CAPN3	T	C	0.880952	0.0277778	0.853174
NC_010443.5	129012641	intron_variant	CAPN3	G	A	0.904762	0.0263158	0.878446
NC_010443.5	129012782	intron_variant	CAPN3	A	G	0.828947	0.0277778	0.801169
NC_010455.5	140600943	upstream_gene_variant	POPDC2	T	G	0.97	0.03	0.94
NC_010455.5	206001035	5_prime_UTR_variant	PDE9A	A	G	0.97	0.28	0.69
NC_010457.5	73694267	upstream_gene_variant	XIRP2	T	C	0.97	0.06	0.91
NC_010458.4	39369600	upstream_gene_variant	PDE4D	C	T	0.97	0.11	0.86
NC_010458.4	67115108	5_prime_UTR_variant	SGCD	A	G	0.97	0.45	0.52
NC_010458.4	67115249	upstream_gene_variant	SGCD	G	A	0.97	0.42	0.55
NC_010459.5	57641952	synonymous_variant	BMP7	A	G	0.97	0.26	0.71
NC_010443.5	129012174	intron_variant	CAPN3	G	A	0.818182	0
NC_010447.5	74870259	3_prime_UTR_variant	TWF1	G	A	0.964286	0.444444	0.519842
NC_010449.5	19699775	5_prime_UTR_variant	RIPOR2	C	T	0.9625	0.205882	0.756618
NC_010443.5	129014676	intergenic_region	CAPN3-LOC110261287	C	T	0.705128	0.0263158	0.678812
NC_010443.5	129014703	intergenic_region	CAPN3-LOC110261287	T	C	0.697368	0.0263158	0.671052
NC_010443.5	129014907	intergenic_region	CAPN3-LOC110261287	C	T	0.625	0.0263158	0.598684
NC_010443.5	129014908	intergenic_region	CAPN3-LOC110261287	A	G	0.757576	0.0263158	0.73126
NC_010443.5	129015145	intergenic_region	CAPN3-LOC110261287	G	T	0.863636	0.0263158	0.83732
NC_010443.5	129015149	intergenic_region	CAPN3-LOC110261287	G	A	0.75	0.0263158	0.723684
NC_010443.5	129015155	intergenic_region	CAPN3-LOC110261287	G	T	0.75	0.0263158	0.723684
NC_010443.5	129015332	intergenic_region	CAPN3-LOC110261287	C	T	0.772727	0.0263158	0.746411
NC_010443.5	129015485	intergenic_region	CAPN3-LOC110261287	C	T	0.738095	0.0263158	0.711779
NC_010443.5	129015684	intergenic_region	CAPN3-LOC110261287	G	T	0.761905	0.0277778	0.734127
NC_010443.5	129012190	intron_variant	CAPN3	A	T	0.833333	0
NC_010443.5	129012248	intron_variant	CAPN3	A	G	0.7	0
NC_010443.5	129013750	upstream_gene_variant	CAPN3	A	T	0.653846	0
NC_010443.5	129017077	intergenic_region	CAPN3-LOC110261287	C	G	0.845238	0.0277778	0.81746
NC_010443.5	129016086	intergenic_region	CAPN3-LOC110261287	A	G	0.702381	0
NC_010443.5	129016287	intergenic_region	CAPN3-LOC110261287	T	C	0.666667	0
NC_010443.5	129017075	intergenic_region	CAPN3-LOC110261287	G	A	0.666667	0
NC_010443.5	129017164	intergenic_region	CAPN3-LOC110261287	C	A	0.675	0
NC_010443.5	136287655	intergenic_region	ACTC1-GJD2	T	G	0.802326	0
NC_010443.5	136295841	intergenic_region	ACTC1-GJD2	T	C	0.857143	0
NC_010443.5	136296721	intergenic_region	ACTC1-GJD2	A	G	0.8625	0
NC_010443.5	136299913	intergenic_region	ACTC1-GJD2	C	G	0.837209	0
NC_010443.5	136300215	intergenic_region	ACTC1-GJD2	C	T	0.670455	0
NC_010443.5	136300687	intergenic_region	ACTC1-GJD2	T	C	0.697674	0
NC_010443.5	136301396	intergenic_region	ACTC1-GJD2	T	C	0.738095	0
NC_010443.5	136301463	intergenic_region	ACTC1-GJD2	T	G	0.72619	0
NC_010443.5	136301560	intergenic_region	ACTC1-GJD2	C	T	0.72619	0
NC_010443.5	136301595	intergenic_region	ACTC1-GJD2	G	A	0.883721	0
NC_010443.5	136301782	intergenic_region	ACTC1-GJD2	A	G	0.690476	0
NC_010443.5	136301930	intergenic_region	ACTC1-GJD2	C	G	0.738095	0
NC_010443.5	136302513	intergenic_region	ACTC1-GJD2	C	T	0.719512	0
NC_010443.5	136305334	intergenic_region	ACTC1-GJD2	T	C	0.709302	0
NC_010443.5	136306574	intergenic_region	ACTC1-GJD2	A	G	0.909091	0.184211	0.72488
NC_010443.5	136305634	intergenic_region	ACTC1-GJD2	T	A	0.727273	0
NC_010443.5	136305911	intergenic_region	ACTC1-GJD2	G	A	0.697674	0
NC_010443.5	136306027	intergenic_region	ACTC1-GJD2	C	G	0.840909	0
NC_010443.5	136306586	intergenic_region	ACTC1-GJD2	C	T	0.704545	0
NC_010443.5	136307603	intergenic_region	ACTC1-GJD2	A	G	0.837209	0
NC_010443.5	136308144	intergenic_region	ACTC1-GJD2	G	A	0.619048	0
NC_010443.5	136308464	intergenic_region	ACTC1-GJD2	G	A	0.686047	0
NC_010443.5	136308552	intergenic_region	ACTC1-GJD2	G	A	0.662791	0
NC_010443.5	136308605	intergenic_region	ACTC1-GJD2	C	A	0.681818	0
NC_010443.5	136308630	intergenic_region	ACTC1-GJD2	T	C	0.840909	0
NC_010443.5	136309163	intergenic_region	ACTC1-GJD2	G	A	0.709302	0
NC_010443.5	136309304	intergenic_region	ACTC1-GJD2	G	C	0.693182	0
NC_010443.5	136309306	intergenic_region	ACTC1-GJD2	T	C	0.761364	0
NC_010443.5	136309429	intergenic_region	ACTC1-GJD2	C	A	0.702381	0
NC_010443.5	136309430	intergenic_region	ACTC1-GJD2	T	C	0.702381	0
NC_010443.5	136309467	intergenic_region	ACTC1-GJD2	C	T	0.7375	0
NC_010443.5	138404710	intron_variant	MEF2A	C	G	0.926829	0.0769231	0.849906
NC_010443.5	138405572	intron_variant	MEF2A	C	A	0.906977	0.0263158	0.880661
NC_010443.5	138418752	intron_variant	MEF2A	G	C	0.897727	0.0833333	0.814394
NC_010443.5	138423287	intron_variant	MEF2A	C	G	0.9125	0.0555556	0.856944
NC_010443.5	138430602	intron_variant	MEF2A	T	A	0.902439	0.0263158	0.876123
NC_010443.5	138434082	intron_variant	MEF2A	A	G	0.95122	0.0263158	0.924904
NC_010443.5	138434445	intron_variant	MEF2A	T	C	0.895349	0.0277778	0.867571
NC_010443.5	138434998	intron_variant	MEF2A	A	G	0.930233	0.105263	0.82497
NC_010443.5	138435175	intron_variant	MEF2A	G	T	0.914634	0.105263	0.809371
NC_010443.5	138455198	intron_variant	MEF2A	G	A	0.895349	0.0277778	0.867571
NC_010443.5	136309595	intergenic_region	ACTC1-GJD2	C	T	0.694444	0
NC_010443.5	136309644	intergenic_region	ACTC1-GJD2	C	G	0.719512	0
NC_010443.5	138461033	intron_variant	MEF2A	A	G	0.890244	0.138889	0.751355
NC_010443.5	136309723	intergenic_region	ACTC1-GJD2	C	A	0.727273	0
NC_010443.5	138462377	intron_variant	MEF2A	A	G	0.928571	0.105263	0.823308
NC_010443.5	138462389	intron_variant	MEF2A	A	G	0.906977	0.111111	0.795866
NC_010443.5	138458810	intron_variant	MEF2A	G	A	0.545455	0
NC_010443.5	138460940	intron_variant	MEF2A	C	A	0.569767	0
NC_010443.5	138461895	intron_variant	MEF2A	G	A	0.546512	0
NC_010443.5	138464242	intron_variant	MEF2A	T	C	0.546512	0
NC_010443.5	138464288	intron_variant	MEF2A	G	T	0.547619	0
NC_010443.5	138466453	intron_variant	MEF2A	C	A	0.568182	0
NC_010443.5	138475505	intron_variant	MEF2A	T	C	0.880952	0.0526316	0.82832
NC_010443.5	138476832	intron_variant	MEF2A	G	A	0.909091	0.0588235	0.850267
NC_010443.5	138482920	intron_variant	MEF2A	C	A	0.909091	0.0555556	0.853535
NC_010443.5	138469778	intron_variant	MEF2A	A	G	0.546512	0
NC_010443.5	138471377	intron_variant	MEF2A	A	G	0.545455	0
NC_010443.5	138473259	intron_variant	MEF2A	T	C	0.585366	0
NC_010443.5	138500023	intron_variant	MEF2A	G	A	0.904762	0.0789474	0.825815
NC_010443.5	138492821	intron_variant	MEF2A	A	G	0.583333	0
NC_010443.5	138496639	intron_variant	MEF2A	G	A	0.545455	0
NC_010443.5	138513695	intergenic_region	MEF2A-LYSMD4	C	T	0.895349	0.0526316	0.842717
NC_010443.5	138514871	intergenic_region	MEF2A-LYSMD4	A	G	0.906977	0.0555556	0.851421
NC_010443.5	138498696	intron_variant	MEF2A	T	C	0.546512	0
NC_010443.5	138503987	intron_variant	MEF2A	T	C	0.569767	0
NC_010443.5	138520084	intergenic_region	MEF2A-LYSMD4	T	C	0.918605	0.0789474	0.839658
NC_010443.5	138513330	intergenic_region	MEF2A-LYSMD4	A	G	0.569767	0
NC_010443.5	138515223	intergenic_region	MEF2A-LYSMD4	C	G	0.5375	0
NC_010443.5	138518226	intergenic_region	MEF2A-LYSMD4	A	T	0.535714	0
NC_010443.5	138520492	intergenic_region	MEF2A-LYSMD4	G	A	0.52381	0
NC_010443.5	138534463	intergenic_region	MEF2A-LYSMD4	A	C	0.925	0.03125	0.89375
NC_010443.5	138532150	intergenic_region	MEF2A-LYSMD4	C	T	0.522727	0
NC_010443.5	138532986	intergenic_region	MEF2A-LYSMD4	A	C	0.55814	0
NC_010443.5	138537400	intergenic_region	MEF2A-LYSMD4	C	T	0.613636	0.0789474	0.534689
NC_010443.5	138539099	intergenic_region	MEF2A-LYSMD4	C	T	0.890244	0.0526316	0.837612
NC_010443.5	138539989	intergenic_region	MEF2A-LYSMD4	A	T	0.897727	0.0789474	0.81878
NC_010443.5	138533336	intergenic_region	MEF2A-LYSMD4	T	A	0.581395	0
NC_010443.5	138550011	intergenic_region	MEF2A-LYSMD4	G	A	0.6125	0.0333333	0.579167
NC_010443.5	138558211	intergenic_region	MEF2A-LYSMD4	A	G	0.581395	0.0526316	0.528763
NC_010443.5	138558717	intergenic_region	MEF2A-LYSMD4	G	A	0.613636	0.0789474	0.534689
NC_010446.5	83325019	3_prime_UTR_variant	RCSD1	G	A	0.961538	0.157895	0.803643
NC_010451.4	57150440	3_prime_UTR_variant	ADAMTS15	G	A	0.96	0.19	0.77
NC_010454.4	51934336	upstream_gene_variant	CAMTA2	T	C	0.96	0.38	0.58
NC_010455.5	23376016	synonymous_variant	SCN5A	A	G	0.96	0.29	0.67
NC_010443.5	268309962	3_prime_UTR_variant	ENG	T	C	0.959459	0.117647	0.841812
NC_010443.5	162176291	intron_variant	ALPK2	G	A	0.569767	0.0526316	0.517135
NC_010443.5	162176327	intron_variant	ALPK2	C	T	0.590909	0.0526316	0.538277
NC_010443.5	162177102	intron_variant	ALPK2	G	T	0.848837	0.315789	0.533048
NC_010443.5	162177383	intron_variant	ALPK2	A	G	0.573171	0.0277778	0.545393
NC_010443.5	162177397	intron_variant	ALPK2	T	C	0.841463	0.184211	0.657252
NC_010443.5	162177697	intron_variant	ALPK2	G	A	0.860465	0.315789	0.544676
NC_010443.5	271268126	upstream_gene_variant	PLPP7	T	C	0.957143	0.222222	0.734921
NC_010446.5	31607908	upstream_gene_variant	ZFPM2	G	A	0.954545	0.0789474	0.875598
NC_010443.5	138535257	intergenic_region	MEF2A-LYSMD4	C	A	0.581395	0
NC_010443.5	271268716	upstream_gene_variant	PLPP7	G	A	0.953488	0.166667	0.786821
NC_010449.5	19608741	upstream_gene_variant	RIPOR2	T	C	0.952381	0.289474	0.662907
NC_010449.5	19639481	3_prime_UTR_variant	RIPOR2	A	G	0.952381	0.263158	0.689223
NC_010443.5	162179289	intron_variant	ALPK2	T	A	0.892857	0.263158	0.629699
NC_010443.5	162179662	intron_variant	ALPK2	A	T	0.890244	0.263158	0.627086
NC_010443.5	162180321	intron_variant	ALPK2	A	C	0.848837	0.305556	0.543281
NC_010443.5	162180987	intron_variant	ALPK2	T	C	0.848837	0.342105	0.506732
NC_010443.5	162180992	intron_variant	ALPK2	A	G	0.848837	0.342105	0.506732
NC_010443.5	162181136	intron_variant	ALPK2	A	G	0.852273	0.166667	0.685606
NC_010443.5	162181146	intron_variant	ALPK2	G	A	0.852273	0.111111	0.741162
NC_010443.5	162181252	intron_variant	ALPK2	G	A	0.8625	0.25	0.6125
NC_010443.5	162181339	intron_variant	ALPK2	A	G	0.6375	0.0588235	0.578677
NC_010443.5	162181343	intron_variant	ALPK2	G	A	0.65	0.0555556	0.594444
NC_010443.5	162181344	intron_variant	ALPK2	C	A	0.65	0.0555556	0.594444
NC_010443.5	162181349	intron_variant	ALPK2	T	C	0.65	0.0588235	0.591176
NC_010443.5	162181369	intron_variant	ALPK2	A	G	0.654762	0.0588235	0.595939
NC_010443.5	162181542	intron_variant	ALPK2	A	G	0.857143	0.210526	0.646617
NC_010443.5	162181553	intron_variant	ALPK2	T	C	0.85	0.236842	0.613158
NC_010443.5	162181738	intron_variant	ALPK2	A	G	0.837209	0.315789	0.52142
NC_010443.5	162181812	intron_variant	ALPK2	T	C	0.853659	0.289474	0.564185
NC_010443.5	162182215	intron_variant	ALPK2	T	C	0.857143	0.315789	0.541354
NC_010443.5	162182258	intron_variant	ALPK2	C	T	0.845238	0.289474	0.555764
NC_010443.5	162182593	intron_variant	ALPK2	T	C	0.848837	0.205882	0.642955
NC_010443.5	162182905	intron_variant	ALPK2	G	A	0.817073	0.277778	0.539295
NC_010443.5	162184781	intron_variant	ALPK2	A	G	0.852273	0.315789	0.536484
NC_010443.5	162184980	intron_variant	ALPK2	G	A	0.797619	0.236842	0.560777
NC_010443.5	162184997	intron_variant	ALPK2	A	G	0.813953	0.25	0.563953
NC_010443.5	162185327	intron_variant	ALPK2	C	G	0.820513	0.289474	0.531039
NC_010443.5	162186145	intron_variant	ALPK2	G	T	0.848837	0.315789	0.533048
NC_010443.5	162188424	intron_variant	ALPK2	T	C	0.858974	0.138889	0.720085
NC_010443.5	162190518	intron_variant	ALPK2	A	G	0.875	0.166667	0.708333
NC_010443.5	162192878	intron_variant	ALPK2	G	A	0.863636	0.342105	0.521531
NC_010443.5	162193126	intron_variant	ALPK2	A	G	0.65	0.0263158	0.623684
NC_010443.5	162193338	intron_variant	ALPK2	A	G	0.863636	0.315789	0.547847
NC_010443.5	162193441	intron_variant	ALPK2	C	T	0.670732	0.0263158	0.644416
NC_010443.5	138536266	intergenic_region	MEF2A-LYSMD4	G	C	0.511628	0
NC_010443.5	138545196	intergenic_region	MEF2A-LYSMD4	T	C	0.579545	0
NC_010443.5	162194168	intron_variant	ALPK2	G	A	0.639535	0.0263158	0.613219
NC_010443.5	162194278	intron_variant	ALPK2	A	G	0.690476	0.03125	0.659226
NC_010443.5	162194503	intron_variant	ALPK2	G	A	0.595238	0.0277778	0.56746
NC_010443.5	162194514	intron_variant	ALPK2	C	G	0.583333	0.0277778	0.555555
NC_010443.5	162194524	intron_variant	ALPK2	G	T	0.571429	0.0263158	0.545113
NC_010443.5	162194542	intron_variant	ALPK2	C	T	0.618421	0.0263158	0.592105
NC_010443.5	162193775	intron_variant	ALPK2	C	T	0.65	0
NC_010443.5	162195263	intron_variant	ALPK2	G	A	0.647727	0.0263158	0.621411
NC_010443.5	162193829	intron_variant	ALPK2	T	A	0.6625	0
NC_010443.5	162195020	intron_variant	ALPK2	T	G	0.604651	0
NC_010443.5	162195422	intron_variant	ALPK2	T	A	0.639535	0.0263158	0.613219
NC_010443.5	162195485	intron_variant	ALPK2	G	A	0.659091	0.0263158	0.632775
NC_010443.5	162195587	intron_variant	ALPK2	T	C	0.662791	0.0263158	0.636475
NC_010443.5	162195588	intron_variant	ALPK2	G	A	0.662791	0.0263158	0.636475
NC_010443.5	162195326	intron_variant	ALPK2	A	C	0.647727	0
NC_010443.5	162195355	intron_variant	ALPK2	G	A	0.670455	0
NC_010443.5	162195876	intron_variant	ALPK2	A	G	0.590909	0
NC_010443.5	162195971	intron_variant	ALPK2	A	G	0.559524	0
NC_010443.5	162196029	intron_variant	ALPK2	C	T	0.647727	0
NC_010443.5	162196042	intron_variant	ALPK2	A	C	0.616279	0
NC_010443.5	162196167	intron_variant	ALPK2	G	A	0.662791	0
NC_010443.5	162196178	intron_variant	ALPK2	G	A	0.654762	0
NC_010443.5	162196339	intron_variant	ALPK2	T	G	0.635135	0.0263158	0.608819
NC_010443.5	162196427	intron_variant	ALPK2	C	A	0.627907	0.0263158	0.601591
NC_010443.5	162196438	intron_variant	ALPK2	C	T	0.675	0.0263158	0.648684
NC_010443.5	162196472	intron_variant	ALPK2	A	G	0.659091	0.0263158	0.632775
NC_010443.5	162196489	intron_variant	ALPK2	G	A	0.674419	0.0263158	0.648103
NC_010443.5	162196660	intron_variant	ALPK2	A	T	0.853659	0.305556	0.548103
NC_010443.5	162196679	intron_variant	ALPK2	C	T	0.833333	0.305556	0.527777
NC_010443.5	162196711	intron_variant	ALPK2	A	G	0.878049	0.333333	0.544716
NC_010443.5	162196847	intron_variant	ALPK2	C	T	0.869048	0.315789	0.553259
NC_010443.5	162196875	intron_variant	ALPK2	G	A	0.872093	0.315789	0.556304
NC_010443.5	162197060	intron_variant	ALPK2	A	T	0.813953	0.131579	0.682374
NC_010443.5	162197091	intron_variant	ALPK2	A	G	0.841463	0.263158	0.578305
NC_010443.5	162197249	intron_variant	ALPK2	T	C	0.809524	0.184211	0.625313
NC_010443.5	162197270	intron_variant	ALPK2	G	A	0.802326	0.184211	0.618115
NC_010443.5	162197298	intron_variant	ALPK2	T	C	0.809524	0.263158	0.546366
NC_010443.5	162197300	intron_variant	ALPK2	A	G	0.821429	0.263158	0.558271
NC_010443.5	162197394	intron_variant	ALPK2	T	C	0.853659	0.289474	0.564185
NC_010443.5	162197463	intron_variant	ALPK2	T	C	0.833333	0.184211	0.649122
NC_010443.5	162197471	intron_variant	ALPK2	G	A	0.72619	0.105263	0.620927
NC_010443.5	162197485	intron_variant	ALPK2	C	T	0.833333	0.210526	0.622807
NC_010443.5	162197576	intron_variant	ALPK2	T	C	0.875	0.222222	0.652778
NC_010443.5	162197614	intron_variant	ALPK2	G	A	0.863636	0.236842	0.626794
NC_010443.5	162197640	intron_variant	ALPK2	T	C	0.880952	0.289474	0.591478
NC_010443.5	162197652	intron_variant	ALPK2	G	A	0.869048	0.289474	0.579574
NC_010443.5	162197705	intron_variant	ALPK2	G	A	0.8	0.184211	0.615789
NC_010443.5	162197732	intron_variant	ALPK2	T	C	0.825	0.289474	0.535526
NC_010443.5	162197741	intron_variant	ALPK2	A	G	0.825	0.289474	0.535526
NC_010443.5	162197840	intron_variant	ALPK2	G	C	0.858974	0.277778	0.581196
NC_010443.5	162197850	intron_variant	ALPK2	T	C	0.817073	0.277778	0.539295
NC_010443.5	162198093	intron_variant	ALPK2	A	G	0.890244	0.315789	0.574455
NC_010443.5	162198213	intron_variant	ALPK2	A	G	0.8625	0.305556	0.556944
NC_010443.5	162198361	intron_variant	ALPK2	A	G	0.894737	0.236842	0.657895
NC_010443.5	162196288	intron_variant	ALPK2	G	T	0.614286	0
NC_010443.5	162199599	intron_variant	ALPK2	A	G	0.852273	0.315789	0.536484
NC_010443.5	162200051	intron_variant	ALPK2	C	G	0.872093	0.315789	0.556304
NC_010443.5	162200126	intron_variant	ALPK2	C	T	0.875	0.236842	0.638158
NC_010443.5	162200163	intron_variant	ALPK2	A	G	0.863636	0.25	0.613636
NC_010443.5	162200355	intron_variant	ALPK2	A	G	0.869048	0.184211	0.684837
NC_010443.5	162200459	intron_variant	ALPK2	T	C	0.860465	0.157895	0.70257
NC_010443.5	162200592	intron_variant	ALPK2	G	A	0.682927	0.0789474	0.60398
NC_010443.5	162200881	intron_variant	ALPK2	A	C	0.829268	0.138889	0.690379
NC_010443.5	162200895	intron_variant	ALPK2	G	A	0.804878	0.138889	0.665989
NC_010443.5	162201388	intron_variant	ALPK2	G	A	0.857143	0.277778	0.579365
NC_010443.5	162201579	intron_variant	ALPK2	T	C	0.872093	0.263158	0.608935
NC_010443.5	162201638	intron_variant	ALPK2	T	C	0.833333	0.264706	0.568627
NC_010443.5	162201925	intron_variant	ALPK2	G	A	0.825581	0.263158	0.562423
NC_010443.5	162202812	intron_variant	ALPK2	T	C	0.761364	0.184211	0.577153
NC_010443.5	162202978	intron_variant	ALPK2	T	C	0.869048	0.25	0.619048
NC_010443.5	162203027	intron_variant	ALPK2	G	C	0.863636	0.1875	0.676136
NC_010443.5	162203109	intron_variant	ALPK2	A	G	0.848837	0.342105	0.506732
NC_010443.5	162203505	intron_variant	ALPK2	C	T	0.855263	0.294118	0.561145
NC_010443.5	162203936	intron_variant	ALPK2	T	C	0.869048	0.105263	0.763785
NC_010443.5	162204460	intron_variant	ALPK2	C	T	0.818182	0.131579	0.686603
NC_010443.5	162205094	intron_variant	ALPK2	G	A	0.690476	0.0789474	0.611529
NC_010443.5	162205303	intron_variant	ALPK2	C	T	0.840909	0.184211	0.656698
NC_010443.5	162208068	intron_variant	ALPK2	T	C	0.848837	0.210526	0.638311
NC_010443.5	162209103	intron_variant	ALPK2	A	G	0.776316	0.166667	0.609649
NC_010443.5	162209142	intron_variant	ALPK2	A	T	0.575	0.0263158	0.548684
NC_010443.5	162209429	intron_variant	ALPK2	G	A	0.875	0.184211	0.690789
NC_010443.5	162209447	intron_variant	ALPK2	T	G	0.84375	0.184211	0.659539
NC_010443.5	162209719	intron_variant	ALPK2	T	C	0.820513	0.131579	0.688934
NC_010443.5	162210117	intron_variant	ALPK2	T	C	0.857143	0.131579	0.725564
NC_010443.5	162211715	intron_variant	ALPK2	C	A	0.651163	0.0789474	0.572216
NC_010443.5	162211725	intron_variant	ALPK2	A	G	0.662791	0.0833333	0.579458
NC_010443.5	162212140	intron_variant	ALPK2	C	T	0.817073	0.184211	0.632862
NC_010443.5	162212323	intron_variant	ALPK2	T	C	0.704545	0.131579	0.572966
NC_010443.5	162213551	intron_variant	ALPK2	T	G	0.802326	0.131579	0.670747
NC_010443.5	162213788	intron_variant	ALPK2	G	A	0.704545	0.184211	0.520334
NC_010443.5	162213959	intron_variant	ALPK2	A	G	0.813953	0.157895	0.656058
NC_010443.5	162214012	intron_variant	ALPK2	A	G	0.821429	0.157895	0.663534
NC_010443.5	162217106	intron_variant	ALPK2	A	G	0.821429	0.184211	0.637218
NC_010443.5	162196296	intron_variant	ALPK2	C	T	0.628571	0
NC_010443.5	162217943	intron_variant	ALPK2	C	T	0.837209	0.111111	0.726098
NC_010443.5	162217980	intron_variant	ALPK2	A	G	0.804878	0.0789474	0.725931
NC_010443.5	162198437	intron_variant	ALPK2	G	T	0.559524	0
NC_010443.5	162218871	intron_variant	ALPK2	T	C	0.840909	0.131579	0.70933
NC_010443.5	162219858	intron_variant	ALPK2	G	T	0.852273	0.184211	0.668062
NC_010443.5	162220172	intron_variant	ALPK2	T	C	0.860465	0.184211	0.676254
NC_010443.5	162220738	intron_variant	ALPK2	T	C	0.813953	0.184211	0.629742
NC_010443.5	162220899	intron_variant	ALPK2	C	T	0.829268	0.157895	0.671373
NC_010443.5	162221922	intron_variant	ALPK2	A	G	0.880952	0.184211	0.696741
NC_010443.5	162225934	intron_variant	ALPK2	A	T	0.821429	0.138889	0.68254
NC_010443.5	162225998	intron_variant	ALPK2	C	T	0.704545	0.131579	0.572966
NC_010443.5	162226937	intron_variant	ALPK2	T	C	0.797619	0.157895	0.639724
NC_010443.5	162227133	intron_variant	ALPK2	C	T	0.825581	0.147059	0.678522
NC_010443.5	162227339	intron_variant	ALPK2	A	G	0.825	0.157895	0.667105
NC_010443.5	162227429	intron_variant	ALPK2	C	G	0.802326	0.184211	0.618115
NC_010443.5	162227656	intron_variant	ALPK2	G	A	0.829268	0.166667	0.662601
NC_010443.5	162227710	intron_variant	ALPK2	G	A	0.797619	0.222222	0.575397
NC_010443.5	162227715	intron_variant	ALPK2	G	T	0.792683	0.222222	0.570461
NC_010443.5	162227717	intron_variant	ALPK2	G	A	0.780488	0.222222	0.558266
NC_010443.5	162227801	intron_variant	ALPK2	A	C	0.797619	0.210526	0.587093
NC_010443.5	162228140	intron_variant	ALPK2	A	G	0.802326	0.0555556	0.74677
NC_010443.5	162228371	intron_variant	ALPK2	C	T	0.880952	0.263158	0.617794
NC_010443.5	162231029	intron_variant	ALPK2	G	A	0.790698	0.131579	0.659119
NC_010443.5	162233211	intron_variant	ALPK2	T	C	0.775	0.1	0.675
NC_010443.5	162235253	intron_variant	ALPK2	A	G	0.8	0.157895	0.642105
NC_010443.5	162217696	intron_variant	ALPK2	T	C	0.52439	0
NC_010443.5	162218027	intron_variant	ALPK2	G	A	0.842105	0
NC_010443.5	162235276	intron_variant	ALPK2	T	C	0.585366	0
NC_010443.5	162235487	intron_variant	ALPK2	T	C	0.884615	0.1875	0.697115
NC_010443.5	162235287	intron_variant	ALPK2	A	T	0.564103	0
NC_010443.5	162235328	intron_variant	ALPK2	T	G	0.528571	0
NC_010443.5	162235615	intron_variant	ALPK2	T	G	0.829545	0.138889	0.690656
NC_010443.5	162235567	intron_variant	ALPK2	A	C	0.547619	0
NC_010443.5	162235608	intron_variant	ALPK2	G	A	0.604651	0
NC_010443.5	162235733	intron_variant	ALPK2	G	A	0.807692	0.210526	0.597166
NC_010443.5	162235703	intron_variant	ALPK2	A	G	0.55814	0
NC_010443.5	162235795	intron_variant	ALPK2	A	C	0.806818	0.236842	0.569976
NC_010443.5	162235824	intron_variant	ALPK2	T	C	0.785714	0.194444	0.59127
NC_010443.5	162235723	intron_variant	ALPK2	G	T	0.559524	0
NC_010443.5	162235943	intron_variant	ALPK2	T	C	0.818182	0.184211	0.633971
NC_010443.5	162235969	intron_variant	ALPK2	A	G	0.806818	0.184211	0.622607
NC_010443.5	162235737	intron_variant	ALPK2	A	G	0.54878	0
NC_010443.5	162236109	intron_variant	ALPK2	A	G	0.795455	0.184211	0.611244
NC_010443.5	162235825	intron_variant	ALPK2	G	A	0.54878	0
NC_010443.5	162236576	intron_variant	ALPK2	G	A	0.860465	0.166667	0.693798
NC_010443.5	162235984	intron_variant	ALPK2	C	A	0.511628	0
NC_010443.5	162237719	intron_variant	ALPK2	T	A	0.848837	0.184211	0.664626
NC_010443.5	162239380	intron_variant	ALPK2	A	T	0.857143	0.184211	0.672932
NC_010443.5	162240116	intron_variant	ALPK2	G	C	0.833333	0.157895	0.675438
NC_010443.5	162242524	intron_variant	ALPK2	T	C	0.780488	0.157895	0.622593
NC_010443.5	162242559	intron_variant	ALPK2	A	G	0.828947	0.236842	0.592105
NC_010443.5	162243655	intron_variant	ALPK2	G	A	0.842857	0.147059	0.695798
NC_010443.5	162236376	intron_variant	ALPK2	G	A	0.545455	0
NC_010443.5	162243927	intron_variant	ALPK2	T	C	0.863636	0.236842	0.626794
NC_010443.5	162244523	intron_variant	ALPK2	G	A	0.75	0.236842	0.513158
NC_010443.5	162244551	intron_variant	ALPK2	G	C	0.863636	0.210526	0.65311
NC_010443.5	162236979	intron_variant	ALPK2	T	C	0.534091	0
NC_010443.5	162243791	intron_variant	ALPK2	T	C	0.535714	0
NC_010443.5	162244572	intron_variant	ALPK2	A	G	0.590909	0
NC_010443.5	162245434	intron_variant	ALPK2	G	A	0.593023	0
NC_010443.5	162245496	intron_variant	ALPK2	C	A	0.585366	0
NC_010443.5	162245606	intron_variant	ALPK2	A	G	0.55814	0
NC_010443.5	162245794	intron_variant	ALPK2	A	C	0.536585	0
NC_010443.5	162245929	intron_variant	ALPK2	G	A	0.52439	0
NC_010443.5	162245948	intron_variant	ALPK2	C	T	0.525	0
NC_010443.5	162246124	intron_variant	ALPK2	G	A	0.569767	0
NC_010443.5	162246139	intron_variant	ALPK2	G	A	0.547619	0
NC_010443.5	162246178	intron_variant	ALPK2	G	A	0.608108	0
NC_010443.5	162246180	intron_variant	ALPK2	C	T	0.608108	0
NC_010443.5	162246182	intron_variant	ALPK2	A	G	0.608108	0
NC_010443.5	162246367	intron_variant	ALPK2	G	C	0.511905	0
NC_010443.5	162246407	intron_variant	ALPK2	C	T	0.55814	0
NC_010443.5	162246654	intron_variant	ALPK2	G	A	0.5625	0.0526316	0.509868
NC_010443.5	162246414	intron_variant	ALPK2	C	T	0.55814	0
NC_010443.5	162246446	intron_variant	ALPK2	A	G	0.571429	0
NC_010443.5	162247125	intron_variant	ALPK2	C	G	0.5375	0.0263158	0.511184
NC_010443.5	162247126	intron_variant	ALPK2	A	G	0.5375	0.0263158	0.511184
NC_010443.5	162247331	intron_variant	ALPK2	T	G	0.631579	0.0526316	0.578947
NC_010443.5	162247741	intron_variant	ALPK2	A	G	0.833333	0.09375	0.739583
NC_010443.5	162248577	intron_variant	ALPK2	A	G	0.8125	0.147059	0.665441
NC_010443.5	162246735	intron_variant	ALPK2	G	A	0.814286	0
NC_010443.5	162250112	intron_variant	ALPK2	A	T	0.875	0.166667	0.708333
NC_010443.5	162250616	intron_variant	ALPK2	A	G	0.863636	0.131579	0.732057
NC_010443.5	162250706	intron_variant	ALPK2	A	G	0.840909	0.184211	0.656698
NC_010443.5	162250733	intron_variant	ALPK2	A	G	0.863636	0.184211	0.679425
NC_010443.5	162250885	intron_variant	ALPK2	G	A	0.837209	0.157895	0.679314
NC_010443.5	162250933	intron_variant	ALPK2	G	C	0.840909	0.131579	0.70933
NC_010443.5	162250979	intron_variant	ALPK2	T	C	0.840909	0.184211	0.656698
NC_010443.5	162251126	intron_variant	ALPK2	T	C	0.848837	0.184211	0.664626
NC_010443.5	162251166	intron_variant	ALPK2	G	C	0.840909	0.184211	0.656698
NC_010443.5	162251178	intron_variant	ALPK2	T	G	0.837209	0.184211	0.652998
NC_010443.5	162251216	intron_variant	ALPK2	A	G	0.829545	0.184211	0.645334
NC_010443.5	162251455	intron_variant	ALPK2	G	A	0.813953	0.184211	0.629742
NC_010443.5	162252436	intron_variant	ALPK2	G	T	0.829545	0.131579	0.697966
NC_010443.5	162252437	intron_variant	ALPK2	T	C	0.829545	0.131579	0.697966
NC_010443.5	162252478	intron_variant	ALPK2	C	T	0.825581	0.157895	0.667686
NC_010443.5	162252488	intron_variant	ALPK2	A	G	0.825581	0.157895	0.667686
NC_010443.5	162252493	intron_variant	ALPK2	C	A	0.825581	0.157895	0.667686
NC_010443.5	162252497	intron_variant	ALPK2	A	C	0.659091	0.157895	0.501196
NC_010443.5	162252513	intron_variant	ALPK2	C	G	0.860465	0.157895	0.70257
NC_010443.5	162252584	intron_variant	ALPK2	C	T	0.880952	0.222222	0.65873
NC_010443.5	162252602	intron_variant	ALPK2	A	G	0.772727	0.205882	0.566845
NC_010443.5	162252635	intron_variant	ALPK2	C	T	0.756098	0.138889	0.617209
NC_010443.5	162252644	intron_variant	ALPK2	G	T	0.817073	0.157895	0.659178
NC_010443.5	162252871	intron_variant	ALPK2	G	A	0.776316	0.138889	0.637427
NC_010443.5	162252884	intron_variant	ALPK2	G	T	0.75	0.0882353	0.661765
NC_010443.5	162252948	intron_variant	ALPK2	T	A	0.794118	0.176471	0.617647
NC_010443.5	162253427	intron_variant	ALPK2	C	G	0.841463	0.138889	0.702574
NC_010443.5	162253814	intron_variant	ALPK2	A	G	0.837209	0.157895	0.679314
NC_010443.5	162253815	intron_variant	ALPK2	T	G	0.837209	0.157895	0.679314
NC_010443.5	162253852	intron_variant	ALPK2	C	T	0.845238	0.157895	0.687343
NC_010443.5	162253966	intron_variant	ALPK2	A	G	0.858974	0.222222	0.636752
NC_010443.5	162254063	intron_variant	ALPK2	C	T	0.825	0.138889	0.686111
NC_010443.5	162254126	intron_variant	ALPK2	T	C	0.797619	0.194444	0.603175
NC_010443.5	162254285	intron_variant	ALPK2	C	T	0.841463	0.184211	0.657252
NC_010443.5	162254447	intron_variant	ALPK2	T	C	0.837209	0.131579	0.70563
NC_010443.5	162254477	intron_variant	ALPK2	T	A	0.813953	0.157895	0.656058
NC_010443.5	162254589	intron_variant	ALPK2	C	G	0.825581	0.157895	0.667686
NC_010443.5	162254688	intron_variant	ALPK2	G	A	0.852273	0.184211	0.668062
NC_010443.5	162254741	intron_variant	ALPK2	G	A	0.840909	0.184211	0.656698
NC_010443.5	162254770	intron_variant	ALPK2	G	A	0.837209	0.184211	0.652998
NC_010443.5	162254836	intron_variant	ALPK2	G	A	0.852273	0.166667	0.685606
NC_010443.5	162255026	intron_variant	ALPK2	A	G	0.848837	0.184211	0.664626
NC_010443.5	162255107	intron_variant	ALPK2	C	T	0.697674	0.184211	0.513463
NC_010443.5	162255539	intron_variant	ALPK2	A	G	0.809524	0.210526	0.598998
NC_010443.5	162255578	intron_variant	ALPK2	A	G	0.829268	0.184211	0.645057
NC_010443.5	162255580	intron_variant	ALPK2	A	G	0.817073	0.184211	0.632862
NC_010443.5	162255582	intron_variant	ALPK2	T	C	0.817073	0.184211	0.632862
NC_010443.5	162255586	intron_variant	ALPK2	C	T	0.8375	0.184211	0.653289
NC_010443.5	162255917	intron_variant	ALPK2	C	A	0.857143	0.157895	0.699248
NC_010443.5	162255935	intron_variant	ALPK2	A	G	0.845238	0.157895	0.687343
NC_010443.5	162255939	intron_variant	ALPK2	A	G	0.857143	0.157895	0.699248
NC_010443.5	162255941	intron_variant	ALPK2	C	A	0.845238	0.157895	0.687343
NC_010443.5	162256010	intron_variant	ALPK2	T	C	0.8375	0.157895	0.679605
NC_010443.5	162256125	intron_variant	ALPK2	A	T	0.705128	0.157895	0.547233
NC_010443.5	162256213	intron_variant	ALPK2	T	C	0.72093	0.184211	0.536719
NC_010443.5	162256234	intron_variant	ALPK2	G	T	0.727273	0.184211	0.543062
NC_010443.5	162256331	intron_variant	ALPK2	T	C	0.825581	0.157895	0.667686
NC_010443.5	162256455	intron_variant	ALPK2	T	C	0.848837	0.184211	0.664626
NC_010443.5	162256505	intron_variant	ALPK2	T	C	0.802326	0.184211	0.618115
NC_010443.5	162256581	intron_variant	ALPK2	C	T	0.797619	0.157895	0.639724
NC_010443.5	162256611	intron_variant	ALPK2	A	G	0.813953	0.184211	0.629742
NC_010443.5	162256861	intron_variant	ALPK2	G	A	0.797619	0.184211	0.613408
NC_010443.5	162256910	intron_variant	ALPK2	T	C	0.702381	0.184211	0.51817
NC_010443.5	162256997	intron_variant	ALPK2	C	T	0.72093	0.131579	0.589351
NC_010443.5	162257113	intron_variant	ALPK2	G	A	0.75	0.157895	0.592105
NC_010443.5	162257226	intron_variant	ALPK2	A	G	0.802326	0.166667	0.635659
NC_010443.5	162257366	intron_variant	ALPK2	G	C	0.85	0.184211	0.665789
NC_010443.5	162257648	intron_variant	ALPK2	G	A	0.809524	0.184211	0.625313
NC_010443.5	162257770	intron_variant	ALPK2	A	G	0.869048	0.105263	0.763785
NC_010443.5	162257988	intron_variant	ALPK2	G	T	0.833333	0.157895	0.675438
NC_010443.5	162258012	intron_variant	ALPK2	A	G	0.837209	0.157895	0.679314
NC_010443.5	162258272	intron_variant	ALPK2	T	C	0.865854	0.131579	0.734275
NC_010443.5	162259369	intron_variant	ALPK2	G	A	0.825	0.184211	0.640789
NC_010443.5	162259380	intron_variant	ALPK2	A	C	0.768293	0.184211	0.584082
NC_010443.5	162259884	intron_variant	ALPK2	C	T	0.744186	0.117647	0.626539
NC_010443.5	162260476	intron_variant	ALPK2	T	C	0.845238	0.157895	0.687343
NC_010443.5	162260520	intron_variant	ALPK2	A	G	0.833333	0.157895	0.675438
NC_010443.5	162260852	intron_variant	ALPK2	C	G	0.825	0.184211	0.640789
NC_010443.5	162260900	intron_variant	ALPK2	G	A	0.825581	0.184211	0.64137
NC_010443.5	162260927	intron_variant	ALPK2	G	A	0.837209	0.184211	0.652998
NC_010443.5	162261032	intron_variant	ALPK2	G	A	0.840909	0.157895	0.683014
NC_010443.5	162261469	intron_variant	ALPK2	A	G	0.829545	0.210526	0.619019
NC_010443.5	162261528	intron_variant	ALPK2	T	C	0.840909	0.210526	0.630383
NC_010443.5	162261718	intron_variant	ALPK2	T	C	0.848837	0.210526	0.638311
NC_010443.5	162246795	intron_variant	ALPK2	A	G	0.512195	0
NC_010443.5	162261871	intron_variant	ALPK2	A	G	0.848837	0.184211	0.664626
NC_010443.5	162261969	intron_variant	ALPK2	A	G	0.829545	0.131579	0.697966
NC_010443.5	162262015	intron_variant	ALPK2	T	C	0.818182	0.184211	0.633971
NC_010443.5	162262111	intron_variant	ALPK2	C	T	0.848837	0.184211	0.664626
NC_010443.5	162262123	intron_variant	ALPK2	A	G	0.848837	0.184211	0.664626
NC_010443.5	162262303	intron_variant	ALPK2	T	A	0.821429	0.210526	0.610903
NC_010443.5	162262397	intron_variant	ALPK2	G	C	0.860465	0.184211	0.676254
NC_010443.5	162262406	intron_variant	ALPK2	G	A	0.818182	0.184211	0.633971
NC_010443.5	162262554	intron_variant	ALPK2	C	T	0.825581	0.184211	0.64137
NC_010443.5	162262995	intron_variant	ALPK2	A	G	0.817073	0.184211	0.632862
NC_010443.5	162263115	intron_variant	ALPK2	A	G	0.852273	0.157895	0.694378
NC_010449.5	32600532	upstream_gene_variant	PI16	T	A	0.95122	0.388889	0.562331
NC_010450.4	119428263	upstream_gene_variant	PPP3CA	A	C	0.95	0.21	0.74
NC_010451.4	57150991	3_prime_UTR_variant	ADAMTS15	A	G	0.95	0.24	0.71
NC_010451.4	68493235	3_prime_UTR_variant	SRI	T	A	0.95	0.05	0.9
NC_010454.4	15024235	synonymous_variant	SCN4A	T	C	0.95	0.32	0.63
NC_010454.4	22651795	3_prime_UTR_variant	TCAP	C	T	0.95	0.19	0.76
NC_010443.5	162267529	intron_variant	ALPK2	G	T	0.689189	0.111111	0.578078
NC_010443.5	162267541	intron_variant	ALPK2	C	T	0.710526	0.111111	0.599415
NC_010443.5	162249313	intron_variant	ALPK2	C	G	0.534884	0
NC_010443.5	162261838	intron_variant	ALPK2	T	C	0.857143	0
NC_010443.5	162267911	intron_variant	ALPK2	A	G	0.715909	0.138889	0.57702
NC_010443.5	162267951	intron_variant	ALPK2	T	C	0.732558	0.138889	0.593669
NC_010443.5	162268094	intron_variant	ALPK2	A	G	0.75	0.131579	0.618421
NC_010443.5	162268303	intron_variant	ALPK2	T	C	0.72619	0.138889	0.587301
NC_010443.5	162266075	missense_variant	ALPK2	T	C	0.621951	0
NC_010443.5	162267543	intron_variant	ALPK2	C	T	0.512821	0
NC_010443.5	162267855	intron_variant	ALPK2	T	C	0.534884	0
NC_010443.5	162268573	intron_variant	ALPK2	A	G	0.772727	0.184211	0.588516
NC_010443.5	162268597	intron_variant	ALPK2	G	T	0.772727	0.184211	0.588516
NC_010443.5	162268402	intron_variant	ALPK2	T	C	0.569767	0
NC_010443.5	162268495	intron_variant	ALPK2	G	A	0.581395	0
NC_010443.5	162268734	intron_variant	ALPK2	C	T	0.715909	0.138889	0.57702
NC_010443.5	162268765	intron_variant	ALPK2	C	G	0.738636	0.184211	0.554425
NC_010443.5	162268825	intron_variant	ALPK2	C	T	0.755814	0.157895	0.597919
NC_010443.5	162268513	intron_variant	ALPK2	A	G	0.571429	0
NC_010443.5	162269332	intron_variant	ALPK2	C	T	0.715909	0.176471	0.539438
NC_010454.4	51934592	5_prime_UTR_variant	CAMTA2	G	C	0.95	0.44	0.51
NC_010443.5	162269699	intron_variant	ALPK2	A	G	0.845238	0.0526316	0.792606
NC_010443.5	162269803	intron_variant	ALPK2	T	C	0.8375	0.105263	0.732237
NC_010443.5	162270481	intron_variant	ALPK2	C	T	0.863636	0.194444	0.669192
NC_010443.5	162268664	intron_variant	ALPK2	A	G	0.534884	0
NC_010443.5	162270858	intron_variant	ALPK2	A	G	0.825581	0.184211	0.64137
NC_010443.5	162271002	intron_variant	ALPK2	T	C	0.806818	0.184211	0.622607
NC_010443.5	162271010	intron_variant	ALPK2	C	A	0.806818	0.184211	0.622607
NC_010443.5	162271169	intron_variant	ALPK2	A	G	0.818182	0.184211	0.633971
NC_010443.5	162271187	intron_variant	ALPK2	G	T	0.818182	0.184211	0.633971
NC_010443.5	162271291	intron_variant	ALPK2	T	C	0.818182	0.184211	0.633971
NC_010443.5	162271455	intron_variant	ALPK2	C	G	0.818182	0.157895	0.660287
NC_010443.5	162271460	intron_variant	ALPK2	A	T	0.818182	0.157895	0.660287
NC_010443.5	162271461	intron_variant	ALPK2	G	T	0.818182	0.157895	0.660287
NC_010443.5	162271856	intron_variant	ALPK2	T	C	0.841463	0.157895	0.683568
NC_010443.5	162272498	intron_variant	ALPK2	A	G	0.794872	0.117647	0.677225
NC_010443.5	162273381	intron_variant	ALPK2	C	T	0.809524	0.157895	0.651629
NC_010443.5	162273547	intron_variant	ALPK2	G	A	0.704545	0.184211	0.520334
NC_010443.5	162274183	intron_variant	ALPK2	C	G	0.755814	0.157895	0.597919
NC_010455.5	23336405	3_prime_UTR_variant	SCN5A	T	C	0.95	0.14	0.81
NC_010455.5	23342657	splice_region_variant&intron_variant	SCN5A	A	G	0.95	0.32	0.63
NC_010443.5	162274302	intron_variant	ALPK2	G	A	0.77381	0.166667	0.607143
NC_010443.5	162274390	intron_variant	ALPK2	T	C	0.72093	0.184211	0.536719
NC_010443.5	162274499	intron_variant	ALPK2	G	A	0.731707	0.184211	0.547496
NC_010443.5	162275577	intron_variant	ALPK2	C	G	0.809524	0.157895	0.651629
NC_010443.5	162275850	intron_variant	ALPK2	G	A	0.837209	0.236842	0.600367
NC_010455.5	140601669	5_prime_UTR_variant	POPDC2	T	C	0.95	0.35	0.6
NC_010456.5	71388754	downstream_gene_variant	MYPN	A	G	0.95	0.05	0.9
NC_010443.5	162278100	intron_variant	ALPK2	T	C	0.837209	0.184211	0.652998
NC_010443.5	162278260	intron_variant	ALPK2	G	A	0.875	0.184211	0.690789
NC_010443.5	162278444	intron_variant	ALPK2	G	C	0.869048	0.184211	0.684837
NC_010443.5	162268688	intron_variant	ALPK2	G	A	0.568182	0
NC_010443.5	162268990	intron_variant	ALPK2	C	T	0.556818	0
NC_010443.5	162278621	intron_variant	ALPK2	C	G	0.825581	0.184211	0.64137
NC_010443.5	162269476	synonymous_variant	ALPK2	C	T	0.556818	0
NC_010443.5	162270557	intron_variant	ALPK2	T	C	0.545455	0
NC_010443.5	162277700	missense_variant	ALPK2	A	C	0.627907	0
NC_010443.5	162278512	intron_variant	ALPK2	A	G	0.662791	0
NC_010443.5	162278522	intron_variant	ALPK2	C	A	0.678571	0
NC_010443.5	162278772	intron_variant	ALPK2	A	T	0.690476	0
NC_010443.5	162278828	intron_variant	ALPK2	T	C	0.666667	0
NC_010443.5	162279904	intron_variant	ALPK2	A	G	0.829545	0.184211	0.645334
NC_010443.5	162279919	intron_variant	ALPK2	A	G	0.840909	0.184211	0.656698
NC_010443.5	162279926	intron_variant	ALPK2	T	C	0.840909	0.184211	0.656698
NC_010443.5	162278850	intron_variant	ALPK2	C	A	0.686047	0
NC_010443.5	162280014	intron_variant	ALPK2	A	G	0.817073	0.157895	0.659178
NC_010443.5	162279526	intron_variant	ALPK2	C	T	0.642857	0
NC_010443.5	162279575	intron_variant	ALPK2	C	T	0.651163	0
NC_010443.5	162280123	intron_variant	ALPK2	T	C	0.848837	0.210526	0.638311
NC_010443.5	162279606	intron_variant	ALPK2	C	G	0.636364	0
NC_010443.5	162280238	intron_variant	ALPK2	T	C	0.833333	0.210526	0.622807
NC_010443.5	162280276	intron_variant	ALPK2	T	G	0.825	0.166667	0.658333
NC_010443.5	162280315	intron_variant	ALPK2	A	T	0.8875	0.368421	0.519079
NC_010443.5	162279641	intron_variant	ALPK2	A	G	0.651163	0
NC_010443.5	162280437	intron_variant	ALPK2	A	C	0.809524	0.157895	0.651629
NC_010443.5	162280438	intron_variant	ALPK2	C	T	0.809524	0.157895	0.651629
NC_010443.5	162280013	intron_variant	ALPK2	C	T	0.702381	0
NC_010443.5	162280029	intron_variant	ALPK2	G	A	0.731707	0
NC_010443.5	162280034	intron_variant	ALPK2	C	A	0.731707	0
NC_010443.5	162280158	intron_variant	ALPK2	G	A	0.695122	0
NC_010443.5	162280425	intron_variant	ALPK2	C	T	0.702381	0
NC_010443.5	162280472	intron_variant	ALPK2	T	C	0.72619	0
NC_010443.5	162280526	intron_variant	ALPK2	A	G	0.727273	0
NC_010443.5	162281153	intron_variant	ALPK2	A	G	0.845238	0.210526	0.634712
NC_010443.5	162280558	intron_variant	ALPK2	C	T	0.674419	0
NC_010443.5	162281004	intron_variant	ALPK2	A	C	0.743902	0
NC_010443.5	162281314	intron_variant	ALPK2	C	T	0.846154	0.210526	0.635628
NC_010443.5	162281030	intron_variant	ALPK2	T	C	0.732558	0
NC_010443.5	162281063	intron_variant	ALPK2	G	A	0.72093	0
NC_010443.5	162281584	intron_variant	ALPK2	T	C	0.848837	0.157895	0.690942
NC_010443.5	162281067	intron_variant	ALPK2	A	C	0.709302	0
NC_010443.5	162281716	intron_variant	ALPK2	A	G	0.848837	0.184211	0.664626
NC_010443.5	162281717	intron_variant	ALPK2	A	G	0.848837	0.184211	0.664626
NC_010443.5	162281725	intron_variant	ALPK2	G	A	0.860465	0.184211	0.676254
NC_010443.5	162281220	intron_variant	ALPK2	C	T	0.695122	0
NC_010443.5	162281816	intron_variant	ALPK2	A	G	0.840909	0.157895	0.683014
NC_010443.5	162281817	intron_variant	ALPK2	T	G	0.840909	0.157895	0.683014
NC_010443.5	162281286	intron_variant	ALPK2	G	A	0.690476	0
NC_010443.5	162281358	intron_variant	ALPK2	T	G	0.694444	0
NC_010443.5	162281933	intron_variant	ALPK2	T	C	0.813953	0.105263	0.70869
NC_010443.5	162281549	intron_variant	ALPK2	C	T	0.709302	0
NC_010443.5	162281585	intron_variant	ALPK2	C	T	0.77907	0
NC_010443.5	162281754	intron_variant	ALPK2	A	G	0.72093	0
NC_010443.5	162281834	intron_variant	ALPK2	C	T	0.715909	0
NC_010443.5	162282185	intron_variant	ALPK2	A	C	0.837209	0.105263	0.731946
NC_010443.5	162281894	intron_variant	ALPK2	G	A	0.709302	0
NC_010443.5	162281972	intron_variant	ALPK2	C	A	0.715909	0
NC_010443.5	162281980	intron_variant	ALPK2	G	C	0.732558	0
NC_010443.5	162282030	intron_variant	ALPK2	T	C	0.744186	0
NC_010443.5	162282168	intron_variant	ALPK2	A	G	0.768293	0
NC_010443.5	162282805	intron_variant	ALPK2	A	G	0.833333	0.184211	0.649122
NC_010443.5	162283008	intron_variant	ALPK2	T	C	0.829545	0.138889	0.690656
NC_010443.5	162282344	intron_variant	ALPK2	A	G	0.75	0
NC_010443.5	162282369	intron_variant	ALPK2	C	T	0.738636	0
NC_010443.5	162282454	intron_variant	ALPK2	G	A	0.7	0
NC_010443.5	162284004	intron_variant	ALPK2	T	G	0.845238	0.184211	0.661027
NC_010443.5	162284038	intron_variant	ALPK2	C	G	0.797619	0.184211	0.613408
NC_010443.5	162282509	intron_variant	ALPK2	G	A	0.715909	0
NC_010443.5	162284351	intron_variant	ALPK2	C	G	0.804878	0.184211	0.620667
NC_010443.5	162282623	intron_variant	ALPK2	C	T	0.704545	0
NC_010443.5	162284406	intron_variant	ALPK2	G	A	0.784091	0.184211	0.59988
NC_010443.5	162284479	intron_variant	ALPK2	C	T	0.829268	0.184211	0.645057
NC_010443.5	162283401	intron_variant	ALPK2	G	A	0.697674	0
NC_010443.5	162283457	intron_variant	ALPK2	G	A	0.674419	0
NC_010443.5	162283717	intron_variant	ALPK2	C	T	0.636364	0
NC_010443.5	162284175	intron_variant	ALPK2	C	T	0.686047	0
NC_010443.5	162284870	intron_variant	ALPK2	A	G	0.780488	0.131579	0.648909
NC_010443.5	162284398	intron_variant	ALPK2	G	A	0.709302	0
NC_010443.5	162285251	intron_variant	ALPK2	T	C	0.837209	0.105263	0.731946
NC_010443.5	162285336	intron_variant	ALPK2	C	T	0.821429	0.184211	0.637218
NC_010443.5	162284536	intron_variant	ALPK2	A	G	0.717949	0
NC_010443.5	162285660	intron_variant	ALPK2	A	C	0.761905	0.157895	0.60401
NC_010443.5	162285664	intron_variant	ALPK2	C	T	0.744186	0.157895	0.586291
NC_010443.5	162285665	intron_variant	ALPK2	A	G	0.744186	0.157895	0.586291
NC_010443.5	162284671	intron_variant	ALPK2	T	G	0.679487	0
NC_010443.5	162284734	intron_variant	ALPK2	C	T	0.625	0
NC_010443.5	162285717	intron_variant	ALPK2	A	G	0.761905	0.157895	0.60401
NC_010443.5	162285744	intron_variant	ALPK2	A	G	0.75	0.157895	0.592105
NC_010457.5	73666031	5_prime_UTR_variant	XIRP2	A	G	0.95	0.11	0.84
NC_010443.5	162286030	intron_variant	ALPK2	T	C	0.804878	0.210526	0.594352
NC_010443.5	162286282	intron_variant	ALPK2	A	G	0.845238	0.210526	0.634712
NC_010443.5	162286304	intron_variant	ALPK2	G	A	0.825	0.184211	0.640789
NC_010443.5	162286421	intron_variant	ALPK2	C	T	0.804878	0.157895	0.646983
NC_010443.5	162284778	intron_variant	ALPK2	C	T	0.602564	0
NC_010443.5	162284908	intron_variant	ALPK2	A	C	0.54878	0
NC_010443.5	162286762	intron_variant	ALPK2	A	C	0.852941	0.105263	0.747678
NC_010443.5	162285418	intron_variant	ALPK2	C	A	0.666667	0
NC_010443.5	162287244	intron_variant	ALPK2	T	C	0.804878	0.184211	0.620667
NC_010443.5	162285686	intron_variant	ALPK2	C	G	0.627907	0
NC_010443.5	162285716	intron_variant	ALPK2	C	T	0.619048	0
NC_010443.5	162289594	intron_variant	ALPK2	T	C	0.825581	0.184211	0.64137
NC_010443.5	162290132	intron_variant	ALPK2	C	T	0.797619	0.105263	0.692356
NC_010443.5	162290938	intron_variant	ALPK2	A	G	0.817073	0.157895	0.659178
NC_010443.5	162286519	intron_variant	ALPK2	G	C	0.54878	0
NC_010443.5	162290963	intron_variant	ALPK2	T	C	0.817073	0.157895	0.659178
NC_010443.5	162291014	intron_variant	ALPK2	T	C	0.820513	0.184211	0.636302
NC_010443.5	162291383	intron_variant	ALPK2	T	C	0.813953	0.184211	0.629742
NC_010443.5	162291932	intron_variant	ALPK2	A	T	0.789474	0.131579	0.657895
NC_010443.5	162286523	intron_variant	ALPK2	A	G	0.5625	0
NC_010443.5	162292750	intron_variant	ALPK2	A	G	0.837209	0.157895	0.679314
NC_010443.5	162293582	intron_variant	ALPK2	T	C	0.821429	0.184211	0.637218
NC_010443.5	162293859	intron_variant	ALPK2	T	C	0.804878	0.194444	0.610434
NC_010443.5	162294523	intron_variant	ALPK2	A	G	0.848837	0.138889	0.709948
NC_010443.5	162286956	intron_variant	ALPK2	T	G	0.54878	0
NC_010443.5	162295325	intron_variant	ALPK2	C	G	0.821429	0.210526	0.610903
NC_010443.5	162295964	intron_variant	ALPK2	C	T	0.72093	0.184211	0.536719
NC_010443.5	162300338	intron_variant	ALPK2	A	G	0.880952	0.210526	0.670426
NC_010443.5	162302564	intron_variant	ALPK2	C	T	0.732558	0.210526	0.522032
NC_010443.5	162302619	intron_variant	ALPK2	T	C	0.75	0.157895	0.592105
NC_010443.5	162302923	intron_variant	ALPK2	A	G	0.714286	0.184211	0.530075
NC_010458.4	39373696	upstream_gene_variant	PDE4D	A	G	0.95	0.08	0.87
NC_010459.5	57641997	synonymous_variant	BMP7	A	G	0.95	0.24	0.71
NC_010459.5	57801351	non_coding_transcript_exon_variant	RBM38	T	C	0.95	0.26	0.69
NC_010449.5	75679845	synonymous_variant	LOC100736765	T	C	0.948718	0.447368	0.50135
NC_010448.4	72229283	3_prime_UTR_variant	TNFRSF1B	A	G	0.945946	0.184211	0.761735
NC_010445.4	11653740	3_prime_UTR_variant	GTF2IRD1	C	G	0.944444	0.323529	0.620915
NC_010443.5	162287533	intron_variant	ALPK2	T	C	0.579545	0
NC_010443.5	162309917	intergenic_region	ALPK2-MIR122	T	C	0.846154	0.210526	0.635628
NC_010443.5	162310532	intergenic_region	ALPK2-MIR122	A	T	0.846154	0.184211	0.661943
NC_010443.5	162310759	intergenic_region	ALPK2-MIR122	C	A	0.828947	0.184211	0.644736
NC_010443.5	162288298	intron_variant	ALPK2	C	G	0.604651	0
NC_010443.5	162310813	intergenic_region	ALPK2-MIR122	T	C	0.634146	0.0263158	0.60783
NC_010443.5	162310932	intergenic_region	ALPK2-MIR122	T	C	0.7375	0.0263158	0.711184
NC_010443.5	162310999	intergenic_region	ALPK2-MIR122	C	T	0.6875	0.0263158	0.661184
NC_010443.5	162311036	intergenic_region	ALPK2-MIR122	T	C	0.719512	0.0263158	0.693196
NC_010443.5	162311152	intergenic_region	ALPK2-MIR122	A	G	0.861111	0.157895	0.703216
NC_010443.5	162311874	intergenic_region	ALPK2-MIR122	T	G	0.9	0.222222	0.677778
NC_010443.5	162312015	intergenic_region	ALPK2-MIR122	A	G	0.845238	0.184211	0.661027
NC_010443.5	162312126	intergenic_region	ALPK2-MIR122	G	A	0.8625	0.184211	0.678289
NC_010443.5	162312471	intergenic_region	ALPK2-MIR122	C	T	0.883721	0.184211	0.69951
NC_010443.5	162312530	intergenic_region	ALPK2-MIR122	G	T	0.7375	0.0263158	0.711184
NC_010443.5	162313050	intergenic_region	ALPK2-MIR122	C	G	0.860465	0.184211	0.676254
NC_010443.5	162314727	intergenic_region	ALPK2-MIR122	A	T	0.882353	0.166667	0.715686
NC_010443.5	162314884	intergenic_region	ALPK2-MIR122	T	C	0.881579	0.125	0.756579
NC_010443.5	162314997	intergenic_region	ALPK2-MIR122	A	G	0.833333	0.138889	0.694444
NC_010443.5	162315622	intergenic_region	ALPK2-MIR122	T	C	0.829268	0.210526	0.618742
NC_010443.5	162315822	intergenic_region	ALPK2-MIR122	A	C	0.837209	0.131579	0.70563
NC_010443.5	162316031	intergenic_region	ALPK2-MIR122	T	C	0.704545	0.184211	0.520334
NC_010443.5	162316181	intergenic_region	ALPK2-MIR122	A	G	0.860465	0.210526	0.649939
NC_010443.5	162317192	intergenic_region	ALPK2-MIR122	A	C	0.824324	0.236842	0.587482
NC_010443.5	162317725	intergenic_region	ALPK2-MIR122	C	G	0.776316	0.157895	0.618421
NC_010443.5	162317804	intergenic_region	ALPK2-MIR122	A	G	0.735294	0.0882353	0.647059
NC_010443.5	162317836	intergenic_region	ALPK2-MIR122	T	C	0.742857	0.0588235	0.684033
NC_010443.5	162290955	intron_variant	ALPK2	G	A	0.682927	0
NC_010443.5	162292228	intron_variant	ALPK2	G	A	0.536585	0
NC_010443.5	162318393	intergenic_region	ALPK2-MIR122	G	C	0.785714	0.166667	0.619047
NC_010443.5	162318720	intergenic_region	ALPK2-MIR122	A	G	0.75641	0.210526	0.545884
NC_010443.5	162320505	intergenic_region	ALPK2-MIR122	T	C	0.817073	0.157895	0.659178
NC_010443.5	162321397	intergenic_region	ALPK2-MIR122	A	G	0.731707	0.131579	0.600128
NC_010443.5	162321480	intergenic_region	ALPK2-MIR122	G	A	0.666667	0.131579	0.535088
NC_010443.5	162321551	intergenic_region	ALPK2-MIR122	C	G	0.715909	0.184211	0.531698
NC_010443.5	162321784	intergenic_region	ALPK2-MIR122	C	T	0.727273	0.194444	0.532829
NC_010443.5	162321863	intergenic_region	ALPK2-MIR122	T	C	0.795455	0.184211	0.611244
NC_010443.5	162322148	intergenic_region	ALPK2-MIR122	T	C	0.837209	0.131579	0.70563
NC_010443.5	162322588	intergenic_region	ALPK2-MIR122	C	A	0.697674	0.157895	0.539779
NC_010443.5	162322798	intergenic_region	ALPK2-MIR122	T	C	0.840909	0.184211	0.656698
NC_010443.5	162294532	intron_variant	ALPK2	T	C	0.547619	0
NC_010443.5	162323077	intergenic_region	ALPK2-MIR122	C	T	0.837209	0.105263	0.731946
NC_010443.5	162323176	intergenic_region	ALPK2-MIR122	A	G	0.848837	0.105263	0.743574
NC_010443.5	162323304	intergenic_region	ALPK2-MIR122	T	C	0.860465	0.184211	0.676254
NC_010443.5	162323318	intergenic_region	ALPK2-MIR122	C	G	0.863636	0.184211	0.679425
NC_010443.5	162323358	intergenic_region	ALPK2-MIR122	A	G	0.837209	0.157895	0.679314
NC_010443.5	162323378	intergenic_region	ALPK2-MIR122	T	C	0.857143	0.184211	0.672932
NC_010443.5	162323379	intergenic_region	ALPK2-MIR122	G	A	0.857143	0.184211	0.672932
NC_010443.5	162310804	intergenic_region	ALPK2-MIR122	G	A	0.634146	0
NC_010443.5	162318065	intergenic_region	ALPK2-MIR122	A	G	0.581081	0
NC_010443.5	162323577	intergenic_region	ALPK2-MIR122	A	G	0.857143	0.184211	0.672932
NC_010443.5	162323631	intergenic_region	ALPK2-MIR122	G	A	0.841463	0.138889	0.702574
NC_010443.5	162323642	intergenic_region	ALPK2-MIR122	G	A	0.829268	0.138889	0.690379
NC_010443.5	162323671	intergenic_region	ALPK2-MIR122	C	A	0.821429	0.138889	0.68254
NC_010443.5	162323672	intergenic_region	ALPK2-MIR122	A	G	0.821429	0.138889	0.68254
NC_010443.5	162323924	intergenic_region	ALPK2-MIR122	G	T	0.848837	0.105263	0.743574
NC_010443.5	162324058	intergenic_region	ALPK2-MIR122	G	A	0.853659	0.184211	0.669448
NC_010443.5	162324674	intergenic_region	ALPK2-MIR122	C	T	0.707317	0.131579	0.575738
NC_010443.5	162324709	intergenic_region	ALPK2-MIR122	G	A	0.678571	0.138889	0.539682
NC_010443.5	162324758	intergenic_region	ALPK2-MIR122	T	C	0.782051	0.0833333	0.698718
NC_010443.5	162324842	intergenic_region	ALPK2-MIR122	T	C	0.846154	0.21875	0.627404
NC_010443.5	162324969	intergenic_region	ALPK2-MIR122	A	G	0.8375	0.125	0.7125
NC_010443.5	162325026	intergenic_region	ALPK2-MIR122	T	G	0.846154	0.09375	0.752404
NC_010443.5	162325403	intergenic_region	ALPK2-MIR122	G	T	0.869048	0.105263	0.763785
NC_010443.5	162325413	intergenic_region	ALPK2-MIR122	A	G	0.821429	0.0526316	0.768797
NC_010443.5	162325770	intergenic_region	ALPK2-MIR122	T	C	0.821429	0.131579	0.68985
NC_010443.5	162327652	intergenic_region	ALPK2-MIR122	A	G	0.8875	0.305556	0.581944
NC_010443.5	162318130	intergenic_region	ALPK2-MIR122	C	G	0.569444	0
NC_010443.5	180435755	intergenic_region	SAV1-LOC102161650	C	A	0.94186	0.368421	0.573439
NC_010443.5	180437513	intergenic_region	SAV1-LOC102161650	G	A	0.954545	0.394737	0.559808
NC_010446.5	83334850	synonymous_variant	RCSD1	A	G	0.942857	0.131579	0.811278
NC_010445.4	11869568	missense_variant	LOC100620992	G	A	0.94186	0.342105	0.599755
NC_010449.5	19639581	3_prime_UTR_variant	RIPOR2	G	T	0.94186	0.263158	0.678702
NC_010449.5	19639872	3_prime_UTR_variant	RIPOR2	A	G	0.94186	0.236842	0.705018
NC_010449.5	19639875	3_prime_UTR_variant	RIPOR2	C	T	0.94186	0.236842	0.705018
NC_010449.5	19660537	synonymous_variant	RIPOR2	G	A	0.94186	0.236842	0.705018
NC_010449.5	19698976	5_prime_UTR_variant	RIPOR2	T	C	0.94186	0.236842	0.705018
NC_010449.5	75704527	downstream_gene_variant	LOC100736765	T	C	0.941176	0.235294	0.705882
NC_010443.5	221635958	intron_variant	PGM5	G	A	0.0454545	0.736842	0.691388
NC_010443.5	221636200	intron_variant	PGM5	C	T	0.0795455	0.921053	0.841507
NC_010443.5	221636267	intron_variant	PGM5	T	G	0.0568182	0.710526	0.653708
NC_010443.5	221636794	intron_variant	PGM5	T	A	0.102273	0.894737	0.792464
NC_010443.5	221637533	intron_variant	PGM5	G	C	0.318182	0.973684	0.655502
NC_010443.5	221637736	intron_variant	PGM5	T	C	0.428571	0.970588	0.542017
NC_010443.5	221637750	intron_variant	PGM5	A	*	0.0897436	0.970588	0.880844
NC_010443.5	221637821	intron_variant	PGM5	C	A	0.109756	0.972222	0.862466
NC_010443.5	221638205	intron_variant	PGM5	C	A	0.404762	1	0.595238
NC_010443.5	221638422	intron_variant	PGM5	A	T	0.127907	0.941176	0.813269
NC_010443.5	221638692	intron_variant	PGM5	A	C	0.204545	0.921053	0.716508
NC_010443.5	221638746	intron_variant	PGM5	A	T	0.193182	0.894737	0.701555
NC_010443.5	221638782	intron_variant	PGM5	T	C	0.102273	0.921053	0.81878
NC_010443.5	221638897	intron_variant	PGM5	A	G	0.186047	0.888889	0.702842
NC_010443.5	221639088	intron_variant	PGM5	C	T	0.190476	0.947368	0.756892
NC_010443.5	221639240	intron_variant	PGM5	G	T	0.0921053	0.941176	0.849071
NC_010443.5	221639246	intron_variant	PGM5	T	G	0.205128	0.941176	0.736048
NC_010443.5	221639279	intron_variant	PGM5	A	T	0.166667	0.911765	0.745098
NC_010443.5	221639409	intron_variant	PGM5	C	G	0.0930233	0.888889	0.795866
NC_010443.5	221639556	intron_variant	PGM5	T	A	0.186047	0.894737	0.70869
NC_010443.5	221640221	intron_variant	PGM5	T	A	0.190476	0.868421	0.677945
NC_010443.5	221640315	intron_variant	PGM5	C	T	0.139535	0.722222	0.582687
NC_010443.5	221640385	intron_variant	PGM5	A	G	0.147727	0.921053	0.773326
NC_010443.5	221640427	intron_variant	PGM5	A	G	0.162791	0.941176	0.778385
NC_010443.5	221640536	intron_variant	PGM5	T	C	0.162791	0.90625	0.743459
NC_010443.5	221640541	intron_variant	PGM5	T	C	0.162791	0.90625	0.743459
NC_010443.5	221640542	intron_variant	PGM5	G	A	0.0930233	0.90625	0.813227
NC_010443.5	221640608	intron_variant	PGM5	G	C	0.142857	0.769231	0.626374
NC_010443.5	221640635	intron_variant	PGM5	T	A	0.170455	0.868421	0.697966
NC_010443.5	221640703	intron_variant	PGM5	C	T	0.159091	0.921053	0.761962
NC_010443.5	221640763	intron_variant	PGM5	G	A	0.0697674	0.921053	0.851286
NC_010443.5	221640797	intron_variant	PGM5	G	A	0.170455	0.921053	0.750598
NC_010443.5	221641222	intron_variant	PGM5	A	G	0.170455	0.710526	0.540071
NC_010443.5	221641262	intron_variant	PGM5	G	A	0.0348837	0.736842	0.701958
NC_010443.5	221641362	intron_variant	PGM5	T	C	0.193182	0.921053	0.727871
NC_010443.5	221641402	intron_variant	PGM5	A	G	0.193182	0.921053	0.727871
NC_010443.5	221641681	intron_variant	PGM5	G	A	0.181818	0.921053	0.739235
NC_010443.5	221641837	intron_variant	PGM5	G	T	0.162791	0.916667	0.753876
NC_010443.5	221642264	intron_variant	PGM5	C	G	0.159091	0.921053	0.761962
NC_010443.5	221642598	intron_variant	PGM5	G	T	0.102273	0.921053	0.81878
NC_010443.5	221642752	intron_variant	PGM5	T	C	0.0853659	0.944444	0.859078
NC_010443.5	221642817	intron_variant	PGM5	C	G	0.104651	0.944444	0.839793
NC_010443.5	221642888	intron_variant	PGM5	A	G	0.102273	0.944444	0.842171
NC_010443.5	221643006	intron_variant	PGM5	C	T	0.104651	0.894737	0.790086
NC_010443.5	221643025	intron_variant	PGM5	G	T	0.104651	0.894737	0.790086
NC_010443.5	221643162	intron_variant	PGM5	G	A	0.0909091	0.921053	0.830144
NC_010443.5	221643288	intron_variant	PGM5	C	T	0.102273	0.921053	0.81878
NC_010443.5	221643299	intron_variant	PGM5	G	A	0.102273	0.921053	0.81878
NC_010443.5	221643541	intron_variant	PGM5	G	A	0.0909091	0.921053	0.830144
NC_010443.5	221643606	intron_variant	PGM5	A	G	0.0909091	0.921053	0.830144
NC_010443.5	221643701	intron_variant	PGM5	A	T	0.0568182	0.736842	0.680024
NC_010443.5	221643729	intron_variant	PGM5	C	T	0.0454545	0.736842	0.691388
NC_010443.5	221643970	intron_variant	PGM5	T	C	0.0568182	0.763158	0.70634
NC_010443.5	221644052	intron_variant	PGM5	G	A	0.0581395	0.684211	0.626072
NC_010443.5	221644125	intron_variant	PGM5	C	T	0.0625	0.90625	0.84375
NC_010443.5	221644133	intron_variant	PGM5	T	G	0.0487805	0.65625	0.607469
NC_010443.5	221644911	intron_variant	PGM5	G	T	0.0909091	0.710526	0.619617
NC_010443.5	221645010	intron_variant	PGM5	A	C	0.0833333	0.763158	0.679825
NC_010443.5	221645061	intron_variant	PGM5	G	A	0.0625	0.736842	0.674342
NC_010443.5	221645206	intron_variant	PGM5	T	C	0.0581395	0.777778	0.719638
NC_010443.5	221646507	intron_variant	PGM5	C	A	0.102273	1	0.897727
NC_010443.5	221646529	intron_variant	PGM5	G	C	0.386364	1	0.613636
NC_010443.5	221650764	intron_variant	PGM5	C	T	0.431818	0.933333	0.501515
NC_010443.5	221651007	intron_variant	PGM5	C	T	0.416667	0.972222	0.555555
NC_010443.5	221651204	intron_variant	PGM5	T	G	0.0568182	0.894737	0.837919
NC_010443.5	221651651	intron_variant	PGM5	C	T	0.0581395	0.921053	0.862913
NC_010443.5	221651674	intron_variant	PGM5	A	T	0.0348837	0.815789	0.780905
NC_010443.5	221651698	intron_variant	PGM5	T	C	0.418605	0.973684	0.555079
NC_010443.5	221651748	intron_variant	PGM5	T	C	0.397727	0.947368	0.549641
NC_010443.5	221651787	intron_variant	PGM5	T	C	0.386364	0.947368	0.561004
NC_010443.5	221651864	intron_variant	PGM5	G	T	0.418605	0.947368	0.528763
NC_010443.5	162322901	intergenic_region	ALPK2-MIR122	C	T	0.732558	0
NC_010443.5	221652066	intron_variant	PGM5	T	C	0.386364	0.947368	0.561004
NC_010443.5	221652318	intron_variant	PGM5	G	T	0.127907	0.868421	0.740514
NC_010443.5	221653103	intron_variant	PGM5	T	C	0.845238	0.0526316	0.792606
NC_010443.5	221653318	intron_variant	PGM5	G	C	0.829545	0.0526316	0.776913
NC_010443.5	221654699	intron_variant	PGM5	T	C	0.568182	0.0526316	0.51555
NC_010443.5	221654925	intron_variant	PGM5	G	T	0.581395	0.0789474	0.502448
NC_010443.5	221655185	intron_variant	PGM5	T	C	0.821429	0.0526316	0.768797
NC_010443.5	221655209	intron_variant	PGM5	A	G	0.853659	0.0555556	0.798103
NC_010443.5	221655613	intron_variant	PGM5	T	C	0.488372	1	0.511628
NC_010443.5	221655895	intron_variant	PGM5	A	G	0.920455	0.368421	0.552034
NC_010443.5	221656059	intron_variant	PGM5	G	T	0.920455	0.342105	0.57835
NC_010443.5	221656353	intron_variant	PGM5	A	G	0.923077	0.294118	0.628959
NC_010443.5	221656630	intron_variant	PGM5	T	C	0.963415	0.264706	0.698709
NC_010443.5	221656706	intron_variant	PGM5	A	G	0.976744	0.333333	0.643411
NC_010443.5	221656870	intron_variant	PGM5	T	C	0.863636	0.315789	0.547847
NC_010443.5	221657051	intron_variant	PGM5	T	C	0.988636	0.315789	0.672847
NC_010443.5	221657493	intron_variant	PGM5	T	G	0.988095	0.342105	0.64599
NC_010443.5	221657871	intron_variant	PGM5	G	A	0.977273	0.315789	0.661484
NC_010443.5	221658584	intron_variant	PGM5	T	A	0.988636	0.315789	0.672847
NC_010443.5	221658600	intron_variant	PGM5	A	G	0.977273	0.342105	0.635168
NC_010443.5	221658685	intron_variant	PGM5	C	G	0.988372	0.289474	0.698898
NC_010443.5	221658690	intron_variant	PGM5	G	A	0.988372	0.289474	0.698898
NC_010443.5	221658691	intron_variant	PGM5	C	T	0.988372	0.289474	0.698898
NC_010443.5	221658802	intron_variant	PGM5	A	G	0.977273	0.342105	0.635168
NC_010443.5	221659286	intron_variant	PGM5	T	G	0.976744	0.315789	0.660955
NC_010443.5	162323492	intergenic_region	ALPK2-MIR122	A	C	0.821429	0
NC_010443.5	221659617	intron_variant	PGM5	T	C	0.987805	0.342105	0.6457
NC_010443.5	221660200	intron_variant	PGM5	A	G	0.678571	0.0263158	0.652255
NC_010443.5	221661333	intron_variant	PGM5	G	A	0.977273	0.315789	0.661484
NC_010443.5	221664103	intron_variant	PGM5	T	C	0.97561	0.342105	0.633505
NC_010443.5	221664542	intron_variant	PGM5	T	G	0.987179	0.25	0.737179
NC_010443.5	221664632	intron_variant	PGM5	T	C	0.988372	0.235294	0.753078
NC_010443.5	221666103	intron_variant	PGM5	T	G	0.987805	0.333333	0.654472
NC_010443.5	221668114	intron_variant	PGM5	A	G	0.642857	0.0263158	0.616541
NC_010443.5	221668529	intron_variant	PGM5	T	G	0.536585	0.0277778	0.508807
NC_010443.5	221673293	intron_variant	PGM5	G	A	0.0697674	0.973684	0.903917
NC_010443.5	221673666	intron_variant	PGM5	T	G	0.465909	0.973684	0.507775
NC_010443.5	221673774	intron_variant	PGM5	A	T	0.0113636	0.657895	0.646531
NC_010443.5	221674215	intron_variant	PGM5	C	G	0.0119048	0.666667	0.654762
NC_010443.5	221674221	intron_variant	PGM5	C	G	0.4375	0.970588	0.533088
NC_010443.5	221674864	intron_variant	PGM5	C	T	0.647727	0.0526316	0.595095
NC_010443.5	221675050	intron_variant	PGM5	C	T	0.0121951	0.631579	0.619384
NC_010443.5	221675168	intron_variant	PGM5	C	A	0.642857	0.0277778	0.615079
NC_010443.5	221675169	intron_variant	PGM5	G	A	0.0113636	0.694444	0.68308
NC_010443.5	221675722	intron_variant	PGM5	T	A	0.613636	0.0263158	0.58732
NC_010443.5	221675738	intron_variant	PGM5	A	G	0.639535	0.0263158	0.613219
NC_010443.5	221675784	intron_variant	PGM5	A	G	0.639535	0.0263158	0.613219
NC_010443.5	221675906	intron_variant	PGM5	A	T	0.534091	0.0263158	0.507775
NC_010443.5	221675978	intron_variant	PGM5	C	G	0.613636	0.0263158	0.58732
NC_010443.5	221676888	intron_variant	PGM5	C	T	0.604651	0.0263158	0.578335
NC_010443.5	221676980	intron_variant	PGM5	G	A	0.895349	0.0263158	0.869033
NC_010443.5	221677061	intron_variant	PGM5	G	A	0.895349	0.0277778	0.867571
NC_010443.5	221677080	intron_variant	PGM5	A	G	0.892857	0.0263158	0.866541
NC_010443.5	221677772	intron_variant	PGM5	T	G	0.940476	0.0263158	0.91416
NC_010443.5	162323501	intergenic_region	ALPK2-MIR122	C	G	0.841463	0
NC_010443.5	221680549	intron_variant	PGM5	G	A	0.857143	0.0263158	0.830827
NC_010443.5	180422667	intron_variant	SAV1	A	G	0.891892	0
NC_010443.5	221652065	intron_variant	PGM5	C	T	0.534091	0
NC_010443.5	221682781	intron_variant	PGM5	A	G	0.880952	0.0294118	0.85154
NC_010443.5	221659530	intron_variant	PGM5	T	C	0.670732	0
NC_010443.5	221683596	intron_variant	PGM5	G	C	0.902439	0.0882353	0.814204
NC_010443.5	221683615	intron_variant	PGM5	A	G	0.892857	0.117647	0.77521
NC_010443.5	221678116	intron_variant	PGM5	C	T	0.904762	0
NC_010443.5	221684494	intron_variant	PGM5	G	C	0.886364	0.0526316	0.833732
NC_010443.5	221681553	intron_variant	PGM5	T	C	0.579545	0
NC_010443.5	221687865	intron_variant	PGM5	C	G	0.904762	0.0277778	0.876984
NC_010443.5	221687885	intron_variant	PGM5	G	A	0.892857	0.0277778	0.865079
NC_010443.5	221692260	intron_variant	PGM5	T	G	0.897727	0.0263158	0.871411
NC_010443.5	221694170	intron_variant	PGM5	G	A	0.0454545	0.722222	0.676767
NC_010443.5	221694476	intron_variant	PGM5	G	T	0.102273	0.970588	0.868315
NC_010443.5	221694477	intron_variant	PGM5	A	T	0.102273	0.970588	0.868315
[truncated: 28,385 more rows]
