# Supplementary material for: Investigation of single nucleotide polymorphisms in differentially expressed genes and proteins reveals the genetic basis of skeletal muscle growth differences between Tibetan and Large White pigs
Source: Anim Biosci. 2024 Jun 25;37(12):2021–32. doi: 10.5713/ab.24.0135 (PMC11541014; doi:10.5713/ab.24.0135)
Supplement: Supplementary file 3 [file ab-24-0135-Supplementary-Table-S3.xlsx]

## Sheet: Sheet1
Table S3 Type of SNPs harbored by DEGs related to skeletal muscle development.
SNP type	Count	Percent
intron variant	20123	0.662
intergenic region	9158	0.301
upstream gene variant	373	0.012
3' prime UTR variant	238	0.008
synonymous variant	171	0.006
5' prime UTR variant	142	0.005
downstream gene variant	60	0.002
missense variant	41	0.001
5' prime UTR premature start codon gain variant	31	0.001
splice region variant&intron variant	21	<0.1%
non coding transcript exon variant	17	<0.1%
splice region variant&synonymous variant	6	<0.1%
missense variant&splice region variant	1	<0.1%
