# Supplementary material for: Investigation of single nucleotide polymorphisms in differentially expressed genes and proteins reveals the genetic basis of skeletal muscle growth differences between Tibetan and Large White pigs
Source: Anim Biosci. 2024 Jun 25;37(12):2021–32. doi: 10.5713/ab.24.0135 (PMC11541014; doi:10.5713/ab.24.0135)
Supplement: Supplementary file 4 [file ab-24-0135-Supplementary-Table-S4.xlsx]

## Sheet: Sheet1
Table S4 Enrichment KEGG pathways of overlapping DEGs.
Category	Terms	Count	%	P Value	Genes
KEGG_PATHWAY	ssc01100:Metabolic pathways	435	11.1367	8.33916e-20	PNMT, PGAP1, UXS1, EHMT2, XYLT2, ENO3, IL4I1, LIPG, NAMPT, PIP4K2A, PLCE1, PIP4K2C, MMUT, LOC100522678, XYLB, GAMT, ACOT8, TSTD1, GLCE, GANC, ADCY9, ETHE1, UQCRC1, UQCRC2, MTMR1, MTMR4, HSD11B1, LDHB, HSD11B2, LDHA, RDH12, RDH11, LDHD, COX3, PLCG2, ST3GAL5, COX1, PLCG1, HAO2, GSTM3, B3GALNT1, PMM1, MTHFR, PRDX6, SQLE, CYP1A1, OGDH, EZH1, EZH2, GPI, PIGQ, SETD7, LPCAT1, PYGM, PYGL, ATIC, SMPD1, B3…
KEGG_PATHWAY	ssc05415:Diabetic cardiomyopathy	95	2.43216	4.64161e-18	RYR2, NDUFA13, NDUFA11, NDUFA12, COX4I1, NDUFA10, ATP2A3, ATP2A1, LOC100511343, PPP1CB, GYS1, CPT2, AKT2, MPC2, RAC2, PDK4, LOC100522678, PDK2, MMP2, PRKCD, SDHC, SDHD, SDHA, CPT1B, SDHB, TGFBR1, TGFBR2, NDUFS7, NDUFS6, NDUFS4, UQCRC1, VDAC3, PPIF, NDUFS2, VDAC2, NDUFS1, VDAC1, UQCRC2, PLCB1, PPARA, GAPDH, SLC25A4, ND4, LOC100524873, NDUFB9, NDUFB8, NDUFB7, NDUFB6, NDUFB5, CAMK2A, ATP6, NDUFB3, A…
KEGG_PATHWAY	ssc05012:Parkinson disease	106	2.71377	4.38805e-14	NDUFA13, NDUFA11, NDUFA12, NDUFA10, KEAP1, PARK7, PSMD4, SLC39A9, KIF5C, PSMD3, PSMD1, SLC39A7, SLC39A2, LOC100522678, SLC39A1, SDHC, SDHD, SDHA, SDHB, TUBA4A, UQCRC1, VDAC3, PPIF, VDAC2, VDAC1, UQCRC2, ND4, ATF4, PSMD12, PSMD11, PSMD14, UBA7, MAOB, ATP6, ATP5MC3, ITPR3, ATP5MC1, KLC2, UBC, COX3, COX1, PLCG1, NDUFV1, HSPA5, UQCRQ, CYCS, CALM1, NFE2L2, COX4I1, LRRK2, LOC100155138, CASP9, TUBA1B, L…
KEGG_PATHWAY	ssc04360:Axon guidance	79	2.02253	3.88699e-13	SEMA5A, ROBO2, ITGB1, SEMA5B, LRRC4, LOC100620540, ROBO1, PPP3CA, PPP3CB, RGS3, DPYSL5, BOC, CFL1, RAC2, EPHB2, NEO1, EPHB4, EPHB3, EPHA4, SEMA6C, EPHA7, SEMA6A, WNT5B, UNC5B, SEMA6D, TRPC1, RHOD, RGMA, MYL5, SMO, RAF1, MET, EPHA3, SEMA7A, ROCK2, SEMA3D, SRC, SEMA3A, CAMK2A, SEMA3G, GNAI3, PARD6G, PIK3R2, SEMA3E, PRKCZ, GNAI1, NTN3, EFNB3, ABLIM2, ABLIM3, RRAS, SLIT1, PLXNA2, PLCG2, ABL1, PLXNA1,…
KEGG_PATHWAY	ssc05020:Prion disease	104	2.66257	1.26826e-12	NDUFA13, NDUFA11, NDUFA12, NDUFA10, PSMD4, KIF5C, CREB3L1, PSMD3, CREB3L2, PSMD1, LOC100522678, PRKCD, SDHC, SDHD, SDHA, SDHB, TUBA4A, CSNK2B, UQCRC1, VDAC3, PPIF, VDAC2, VDAC1, UQCRC2, ND4, ATF4, PSMD12, PSMD11, PSMD14, ATP6, ATP5MC3, ITPR3, CACNA1D, PIK3R2, ATP5MC1, KLC2, COX3, COX1, CACNA1S, NDUFV1, EGR1, HSPA5, CAV2, GRIN2D, GRIN3A, UQCRQ, LOC100511937, CYCS, RYR2, COX4I1, LAMC1, LOC100155138…
KEGG_PATHWAY	ssc05208:Chemical carcinogenesis - reactive oxygen species	90	2.30415	3.84052e-12	NDUFA13, NDUFA11, NDUFA12, COX4I1, NDUFA10, ARAF, KEAP1, PTPRJ, AHR, LOC100620540, AKT2, IKBKG, LOC100522678, MAP2K2, HGF, PRKCD, AKR1A1, SDHC, FOS, SDHD, SDHA, SDHB, NDUFS7, NDUFS6, CAT, NDUFS4, UQCRC1, VDAC3, PPIF, NDUFS2, VDAC2, NDUFS1, VDAC1, PRKD1, UQCRC2, RAF1, SLC25A4, MET, ND4, LOC100524873, NDUFB9, NDUFB8, NDUFB7, NDUFB6, NDUFB5, SRC, ATP6, NDUFB3, ATP5MC3, NDUFB1, PIK3R2, UQCR10, COX5B,…
KEGG_PATHWAY	ssc04714:Thermogenesis	90	2.30415	1.56935e-11	NDUFA13, NDUFA11, KDM1A, NDUFA12, COX4I1, NDUFA10, PRKAG1, PRKAG3, LIPE, RPS6KA3, CPT2, CREB3L1, RPS6KA1, CREB3L2, PRKG2, DPF3, LOC100522678, COA6, PRKAB2, ACSL1, ACSL4, SDHC, SDHD, SDHA, CPT1C, CPT1B, SDHB, ADCY9, NDUFS7, NDUFS6, NDUFS4, AKT1S1, UQCRC1, NDUFS2, NDUFS1, UQCRC2, PLIN1, MGLL, ND4, CREB5, LOC100524873, NDUFB9, NDUFB8, NDUFB7, NDUFB6, NDUFB5, COX17, ATP6, NDUFB3, ADCY4, ADCY3, ATP5MC…
KEGG_PATHWAY	ssc05022:Pathways of neurodegeneration - multiple diseases	148	3.78904	8.00704e-10	APP, NDUFA13, NDUFA11, NDUFA12, NDUFA10, ARAF, PARK7, FZD10, PSMD4, KIF5C, PSMD3, PSMD1, LOC100522678, MAP2K2, WNT5B, SDHC, SDHD, SDHA, SDHB, TUBA4A, CSNK2B, UQCRC1, VDAC3, PPIF, VDAC2, ULK1, VDAC1, UQCRC2, RAF1, SQSTM1, OPTN, ND4, ATF4, PSMD12, VCP, PSMD11, PSMD14, UBA7, ATP6, ATP5MC3, ITPR3, CACNA1D, ATP5MC1, ATXN3, ATXN1, KLC2, DVL1, UBC, COX3, COX1, PLCG1, CACNA1S, NDUFV1, WNT4, GRIA4, DNAH10…
KEGG_PATHWAY	ssc00020:Citrate cycle (TCA cycle)	22	0.563236	1.04818e-09	FH, PDHA1, MDH1, IDH3G, MDH2, IDH2, DLST, SDHC, SDHD, PDHB, SDHA, SDHB, SUCLA2, PC, IDH3B, OGDH, SUCLG2, SUCLG1, ACO1, ACO2, DLAT, DLD
KEGG_PATHWAY	ssc01200:Carbon metabolism	50	1.28008	4.12137e-09	GPI, ENO3, HK2, HK1, IDH3B, ME1, ME3, MMUT, DLAT, PGLS, ACADS, TPI1, GPT2, PGAM2, SDHC, SDHD, SDHA, SDHB, PKM, CAT, PCCB, SUCLG2, SUCLG1, ALDOC, GAPDH, DLD, FBP2, PRPS1, FH, ACSS2, DLST, PDHB, ACAT1, PGK1, ACSS1, HAO2, PDHA1, GOT1, MDH1, IDH3G, MDH2, IDH2, ALDH6A1, SUCLA2, PC, CPS1, OGDH, ACO1, ACO2, PFKM
KEGG_PATHWAY	ssc05010:Alzheimer disease	123	3.149	4.91065e-09	APP, NDUFA13, NDUFA11, NDUFA12, NDUFA10, ARAF, IRS3, FZD10, PSMD4, SLC39A9, KIF5C, AKT2, PSMD3, PSMD1, SLC39A7, SLC39A2, LOC100522678, SLC39A1, MAP2K2, WNT5B, SDHC, SDHD, SDHA, SDHB, TUBA4A, CSNK2B, UQCRC1, VDAC3, PPIF, VDAC2, ULK1, VDAC1, UQCRC2, RAF1, ND4, ATF4, PSMD12, PSMD11, PSMD14, ATP6, ATP5MC3, ITPR3, CACNA1D, PIK3R2, ATP5MC1, KLC2, DVL1, COX3, COX1, APOE, CACNA1S, NDUFV1, WNT4, FZD2, INS…
KEGG_PATHWAY	ssc05016:Huntington disease	103	2.63697	8.52581e-09	NDUFA13, NDUFA11, NDUFA12, NDUFA10, PSMD4, KIF5C, CREB3L1, PSMD3, CREB3L2, PSMD1, LOC100522678, SDHC, SDHD, SDHA, SDHB, TUBA4A, UQCRC1, VDAC3, PPIF, TBPL1, VDAC2, ULK1, VDAC1, UQCRC2, ND4, PSMD12, PSMD11, PSMD14, ATP6, SLC1A3, ATP5MC3, ATP5MC1, KLC2, COX3, COX1, PPARGC1A, NDUFV1, GRIA4, DNAH10, DLG4, UQCRQ, MAP3K10, CYCS, DNAL4, RCOR1, HIP1, COX4I1, LOC100155138, CASP9, TUBA1B, ACTR1B, RB1CC1, LO…
KEGG_PATHWAY	ssc04932:Non-alcoholic fatty liver disease	61	1.5617	5.12376e-08	NDUFA13, NDUFA11, NDUFA12, COX4I1, NDUFA10, PRKAG1, PRKAG3, AKT2, LEPR, IL6R, LOC100522678, PRKAB2, SDHC, FOS, SDHD, SDHA, SDHB, NDUFS7, NDUFS6, NDUFS4, UQCRC1, NDUFS2, NDUFS1, UQCRC2, PPARA, ATF4, LOC100524873, NDUFB9, NDUFB8, NDUFB7, NDUFB6, NDUFB5, NDUFB3, NDUFB1, PIK3R2, UQCR10, COX5B, ADIPOR2, COX5A, COX3, COX1, BID, LOC100524239, NDUFV1, MLXIP, NDUFA9, NDUFA8, TGFB1, NDUFA4, NDUFA3, INSR, N…
KEGG_PATHWAY	ssc05014:Amyotrophic lateral sclerosis	114	2.91859	7.54185e-08	NDUFA13, NUP107, NDUFA11, NDUFA12, NDUFA10, PSMD4, KIF5C, PSMD3, PSMD1, LOC100522678, ANXA11, SDHC, SDHD, SDHA, SDHB, TUBA4A, NUP93, UQCRC1, ULK1, VDAC1, UQCRC2, PFN1, SQSTM1, OPTN, ND4, ATF4, NUP205, PSMD12, VCP, PSMD11, PSMD14, ATP6, ATP5MC3, ITPR3, ATP5MC1, KLC2, COX3, COX1, NDUFV1, DNAH10, HSPA5, CHCHD10, GRIN2D, UQCRQ, CYCS, DNAL4, COX4I1, NXT2, LOC100155138, CASP9, PPP3CA, PPP3CB, MAP1LC3B,…
KEGG_PATHWAY	ssc00190:Oxidative phosphorylation	54	1.38249	1.51908e-07	NDUFA13, NDUFA11, NDUFA12, COX4I1, NDUFA10, TCIRG1, LOC100522678, SDHC, SDHD, SDHA, SDHB, NDUFS7, NDUFS6, NDUFS4, UQCRC1, NDUFS2, NDUFS1, UQCRC2, ND4, LOC100524873, NDUFB9, NDUFB8, NDUFB7, NDUFB6, NDUFB5, COX17, ATP6, NDUFB3, ATP5MC3, NDUFB1, UQCR10, COX5B, COX5A, ATP5MC1, ATP5F1A, ATP5F1B, COX3, COX1, LOC100524239, NDUFV1, COX10, ATP5ME, LHPP, NDUFA9, NDUFA8, NDUFA4, NDUFA3, NDUFA2, NDUFA1, COX6…
KEGG_PATHWAY	ssc04022:cGMP-PKG signaling pathway	62	1.5873	2.02659e-07	MYLK2, ATP2A3, ATP2A1, ADRA1D, IRS3, MYLK4, PPP1CB, PPP3CA, EDNRA, PPP3CB, AKT2, CREB3L1, CREB3L2, BDKRB2, PRKG2, MEF2A, GUCY1A1, MEF2C, MAP2K2, ATP1B3, ADRA2C, ATP1B1, ADRA2A, ADCY9, VDAC3, PPIF, VDAC2, PDE5A, VDAC1, PLCB1, RAF1, SLC25A4, CREB5, ATF4, CNP, ROCK2, SRF, GNAI3, ADCY4, ADCY3, ADCY2, CACNA1D, ATP1A2, ITPR3, ADCY6, GNAI1, CACNA1S, MEF2D, NOS3, LOC100736765, INSR, ATP2B4, NFATC3, ATP2B…
KEGG_PATHWAY	ssc04260:Cardiac muscle contraction	39	0.998464	2.38287e-07	LOC100524873, RYR2, COX4I1, ATP2A3, CACNA1D, ATP1A2, ATP2A1, UQCR10, COX5B, COX5A, CACNG6, CACNG7, COX3, COX1, CACNG1, CACNA1S, LOC100522678, LOC100524239, TPM4, LOC100736765, TPM2, TPM1, ATP1B3, ATP1B1, COX6B, TRDN, SLC8A3, CACNB1, MYL4, ACTC1, ASPH, UQCRQ, SLC9A7, TNNT2, FXYD2, HRC, UQCRC1, CASQ2, UQCRC2
KEGG_PATHWAY	ssc04020:Calcium signaling pathway	81	2.07373	5.61421e-07	RYR2, MYLK2, OXTR, FLT1, ATP2A3, ATP2A1, ADRA1D, FGF1, GRPR, MYLK4, PPP3CA, EDNRA, PPP3CB, CYSLTR2, FGF9, BDKRB2, KDR, PLCE1, NOS1, PDGFRA, HGF, SPHK1, TNNC2, PHKA1, PHKA2, TRDN, ADCY9, ASPH, ADORA2A, STIM1, STIM2, VDAC3, PPIF, CASQ2, VDAC2, VDAC1, CASQ1, PLCB1, SLC25A4, MET, PDE1C, CAMK2A, ADCY4, ADCY3, PDGFA, ADCY2, CACNA1D, ITPR3, CACNA1G, HRH1, ERBB3, PHKG1, PDGFD, PDGFC, ERBB2, PLCG2, PTK2B,…
KEGG_PATHWAY	ssc05410:Hypertrophic cardiomyopathy	39	0.998464	6.81293e-07	ITGB1, RYR2, ITGB4, ATP2A3, PRKAG1, CACNA1D, ATP2A1, PRKAG3, CACNG6, CACNG7, SGCD, SGCA, ITGB7, ITGAV, CACNG1, ITGB6, CACNA1S, MYBPC3, PRKAB2, TGFB2, ACE, TGFB1, TPM4, ITGA4, TGFB3, LOC100736765, TPM2, ITGA2, TPM1, IGF1, AGT, SLC8A3, CACNB1, DES, ACTC1, TNNT2, ITGA6, ITGA5, ITGA9
KEGG_PATHWAY	ssc00620:Pyruvate metabolism	24	0.614439	7.54056e-07	FH, PDHA1, ACSS2, MDH1, MDH2, GLO1, AKR1A1, PDHB, ACACA, ACAT1, LDHB, GRHPR, LDHA, PKM, PC, ALDH2, LDHD, ME1, ME3, HAGH, DLAT, ACSS1, DLD
KEGG_PATHWAY	ssc05414:Dilated cardiomyopathy	40	1.02407	1.15455e-06	ITGB1, RYR2, ITGB4, ATP2A3, ADCY4, ADCY3, ADCY2, CACNA1D, ATP2A1, ADCY6, CACNG6, CACNG7, SGCD, SGCA, ITGB7, ITGAV, CACNG1, ITGB6, CACNA1S, MYBPC3, TGFB2, TGFB1, TPM4, ITGA4, TGFB3, LOC100736765, TPM2, ITGA2, TPM1, IGF1, AGT, SLC8A3, CACNB1, ADCY9, DES, ACTC1, TNNT2, ITGA6, ITGA5, ITGA9
KEGG_PATHWAY	ssc04261:Adrenergic signaling in cardiomyocytes	54	1.38249	1.23415e-06	RYR2, ATP2A3, ATP2A1, ADRA1D, PPP1CB, AKT2, CREB3L1, CREB3L2, SCN5A, SCN1B, TPM4, TPM2, TPM1, PPP2R5B, PPP2R5A, ATP1B3, ATP1B1, CACNB1, MYL4, ADCY9, TNNT2, AGTR2, PLCB1, SCN4B, RAPGEF3, CREB5, ATF4, CAMK2A, CREM, GNAI3, ADCY4, ADCY3, ADCY2, CACNA1D, ATP1A2, ADCY6, GNAI1, CACNG6, CACNG7, SCN7A, CACNA1S, CACNG1, CAMK2G, LOC100736765, ATP2B4, ATP2B3, ATP2B2, MAPK14, AGT, SLC8A3, ACTC1, PPP2R2B, FXYD…
KEGG_PATHWAY	ssc05205:Proteoglycans in cancer	70	1.79211	1.41695e-06	ITGB1, ARAF, FZD10, LOC100620540, PPP1CB, CTSL, AKT2, KDR, PLCE1, ITGAV, MAP2K2, WNT5B, ITGA2, HGF, MMP2, GAB1, ANK2, ANK3, ANK1, DCN, VAV2, TIAM1, SMO, HCLS1, ITGA5, EZR, RAF1, PPP1R12B, MET, CD44, HBEGF, ROCK2, SRC, SDC2, CAMK2A, PIK3R2, ITPR3, CBL, ERBB3, RRAS, ERBB2, GPC3, PLCG2, DROSHA, FLNB, FLNC, PLCG1, CAMK2G, WNT4, SMAD2, TGFB2, TGFB1, FZD2, CAV2, LUM, FZD9, FN1, IGF1, MAPK14, ESR1, VEGF…
KEGG_PATHWAY	ssc04931:Insulin resistance	43	1.10087	4.33056e-06	SLC27A1, PRKAG1, PPP1R3A, PYGM, PIK3R2, PYGL, LOC100620540, PRKCZ, LOC100511343, FOXO1, PRKAG3, PPP1CB, RPS6KA3, GYS1, AKT2, CREB3L1, CREB3L2, RPS6KA1, PPARGC1A, PPARGC1B, MLXIP, PRKAB2, NOS3, INSR, NR1H2, GFPT2, PRKCD, GFPT1, CPT1B, AGT, NFKBIA, MLXIPL, PPP1R3C, PPP1R3B, RPS6KB2, PPP1R3D, LOC100511937, PRKCQ, PPARA, SLC27A3, OGT, CREB5
KEGG_PATHWAY	ssc04010:MAPK signaling pathway	89	2.27855	5.13511e-06	FLT1, RASGRF2, ARAF, ECSIT, FGF1, ELK4, PPP3CA, RPS6KA3, PPP3CB, DUSP10, FGF9, AKT2, RPS6KA1, STMN1, RAC2, KDR, IKBKG, MAP4K1, PDGFRA, MEF2C, DUSP3, MAP2K2, DUSP1, IL1R1, HGF, PLA2G4A, FOS, TGFBR1, MAPK8IP1, CDC25B, TGFBR2, CACNB1, PPM1A, PPM1B, KIT, MAPKAPK2, MAPT, RAF1, MET, ATF4, SRF, PDGFA, CACNA1D, RASGRP2, STK3, CACNA1G, NTF4, CACNG6, CACNG7, ERBB3, RRAS, IRAK1, PDGFD, MKNK2, PDGFC, ERBB2, …
KEGG_PATHWAY	ssc04510:Focal adhesion	65	1.66411	1.80913e-05	ITGB1, MYLK2, FLT1, ITGB4, LAMC3, TNC, LAMC1, ARHGAP5, MYLK4, PPP1CB, AKT2, RAC2, KDR, ITGB7, ITGAV, ITGB6, PDGFRA, VWF, ITGA4, ITGA2, HGF, VAV2, MYL5, COL2A1, RAPGEF1, ITGA6, TLN2, ITGA5, RAF1, PPP1R12B, MET, ITGA9, ROCK2, SHC1, SRC, LAMA4, LAMA3, PDGFA, PIK3R2, THBS2, THBS4, THBS3, PDGFD, PDGFC, ERBB2, SPP1, FLNB, FYN, FLNC, PAK3, PAK4, LAMB3, EGF, CAV2, FN1, LAMB1, PARVA, IGF1, PARVB, VEGFA, M…
KEGG_PATHWAY	ssc00640:Propanoate metabolism	18	0.460829	2.40429e-05	BCKDHA, ACSS3, ACSS2, BCKDHB, ACACA, LDHB, HADHA, LDHA, ALDH6A1, SUCLA2, PCCB, SUCLG2, SUCLG1, MMUT, ACSS1, ACADS, DLD
KEGG_PATHWAY	ssc04015:Rap1 signaling pathway	68	1.74091	2.56341e-05	ITGB1, FLT1, CTNND1, FGF1, ITGAL, SIPA1L1, FGF9, AKT2, RAC2, KDR, PLCE1, PDGFRA, PRKCI, MAP2K2, HGF, MAGI3, VAV2, TIAM1, ADCY9, ADORA2A, KIT, RAPGEF1, TLN2, PRKD1, PFN1, PLCB1, RAF1, RAPGEF5, MET, RAPGEF3, RGS14, SRC, LPAR1, GNAI3, ADCY4, ADCY3, PDGFA, PARD6G, ADCY2, PIK3R2, LPAR4, RASGRP2, PRKCZ, ADCY6, GNAI1, RRAS, CNR1, PDGFD, PDGFC, P2RY1, PLCG1, FGF21, NGFR, ANGPT2, EGF, INSR, IGF1, MAPK14, …
KEGG_PATHWAY	ssc04810:Regulation of actin cytoskeleton	71	1.81772	3.483e-05	ITGB1, CYFIP2, MYLK2, ITGB4, ARAF, FGF1, ITGAL, MYLK4, PPP1CB, FGF9, AKT2, CFL1, RAC2, BDKRB2, PIP4K2A, ITGB7, ITGAV, PIP4K2C, ITGB6, APC2, ACTR3, PDGFRA, MAP2K2, ITGA4, ITGA2, VAV2, MYL5, TIAM1, ITGA6, ITGA5, PFN1, EZR, RAF1, PPP1R12B, ARHGEF6, ITGA9, ROCK2, SRC, LPAR1, PDGFA, PIK3R2, LPAR4, IQGAP2, ACTR3B, IQGAP3, FGD1, RRAS, PDGFD, PDGFC, MYH14, MYH11, WASF1, PAK3, WASF2, PAK4, FGF21, EGF, LIM…
KEGG_PATHWAY	ssc04922:Glucagon signaling pathway	38	0.972862	4.59292e-05	CAMK2A, PRKAG1, ADCY2, PYGM, ITPR3, PYGL, PDHB, ACACA, FOXO1, PRKAG3, LDHB, GYS1, PPP3CA, LDHA, PPP3CB, PHKG1, AKT2, CREB3L1, CREB3L2, PPARGC1A, CAMK2G, PRKAB2, PDHA1, PGAM2, PHKA1, PHKB, CPT1C, CPT1B, PHKA2, PKM, PLCB1, CALM1, PPARA, PFKM, FBP2, CREB5, ATF4
KEGG_PATHWAY	ssc04218:Cellular senescence	52	1.33129	4.60577e-05	LIN54, MRE11, TRAF3IP2, SERPINE1, FOXM1, PPP1CB, PPP3CA, PPP3CB, AKT2, CHEK1, MYBL2, MAP2K2, TGFBR1, TGFBR2, CCNE2, CCNE1, MAPKAPK2, VDAC3, VDAC2, VDAC1, RAF1, SLC25A4, SQSTM1, LIN37, CACNA1D, PIK3R2, ITPR3, FOXO1, CCNB3, CCNB2, CCNB1, RRAS, E2F1, EIF4EBP1, SMAD2, HIPK4, TGFB2, TGFB1, GADD45B, TGFB3, NFATC3, NFATC1, MAPK14, NFATC4, RHEB, CDK1, MDM2, LOC100511937, ATM, RAD9B, CALM1, ATR
KEGG_PATHWAY	ssc04066:HIF-1 signaling pathway	40	1.02407	5.32812e-05	FLT1, TFRC, SERPINE1, CAMK2A, PIK3R2, PDHB, ENO3, HK2, HK1, LDHB, LDHA, AKT2, ERBB2, MKNK2, EIF4EBP1, PLCG2, PGK1, ELOB, PLCG1, ELOC, VHL, TIMP1, CAMK2G, IL6R, EGLN1, PDHA1, MAP2K2, ANGPT2, EGF, NOS3, INSR, IGF1, VEGFA, RPS6KB2, LOC100511937, ALDOC, TEK, GAPDH, PFKM
KEGG_PATHWAY	ssc04910:Insulin signaling pathway	47	1.20328	5.98735e-05	SHC1, PRKAG1, ARAF, PPP1R3A, CBLB, PYGM, PIK3R2, PYGL, IRS3, CBL, PRKCZ, ACACA, FOXO1, PRKAG3, HK2, HK1, PPP1CB, LIPE, GYS1, PHKG1, AKT2, PRKAR2A, MKNK2, EIF4EBP1, FLOT2, PPARGC1A, PRKCI, PRKAB2, MAP2K2, INSR, PHKA1, PHKB, SORBS1, PHKA2, PPP1R3C, PRKAR1B, PRKAR1A, PPP1R3B, RHEB, RPS6KB2, PPP1R3D, RAPGEF1, TRIP10, LOC100511937, RAF1, CALM1, FBP2
KEGG_PATHWAY	ssc04512:ECM-receptor interaction	34	0.870456	8.85655e-05	ITGB1, ITGB4, LAMC3, LAMA4, LAMA3, TNC, HMMR, LAMC1, THBS2, LOC100511343, THBS4, THBS3, SPP1, ITGB7, ITGAV, ITGB6, LAMB3, VWF, ITGA4, ITGA2, FN1, GP1BA, LAMB1, COL2A1, COL1A2, FRAS1, SDC1, ITGA6, ITGA5, AGRN, CD44, FREM2, ITGA9
KEGG_PATHWAY	ssc05200:Pathways in cancer	139	3.55863	9.11493e-05	SPI1, ARAF, KEAP1, FZD10, FGF1, EDNRA, FGF9, AKT2, SKP2, IL6R, PDGFRA, IL15RA, IL4R, MAP2K2, WNT5B, DAPK1, DAPK2, HGF, MITF, EML4, MSH6, BCR, ADCY9, MSH2, CCNE2, SMO, CCNE1, IL6ST, RAF1, NOTCH2, NOTCH3, EPAS1, LPAR1, PDGFA, PIK3R2, LPAR4, RASGRP2, PLD1, FOXO1, PLD2, DVL1, PLCG2, ABL1, PLCG1, FGF21, WNT4, SMAD2, STAT5B, GSTM3, TGFB2, TGFB1, FZD2, GADD45B, TGFB3, ZBTB16, FN1, FZD9, IGF1, ESR1, NFKB…
KEGG_PATHWAY	ssc01230:Biosynthesis of amino acids	29	0.742448	0.000114745	PRPS1, ACY1, ENO3, MAT2A, IDH3B, PGK1, ASL, GLUL, TPI1, GOT1, IDH3G, GPT2, PGAM2, IDH2, ASNS, PYCR2, ASS1, PKM, PC, CPS1, ACO1, ALDOC, ACO2, ALDH18A1, BCAT1, GAPDH, PFKM, BCAT2, OTC
KEGG_PATHWAY	ssc00010:Glycolysis / Gluconeogenesis	26	0.665643	0.000133522	GPI, ACSS2, PDHB, ENO3, HK2, HK1, LDHB, LDHA, ALDH2, ALDH3B1, PGK1, DLAT, ACSS1, PGM1, PDHA1, TPI1, PGAM2, AKR1A1, MINPP1, PKM, ALDOC, DLD, GAPDH, PFKM, FBP2
KEGG_PATHWAY	ssc04110:Cell cycle	43	1.10087	0.000145867	PCNA, BUB1B, TTK, CDC14A, CDC14B, CDC20, CCNB3, CCNB2, CCNB1, CDC45, PTTG1, ORC1, YWHAQ, RAD21, ORC3, CHEK1, E2F1, ABL1, SKP2, BUB1, YWHAG, SMAD2, TGFB2, TGFB1, GADD45B, TGFB3, PLK1, CDC6, YWHAZ, CDC25B, WEE1, DBF4, CCNE2, ESPL1, CCNE1, CDK1, MDM2, MCM3, MCM4, ATM, MCM5, MCM2, ATR
KEGG_PATHWAY	ssc04211:Longevity regulating pathway	33	0.844854	0.000218956	EHMT2, PRKAG1, ADCY4, ADCY3, ADCY2, PIK3R2, IRS3, ADIPOR2, ADCY6, FOXO1, PRKAG3, CAMKK2, STK11, AKT2, CREB3L1, RB1CC1, SESN1, SESN2, CREB3L2, EIF4EBP1, PPARGC1A, PRKAB2, INSR, IGF1, ADCY9, RHEB, CAT, AKT1S1, RPS6KB2, LOC100511937, ULK1, CREB5, ATF4
KEGG_PATHWAY	ssc03320:PPAR signaling pathway	30	0.768049	0.000220094	SLC27A1, AQP7, LOC100511343, FADS2, ACADL, CPT2, UBC, ME1, ME3, ACADM, PLTP, RXRG, GK, ACSL1, ACSL4, SORBS1, CPT1C, PODN, CPT1B, CYP27A1, ACOX2, FABP5, FABP7, PLIN4, ACSBG1, PLIN1, ANGPTL4, PPARA, PLIN5
KEGG_PATHWAY	ssc05412:Arrhythmogenic right ventricular cardiomyopathy	29	0.742448	0.000334789	ITGB1, RYR2, ITGB4, ATP2A3, CACNA1D, ATP2A1, CACNG6, CACNG7, GJA1, SGCD, CDH2, SGCA, CTNNA1, ITGB7, ITGAV, CACNG1, ITGB6, CACNA1S, TCF7L2, TCF7L1, ITGA4, ACTN2, ITGA2, SLC8A3, CACNB1, DES, ITGA6, ITGA5, ITGA9
KEGG_PATHWAY	ssc00280:Valine, leucine and isoleucine degradation	22	0.563236	0.000440212	MCCC2, BCKDHA, HIBADH, BCKDHB, HSD17B10, ACAT1, HADHB, IL4I1, HADHA, ALDH6A1, AUH, ALDH2, OXCT1, PCCB, AOX1, MMUT, ACADM, HADH, BCAT1, ACADS, DLD, BCAT2
KEGG_PATHWAY	ssc05166:Human T-cell leukemia virus 1 infection	66	1.68971	0.000451067	SPI1, BUB1B, ITGAL, ELK4, CDC20, PPP3CA, PPP3CB, XPO1, PTTG1, AKT2, CREB3L1, CHEK1, CREB3L2, TSPO, IKBKG, B2M, IL15RA, MAP2K2, IL1R1, IL15, FOS, TGFBR1, TGFBR2, KAT2B, ADCY9, CCNE2, ESPL1, CCNE1, LCK, VDAC3, TBPL1, VDAC2, VDAC1, TLN2, SLC25A4, CREB5, ATF4, SRF, ADCY4, GPS2, ADCY3, ADCY2, PIK3R2, ADCY6, CCNB2, E2F1, SMAD2, STAT5B, EGR1, EGR2, TGFB2, TGFB1, TGFB3, NFATC3, NFATC1, NFATC4, NFKBIA, IL…
KEGG_PATHWAY	ssc04152:AMPK signaling pathway	40	1.02407	0.000764035	CAB39, CAB39L, PRKAG1, PIK3R2, HMGCR, IRS3, ADIPOR2, ACACA, LOC100511343, FOXO1, PRKAG3, CAMKK2, LIPE, GYS1, STK11, AKT2, CREB3L1, CREB3L2, EIF4EBP1, LEPR, PPARGC1A, PRKAB2, INSR, PPP2R5B, PPP2R5A, IGF1, CPT1C, CPT1B, RAB10, TBC1D1, PPP2R2B, RHEB, AKT1S1, RPS6KB2, LOC100511937, ULK1, PFKM, FBP2, CREB5
KEGG_PATHWAY	ssc04371:Apelin signaling pathway	44	1.12647	0.000766329	NOTCH3, MYLK2, RYR2, SERPINE1, PRKAG1, GNAI3, ADCY4, ADCY3, ADCY2, PLAT, ITPR3, ADCY6, PRKAG3, GNAI1, MYLK4, LIPE, MAP1LC3B, GNG2, MAP1LC3A, RRAS, AKT2, SPP1, NOS1, MEF2D, PPARGC1A, SMAD2, MEF2A, EGR1, PRKAB2, MEF2C, MAP2K2, NOS3, SPHK1, TGFBR1, SLC8A3, ACTA2, MYL4, ADCY9, RPS6KB2, PLIN1, GNB5, PLCB1, RAF1, CALM1
KEGG_PATHWAY	ssc04068:FoxO signaling pathway	42	1.07527	0.000768949	SETD7, PRKAG1, ARAF, PIK3R2, IRS3, FOXO1, PRKAG3, CCNB3, CCNB2, CCNB1, STK11, AKT2, S1PR1, HOMER3, SKP2, PLK3, GABARAPL2, PRKAB2, TGFB2, TGFB1, MAP2K2, GADD45B, HOMER1, EGF, TGFB3, HOMER2, INSR, BNIP3, PLK1, IGF1, FBXO32, MAPK14, TGFBR1, TGFBR2, BCL6, CCNG2, CAT, MDM2, LOC100511937, ATM, RAF1, SGK1
KEGG_PATHWAY	ssc00630:Glyoxylate and dicarboxylate metabolism	15	0.384025	0.00107447	ACSS2, MDH1, MDH2, ACAT1, GRHPR, CAT, PCCB, HYI, ACO1, ACO2, MMUT, ACSS1, HAO2, DLD, GLUL
KEGG_PATHWAY	ssc04933:AGE-RAGE signaling pathway in diabetic complications	34	0.870456	0.00124524	SERPINE1, PIK3R2, PRKCZ, FOXO1, AKT2, PLCG2, PLCE1, PLCG1, SMAD2, STAT5B, EGR1, TGFB2, TGFB1, VCAM1, TGFB3, STAT1, NOS3, MMP2, PRKCD, FN1, NFATC1, MAPK14, F3, AGT, TGFBR1, VEGFA, TGFBR2, DIAPH1, COL3A1, COL1A2, LOC100511937, PLCB1, PLCD4, PLCD1
KEGG_PATHWAY	ssc04024:cAMP signaling pathway	63	1.6129	0.0013612	RYR2, OXTR, ATP2A3, ATP2A1, GLI3, PPP1CB, LIPE, EDNRA, AKT2, CREB3L1, CREB3L2, RAC2, PDE4B, PLCE1, SOX9, ABCC4, MAP2K2, EDN3, PDE4D, NPY1R, ATP1B3, FOS, ATP1B1, VAV2, TIAM1, ADCY9, ADORA2A, RAF1, PPARA, RAPGEF3, CREB5, ADCYAP1R1, ROCK2, CAMK2A, GNAI3, ADCY4, ADCY3, ADCY2, CACNA1D, ATP1A2, PIK3R2, PLD1, ADCY6, GNAI1, PLD2, RRAS, CACNA1S, CAMK2G, GRIA4, ATP2B4, ATP2B3, NFATC1, ATP2B2, GRIN2D, NFKBI…
KEGG_PATHWAY	ssc03030:DNA replication	16	0.409626	0.00139012	RFC5, PRIM2, RFC3, FEN1, PCNA, LIG1, RPA2, POLA1, POLA2, POLD1, POLE2, POLD2, MCM3, MCM4, MCM5, MCM2
KEGG_PATHWAY	ssc04611:Platelet activation	39	0.998464	0.00152125	ITGB1, MYLK2, ROCK2, SRC, GNAI3, ADCY4, ADCY3, ADCY2, PIK3R2, ITPR3, RASGRP2, PRKCZ, ADCY6, GNAI1, MYLK4, PPP1CB, AKT2, P2RY1, PLCG2, PRKG2, FYN, LYN, GUCY1A1, PRKCI, VWF, NOS3, ITGA2, PLA2G4A, GP1BA, MAPK14, VAMP8, COL3A1, COL1A2, ADCY9, STIM1, LOC100511937, TLN2, PLCB1, FERMT3
KEGG_PATHWAY	ssc04723:Retrograde endocannabinoid signaling	45	1.15207	0.00222918	NDUFB9, FAAH, NDUFB8, NDUFA13, NDUFB7, NDUFA11, NDUFB6, NDUFB5, NDUFA12, NDUFB3, NDUFA10, GNAI3, ADCY4, ADCY3, NDUFB1, ADCY2, CACNA1D, ITPR3, ADCY6, GNAI1, RIMS1, GNG2, CNR1, CACNA1S, GABRE, NDUFV1, GRIA4, NDUFA9, NDUFA8, NDUFA4, NDUFA3, NDUFA2, NDUFA1, MAPK14, ADCY9, NDUFS7, NDUFS6, NDUFAB1, NDUFS4, NDUFS2, NDUFS1, GNB5, PLCB1, MGLL, ND4
KEGG_PATHWAY	ssc00230:Purine metabolism	40	1.02407	0.00243592	PRPS1, PDE1C, AK1, ADCY4, NUDT2, AK3, ADCY3, GMPR, ADCY2, AK5, NUDT5, ADCY6, NT5E, ATIC, GUK1, PPAT, PDE4B, NT5M, PDE6A, PGM1, GUCY1A1, ADSL, ENTPD5, PDE4D, ENTPD6, AMPD1, NME4, AMPD3, PAICS, ADCY9, PDE10A, NME6, IMPDH1, NT5C1A, PDE3A, PDE5A, PDE7B, GART, PDE9A
KEGG_PATHWAY	ssc04540:Gap junction	29	0.742448	0.00246364	SRC, GNAI3, LPAR1, ADCY4, ADCY3, PDGFA, ADCY2, ITPR3, ADCY6, GNAI1, LOC100155138, GJA1, TUBA1B, PDGFD, PDGFC, LOC100158003, PRKG2, MAP3K2, PDGFRA, GUCY1A1, MAP2K2, EGF, TUBB, LOC100510930, TUBA4A, ADCY9, CDK1, PLCB1, RAF1
KEGG_PATHWAY	ssc04514:Cell adhesion molecules	46	1.17768	0.00251074	ITGB1, NLGN3, PTPRS, SDC2, NRXN1, CD80, SDC3, LRRC4, ITGAL, SLITRK2, CDH2, SLITRK1, MPZ, SLITRK4, SLITRK6, SLITRK5, NCAM1, ITGB7, ITGAV, NRCAM, LRRC4C, NEO1, ICOSLG, MPZL1, CD276, JAM3, LRRC4B, VCAM1, XRCC4, NEGR1, ITGA4, IGSF11, CD2, PTPRD, CLDN10, VCAN, CD40LG, PTPRC, CD8A, CNTN1, SDC1, ITGA6, ESAM, CDH15, SIGLEC1, NECTIN3, ITGA9
KEGG_PATHWAY	ssc05144:Malaria	21	0.537634	0.00272869	CSF3, TGFB2, TGFB1, VCAM1, TGFB3, SDC2, HGF, LOC110259958, IL18, HBB, THBS2, ITGAL, LOC100511343, THBS4, THBS3, CD40LG, TLR9, SDC1, MET
KEGG_PATHWAY	ssc05212:Pancreatic cancer	26	0.665643	0.00279818	ARAF, PIK3R2, PLD1, BRCA2, PLD2, CASP9, AKT2, ERBB2, E2F1, RAC2, IKBKG, SMAD2, TGFB2, TGFB1, GADD45B, EGF, TGFB3, STAT1, TGFBR1, VEGFA, TGFBR2, RAD51, RPS6KB2, LOC100511937, RAF1, ARHGEF6
KEGG_PATHWAY	ssc01521:EGFR tyrosine kinase inhibitor resistance	27	0.691244	0.00287598	SHC1, SRC, ARAF, PDGFA, PIK3R2, ERBB3, AKT2, PDGFD, ERBB2, PDGFC, EIF4EBP1, KDR, PLCG2, PLCG1, IL6R, PDGFRA, MAP2K2, EGF, HGF, GAB1, IGF1, VEGFA, RPS6KB2, NF1, LOC100511937, RAF1, MET
KEGG_PATHWAY	ssc04151:PI3K-Akt signaling pathway	90	2.30415	0.00303469	ITGB1, CSF3, FLT1, ITGB4, LAMC3, TNC, BRCA1, LAMC1, FGF1, GHR, CASP9, GYS1, STK11, FGF9, YWHAQ, AKT2, CREB3L1, CREB3L2, KDR, ITGB7, ITGAV, IKBKG, ITGB6, IL6R, YWHAG, PDGFRA, IL4R, MAP2K2, VWF, ITGA4, ITGA2, HGF, PPP2R5B, PPP2R5A, YWHAZ, COL2A1, CCNE2, CCNE1, KIT, ITGA6, ITGA5, RAF1, SGK1, MET, CREB5, ATF4, ITGA9, PHLPP1, LAMA4, LAMA3, LPAR1, PDGFA, PIK3R2, LPAR4, THBS2, THBS4, THBS3, NTF4, GNG2, …
KEGG_PATHWAY	ssc05230:Central carbon metabolism in cancer	24	0.614439	0.00322368	PDGFRA, TIGAR, PDHA1, MAP2K2, NTRK3, IDH2, PGAM2, PIK3R2, PDHB, HK2, HK1, LDHB, LDHA, PKM, AKT2, KIT, ERBB2, LOC100511937, RAF1, PFKM, MET, SLC16A3, FGFR1
KEGG_PATHWAY	ssc03430:Mismatch repair	11	0.281618	0.00346158	RFC5, MSH6, RFC3, PCNA, MSH2, LIG1, EXO1, POLD1, POLD2, RPA2, PMS2
KEGG_PATHWAY	ssc04923:Regulation of lipolysis in adipocytes	21	0.537634	0.00347681	INSR, NPY1R, ADCY4, GNAI3, AQP7, ADCY3, ADCY2, PIK3R2, IRS3, ABHD5, ADCY6, CIDEC, GNAI1, LIPE, ADCY9, AKT2, PRKG2, LOC100511937, PLIN1, MGLL, PNPLA2
KEGG_PATHWAY	ssc01210:2-Oxocarboxylic acid metabolism	10	0.256016	0.00366019	GOT1, ACY1, IDH3G, GPT2, IDH2, IDH3B, ACO1, ACO2, BCAT1, BCAT2
KEGG_PATHWAY	ssc03460:Fanconi anemia pathway	19	0.486431	0.00384953	FANCI, BLM, RMI2, WDR48, FANCM, FANCA, RPA2, BRCA1, BRCA2, BRIP1, RAD51, APITD1, EME1, FANCD2, USP1, REV3L, PMS2, POLH, ATR
KEGG_PATHWAY	ssc04920:Adipocytokine signaling pathway	25	0.640041	0.00409618	PRKAB2, ACSL1, PRKAG1, ACSL4, IRS3, LOC100620540, TNFRSF1B, CPT1C, ADIPOR2, CPT1B, LOC100511343, PRKAG3, CAMKK2, NFKBIA, STK11, AKT2, LEPR, ACSBG1, PRKCQ, IKBKG, PPARA, PPARGC1A, RXRG, NFKBIB
KEGG_PATHWAY	ssc00270:Cysteine and methionine metabolism	20	0.512033	0.00414099	DNMT1, AHCY, GOT1, TSTD1, MDH1, MDH2, APIP, MRI1, LDHB, IL4I1, LDHA, GCLC, MAT2A, TST, KYAT3, DNMT3B, KYAT1, BCAT1, CDO1, BCAT2
KEGG_PATHWAY	ssc05215:Prostate cancer	31	0.793651	0.00430317	ARAF, PDGFA, PLAT, PIK3R2, FOXO1, CASP9, AKT2, CREB3L1, PDGFD, ERBB2, CREB3L2, PDGFC, E2F1, IKBKG, PDGFRA, TCF7L2, TCF7L1, MAP2K2, EGF, IGF1, ETV5, NFKBIA, ZEB1, CCNE2, CCNE1, MDM2, LOC100511937, RAF1, CREB5, ATF4, FGFR1
KEGG_PATHWAY	ssc05017:Spinocerebellar ataxia	43	1.10087	0.00467133	PSMD12, PSMD11, PSMD14, ATP2A3, ATP2A1, RORA, PIK3R2, ITPR3, OMA1, VLDLR, RBPJ, SLC1A6, PSMB6, ATXN3, ATXN1, PSMD4, AKT2, RB1CC1, PSMD3, PSMB1, PSMD1, NOP56, WIPI1, GRIN2D, PSMA5, AFG3L2, PSMA3, PSMC5, DAB1, GRIN3A, PSMC3, PSMC1, PSMC2, VDAC3, PPIF, TBPL1, VDAC2, CYCS, LOC100511937, ULK1, VDAC1, PLCB1, SLC25A4
KEGG_PATHWAY	ssc04724:Glutamatergic synapse	35	0.896057	0.00484889	GNAI3, ADCY4, ADCY3, SLC1A3, ADCY2, CACNA1D, ITPR3, GRIK2, SLC1A6, PLD1, ADCY6, GNAI1, PLD2, PPP3CA, PPP3CB, GRK2, GRM4, GNG2, GRM7, HOMER3, SLC38A3, GLUL, SLC38A2, GRIA4, SLC38A1, HOMER1, HOMER2, TRPC1, PLA2G4A, GRIN2D, GRIN3A, ADCY9, DLG4, GNB5, PLCB1
KEGG_PATHWAY	ssc00250:Alanine, aspartate and glutamate metabolism	16	0.409626	0.00490031	ADSL, GOT1, GFPT2, GPT2, GFPT1, ASNS, ASS1, DDO, ALDH4A1, IL4I1, CPS1, PPAT, ASL, RIMKLA, RIMKLB, GLUL
KEGG_PATHWAY	ssc04115:p53 signaling pathway	25	0.640041	0.00499222	STEAP3, SERPINE1, CASP9, CCNB2, CCNB1, SESN1, SESN2, CHEK1, BID, GTSE1, GADD45B, APAF1, IGF1, TP53I3, CCNE2, CCNE1, CCNG2, CCNG1, CDK1, MDM2, FAS, CYCS, ATM, TP73, ATR
KEGG_PATHWAY	ssc05100:Bacterial invasion of epithelial cells	26	0.665643	0.00506321	ITGB1, ARHGEF26, SHC1, SRC, PIK3R2, CBL, ACTR3B, SEPTIN11, CTNNA1, WASF1, WASF2, ACTR3, SEPTIN1, CAV2, SEPTIN2, GAB1, FN1, SEPTIN6, SEPTIN3, ARPC5, SEPTIN9, DNM1, HCLS1, LOC100511937, ITGA5, MET
KEGG_PATHWAY	ssc04666:Fc gamma R-mediated phagocytosis	30	0.768049	0.00604757	ASAP3, PIK3R2, ASAP2, PLD1, ACTR3B, PLD2, AKT2, CFL1, RAC2, PLCG2, PLCG1, WASF1, WASF2, LYN, ACTR3, MYO10, SPHK1, PRKCD, LIMK1, PLA2G4A, ARPC5, VAV2, PTPRC, BIN1, RPS6KB2, LOC100511937, AMPH, FCGR2B, PLPP3, RAF1
KEGG_PATHWAY	ssc04114:Oocyte meiosis	36	0.921659	0.00736572	CAMK2A, ADCY4, ADCY3, ADCY2, ITPR3, ADCY6, AURKA, PPP1CB, CDC20, CCNB2, RPS6KA3, PPP3CA, CCNB1, PPP3CB, PTTG1, YWHAQ, RPS6KA1, FBXO5, CAMK2G, BUB1, YWHAG, PLK1, PPP2R5B, PPP2R5A, IGF1, MAPK14, YWHAZ, SGO1, ADCY9, CCNE2, ESPL1, CCNE1, CDK1, CPEB3, CALM1, CPEB4
KEGG_PATHWAY	ssc05170:Human immunodeficiency virus 1 infection	59	1.5105	0.00746887	CASP9, PPP3CA, PPP3CB, AKT2, CHEK1, CFL1, RAC2, AP1S1, ELOB, IKBKG, ELOC, B2M, PDIA3, MAP2K2, TAP2, TAP1, FOS, TNFRSF1B, TAPBP, TRAF5, RAF1, CUL5, GNAI3, PIK3R2, ITPR3, SAMHD1, GNAI1, CCNB3, CCNB2, CCNB1, GNG2, IRAK1, PLCG2, PTK2B, PLCG1, BID, PAK3, PAK4, LIMK1, NFATC3, NFATC1, MAPK14, NFATC4, NFKBIA, CUL4A, WEE1, STING1, RPS6KB2, CDK1, FAS, LOC100511937, CYCS, ATM, GNB5, CALR, CALM1, CUL4B, ATR
KEGG_PATHWAY	ssc04974:Protein digestion and absorption	32	0.819252	0.00804515	COL16A1, COL14A1, COL11A1, COL12A1, COL11A2, SLC3A1, ATP1A2, PRCP, SLC3A2, DPP4, SLC38A2, SLC36A4, CPA1, COL27A1, COL22A1, CTRB2, COL23A1, ATP1B3, SLC16A10, ATP1B1, SLC8A3, COL3A1, COL2A1, SLC7A7, COL1A2, COL5A1, SLC7A8, FXYD2, COL5A3, COL7A1, COL5A2, COL21A1
KEGG_PATHWAY	ssc04925:Aldosterone synthesis and secretion	29	0.742448	0.00844898	SCARB1, CAMK2A, ADCY4, ADCY3, ADCY2, CACNA1D, ATP1A2, ITPR3, ADCY6, CACNA1G, LIPE, CREB3L1, CREB3L2, CACNA1S, CAMK2G, HSD3B1, ATP2B4, ATP2B3, ATP1B3, ATP2B2, ATP1B1, AGT, ADCY9, CYP21A1, PRKD1, PLCB1, CALM1, CREB5, ATF4
KEGG_PATHWAY	ssc04012:ErbB signaling pathway	27	0.691244	0.0086291	SHC1, SRC, CAMK2A, ARAF, CBLB, PIK3R2, CBL, ERBB3, AKT2, ERBB2, EIF4EBP1, PLCG2, ABL1, ABL2, PLCG1, PAK3, CAMK2G, PAK4, STAT5B, MAP2K2, EGF, GAB1, BTC, RPS6KB2, LOC100511937, RAF1, HBEGF
KEGG_PATHWAY	ssc05211:Renal cell carcinoma	23	0.588838	0.00863358	EGLN1, FH, TGFB2, TGFB1, MAP2K2, EPAS1, TGFB3, HGF, ARAF, GAB1, PIK3R2, LOC100620540, VEGFA, AKT2, RAPGEF1, LOC100511937, ELOB, VHL, ELOC, RAF1, PAK3, MET, PAK4
KEGG_PATHWAY	ssc00220:Arginine biosynthesis	10	0.256016	0.00867312	GOT1, ACY1, CPS1, NOS3, GPT2, ASL, NOS1, GLUL, ASS1, OTC
KEGG_PATHWAY	ssc04928:Parathyroid hormone synthesis, secretion and action	32	0.819252	0.00932569	GNAI3, ARAF, ADCY4, ADCY3, ADCY2, ITPR3, PTH1R, GATA3, PLD1, ADCY6, GNAI1, PLD2, AKAP13, CREB3L1, CREB3L2, PDE4B, MEF2D, RXRG, MEF2A, EGR1, MEF2C, PDE4D, FOS, MMP14, ADCY9, MMP16, PLCB1, RAF1, CREB5, ATF4, FGFR1, HBEGF
KEGG_PATHWAY	ssc01250:Biosynthesis of nucleotide sugars	15	0.384025	0.0099715	GPI, PMM1, UXS1, GFPT2, MPI, GFPT1, HK2, HK1, UGDH, GALE, NAGK, UGP2, GMDS, NANS, PGM1
KEGG_PATHWAY	ssc01212:Fatty acid metabolism	20	0.512033	0.0100258	ACADVL, ACSL1, OXSM, ACSL4, HSD17B12, CPT1C, PODN, CPT1B, ACACA, ACAT1, HADHB, FADS2, HADHA, ACADL, CPT2, ACSBG1, ACADM, HADH, ACADS, FADS1
KEGG_PATHWAY	ssc04921:Oxytocin signaling pathway	42	1.07527	0.0102759	MYLK2, RYR2, OXTR, ROCK2, SRC, CAMK2A, PRKAG1, GNAI3, ADCY4, ADCY3, ADCY2, CACNA1D, ITPR3, ADCY6, PRKAG3, GNAI1, MYLK4, CAMKK2, PPP1CB, CACNG6, CACNG7, PPP3CA, PPP3CB, CACNG1, CACNA1S, CAMK2G, GUCY1A1, PRKAB2, MEF2C, MAP2K2, NOS3, NFATC3, PLA2G4A, NFATC1, FOS, NFATC4, CACNB1, ADCY9, PLCB1, RAF1, CALM1, PPP1R12B
KEGG_PATHWAY	ssc05218:Melanoma	23	0.588838	0.0103847	PDGFRA, MAP2K2, GADD45B, EGF, HGF, ARAF, PDGFA, MITF, PIK3R2, IGF1, FGF1, FGF9, AKT2, PDGFD, FGF18, PDGFC, E2F1, MDM2, LOC100511937, RAF1, MET, FGF21, FGFR1
KEGG_PATHWAY	ssc04979:Cholesterol metabolism	18	0.460829	0.0117037	SCARB1, SORT1, PCSK9, LOC100511343, CYP27A1, NCEH1, NPC1, SOAT1, VAPB, LIPG, VDAC3, TSPO, VDAC2, VDAC1, APOE, ANGPTL4, PLTP
KEGG_PATHWAY	ssc05161:Hepatitis B	46	1.17768	0.0124679	DDX3X, PCNA, SRC, ARAF, PIK3R2, IFIH1, CASP9, YWHAQ, IRAK1, AKT2, CREB3L1, CREB3L2, E2F1, PTK2B, IKBKG, BID, STAT5B, EGR2, TGFB2, TGFB1, EGR3, MAP2K2, APAF1, TGFB3, STAT1, DDX58, NFATC3, NFATC1, FOS, MAPK14, YWHAZ, TGFBR1, NFATC4, TGFBR2, NFKBIA, MAVS, CCNE2, TRAF3, CCNE1, VDAC3, FAS, CYCS, LOC100511937, RAF1, CREB5, ATF4
KEGG_PATHWAY	ssc04392:Hippo signaling pathway - multiple species	12	0.30722	0.012718	MOB1B, TEAD4, WWTR1, FRMD6, DCHS2, RASSF4, DCHS1, TEAD1, AJUBA, TEAD2, STK3, SAV1
KEGG_PATHWAY	ssc04919:Thyroid hormone signaling pathway	35	0.896057	0.0129729	NOTCH2, NOTCH3, SRC, ATP2A3, ATP1A2, ATP2A1, PIK3R2, FOXO1, CASP9, AKT2, PLCG2, PLCE1, ITGAV, PLCG1, RXRG, WNT4, NCOA2, MAP2K2, STAT1, LOC100736765, ATP1B3, SLC16A10, ATP1B1, ESR1, KAT2B, RHEB, FXYD2, RCAN2, MDM2, LOC100511937, PLCB1, RAF1, PFKM, PLCD4, PLCD1
KEGG_PATHWAY	ssc00071:Fatty acid degradation	16	0.409626	0.0135196	GCDH, ACADVL, ACSL1, ACSL4, CPT1C, CPT1B, ACAT1, HADHB, HADHA, ACADL, CPT2, ALDH2, ACSBG1, ACADM, HADH, ACADS
KEGG_PATHWAY	ssc04390:Hippo signaling pathway	43	1.10087	0.0139921	SERPINE1, PARD6G, FZD10, FGF1, PRKCZ, GLI2, STK3, SAV1, AMOT, PPP1CB, YWHAQ, DVL1, CTNNA1, TEAD1, YWHAG, TEAD2, WNT4, SMAD2, APC2, TEAD4, WWTR1, TCF7L2, TCF7L1, PRKCI, TGFB2, TGFB1, FZD2, WNT5B, TGFB3, FZD9, YWHAZ, BMP7, BMP6, TGFBR1, BMP5, TGFBR2, MOB1B, FRMD6, DLG4, PPP2R2B, DLG5, AJUBA, TP73
KEGG_PATHWAY	ssc00330:Arginine and proline metabolism	18	0.460829	0.0144277	GAMT, OAT, GOT1, MAOB, NOS3, SMOX, ODC1, AZIN2, PYCR2, CNDP2, CKMT2, ALDH4A1, ALDH2, P4HA3, CARNS1, ALDH18A1, NOS1, CKB
KEGG_PATHWAY	ssc04520:Adherens junction	23	0.588838	0.0147404	TCF7L2, TCF7L1, SRC, INSR, CTNND1, PTPRJ, SORBS1, TGFBR1, TGFBR2, AFDN, FER, PTPRB, ERBB2, CSNK2B, RAC2, CTNNA1, FYN, WASF1, WASF2, MET, NECTIN3, SSX2IP, FGFR1
KEGG_PATHWAY	ssc04137:Mitophagy - animal	23	0.588838	0.0147404	GABARAPL2, BNIP3L, CALCOCO2, SRC, BNIP3, ATG9A, TFEB, MITF, PINK1, MAP1LC3B, MAP1LC3A, RRAS, UBC, CSNK2B, TOMM7, E2F1, MFN2, ULK1, TBC1D17, SQSTM1, OPTN, RAB7A, ATF4
KEGG_PATHWAY	ssc04914:Progesterone-mediated oocyte maturation	28	0.716846	0.0158039	GNAI3, ARAF, ADCY4, ADCY3, ADCY2, PIK3R2, ADCY6, GNAI1, AURKA, CCNB3, CCNB2, RPS6KA3, STK10, CCNB1, AKT2, RPS6KA1, BUB1, PLK1, KIF22, IGF1, MAPK14, CDC25B, ADCY9, CDK1, LOC100511937, CPEB3, RAF1, CPEB4
KEGG_PATHWAY	ssc04210:Apoptosis	38	0.972862	0.0189453	CTSZ, CTSW, PIK3R2, ITPR3, LMNB2, LMNB1, LOC100155138, CASP9, TUBA1B, CTSO, AIFM1, CASP6, CTSL, AKT2, LOC100158003, IKBKG, BID, SPTAN1, CTSC, PARP3, ENDOG, MAP2K2, GADD45B, APAF1, SEPTIN4, FOS, PTPN13, LOC100510930, TUBA4A, NFKBIA, FAS, CYCS, LOC100511937, ATM, RAF1, MAP3K14, ATF4
KEGG_PATHWAY	ssc05222:Small cell lung cancer	28	0.716846	0.0209317	ITGB1, LAMC3, LAMA4, LAMA3, PIK3R2, LAMC1, CASP9, AKT2, E2F1, ITGAV, IKBKG, SKP2, RXRG, LAMB3, GADD45B, APAF1, ITGA2, FN1, LAMB1, NFKBIA, CCNE2, TRAF3, CCNE1, TRAF5, CKS2, CYCS, LOC100511937, ITGA6
KEGG_PATHWAY	ssc04370:VEGF signaling pathway	19	0.486431	0.0213431	MAP2K2, NOS3, SRC, SPHK1, PLA2G4A, PIK3R2, MAPK14, VEGFA, CASP9, PPP3CA, PPP3CB, AKT2, MAPKAPK2, RAC2, KDR, PLCG2, LOC100511937, PLCG1, RAF1
KEGG_PATHWAY	ssc04912:GnRH signaling pathway	27	0.691244	0.0215457	SRC, CAMK2A, ADCY4, ADCY3, ADCY2, CACNA1D, ITPR3, PLD1, ADCY6, PLD2, PTK2B, CACNA1S, CAMK2G, MAP3K2, EGR1, MAP2K2, MMP2, PRKCD, PLA2G4A, MAPK14, MMP14, ADCY9, PLCB1, RAF1, CALM1, ATF4, HBEGF
KEGG_PATHWAY	ssc01240:Biosynthesis of cofactors	39	0.998464	0.0252735	ALAS2, PANK3, FAXC, MPI, AK1, CPOX, AK3, AK5, LIAS, NFS1, UGP2, RDH12, MTHFD1L, SPR, MAT2A, ALDH2, RDH11, FLAD1, GUSB, COX10, NQO1, ADSL, PMM1, MMAB, OXSM, AKR1A1, NME4, DHRS3, COQ6, COQ5, COQ3, UGDH, GCLC, COQ2, NME6, CMPK2, BCAT1, DLD, MOCS1, BCAT2
KEGG_PATHWAY	ssc03050:Proteasome	16	0.409626	0.0255019	PSMD12, PSMD11, PSMD14, PSMB8, PSMB9, PSMA5, PSMB6, PSMA3, PSMC5, PSMD4, PSMC3, PSMC1, PSMD3, PSMC2, PSMB1, PSMD1
KEGG_PATHWAY	ssc05163:Human cytomegalovirus infection	58	1.4849	0.0255496	CASP9, AKAP13, PPP3CA, PPP3CB, AKT2, CREB3L1, CREB3L2, RAC2, ITGAV, IKBKG, B2M, IL6R, PDIA3, PDGFRA, MAP2K2, IL1R1, TAP2, TAP1, TAPBP, ADCY9, TRAF5, PLCB1, RAF1, CREB5, ATF4, ROCK2, SRC, GNAI3, ADCY4, ADCY3, ADCY2, PIK3R2, ITPR3, ADCY6, GNAI1, GNG2, CCL5, E2F1, EIF4EBP1, PTK2B, BID, NFATC3, NFATC1, MAPK14, NFATC4, VEGFA, NFKBIA, STING1, RHEB, RPS6KB2, MDM2, FAS, LOC100511937, CYCS, GNB5, CALR, CA…
KEGG_PATHWAY	ssc04926:Relaxin signaling pathway	36	0.921659	0.0256236	SHC1, SRC, GNAI3, ADCY4, ADCY3, ADCY2, PIK3R2, PRKCZ, ADCY6, GNAI1, GNG2, AKT2, CREB3L1, CREB3L2, NOS1, SMAD2, TGFB1, MAP2K2, NOS3, MMP2, FOS, MAPK14, TGFBR1, VEGFA, TGFBR2, ACTA2, NFKBIA, COL3A1, COL1A2, ADCY9, LOC100511937, GNB5, PLCB1, RAF1, CREB5, ATF4
KEGG_PATHWAY	ssc04625:C-type lectin receptor signaling pathway	30	0.768049	0.0287802	SRC, CBLB, PIK3R2, ITPR3, LOC100620540, PPP3CA, PPP3CB, RRAS, AKT2, PLCG2, IKBKG, PLK3, EGR2, EGR3, STAT1, PRKCD, NFATC3, NFATC1, MAPK14, NFATC4, NFKBIA, CD209, BCL3, MAPKAPK2, MDM2, LOC100511937, RAF1, CALM1, MAP3K14, IRF9
KEGG_PATHWAY	ssc04072:Phospholipase D signaling pathway	40	1.02407	0.0297528	SHC1, LPAR1, ADCY4, ADCY3, PDGFA, ADCY2, PIK3R2, LPAR4, LOC100620540, PLD1, ADCY6, AGPAT4, PLD2, GRM4, GRM7, RRAS, AKT2, PDGFD, PDGFC, PLCG2, PTK2B, FYN, PLCG1, PDGFRA, MAP2K2, EGF, INSR, SPHK1, GAB1, PLA2G4A, AGT, DNM1, ADCY9, RHEB, KIT, LOC100511937, PLPP3, PLCB1, RAF1, RAPGEF3
KEGG_PATHWAY	ssc05165:Human papillomavirus infection	79	2.02253	0.0329791	ITGB1, ITGB4, LAMC3, TNC, LAMC1, TCIRG1, FZD10, RBPJ, LFNG, AKT2, CREB3L1, HEY2, CREB3L2, ITGB7, ITGAV, IKBKG, ITGB6, APC2, HES6, PRKCI, MAP2K2, VWF, WNT5B, ITGA4, ITGA2, PPP2R5B, PPP2R5A, COL2A1, PKM, CCNE2, CCNE1, TRAF3, MFNG, TBPL1, ITGA6, ITGA5, MAML3, RAF1, IRF9, CREB5, ITGA9, NOTCH2, NOTCH3, LAMA4, LAMA3, PARD6G, PIK3R2, THBS2, PRKCZ, THBS4, FOXO1, THBS3, DVL1, E2F1, SPP1, EIF4EBP1, WNT4, B…
KEGG_PATHWAY	ssc04911:Insulin secretion	25	0.640041	0.0343982	RYR2, ADCYAP1R1, RAB3A, CAMK2A, ADCY4, ADCY3, ADCY2, CACNA1D, ATP1A2, ITPR3, ADCY6, PCLO, CREB3L1, CREB3L2, KCNN1, KCNN2, CACNA1S, CAMK2G, ATP1B3, ATP1B1, ADCY9, FXYD2, PLCB1, CREB5, ATF4
KEGG_PATHWAY	ssc04722:Neurotrophin signaling pathway	33	0.844854	0.0360179	BEX3, MAGED1, SHC1, CAMK2A, PIK3R2, LOC100620540, NTF4, RPS6KA3, LOC100518738, IRAK1, IRAK2, AKT2, RPS6KA1, PLCG2, ABL1, PLCG1, CAMK2G, NGFR, MAP2K2, SORT1, NTRK3, PRKCD, GAB1, MAPK14, NFKBIA, MAPKAPK2, RAPGEF1, LOC100511937, RAF1, CALM1, NFKBIB, ATF4, TP73
KEGG_PATHWAY	ssc03440:Homologous recombination	14	0.358423	0.037138	BARD1, BLM, MRE11, RPA2, BRCA1, BRCA2, RAD51B, BRIP1, RAD51, EME1, POLD1, POLD2, RBBP8, ATM
KEGG_PATHWAY	ssc05207:Chemical carcinogenesis - receptor activation	51	1.30568	0.0408762	AHR, RPS6KA3, FGF9, AKT2, CREB3L1, RPS6KA1, CREB3L2, KPNA5, KPNA2, KPNA3, KPNA1, MAP2K2, FOS, PARP9, ADCY9, LOC102165015, RAF1, PPARA, CREB5, ATF4, NOTCH2, CHRNA3, SRC, NR1I3, GNAI3, ADCY4, ADCY3, ADCY2, CACNA1D, PIK3R2, DLL1, ADCY6, GNAI1, E2F1, EIF4EBP1, CACNA1S, RXRG, STAT5B, GSTM3, EGF, PTGES3, EPHX2, CDC6, KLF4, ESR1, VEGFA, GSTA4, BCL6, FGF18, RPS6KB2, CYP1A1, LOC100511937
KEGG_PATHWAY	ssc05418:Fluid shear stress and atherosclerosis	37	0.947261	0.0412417	CNP, SRC, SDC2, PDGFA, KEAP1, PLAT, PIK3R2, PRKCZ, CTSL, AKT2, RAC2, KDR, ITGAV, IKBKG, ACVR1, MEF2A, GSTM3, NQO1, MEF2C, VCAM1, CAV2, DUSP1, IL1R1, NOS3, MMP2, FOS, MAPK14, ASS1, VEGFA, GSTA4, SDC1, LOC100511937, ARHGEF2, CALM1, SQSTM1, NFE2L2
KEGG_PATHWAY	ssc04213:Longevity regulating pathway - multiple species	19	0.486431	0.0412993	PRKAB2, HSPA1L, INSR, ADCY4, PRKAG1, ADCY3, ADCY2, PIK3R2, IRS3, IGF1, ADCY6, FOXO1, PRKAG3, ADCY9, AKT2, RPS6KB2, CAT, AKT1S1, LOC100511937
KEGG_PATHWAY	ssc03410:Base excision repair	12	0.30722	0.0445019	FEN1, PARP3, NEIL3, PCNA, LIG1, POLD1, POLE2, POLD2, POLL, NEIL1, UNG, MUTYH
KEGG_PATHWAY	ssc04960:Aldosterone-regulated sodium reabsorption	13	0.332821	0.0449495	INSR, NEDD4L, ATP1B3, PIK3R2, ATP1A2, IGF1, ATP1B1, SLC9A3R2, HSD11B2, FXYD2, SCNN1A, LOC100511937, SGK1
KEGG_PATHWAY	ssc05226:Gastric cancer	39	0.998464	0.0455848	ABCB1, SHC1, ARAF, PIK3R2, FZD10, FGF1, FGF9, AKT2, DVL1, ERBB2, E2F1, CTNNA1, RXRG, WNT4, FGF21, SMAD2, APC2, TCF7L2, TCF7L1, TGFB2, TGFB1, MAP2K2, FZD2, WNT5B, GADD45B, EGF, TGFB3, HGF, FZD9, GAB1, TGFBR1, TGFBR2, CCNE2, CCNE1, RPS6KB2, FGF18, LOC100511937, RAF1, MET
KEGG_PATHWAY	ssc04935:Growth hormone synthesis, secretion and action	32	0.819252	0.0464256	SHC1, GNAI3, ADCY4, ADCY3, ADCY2, CACNA1D, PIK3R2, ITPR3, IRS3, ADCY6, GNAI1, GHR, AKT2, CREB3L1, CREB3L2, PLCG2, PLCG1, CACNA1S, JUNB, STAT5B, MAP2K2, STAT1, FOS, IGF1, MAPK14, ADCY9, LOC100511937, PLCB1, RAF1, MRAP2, CREB5, ATF4
KEGG_PATHWAY	ssc04927:Cortisol synthesis and secretion	19	0.486431	0.047903	SCARB1, HSD3B1, ADCY4, ADCY3, ADCY2, CACNA1D, ITPR3, ADCY6, AGT, CACNA1G, ADCY9, NCEH1, CREB3L1, CYP21A1, CREB3L2, CACNA1S, PLCB1, CREB5, ATF4
KEGG_PATHWAY	ssc05220:Chronic myeloid leukemia	22	0.563236	0.0496559	STAT5B, TGFB2, TGFB1, MAP2K2, GADD45B, SHC1, TGFB3, ARAF, PIK3R2, LOC100620540, CBL, TGFBR1, TGFBR2, NFKBIA, BCR, AKT2, E2F1, MDM2, ABL1, LOC100511937, IKBKG, RAF1

## Sheet: Sheet2
SHC1	PRKAG1	ARAF	PPP1R3A	CBLB	PYGM	PIK3R2	PYGL	IRS3	CBL	PRKCZ	ACACA	FOXO1	PRKAG3	HK2	HK1	PPP1CB	LIPE	GYS1	PHKG1	AKT2	PRKAR2A	MKNK2	EIF4EBP1	FLOT2	PPARGC1A	PRKCI	PRKAB2	MAP2K2	INSR	PHKA1	PHKB	SORBS1	PHKA2	PPP1R3C	PRKAR1B	PRKAR1A	PPP1R3B	RHEB	RPS6KB2	PPP1R3D	RAPGEF1	TRIP10	LOC100511937	RAF1	CALM1	FBP2
SHC1
PRKAG1
ARAF
PPP1R3A			PPP1R3A
CBLB			PHKB
PYGM			PYGM
PIK3R2			SORBS1
PYGL			HK1
IRS3			EIF4EBP1
CBL			TRIP10
PRKCZ			FLOT2
ACACA			FBP2
FOXO1
PRKAG3
HK2
HK1
PPP1CB
LIPE
GYS1
PHKG1
AKT2
PRKAR2A
MKNK2
EIF4EBP1
FLOT2
PPARGC1A
PRKCI
PRKAB2
MAP2K2
INSR
PHKA1
PHKB
SORBS1
PHKA2
PPP1R3C
PRKAR1B
PRKAR1A
PPP1R3B
RHEB
RPS6KB2
PPP1R3D
RAPGEF1
TRIP10
LOC100511937
RAF1
CALM1
FBP2
