# Supplementary material for: Investigation of single nucleotide polymorphisms in differentially expressed genes and proteins reveals the genetic basis of skeletal muscle growth differences between Tibetan and Large White pigs
Source: Anim Biosci. 2024 Jun 25;37(12):2021–32. doi: 10.5713/ab.24.0135 (PMC11541014; doi:10.5713/ab.24.0135)
Supplement: Supplementary file 5 [file ab-24-0135-Supplementary-Table-S5.xlsx]

## Sheet: Sheet1
Table S5 SNPs harbored by overlapping DEGs involved in mTOR signaling pathways.
Chrom	Position	SNP_type	Gene_name	Ref_allele	Alt_allele	Allele frequency of Alt allele		△AF
						TIBP	LWP
NC_010443.5	29384347	intergenic_region	LOC110260032-SGK1	G	C	0.681818	0.0263158	0.655502
NC_010443.5	29385655	intergenic_region	LOC110260032-SGK1	T	A	0.642857	0.0263158	0.616541
NC_010443.5	29386043	intergenic_region	LOC110260032-SGK1	C	T	0.573171	0.0263158	0.546855
NC_010443.5	29386543	intergenic_region	LOC110260032-SGK1	A	G	0.575	0.0263158	0.548684
NC_010443.5	29387176	intergenic_region	LOC110260032-SGK1	C	A	0.511905	0	0.511905
NC_010443.5	29387607	intergenic_region	LOC110260032-SGK1	A	G	0.659091	0.0263158	0.632775
NC_010443.5	29388096	intergenic_region	LOC110260032-SGK1	G	C	0.593023	0.0263158	0.566707
NC_010443.5	29388772	intergenic_region	LOC110260032-SGK1	G	A	0.616279	0.0277778	0.588501
NC_010443.5	29389724	intergenic_region	LOC110260032-SGK1	C	A	0.639535	0.0263158	0.613219
NC_010443.5	29390971	intergenic_region	LOC110260032-SGK1	C	T	0.52381	0	0.52381
NC_010443.5	29391254	intergenic_region	LOC110260032-SGK1	C	G	0.642857	0	0.642857
NC_010443.5	29391361	intergenic_region	LOC110260032-SGK1	C	T	0.697368	0	0.697368
NC_010443.5	29391681	intergenic_region	LOC110260032-SGK1	G	A	0.732558	0.0263158	0.706242
NC_010443.5	29391995	intergenic_region	LOC110260032-SGK1	A	C	0.761364	0.0263158	0.735048
NC_010443.5	29393840	intergenic_region	LOC110260032-SGK1	A	G	0.639535	0	0.639535
NC_010443.5	29394189	intergenic_region	LOC110260032-SGK1	G	T	0.590909	0	0.590909
NC_010443.5	29397209	intergenic_region	LOC110260032-SGK1	A	C	0.902439	0.323529	0.57891
NC_010443.5	29397389	intergenic_region	LOC110260032-SGK1	C	T	0.886364	0.289474	0.59689
NC_010443.5	29399663	intergenic_region	LOC110260032-SGK1	C	T	0.602273	0.0263158	0.575957
NC_010443.5	29400198	intergenic_region	LOC110260032-SGK1	G	A	0.647727	0.0263158	0.621411
NC_010443.5	29404435	intergenic_region	LOC110260032-SGK1	A	C	0.547619	0	0.547619
NC_010443.5	29404454	intergenic_region	LOC110260032-SGK1	G	A	0.573171	0	0.573171
NC_010443.5	29404498	intergenic_region	LOC110260032-SGK1	C	T	0.285714	0.794118	0.508404
NC_010443.5	29404528	intergenic_region	LOC110260032-SGK1	A	G	0.551282	0	0.551282
NC_010443.5	29423896	intergenic_region	LOC110260032-SGK1	T	G	0.52381	0	0.52381
NC_010443.5	29476355	intergenic_region	LOC110260032-SGK1	C	T	0.44186	1	0.55814
NC_010443.5	29490451	intergenic_region	LOC110260032-SGK1	T	C	0.0795455	0.694444	0.614899
NC_010443.5	29552061	intergenic_region	LOC110260032-SGK1	G	A	0.447368	0.966667	0.519299
NC_010443.5	29552092	intergenic_region	LOC110260032-SGK1	T	C	0.435897	0.966667	0.53077
NC_010443.5	29564727	intergenic_region	LOC110260032-SGK1	A	C	0.475	1	0.525
NC_010443.5	29565561	intergenic_region	LOC110260032-SGK1	G	A	0.487179	1	0.512821
NC_010443.5	29565956	intergenic_region	LOC110260032-SGK1	A	G	0.488095	1	0.511905
NC_010443.5	29566874	intergenic_region	LOC110260032-SGK1	A	T	0.486842	1	0.513158
NC_010443.5	29569025	intergenic_region	LOC110260032-SGK1	A	G	0.44186	1	0.55814
NC_010443.5	29569028	intergenic_region	LOC110260032-SGK1	A	G	0.464286	1	0.535714
NC_010443.5	29569173	intergenic_region	LOC110260032-SGK1	G	A	0.4875	1	0.5125
NC_010443.5	29569590	intergenic_region	LOC110260032-SGK1	T	C	0.45122	1	0.54878
NC_010443.5	29569745	intergenic_region	LOC110260032-SGK1	A	C	0.488372	1	0.511628
NC_010443.5	29569843	intergenic_region	LOC110260032-SGK1	A	G	0.488372	1	0.511628
NC_010443.5	29570008	intergenic_region	LOC110260032-SGK1	T	C	0.487805	1	0.512195
NC_010443.5	29570294	intergenic_region	LOC110260032-SGK1	T	C	0.4875	1	0.5125
NC_010443.5	29576136	intergenic_region	LOC110260032-SGK1	A	G	0.345238	0.894737	0.549499
NC_010443.5	29588549	intergenic_region	LOC110260032-SGK1	C	T	0.113636	0.631579	0.517943
NC_010443.5	29588978	intergenic_region	LOC110260032-SGK1	T	C	0.768293	0	0.768293
NC_010443.5	29589097	intergenic_region	LOC110260032-SGK1	T	C	0.702381	0	0.702381
NC_010443.5	29589403	intergenic_region	LOC110260032-SGK1	A	G	0.681818	0	0.681818
NC_010443.5	29589437	intergenic_region	LOC110260032-SGK1	A	T	0.678571	0	0.678571
NC_010443.5	29589438	intergenic_region	LOC110260032-SGK1	T	G	0.678571	0	0.678571
NC_010443.5	29589451	intergenic_region	LOC110260032-SGK1	A	G	0.642857	0	0.642857
NC_010443.5	29589554	intergenic_region	LOC110260032-SGK1	G	A	0.794872	0.0555556	0.739316
NC_010443.5	29590444	intergenic_region	LOC110260032-SGK1	C	A	0.609756	0	0.609756
NC_010443.5	29590676	intergenic_region	LOC110260032-SGK1	C	T	0.807692	0.214286	0.593406
NC_010443.5	29593180	intergenic_region	LOC110260032-SGK1	A	G	0.559524	0.0263158	0.533208
NC_010443.5	29593805	intergenic_region	LOC110260032-SGK1	A	G	0.670455	0	0.670455
NC_010443.5	29593812	intergenic_region	LOC110260032-SGK1	T	C	0.636364	0	0.636364
NC_010443.5	29594472	intergenic_region	LOC110260032-SGK1	C	T	0.604651	0	0.604651
NC_010443.5	29594474	intergenic_region	LOC110260032-SGK1	T	C	0.604651	0	0.604651
NC_010443.5	29594489	intergenic_region	LOC110260032-SGK1	T	A	0.604651	0	0.604651
NC_010443.5	29594531	intergenic_region	LOC110260032-SGK1	A	G	0.625	0	0.625
NC_010443.5	29594542	intergenic_region	LOC110260032-SGK1	T	C	0.627907	0	0.627907
NC_010443.5	29602297	intergenic_region	LOC110260032-SGK1	C	A	0.578947	0.0277778	0.551169
NC_010443.5	29602327	intergenic_region	LOC110260032-SGK1	G	A	0.743902	0.105263	0.638639
NC_010443.5	29602520	intergenic_region	LOC110260032-SGK1	T	C	0.802326	0.0833333	0.718993
NC_010443.5	29607024	intergenic_region	LOC110260032-SGK1	C	T	0.817073	0.294118	0.522955
NC_010443.5	29612640	intergenic_region	LOC110260032-SGK1	T	C	0.454545	1	0.545455
NC_010443.5	29613780	intergenic_region	LOC110260032-SGK1	A	C	0.418605	0.947368	0.528763
NC_010443.5	29614724	intergenic_region	LOC110260032-SGK1	G	A	0.352273	0.866667	0.514394
NC_010443.5	29615226	intergenic_region	LOC110260032-SGK1	T	A	0.197674	0.735294	0.53762
NC_010443.5	29615634	intergenic_region	LOC110260032-SGK1	T	G	0.397727	0.973684	0.575957
NC_010443.5	29617451	intergenic_region	LOC110260032-SGK1	G	T	0.420455	0.972222	0.551767
NC_010443.5	29617567	intergenic_region	LOC110260032-SGK1	C	T	0.125	0.833333	0.708333
NC_010443.5	29623743	intergenic_region	LOC110260032-SGK1	C	G	0.116279	0.868421	0.752142
NC_010443.5	29623962	intergenic_region	LOC110260032-SGK1	G	A	0.284091	0.868421	0.58433
NC_010443.5	29624155	intergenic_region	LOC110260032-SGK1	A	G	0.290698	0.894737	0.604039
NC_010443.5	29624262	intergenic_region	LOC110260032-SGK1	C	A	0.27907	0.842105	0.563035
NC_010443.5	29624752	intergenic_region	LOC110260032-SGK1	T	C	0.125	0.842105	0.717105
NC_010443.5	29632066	intron_variant	SGK1	T	C	0.147727	0.894737	0.74701
NC_010443.5	29633095	intron_variant	SGK1	A	C	0.636364	0.105263	0.531101
NC_010443.5	29637769	intron_variant	SGK1	C	T	0.77907	0.131579	0.647491
NC_010443.5	29637790	intron_variant	SGK1	C	A	0.784091	0.157895	0.626196
NC_010443.5	29637809	intron_variant	SGK1	A	T	0.784091	0.157895	0.626196
NC_010443.5	29638248	intron_variant	SGK1	G	A	0.825581	0.0263158	0.799265
NC_010443.5	29639820	intron_variant	SGK1	T	C	0.857143	0.111111	0.746032
NC_010443.5	29640740	intron_variant	SGK1	C	T	0.714286	0.105263	0.609023
NC_010443.5	29645584	intron_variant	SGK1	G	A	0.113636	0.875	0.761364
NC_010443.5	29647772	intron_variant	SGK1	T	C	0.5375	0.0263158	0.511184
NC_010443.5	29647846	intron_variant	SGK1	C	T	0.625	0.0263158	0.598684
NC_010443.5	29647969	intron_variant	SGK1	G	A	0.674419	0.0526316	0.621787
NC_010443.5	29648032	intron_variant	SGK1	G	A	0.690476	0.0555556	0.63492
NC_010443.5	29648089	intron_variant	SGK1	T	G	0.621951	0.0526316	0.569319
NC_010443.5	29648136	intron_variant	SGK1	T	C	0.821429	0.125	0.696429
NC_010443.5	29648185	intron_variant	SGK1	A	G	0.65	0.0526316	0.597368
NC_010443.5	29648374	intron_variant	SGK1	C	T	0.569767	0.0263158	0.543451
NC_010443.5	29651369	intron_variant	SGK1	T	C	0.3125	0.842105	0.529605
NC_010443.5	29651645	intron_variant	SGK1	G	A	0.348837	0.882353	0.533516
NC_010443.5	29651664	intron_variant	SGK1	C	G	0.170455	0.882353	0.711898
NC_010443.5	29651670	intron_variant	SGK1	G	A	0.170455	0.882353	0.711898
NC_010443.5	29651683	intron_variant	SGK1	C	T	0.170455	0.9375	0.767045
NC_010443.5	29651835	intron_variant	SGK1	G	A	0.186047	0.911765	0.725718
NC_010443.5	29651879	intron_variant	SGK1	C	G	0.166667	0.90625	0.739583
NC_010443.5	29651898	intron_variant	SGK1	T	C	0.166667	0.866667	0.7
NC_010443.5	29651899	intron_variant	SGK1	G	A	0.166667	0.866667	0.7
NC_010443.5	29651923	intron_variant	SGK1	C	T	0.190476	0.861111	0.670635
NC_010443.5	29652681	intron_variant	SGK1	T	C	0.207317	0.928571	0.721254
NC_010443.5	29653088	intron_variant	SGK1	T	C	0.244186	0.921053	0.676867
NC_010443.5	29653437	intron_variant	SGK1	C	T	0.22619	0.944444	0.718254
NC_010443.5	29653688	intron_variant	SGK1	A	G	0.162791	0.821429	0.658638
NC_010443.5	29654875	intron_variant	SGK1	G	A	0.0454545	0.552632	0.507177
NC_010443.5	29655358	intron_variant	SGK1	C	T	0.134146	0.777778	0.643632
NC_010443.5	29655376	intron_variant	SGK1	A	G	0.15	0.923077	0.773077
NC_010443.5	29655381	intron_variant	SGK1	G	A	0.107143	0.769231	0.662088
NC_010443.5	29656888	intron_variant	SGK1	A	T	0.337209	0.894737	0.557528
NC_010443.5	29657740	intron_variant	SGK1	G	C	0.0348837	0.558824	0.52394
NC_010443.5	29657748	intron_variant	SGK1	G	A	0.590909	0.0882353	0.502674
NC_010443.5	29657973	intron_variant	SGK1	T	C	0.647727	0.0588235	0.588904
NC_010443.5	29658033	intron_variant	SGK1	G	A	0.607143	0.0555556	0.551587
NC_010443.5	29658074	intron_variant	SGK1	T	A	0.602273	0.0588235	0.54345
NC_010443.5	29658134	intron_variant	SGK1	T	C	0.639535	0.117647	0.521888
NC_010443.5	29658140	intron_variant	SGK1	A	G	0.639535	0.117647	0.521888
NC_010443.5	29660742	intron_variant	SGK1	T	C	0.675	0.0263158	0.648684
NC_010443.5	29661083	intron_variant	SGK1	T	C	0.727273	0.105263	0.62201
NC_010443.5	29661159	intron_variant	SGK1	T	C	0.755814	0.131579	0.624235
NC_010443.5	29662821	intron_variant	SGK1	G	A	0.855263	0.153846	0.701417
NC_010443.5	29664310	intron_variant	SGK1	T	C	0.743243	0.166667	0.576576
NC_010443.5	29665761	intron_variant	SGK1	T	C	0.571429	0.0294118	0.542017
NC_010443.5	29665778	intron_variant	SGK1	C	T	0.559524	0.0294118	0.530112
NC_010443.5	29665830	intron_variant	SGK1	C	T	0.556818	0.0294118	0.527406
NC_010443.5	29670888	intron_variant	SGK1	C	G	0.153846	0.857143	0.703297
NC_010443.5	29671045	intron_variant	SGK1	C	G	0.0526316	0.576923	0.524291
NC_010443.5	29673166	intron_variant	SGK1	A	G	0.7125	0.105263	0.607237
NC_010443.5	29673647	intron_variant	SGK1	G	T	0.630952	0.117647	0.513305
NC_010443.5	29673709	intron_variant	SGK1	A	G	0.682927	0.0882353	0.594692
NC_010443.5	29680494	intron_variant	SGK1	C	T	0.109756	0.75	0.640244
NC_010443.5	29680525	intron_variant	SGK1	T	C	0.15	0.777778	0.627778
NC_010443.5	29680549	intron_variant	SGK1	G	C	0.136364	0.75	0.613636
NC_010443.5	29680570	intron_variant	SGK1	T	C	0.127907	0.75	0.622093
NC_010443.5	29681191	intron_variant	SGK1	A	G	0.6875	0.0833333	0.604167
NC_010443.5	29681591	intron_variant	SGK1	A	G	0.647727	0.131579	0.516148
NC_010443.5	29681787	intron_variant	SGK1	C	A	0.630952	0.0789474	0.552005
NC_010443.5	29681827	intron_variant	SGK1	A	C	0.625	0.105263	0.519737
NC_010443.5	29682063	intron_variant	SGK1	A	G	0.7125	0.131579	0.580921
NC_010443.5	29684997	intron_variant	SGK1	T	C	0.715909	0.131579	0.58433
NC_010443.5	29685102	intron_variant	SGK1	G	A	0.806818	0.289474	0.517344
NC_010443.5	29685104	intron_variant	SGK1	T	A	0.806818	0.289474	0.517344
NC_010443.5	29685107	intron_variant	SGK1	G	A	0.806818	0.289474	0.517344
NC_010443.5	29685124	intron_variant	SGK1	A	C	0.732558	0.0789474	0.653611
NC_010443.5	29685135	intron_variant	SGK1	G	A	0.715909	0.0789474	0.636962
NC_010443.5	29685293	intron_variant	SGK1	C	T	0.0697674	0.631579	0.561812
NC_010443.5	29685647	intron_variant	SGK1	T	C	0.047619	0.605263	0.557644
NC_010443.5	29686100	intron_variant	SGK1	T	C	0.0609756	0.666667	0.605691
NC_010443.5	29686111	intron_variant	SGK1	G	A	0.0731707	0.666667	0.593496
NC_010443.5	29686198	intron_variant	SGK1	C	A	0.0697674	0.657895	0.588128
NC_010443.5	29686217	intron_variant	SGK1	T	C	0.0697674	0.631579	0.561812
NC_010443.5	29686867	upstream_gene_variant	SGK1	T	A	0.790698	0.263158	0.52754
NC_010443.5	29688132	intron_variant	SGK1	C	T	0.829268	0.264706	0.564562
NC_010443.5	29688154	intron_variant	SGK1	T	G	0.817073	0.28125	0.535823
NC_010443.5	29688737	intron_variant	SGK1	G	A	0.848837	0.289474	0.559363
NC_010443.5	29688759	intron_variant	SGK1	G	T	0.857143	0.289474	0.567669
NC_010443.5	29688867	intron_variant	SGK1	C	T	0.875	0.289474	0.585526
NC_010443.5	29688868	intron_variant	SGK1	A	G	0.875	0.289474	0.585526
NC_010443.5	29688878	intron_variant	SGK1	A	G	0.886364	0.289474	0.59689
NC_010443.5	29688993	intron_variant	SGK1	A	G	0.821429	0.236842	0.584587
NC_010443.5	29689058	intron_variant	SGK1	C	G	0.865854	0.315789	0.550065
NC_010443.5	29689063	intron_variant	SGK1	G	T	0.829268	0.131579	0.697689
NC_010443.5	29689100	intron_variant	SGK1	C	T	0.860465	0.342105	0.51836
NC_010443.5	29689381	intron_variant	SGK1	A	C	0.875	0.157895	0.717105
NC_010443.5	29689471	intron_variant	SGK1	T	C	0.869048	0.323529	0.545519
NC_010443.5	29689576	intron_variant	SGK1	G	A	0.833333	0.157895	0.675438
NC_010443.5	29690155	intron_variant	SGK1	G	A	0.841463	0.21875	0.622713
NC_010443.5	29690202	intron_variant	SGK1	A	G	0.8375	0.131579	0.705921
NC_010443.5	29690203	intron_variant	SGK1	A	C	0.8375	0.131579	0.705921
NC_010443.5	29690273	intron_variant	SGK1	T	G	0.825581	0.117647	0.707934
NC_010443.5	29690287	intron_variant	SGK1	T	C	0.821429	0.125	0.696429
NC_010443.5	29690658	intron_variant	SGK1	C	A	0.768293	0.105263	0.66303
NC_010443.5	29690759	intron_variant	SGK1	T	C	0.848837	0.315789	0.533048
NC_010443.5	29690773	intron_variant	SGK1	C	T	0.761905	0.131579	0.630326
NC_010443.5	29691366	intron_variant	SGK1	A	G	0.860465	0.333333	0.527132
NC_010443.5	29693517	intron_variant	SGK1	G	A	0.863636	0.105263	0.758373
NC_010443.5	29698555	intron_variant	SGK1	G	C	0.795455	0.0555556	0.739899
NC_010443.5	29702321	intron_variant	SGK1	T	A	0.619048	0.0833333	0.535715
NC_010443.5	29702326	intron_variant	SGK1	C	T	0.678571	0.0833333	0.595238
NC_010443.5	29707199	intron_variant	SGK1	T	G	0.534884	0.0263158	0.508568
NC_010443.5	29707751	intron_variant	SGK1	T	C	0.511628	0	0.511628
NC_010443.5	29709087	intron_variant	SGK1	G	A	0.806818	0.289474	0.517344
NC_010443.5	29709089	intron_variant	SGK1	G	A	0.806818	0.289474	0.517344
NC_010443.5	29710984	intron_variant	SGK1	G	T	0.988095	0.333333	0.654762
NC_010443.5	29711028	intron_variant	SGK1	A	C	0.988372	0.361111	0.627261
NC_010443.5	29711070	intron_variant	SGK1	T	C	0.988636	0.361111	0.627525
NC_010443.5	29720366	intron_variant	SGK1	A	G	0.670732	0.157895	0.512837
NC_010443.5	29726446	intron_variant	SGK1	A	G	0.52439	0	0.52439
NC_010443.5	29726450	intron_variant	SGK1	G	A	0.54878	0	0.54878
NC_010443.5	29726993	intron_variant	SGK1	G	C	0.535714	0	0.535714
NC_010443.5	29727275	intron_variant	SGK1	T	C	0.535714	0	0.535714
NC_010443.5	29727900	intron_variant	SGK1	G	A	0.545455	0	0.545455
NC_010443.5	29727961	intron_variant	SGK1	A	C	0.55814	0	0.55814
NC_010443.5	29728353	intron_variant	SGK1	G	A	0.536585	0	0.536585
NC_010443.5	29728778	intron_variant	SGK1	C	T	0.547619	0	0.547619
NC_010443.5	29728971	intron_variant	SGK1	G	A	0.638889	0	0.638889
NC_010443.5	29729363	intron_variant	SGK1	T	C	0.678571	0.0526316	0.625939
NC_010443.5	29729470	intron_variant	SGK1	A	G	0.54878	0	0.54878
NC_010443.5	29729483	intron_variant	SGK1	T	C	0.535714	0	0.535714
NC_010443.5	29729785	intron_variant	SGK1	A	G	0.790698	0.0263158	0.764382
NC_010443.5	29730110	intron_variant	SGK1	A	T	0.681818	0.0263158	0.655502
NC_010443.5	29730412	intron_variant	SGK1	A	T	0.761905	0.125	0.636905
NC_010443.5	29731877	intron_variant	SGK1	A	G	0.5875	0.0294118	0.558088
NC_010443.5	29756375	intergenic_region	SGK1-SLC2A12	T	A	0.136364	0.710526	0.574162
NC_010443.5	29756484	intergenic_region	SGK1-SLC2A12	C	T	0.686047	0.0833333	0.602714
NC_010443.5	29756541	intergenic_region	SGK1-SLC2A12	G	A	0.670455	0.105263	0.565192
NC_010443.5	29756573	intergenic_region	SGK1-SLC2A12	T	C	0.267442	0.84375	0.576308
NC_010443.5	29767884	intergenic_region	SGK1-SLC2A12	A	C	0.534884	0.0277778	0.507106
NC_010443.5	29772885	intergenic_region	SGK1-SLC2A12	G	A	0.215909	0.8125	0.596591
NC_010443.5	29774498	intergenic_region	SGK1-SLC2A12	T	A	0.369048	0.95	0.580952
NC_010443.5	29778865	intergenic_region	SGK1-SLC2A12	T	C	0.0681818	0.708333	0.640151
NC_010443.5	29778885	intergenic_region	SGK1-SLC2A12	C	T	0.0681818	0.65	0.581818
NC_010443.5	29778901	intergenic_region	SGK1-SLC2A12	T	C	0.0714286	0.611111	0.539682
NC_010443.5	29780168	intergenic_region	SGK1-SLC2A12	G	A	0.0454545	0.552632	0.507177
NC_010443.5	29780460	intergenic_region	SGK1-SLC2A12	G	A	0.0454545	0.552632	0.507177
NC_010443.5	29780729	intergenic_region	SGK1-SLC2A12	T	C	0.0697674	0.605263	0.535496
NC_010443.5	29784101	intergenic_region	SGK1-SLC2A12	G	C	0.125	0.638889	0.513889
NC_010443.5	29785061	intergenic_region	SGK1-SLC2A12	G	C	0.348837	0.861111	0.512274
NC_010443.5	29785660	intergenic_region	SGK1-SLC2A12	T	A	0.146341	0.7	0.553659
NC_010443.5	29788776	intergenic_region	SGK1-SLC2A12	A	T	0.378378	0.892857	0.514479
NC_010443.5	29799135	intergenic_region	SGK1-SLC2A12	A	G	0.666667	0.166667	0.5
NC_010443.5	29805591	intergenic_region	SGK1-SLC2A12	G	T	0.205128	0.766667	0.561539
NC_010443.5	29810624	intergenic_region	SGK1-SLC2A12	C	T	0.238636	0.868421	0.629785
NC_010443.5	29810915	intergenic_region	SGK1-SLC2A12	C	T	0.306818	0.842105	0.535287
NC_010443.5	29811074	intergenic_region	SGK1-SLC2A12	T	C	0.306818	0.842105	0.535287
NC_010443.5	29811422	intergenic_region	SGK1-SLC2A12	G	A	0.52381	0	0.52381
NC_010443.5	29815568	intergenic_region	SGK1-SLC2A12	T	C	0.439024	0.947368	0.508344
NC_010443.5	29816247	intergenic_region	SGK1-SLC2A12	T	C	0.431818	0.973684	0.541866
NC_010443.5	29816374	intergenic_region	SGK1-SLC2A12	C	T	0.418605	0.972222	0.553617
NC_010443.5	29816591	intergenic_region	SGK1-SLC2A12	G	A	0.430233	0.973684	0.543451
NC_010443.5	29816668	intergenic_region	SGK1-SLC2A12	G	T	0.0454545	0.631579	0.586125
NC_010443.5	29817200	intergenic_region	SGK1-SLC2A12	G	C	0.395349	0.966667	0.571318
NC_010443.5	29817860	intergenic_region	SGK1-SLC2A12	G	T	0.443182	0.973684	0.530502
NC_010443.5	29818377	intergenic_region	SGK1-SLC2A12	T	A	0.409091	0.972222	0.563131
NC_010443.5	29819720	intergenic_region	SGK1-SLC2A12	T	A	0.025	0.588235	0.563235
NC_010443.5	29819739	intergenic_region	SGK1-SLC2A12	C	T	0.512821	0	0.512821
NC_010443.5	29821077	intergenic_region	SGK1-SLC2A12	T	G	0.0487805	0.7	0.651219
NC_010443.5	29821425	intergenic_region	SGK1-SLC2A12	G	T	0.0340909	0.538462	0.504371
NC_010443.5	29821616	intergenic_region	SGK1-SLC2A12	C	T	0.0454545	0.590909	0.545454
NC_010443.5	29821998	intergenic_region	SGK1-SLC2A12	G	A	0.0340909	0.65	0.615909
NC_010443.5	29822061	intergenic_region	SGK1-SLC2A12	G	A	0.0595238	0.583333	0.523809
NC_010443.5	29822175	intergenic_region	SGK1-SLC2A12	A	G	0.0465116	0.555556	0.509044
NC_010443.5	29822191	intergenic_region	SGK1-SLC2A12	A	T	0.0454545	0.555556	0.510101
NC_010443.5	29822539	intergenic_region	SGK1-SLC2A12	A	C	0.0454545	0.605263	0.559809
NC_010443.5	29823362	intergenic_region	SGK1-SLC2A12	C	G	0.545455	0.0263158	0.519139
NC_010443.5	29823582	intergenic_region	SGK1-SLC2A12	C	T	0.0853659	0.666667	0.581301
NC_010443.5	29823779	intergenic_region	SGK1-SLC2A12	C	T	0.104651	0.605263	0.500612
NC_010443.5	29824032	intergenic_region	SGK1-SLC2A12	C	T	0.102273	0.605263	0.50299
NC_010443.5	29824335	intergenic_region	SGK1-SLC2A12	G	A	0.0454545	0.555556	0.510101
NC_010443.5	29824695	intergenic_region	SGK1-SLC2A12	G	A	0.0454545	0.578947	0.533493
NC_010443.5	29824827	intergenic_region	SGK1-SLC2A12	G	C	0.047619	0.583333	0.535714
NC_010443.5	29824865	intergenic_region	SGK1-SLC2A12	G	T	0.0465116	0.605263	0.558751
NC_010443.5	29824879	intergenic_region	SGK1-SLC2A12	T	C	0.0340909	0.605263	0.571172
NC_010443.5	29825111	intergenic_region	SGK1-SLC2A12	A	T	0.0227273	0.578947	0.55622
NC_010443.5	29825315	intergenic_region	SGK1-SLC2A12	G	A	0.0454545	0.578947	0.533493
NC_010443.5	29826822	intergenic_region	SGK1-SLC2A12	G	A	0.348837	1	0.651163
NC_010443.5	29827101	intergenic_region	SGK1-SLC2A12	G	A	0.0681818	0.605263	0.537081
NC_010443.5	29827106	intergenic_region	SGK1-SLC2A12	G	A	0.0340909	0.605263	0.571172
NC_010443.5	29827693	intergenic_region	SGK1-SLC2A12	A	C	0.0340909	0.578947	0.544856
NC_010443.5	29827736	intergenic_region	SGK1-SLC2A12	G	A	0.0465116	0.578947	0.532435
NC_010444.4	5090715	intron_variant	RPS6KB2	C	T	0.635135	0.0277778	0.607357
NC_010444.4	5090720	intron_variant	RPS6KB2	G	C	0.708333	0.0588235	0.649509
NC_010444.4	5090973	intron_variant	RPS6KB2	C	T	0.5375	0	0.5375
NC_010444.4	5090981	intron_variant	RPS6KB2	A	T	0.551282	0	0.551282
NC_010444.4	5091095	intron_variant	RPS6KB2	C	T	0.631579	0.0526316	0.578947
NC_010444.4	5091197	intron_variant	RPS6KB2	C	G	0.611111	0.0263158	0.584795
NC_010444.4	5091404	intron_variant	RPS6KB2	T	C	0.714286	0.0526316	0.661654
NC_010444.4	5092925	intron_variant	RPS6KB2	G	A	0.565789	0.0526316	0.513157
NC_010444.4	5093963	intron_variant	RPS6KB2	T	C	0.512195	0	0.512195
NC_010444.4	5094673	intron_variant	RPS6KB2	C	T	0.702381	0.0526316	0.649749
NC_010444.4	5095561	5_prime_UTR_variant	RPS6KB2	A	G	0.7625	0.0555556	0.706944
NC_010444.4	71749239	intergenic_region	ARHGEF18-INSR	A	G	0.761905	0.105263	0.656642
NC_010444.4	71755570	intergenic_region	ARHGEF18-INSR	C	T	0.715909	0.142857	0.573052
NC_010444.4	71771513	intergenic_region	ARHGEF18-INSR	C	T	0.943182	0.15	0.793182
NC_010444.4	71772090	intergenic_region	ARHGEF18-INSR	C	T	0.926829	0.136364	0.790465
NC_010444.4	71772363	intergenic_region	ARHGEF18-INSR	C	G	0.943182	0.192308	0.750874
NC_010444.4	71775597	intergenic_region	ARHGEF18-INSR	G	A	0.948718	0.342105	0.606613
NC_010444.4	71776394	intergenic_region	ARHGEF18-INSR	C	T	0.935897	0.305556	0.630341
NC_010444.4	71777190	intergenic_region	ARHGEF18-INSR	T	A	0.875	0.153846	0.721154
NC_010444.4	71778382	intergenic_region	ARHGEF18-INSR	T	C	0.953488	0.342105	0.611383
NC_010444.4	71778814	intergenic_region	ARHGEF18-INSR	A	T	0.948718	0.388889	0.559829
NC_010444.4	71778946	intergenic_region	ARHGEF18-INSR	T	C	0.948718	0.323529	0.625189
NC_010444.4	71780224	intergenic_region	ARHGEF18-INSR	A	G	0.953488	0.0833333	0.870155
NC_010444.4	71780785	intergenic_region	ARHGEF18-INSR	T	C	0.953488	0.416667	0.536821
NC_010444.4	71780801	intergenic_region	ARHGEF18-INSR	C	T	0.930233	0.105263	0.82497
NC_010444.4	71781525	intergenic_region	ARHGEF18-INSR	C	T	0.930233	0.105263	0.82497
NC_010444.4	71782552	intergenic_region	ARHGEF18-INSR	G	T	0.935897	0.382353	0.553544
NC_010444.4	71782553	intergenic_region	ARHGEF18-INSR	T	C	0.935897	0.382353	0.553544
NC_010444.4	71782889	intergenic_region	ARHGEF18-INSR	G	C	0.953488	0.421053	0.532435
NC_010444.4	71783008	intergenic_region	ARHGEF18-INSR	T	C	0.952381	0.421053	0.531328
NC_010444.4	71785080	intergenic_region	ARHGEF18-INSR	G	C	0.954545	0.421053	0.533492
NC_010444.4	71785668	intergenic_region	ARHGEF18-INSR	G	A	0.95122	0.388889	0.562331
NC_010444.4	71787231	intergenic_region	ARHGEF18-INSR	C	T	0.95122	0.153846	0.797374
NC_010444.4	71787338	intergenic_region	ARHGEF18-INSR	T	G	0.965116	0.4	0.565116
NC_010444.4	71787888	intergenic_region	ARHGEF18-INSR	A	G	0.953488	0.368421	0.585067
NC_010444.4	71787966	intergenic_region	ARHGEF18-INSR	A	G	0.95	0.421053	0.528947
NC_010444.4	71788101	intergenic_region	ARHGEF18-INSR	A	G	0.954545	0.421053	0.533492
NC_010444.4	71788586	intergenic_region	ARHGEF18-INSR	C	T	0.925	0.333333	0.591667
NC_010444.4	71788766	intergenic_region	ARHGEF18-INSR	T	C	0.863636	0.105263	0.758373
NC_010444.4	71789126	intergenic_region	ARHGEF18-INSR	T	C	0.94186	0.111111	0.830749
NC_010444.4	71789180	intergenic_region	ARHGEF18-INSR	C	G	0.943182	0.0789474	0.864235
NC_010444.4	71789467	intergenic_region	ARHGEF18-INSR	C	T	0.954545	0.105263	0.849282
NC_010444.4	71789607	intergenic_region	ARHGEF18-INSR	C	A	0.943182	0.131579	0.811603
NC_010444.4	71789624	intergenic_region	ARHGEF18-INSR	G	T	0.943182	0.131579	0.811603
NC_010444.4	71789635	intergenic_region	ARHGEF18-INSR	C	G	0.943182	0.131579	0.811603
NC_010444.4	71789696	intergenic_region	ARHGEF18-INSR	T	G	0.931818	0.131579	0.800239
NC_010444.4	71789904	intergenic_region	ARHGEF18-INSR	A	T	0.8375	0.131579	0.705921
NC_010444.4	71789922	intergenic_region	ARHGEF18-INSR	T	C	0.935897	0.131579	0.804318
NC_010444.4	71790064	intergenic_region	ARHGEF18-INSR	C	T	0.940476	0.0588235	0.881652
NC_010444.4	71790251	intergenic_region	ARHGEF18-INSR	T	A	0.802632	0.0833333	0.719299
NC_010444.4	71790726	intergenic_region	ARHGEF18-INSR	G	A	0.897059	0.0555556	0.841503
NC_010444.4	71790861	intergenic_region	ARHGEF18-INSR	C	T	0.940476	0.0789474	0.861529
NC_010444.4	71790980	intergenic_region	ARHGEF18-INSR	A	C	0.940476	0.0833333	0.857143
NC_010444.4	71791070	intergenic_region	ARHGEF18-INSR	A	G	0.943182	0.0789474	0.864235
NC_010444.4	71791120	intergenic_region	ARHGEF18-INSR	C	T	0.940476	0.0526316	0.887844
NC_010444.4	71791121	intergenic_region	ARHGEF18-INSR	A	G	0.940476	0.0526316	0.887844
NC_010444.4	71791221	intergenic_region	ARHGEF18-INSR	G	A	0.940476	0.105263	0.835213
NC_010444.4	71791260	intergenic_region	ARHGEF18-INSR	G	C	0.952381	0.105263	0.847118
NC_010444.4	71791316	intergenic_region	ARHGEF18-INSR	G	C	0.94186	0.105263	0.836597
NC_010444.4	71791418	intergenic_region	ARHGEF18-INSR	C	T	0.943182	0.0789474	0.864235
NC_010444.4	71791505	intergenic_region	ARHGEF18-INSR	T	C	0.954545	0.342105	0.61244
NC_010444.4	71791856	intergenic_region	ARHGEF18-INSR	G	C	0.943182	0.105263	0.837919
NC_010444.4	71792987	intergenic_region	ARHGEF18-INSR	A	G	0.928571	0.138889	0.789682
NC_010444.4	71795058	intergenic_region	ARHGEF18-INSR	T	C	0.95	0.289474	0.660526
NC_010444.4	71795159	intergenic_region	ARHGEF18-INSR	A	C	0.95122	0.382353	0.568867
NC_010444.4	71796207	intergenic_region	ARHGEF18-INSR	G	A	0.940476	0.421053	0.519423
NC_010444.4	71800284	intron_variant	INSR	A	G	0.963415	0.447368	0.516047
NC_010444.4	71805657	intron_variant	INSR	A	G	0.948718	0.09375	0.854968
NC_010444.4	71806733	intron_variant	INSR	G	T	0.953488	0.421053	0.532435
NC_010444.4	71806753	intron_variant	INSR	T	C	0.952381	0.394737	0.557644
NC_010444.4	71807649	intron_variant	INSR	G	C	0.954545	0.394737	0.559808
NC_010444.4	71808288	intron_variant	INSR	G	T	0.953488	0.352941	0.600547
NC_010444.4	71808348	intron_variant	INSR	T	C	0.940476	0.394737	0.545739
NC_010444.4	71808865	intron_variant	INSR	A	T	0.954545	0.441176	0.513369
NC_010444.4	71817242	intron_variant	INSR	G	T	0.954545	0.388889	0.565656
NC_010444.4	71817312	intron_variant	INSR	C	T	0.953488	0.394737	0.558751
NC_010444.4	71817475	intron_variant	INSR	G	A	0.952381	0.447368	0.505013
NC_010444.4	71818261	intron_variant	INSR	C	A	0.9375	0.342105	0.595395
NC_010444.4	71824703	intron_variant	INSR	G	A	0.902439	0.105263	0.797176
NC_010444.4	71827605	intron_variant	INSR	T	C	0.918605	0.105263	0.813342
NC_010444.4	71829421	intron_variant	INSR	A	G	0.921053	0.411765	0.509288
NC_010444.4	71830432	intron_variant	INSR	T	G	0.817073	0.105263	0.71181
NC_010444.4	71830550	intron_variant	INSR	T	C	0.857143	0.105263	0.75188
NC_010444.4	71830593	intron_variant	INSR	A	T	0.511628	0	0.511628
NC_010444.4	71842981	intron_variant	INSR	A	G	0.95	0.2	0.75
NC_010444.4	71844805	intron_variant	INSR	G	A	0.928571	0.421053	0.507518
NC_010444.4	71845222	intron_variant	INSR	A	G	0.654762	0.105263	0.549499
NC_010444.4	71845691	intron_variant	INSR	A	G	0.928571	0.394737	0.533834
NC_010444.4	71846371	intron_variant	INSR	G	A	0.666667	0.105263	0.561404
NC_010444.4	71847493	intron_variant	INSR	C	T	0.642857	0.1	0.542857
NC_010444.4	71849474	intron_variant	INSR	G	A	0.616279	0.111111	0.505168
NC_010444.4	71850210	intron_variant	INSR	G	A	0.94186	0.388889	0.552971
NC_010444.4	71850307	intron_variant	INSR	T	C	0.926829	0.421053	0.505776
NC_010444.4	71851001	intron_variant	INSR	G	A	0.95	0.382353	0.567647
NC_010444.4	71853164	intron_variant	INSR	A	G	0.926829	0.394737	0.532092
NC_010444.4	71856577	intron_variant	INSR	T	C	0.909091	0.388889	0.520202
NC_010444.4	71856925	intron_variant	INSR	C	A	0.923077	0.323529	0.599548
NC_010444.4	71858020	intron_variant	INSR	G	C	0.925	0.394737	0.530263
NC_010444.4	71858418	intron_variant	INSR	T	G	0.935897	0.264706	0.671191
NC_010444.4	71858717	intron_variant	INSR	A	T	0.930233	0.421053	0.50918
NC_010444.4	71863284	intron_variant	INSR	G	A	0.897059	0.388889	0.50817
NC_010444.4	71868774	intron_variant	INSR	A	G	0.931818	0.421053	0.510765
NC_010444.4	71876378	intron_variant	INSR	T	C	0.943182	0.368421	0.574761
NC_010444.4	71876419	intron_variant	INSR	G	A	0.94186	0.421053	0.520807
NC_010444.4	71876561	intron_variant	INSR	T	C	0.928571	0.421053	0.507518
NC_010444.4	71877331	intron_variant	INSR	A	G	0.952381	0.394737	0.557644
NC_010444.4	71878043	intron_variant	INSR	T	C	0.94186	0.382353	0.559507
NC_010444.4	71878436	intron_variant	INSR	A	G	0.928571	0.421053	0.507518
NC_010444.4	71878508	intron_variant	INSR	C	T	0.952381	0.447368	0.505013
NC_010444.4	71878941	intron_variant	INSR	G	A	0.943182	0.388889	0.554293
NC_010444.4	71879351	intron_variant	INSR	A	C	0.948718	0.421053	0.527665
NC_010444.4	71884707	intron_variant	INSR	A	G	0.940476	0.394737	0.545739
NC_010444.4	71891655	intron_variant	INSR	T	C	0.895349	0.361111	0.534238
NC_010444.4	71893335	synonymous_variant	INSR	A	G	0.94186	0.421053	0.520807
NC_010444.4	71897206	intron_variant	INSR	A	G	0.943182	0.25	0.693182
NC_010444.4	71906033	intron_variant	INSR	C	T	0.939024	0.421053	0.517971
NC_010444.4	71906045	intron_variant	INSR	A	G	0.940476	0.394737	0.545739
NC_010444.4	71907044	intron_variant	INSR	A	G	0.940476	0.394737	0.545739
NC_010444.4	71909301	intron_variant	INSR	C	A	0.627907	0.0277778	0.600129
NC_010444.4	71910146	intron_variant	INSR	C	T	0.890244	0.342105	0.548139
NC_010444.4	71910952	intron_variant	INSR	C	T	0.705128	0.0588235	0.646304
NC_010444.4	71910968	intron_variant	INSR	T	G	0.926829	0.4	0.526829
NC_010444.4	71912589	intron_variant	INSR	C	T	0.943182	0.421053	0.522129
NC_010444.4	71914065	intron_variant	INSR	T	C	0.94186	0.421053	0.520807
NC_010444.4	71915160	intron_variant	INSR	G	A	0.931818	0.394737	0.537081
NC_010444.4	71915198	intron_variant	INSR	G	A	0.930233	0.421053	0.50918
NC_010444.4	71916506	intron_variant	INSR	T	G	0.952381	0.264706	0.687675
NC_010444.4	71916638	intron_variant	INSR	T	C	0.925	0.394737	0.530263
NC_010444.4	71926181	intron_variant	INSR	G	C	0.941176	0.416667	0.524509
NC_010444.4	71927124	intron_variant	INSR	C	T	0.916667	0.4	0.516667
NC_010444.4	71928807	splice_region_variant&intron_variant	INSR	G	A	0.6375	0.1	0.5375
NC_010444.4	71931033	intron_variant	INSR	G	A	0.642857	0.105263	0.537594
NC_010444.4	71931052	intron_variant	INSR	T	C	0.914286	0.111111	0.803175
NC_010444.4	71932195	intron_variant	INSR	T	A	0.828947	0.0833333	0.745614
NC_010444.4	71932599	synonymous_variant	INSR	C	G	0.923077	0.105263	0.817814
NC_010444.4	71933372	intron_variant	INSR	C	T	0.678571	0.105263	0.573308
NC_010444.4	71933689	intron_variant	INSR	T	C	0.815789	0.138889	0.6769
NC_010444.4	71934047	intron_variant	INSR	T	C	0.907895	0.0526316	0.855263
NC_010444.4	71934264	intron_variant	INSR	T	C	0.817073	0.105263	0.71181
NC_010444.4	71934635	intron_variant	INSR	T	C	0.853659	0.111111	0.742548
NC_010444.4	71934641	intron_variant	INSR	A	G	0.707317	0.111111	0.596206
NC_010444.4	71934668	intron_variant	INSR	T	C	0.9375	0.131579	0.805921
NC_010444.4	71935083	synonymous_variant	INSR	T	C	0.930233	0.105263	0.82497
NC_010444.4	71935181	3_prime_UTR_variant	INSR	T	C	0.9375	0.388889	0.548611
NC_010444.4	71935777	3_prime_UTR_variant	INSR	C	T	0.75	0.131579	0.618421
NC_010444.4	71936824	3_prime_UTR_variant	INSR	T	C	0.928571	0.131579	0.796992
NC_010444.4	71937800	3_prime_UTR_variant	INSR	G	A	0.910256	0.0789474	0.831309
NC_010444.4	71937898	3_prime_UTR_variant	INSR	T	C	0.790698	0.105263	0.685435
NC_010444.4	71938589	3_prime_UTR_variant	INSR	A	G	0.845238	0.0789474	0.766291
NC_010444.4	71938606	3_prime_UTR_variant	INSR	A	C	0.604651	0.0789474	0.525704
NC_010444.4	71940302	downstream_gene_variant	INSR	A	G	0.613636	0.105263	0.508373
NC_010444.4	71940387	downstream_gene_variant	INSR	T	G	0.914634	0.131579	0.783055
NC_010444.4	71940577	downstream_gene_variant	INSR	C	T	0.6375	0.0833333	0.554167
NC_010444.4	71940651	downstream_gene_variant	INSR	G	A	0.642857	0.105263	0.537594
NC_010444.4	71940838	downstream_gene_variant	INSR	C	A	0.920455	0.105263	0.815192
NC_010444.4	74591214	intergenic_region	CREB3L3-MAP2K2	G	A	0.806818	0.0789474	0.727871
NC_010444.4	74591797	intergenic_region	CREB3L3-MAP2K2	T	C	0.848837	0.192308	0.656529
NC_010444.4	74594544	intergenic_region	CREB3L3-MAP2K2	T	C	0.916667	0.105263	0.811404
NC_010444.4	74595741	intergenic_region	CREB3L3-MAP2K2	G	T	0.810811	0	0.810811
NC_010444.4	74596195	intergenic_region	CREB3L3-MAP2K2	G	A	0.94186	0.0789474	0.862913
NC_010444.4	74596732	intergenic_region	CREB3L3-MAP2K2	T	C	0.926471	0.0882353	0.838236
NC_010444.4	74598565	intergenic_region	CREB3L3-MAP2K2	G	A	0.837209	0	0.837209
NC_010444.4	74599118	intergenic_region	CREB3L3-MAP2K2	C	T	0.940476	0.0789474	0.861529
NC_010444.4	74600924	intergenic_region	CREB3L3-MAP2K2	C	A	0.783784	0	0.783784
NC_010444.4	74601406	intergenic_region	CREB3L3-MAP2K2	C	T	0.9375	0.0555556	0.881944
NC_010444.4	74602987	intergenic_region	CREB3L3-MAP2K2	A	G	0.863636	0.105263	0.758373
NC_010444.4	74604554	intergenic_region	CREB3L3-MAP2K2	C	T	0.790698	0	0.790698
NC_010444.4	74606519	intergenic_region	CREB3L3-MAP2K2	C	T	0.77907	0	0.77907
NC_010444.4	74607790	intergenic_region	CREB3L3-MAP2K2	T	A	0.928571	0.0555556	0.873015
NC_010444.4	74612643	intergenic_region	CREB3L3-MAP2K2	A	G	0.821429	0	0.821429
NC_010444.4	74616257	intergenic_region	CREB3L3-MAP2K2	A	G	0.892857	0.142857	0.75
NC_010444.4	74619682	intergenic_region	CREB3L3-MAP2K2	G	A	0.768293	0	0.768293
NC_010444.4	74621919	intergenic_region	CREB3L3-MAP2K2	A	G	0.895349	0.105263	0.790086
NC_010444.4	74622237	intergenic_region	CREB3L3-MAP2K2	G	T	0.761364	0	0.761364
NC_010444.4	74624247	intergenic_region	CREB3L3-MAP2K2	A	G	0.869048	0.0625	0.806548
NC_010444.4	74624669	intergenic_region	CREB3L3-MAP2K2	T	C	0.785714	0	0.785714
NC_010444.4	74624925	intergenic_region	CREB3L3-MAP2K2	A	G	0.907895	0	0.907895
NC_010444.4	74625730	intergenic_region	CREB3L3-MAP2K2	A	C	0.743902	0	0.743902
NC_010444.4	74626117	upstream_gene_variant	MAP2K2	G	A	0.931818	0.105263	0.826555
NC_010444.4	74626200	upstream_gene_variant	MAP2K2	A	T	0.772727	0	0.772727
NC_010444.4	74626548	upstream_gene_variant	MAP2K2	G	A	0.785714	0	0.785714
NC_010444.4	74626568	upstream_gene_variant	MAP2K2	A	T	0.792683	0	0.792683
NC_010444.4	74627974	intron_variant	MAP2K2	A	G	0.780488	0	0.780488
NC_010444.4	74628428	intron_variant	MAP2K2	T	C	0.767442	0.0526316	0.71481
NC_010444.4	74628561	intron_variant	MAP2K2	A	G	0.761905	0.0526316	0.709273
NC_010444.4	74629086	intron_variant	MAP2K2	T	G	0.77381	0.105263	0.668547
NC_010444.4	74629135	intron_variant	MAP2K2	G	C	0.77381	0.0789474	0.694863
NC_010444.4	74629221	intron_variant	MAP2K2	G	C	0.755814	0.105263	0.650551
NC_010444.4	74629315	intron_variant	MAP2K2	G	A	0.772727	0.105263	0.667464
NC_010444.4	74629426	intron_variant	MAP2K2	C	T	0.75	0.105263	0.644737
NC_010444.4	74629570	intron_variant	MAP2K2	G	A	0.77381	0.1	0.67381
NC_010444.4	74629690	intron_variant	MAP2K2	G	T	0.738636	0.147059	0.591577
NC_010444.4	74629693	intron_variant	MAP2K2	A	G	0.738636	0.147059	0.591577
NC_010444.4	74629696	intron_variant	MAP2K2	G	A	0.732558	0.131579	0.600979
NC_010444.4	74630080	intron_variant	MAP2K2	T	C	0.75	0.0789474	0.671053
NC_010444.4	74630352	intron_variant	MAP2K2	T	C	0.842105	0.0555556	0.786549
NC_010444.4	74630458	intron_variant	MAP2K2	C	T	0.802632	0	0.802632
NC_010444.4	74630634	intron_variant	MAP2K2	A	T	0.777778	0.105263	0.672515
NC_010444.4	74630670	intron_variant	MAP2K2	G	T	0.7875	0.105263	0.682237
NC_010444.4	74630775	synonymous_variant	MAP2K2	G	A	0.72619	0.105263	0.620927
NC_010444.4	74630871	synonymous_variant	MAP2K2	C	T	0.797297	0.105263	0.692034
NC_010444.4	74631921	intron_variant	MAP2K2	A	T	0.875	0.105263	0.769737
NC_010444.4	74633830	intron_variant	MAP2K2	T	C	0.869048	0.105263	0.763785
NC_010444.4	74633852	intron_variant	MAP2K2	T	C	0.775	0	0.775
NC_010444.4	74633917	intron_variant	MAP2K2	C	T	0.8875	0.105263	0.782237
NC_010444.4	74633953	intron_variant	MAP2K2	C	A	0.789474	0	0.789474
NC_010444.4	74633969	intron_variant	MAP2K2	T	C	0.75641	0	0.75641
NC_010444.4	74634672	intron_variant	MAP2K2	T	C	0.906977	0.0526316	0.854345
NC_010444.4	74635700	intron_variant	MAP2K2	C	G	0.880952	0.105263	0.775689
NC_010444.4	74636342	intron_variant	MAP2K2	A	T	0.772727	0	0.772727
NC_010444.4	74636938	intron_variant	MAP2K2	A	T	0.8625	0.105263	0.757237
NC_010444.4	74637544	intron_variant	MAP2K2	T	C	0.883721	0.105263	0.778458
NC_010444.4	74638597	intron_variant	MAP2K2	A	G	0.833333	0.111111	0.722222
NC_010444.4	74638829	intron_variant	MAP2K2	T	C	0.821429	0.111111	0.710318
NC_010444.4	74639284	intron_variant	MAP2K2	A	C	0.875	0.111111	0.763889
NC_010444.4	74639395	intron_variant	MAP2K2	G	A	0.75	0	0.75
NC_010444.4	74640540	intron_variant	MAP2K2	A	G	0.884615	0.105263	0.779352
NC_010444.4	74646278	intron_variant	MAP2K2	G	A	0.74359	0	0.74359
NC_010444.4	74646300	intron_variant	MAP2K2	T	C	0.85	0.0789474	0.771053
NC_010444.4	74646333	intron_variant	MAP2K2	C	T	0.769231	0	0.769231
NC_010444.4	74646692	intron_variant	MAP2K2	C	T	0.775	0	0.775
NC_010444.4	74649490	intron_variant	MAP2K2	A	G	0.934211	0.0789474	0.855264
NC_010444.4	74654220	intergenic_region	MAP2K2-LOC110259362	A	G	0.918605	0.105263	0.813342
NC_010444.4	74655324	intergenic_region	MAP2K2-LOC110259362	C	T	0.7	0	0.7
NC_010444.4	74656251	intergenic_region	MAP2K2-LOC110259362	G	A	0.77381	0	0.77381
NC_010444.4	74656597	intergenic_region	MAP2K2-LOC110259362	A	G	0.959459	0.105263	0.854196
NC_010444.4	74661251	intergenic_region	MAP2K2-LOC110259362	T	A	0.863636	0.0789474	0.784689
NC_010444.4	74662049	intergenic_region	MAP2K2-LOC110259362	A	G	0.875	0.105263	0.769737
NC_010444.4	74663211	intergenic_region	MAP2K2-LOC110259362	A	T	0.860465	0.105263	0.755202
NC_010444.4	74664290	intergenic_region	MAP2K2-LOC110259362	C	T	0.744186	0.105263	0.638923
NC_010444.4	74664317	intergenic_region	MAP2K2-LOC110259362	G	C	0.852273	0.0789474	0.773326
NC_010444.4	74664430	intergenic_region	MAP2K2-LOC110259362	T	C	0.918605	0.105263	0.813342
NC_010444.4	74665260	intergenic_region	MAP2K2-LOC110259362	A	T	0.909091	0.105263	0.803828
NC_010444.4	74665776	intergenic_region	MAP2K2-LOC110259362	G	A	0.943182	0.0526316	0.89055
NC_010444.4	74666877	intergenic_region	MAP2K2-LOC110259362	G	T	0.72619	0	0.72619
NC_010444.4	74667345	intergenic_region	MAP2K2-LOC110259362	G	C	0.902439	0.0294118	0.873027
NC_010444.4	74668039	intergenic_region	MAP2K2-LOC110259362	C	A	0.666667	0	0.666667
NC_010444.4	74668470	intergenic_region	MAP2K2-LOC110259362	A	G	0.858974	0.0277778	0.831196
NC_010444.4	74670643	intergenic_region	MAP2K2-LOC110259362	T	C	0.72093	0	0.72093
NC_010444.4	74670901	intergenic_region	MAP2K2-LOC110259362	G	A	0.829268	0.111111	0.718157
NC_010444.4	74672549	intergenic_region	MAP2K2-LOC110259362	C	T	0.914634	0.0789474	0.835687
NC_010444.4	74673583	intergenic_region	MAP2K2-LOC110259362	C	T	0.755814	0	0.755814
NC_010444.4	74675224	intergenic_region	MAP2K2-LOC110259362	C	T	0.906977	0.0789474	0.82803
NC_010444.4	74675258	intergenic_region	MAP2K2-LOC110259362	G	A	0.920455	0.0789474	0.841508
NC_010444.4	76508584	intergenic_region	MOB3A-MKNK2	C	T	0.55814	0	0.55814
NC_010444.4	76511460	intron_variant	MKNK2	T	C	0.926471	0.105263	0.821208
NC_010444.4	76512476	intron_variant	MKNK2	G	A	0.9375	0.105263	0.832237
NC_010444.4	76514228	missense_variant	MKNK2	G	T	0.527778	0	0.527778
NC_010444.4	76514250	splice_region_variant&intron_variant	MKNK2	G	T	0.527027	0	0.527027
NC_010444.4	76514269	intron_variant	MKNK2	G	A	0.526316	0	0.526316
NC_010444.4	76514337	splice_region_variant&intron_variant	MKNK2	A	G	0.578125	0	0.578125
NC_010444.4	76514457	intron_variant	MKNK2	A	G	0.893939	0.105263	0.788676
NC_010444.4	76515844	intron_variant	MKNK2	C	A	0.525641	0	0.525641
NC_010444.4	76517267	intron_variant	MKNK2	C	T	0.514706	0	0.514706
NC_010444.4	76517390	intron_variant	MKNK2	G	A	0.513889	0	0.513889
NC_010444.4	76524737	intergenic_region	MKNK2-BTBD2	G	T	0.513889	0	0.513889
NC_010444.4	76525850	intergenic_region	MKNK2-BTBD2	T	C	0.6625	0	0.6625
NC_010444.4	76525881	intergenic_region	MKNK2-BTBD2	T	C	0.738095	0.0789474	0.659148
NC_010444.4	76527284	intergenic_region	MKNK2-BTBD2	G	A	0.547619	0	0.547619
NC_010444.4	76528546	intergenic_region	MKNK2-BTBD2	A	G	0.914634	0.105263	0.809371
NC_010444.4	76529752	intergenic_region	MKNK2-BTBD2	A	T	0.523256	0	0.523256
NC_010444.4	76530921	intergenic_region	MKNK2-BTBD2	T	C	0.534091	0	0.534091
NC_010444.4	76530972	intergenic_region	MKNK2-BTBD2	G	A	0.918605	0.111111	0.807494
NC_010444.4	76531409	intergenic_region	MKNK2-BTBD2	T	C	0.918605	0.131579	0.787026
NC_010444.4	76533162	intergenic_region	MKNK2-BTBD2	A	G	0.775	0	0.775
NC_010444.4	76533215	intergenic_region	MKNK2-BTBD2	T	G	0.546512	0	0.546512
NC_010444.4	76533257	intergenic_region	MKNK2-BTBD2	G	A	0.904762	0.0789474	0.825815
NC_010444.4	76533463	intergenic_region	MKNK2-BTBD2	T	A	0.893939	0.0277778	0.866161
NC_010444.4	76533811	intergenic_region	MKNK2-BTBD2	G	A	0.906977	0.0789474	0.82803
NC_010444.4	76535177	intergenic_region	MKNK2-BTBD2	C	T	0.55814	0	0.55814
NC_010444.4	76536538	intergenic_region	MKNK2-BTBD2	G	A	0.5375	0	0.5375
NC_010444.4	76536701	intergenic_region	MKNK2-BTBD2	A	T	0.842857	0	0.842857
NC_010444.4	76536908	intergenic_region	MKNK2-BTBD2	T	C	0.526316	0	0.526316
NC_010444.4	77233208	3_prime_UTR_variant	STK11	G	T	0.7375	0.0263158	0.711184
NC_010444.4	77233918	intron_variant	STK11	G	A	0.615385	0.0263158	0.589069
NC_010444.4	77234220	synonymous_variant	STK11	T	C	0.72973	0	0.72973
NC_010444.4	77234982	intron_variant	STK11	C	T	0.595238	0	0.595238
NC_010444.4	77234994	intron_variant	STK11	G	A	0.595238	0	0.595238
NC_010444.4	77242857	intron_variant	STK11	A	G	0.719512	0.0263158	0.693196
NC_010444.4	77243752	intron_variant	STK11	A	C	0.589744	0	0.589744
NC_010444.4	77250247	upstream_gene_variant	STK11	T	C	0.738636	0	0.738636
NC_010444.4	77251387	intergenic_region	STK11-SBNO2	T	C	0.715909	0	0.715909
NC_010444.4	77259536	intergenic_region	STK11-SBNO2	T	A	0.581395	0.0263158	0.555079
NC_010444.4	77260617	intergenic_region	STK11-SBNO2	T	C	0.935897	0	0.935897
NC_010444.4	77261948	intergenic_region	STK11-SBNO2	C	T	0.0135135	0.583333	0.56982
NC_010444.4	77264644	intergenic_region	STK11-SBNO2	C	T	0.681818	0.0555556	0.626262
NC_010444.4	77265641	intergenic_region	STK11-SBNO2	T	G	0.703125	0	0.703125
NC_010444.4	77265670	intergenic_region	STK11-SBNO2	T	C	0.757143	0	0.757143
NC_010444.4	77265831	intergenic_region	STK11-SBNO2	T	G	0.704545	0.0263158	0.678229
NC_010446.5	77541692	intergenic_region	NPBWR1-RB1CC1	C	G	0.77907	0.105263	0.673807
NC_010446.5	77541696	intergenic_region	NPBWR1-RB1CC1	C	T	0.818182	0.105263	0.712919
NC_010446.5	77542013	intergenic_region	NPBWR1-RB1CC1	C	T	0.802326	0.105263	0.697063
NC_010446.5	77545772	intergenic_region	NPBWR1-RB1CC1	C	G	0.0227273	0.833333	0.810606
NC_010446.5	77546228	intergenic_region	NPBWR1-RB1CC1	T	C	0.616279	0	0.616279
NC_010446.5	77546596	intergenic_region	NPBWR1-RB1CC1	G	A	0.602273	0.0789474	0.523326
NC_010446.5	77546609	intergenic_region	NPBWR1-RB1CC1	C	T	0.590909	0.0789474	0.511962
NC_010446.5	77547850	intergenic_region	NPBWR1-RB1CC1	T	C	0.761905	0	0.761905
NC_010446.5	77548060	intergenic_region	NPBWR1-RB1CC1	T	G	1	0.0789474	0.921053
NC_010446.5	77548193	intergenic_region	NPBWR1-RB1CC1	T	C	0.545455	0	0.545455
NC_010446.5	77548367	intergenic_region	NPBWR1-RB1CC1	C	A	0.535714	0	0.535714
NC_010446.5	77549977	intergenic_region	NPBWR1-RB1CC1	G	C	0.813953	0.111111	0.702842
NC_010446.5	77550681	intergenic_region	NPBWR1-RB1CC1	C	A	0.97619	0.131579	0.844611
NC_010446.5	77550869	intergenic_region	NPBWR1-RB1CC1	G	A	0.825	0.105263	0.719737
NC_010446.5	77553223	intergenic_region	NPBWR1-RB1CC1	T	C	0.695122	0.0789474	0.616175
NC_010446.5	77553512	intergenic_region	NPBWR1-RB1CC1	G	A	0.785714	0.105263	0.680451
NC_010446.5	77553815	intergenic_region	NPBWR1-RB1CC1	T	G	0.72093	0.0789474	0.641983
NC_010446.5	77554069	intergenic_region	NPBWR1-RB1CC1	A	G	0.693182	0.0526316	0.64055
NC_010446.5	77554330	intergenic_region	NPBWR1-RB1CC1	T	C	0.75	0.0789474	0.671053
NC_010446.5	77554684	intergenic_region	NPBWR1-RB1CC1	T	C	0.670455	0.0789474	0.591508
NC_010446.5	77555493	intergenic_region	NPBWR1-RB1CC1	C	A	0.616279	0.0833333	0.532946
NC_010446.5	77556040	intergenic_region	NPBWR1-RB1CC1	A	C	0.939024	0.105263	0.833761
NC_010446.5	77556869	intergenic_region	NPBWR1-RB1CC1	A	C	0.547619	0.0277778	0.519841
NC_010446.5	77558199	intergenic_region	NPBWR1-RB1CC1	T	C	0.97619	0.131579	0.844611
NC_010446.5	77558638	intergenic_region	NPBWR1-RB1CC1	C	T	0.914634	0.147059	0.767575
NC_010446.5	77559413	intergenic_region	NPBWR1-RB1CC1	T	C	0.95	0.0666667	0.883333
NC_010446.5	77562402	intergenic_region	NPBWR1-RB1CC1	G	A	0.965909	0.0833333	0.882576
NC_010446.5	77562468	intergenic_region	NPBWR1-RB1CC1	A	T	0.976744	0.105263	0.871481
NC_010446.5	77562498	intergenic_region	NPBWR1-RB1CC1	A	G	0.755814	0.0789474	0.676867
NC_010446.5	77562517	intergenic_region	NPBWR1-RB1CC1	A	G	0.976744	0.0789474	0.897797
NC_010446.5	77562591	intergenic_region	NPBWR1-RB1CC1	A	G	0.964286	0.0789474	0.885339
NC_010446.5	77562608	intergenic_region	NPBWR1-RB1CC1	C	T	0.975	0.0789474	0.896053
NC_010446.5	77562624	intergenic_region	NPBWR1-RB1CC1	A	G	0.871795	0.111111	0.760684
NC_010446.5	77562721	intergenic_region	NPBWR1-RB1CC1	C	T	0.642857	0.131579	0.511278
NC_010446.5	77562736	intergenic_region	NPBWR1-RB1CC1	G	A	0.871795	0.105263	0.766532
NC_010446.5	77562749	intergenic_region	NPBWR1-RB1CC1	C	A	0.666667	0.105263	0.561404
NC_010446.5	77562793	intergenic_region	NPBWR1-RB1CC1	A	G	0.593023	0.0789474	0.514076
NC_010446.5	77562806	intergenic_region	NPBWR1-RB1CC1	T	C	0.593023	0.0789474	0.514076
NC_010446.5	77563625	intergenic_region	NPBWR1-RB1CC1	C	T	0.75	0.0789474	0.671053
NC_010446.5	77563925	intergenic_region	NPBWR1-RB1CC1	T	C	0.965116	0.0526316	0.912484
NC_010446.5	77564252	intergenic_region	NPBWR1-RB1CC1	G	A	0.0348837	0.805556	0.770672
NC_010446.5	77564568	intergenic_region	NPBWR1-RB1CC1	C	T	0.97561	0.0789474	0.896663
NC_010446.5	77564710	intergenic_region	NPBWR1-RB1CC1	A	G	0.942857	0.0789474	0.86391
NC_010446.5	77564945	intergenic_region	NPBWR1-RB1CC1	A	G	0.722222	0.0789474	0.643275
NC_010446.5	77565051	intergenic_region	NPBWR1-RB1CC1	G	A	0.513158	0	0.513158
NC_010446.5	77565112	intergenic_region	NPBWR1-RB1CC1	G	A	0.730769	0.105263	0.625506
NC_010446.5	77565473	intergenic_region	NPBWR1-RB1CC1	T	C	0.825	0.105263	0.719737
NC_010446.5	77565658	intergenic_region	NPBWR1-RB1CC1	A	G	0.535714	0	0.535714
NC_010446.5	77565720	intergenic_region	NPBWR1-RB1CC1	T	G	0.972222	0.105263	0.866959
NC_010446.5	77565822	intergenic_region	NPBWR1-RB1CC1	A	G	0.948718	0.105263	0.843455
NC_010446.5	77565837	intergenic_region	NPBWR1-RB1CC1	C	A	1	0.368421	0.631579
NC_010446.5	77565876	intergenic_region	NPBWR1-RB1CC1	C	T	0.525	0	0.525
NC_010446.5	77566216	intergenic_region	NPBWR1-RB1CC1	G	A	0.694444	0	0.694444
NC_010446.5	77566486	intergenic_region	NPBWR1-RB1CC1	G	A	0.75	0.131579	0.618421
NC_010446.5	77567455	intergenic_region	NPBWR1-RB1CC1	T	C	0.976744	0.131579	0.845165
NC_010446.5	77567678	intergenic_region	NPBWR1-RB1CC1	G	A	0.977273	0.105263	0.87201
NC_010446.5	77567802	intergenic_region	NPBWR1-RB1CC1	T	G	0.965909	0.105263	0.860646
NC_010446.5	77567992	intergenic_region	NPBWR1-RB1CC1	G	C	0.953488	0.105263	0.848225
NC_010446.5	77568068	intergenic_region	NPBWR1-RB1CC1	T	C	0.987805	0.105263	0.882542
NC_010446.5	77568951	intergenic_region	NPBWR1-RB1CC1	T	G	0.965116	0.105263	0.859853
NC_010446.5	77572209	intergenic_region	NPBWR1-RB1CC1	C	G	0.880952	0.105263	0.775689
NC_010446.5	77572316	intergenic_region	NPBWR1-RB1CC1	C	T	1	0.368421	0.631579
NC_010446.5	77576598	intergenic_region	NPBWR1-RB1CC1	A	C	0.804878	0.105263	0.699615
NC_010446.5	77576803	intergenic_region	NPBWR1-RB1CC1	C	A	1	0.342105	0.657895
NC_010446.5	77578078	intergenic_region	NPBWR1-RB1CC1	C	A	0.94186	0.105263	0.836597
NC_010446.5	77578195	intergenic_region	NPBWR1-RB1CC1	T	C	0.987179	0.447368	0.539811
NC_010446.5	77578427	intergenic_region	NPBWR1-RB1CC1	C	T	0.654762	0.105263	0.549499
NC_010446.5	77579314	intergenic_region	NPBWR1-RB1CC1	T	G	0.8625	0.105263	0.757237
NC_010446.5	77579604	intergenic_region	NPBWR1-RB1CC1	A	G	0.965116	0.0789474	0.886169
NC_010446.5	77579704	intergenic_region	NPBWR1-RB1CC1	C	T	0.953488	0.0789474	0.874541
NC_010446.5	77579773	intergenic_region	NPBWR1-RB1CC1	A	G	0.627907	0	0.627907
NC_010446.5	77579794	intergenic_region	NPBWR1-RB1CC1	T	C	0.639535	0	0.639535
NC_010446.5	77579804	intergenic_region	NPBWR1-RB1CC1	T	G	0.976744	0.0789474	0.897797
NC_010446.5	77579848	intergenic_region	NPBWR1-RB1CC1	T	A	0.988636	0.105263	0.883373
NC_010446.5	77579852	intergenic_region	NPBWR1-RB1CC1	A	T	0.988636	0.131579	0.857057
NC_010446.5	77579926	intergenic_region	NPBWR1-RB1CC1	C	G	0.630952	0	0.630952
NC_010446.5	77579947	intergenic_region	NPBWR1-RB1CC1	A	C	0.97619	0.0789474	0.897243
NC_010446.5	77579979	intergenic_region	NPBWR1-RB1CC1	C	G	0.976744	0.105263	0.871481
NC_010446.5	77580185	intergenic_region	NPBWR1-RB1CC1	T	C	0.579545	0	0.579545
NC_010446.5	77580279	intergenic_region	NPBWR1-RB1CC1	G	A	0.545455	0	0.545455
NC_010446.5	77580375	intergenic_region	NPBWR1-RB1CC1	G	A	0.568182	0	0.568182
NC_010446.5	77580400	intergenic_region	NPBWR1-RB1CC1	A	G	0.579545	0	0.579545
NC_010446.5	77580474	intergenic_region	NPBWR1-RB1CC1	T	A	0.568182	0	0.568182
NC_010446.5	77583164	intergenic_region	NPBWR1-RB1CC1	G	A	0.965116	0.0526316	0.912484
NC_010446.5	77583305	intergenic_region	NPBWR1-RB1CC1	C	A	0.987805	0.0882353	0.89957
NC_010446.5	77583652	intergenic_region	NPBWR1-RB1CC1	T	C	0.627907	0	0.627907
NC_010446.5	77583912	intergenic_region	NPBWR1-RB1CC1	C	T	0.975	0.0555556	0.919444
NC_010446.5	77583996	intergenic_region	NPBWR1-RB1CC1	G	T	0.597222	0	0.597222
NC_010446.5	77589359	intergenic_region	NPBWR1-RB1CC1	C	T	0.719512	0	0.719512
NC_010446.5	77590339	intergenic_region	NPBWR1-RB1CC1	T	C	0.918605	0.0588235	0.859781
NC_010446.5	77592576	upstream_gene_variant	RB1CC1	G	T	0.988095	0.0789474	0.909148
NC_010446.5	77596380	intron_variant	RB1CC1	T	C	0.930233	0.105263	0.82497
NC_010446.5	77596434	intron_variant	RB1CC1	G	A	0.930233	0.105263	0.82497
NC_010446.5	77597154	intron_variant	RB1CC1	G	A	1	0.315789	0.684211
NC_010446.5	77598207	intron_variant	RB1CC1	G	A	1	0.368421	0.631579
NC_010446.5	77599490	intron_variant	RB1CC1	T	C	0.954545	0.105263	0.849282
NC_010446.5	77599874	intron_variant	RB1CC1	A	C	0.932432	0.0789474	0.853485
NC_010446.5	77600080	intron_variant	RB1CC1	A	G	0.619048	0.105263	0.513785
NC_010446.5	77602134	intron_variant	RB1CC1	C	A	1	0.382353	0.617647
NC_010446.5	77602312	intron_variant	RB1CC1	C	A	0.931818	0.0555556	0.876262
NC_010446.5	77604383	intron_variant	RB1CC1	A	G	0.595238	0.0789474	0.516291
NC_010446.5	77604521	intron_variant	RB1CC1	G	T	0.642857	0.105263	0.537594
NC_010446.5	77605489	intron_variant	RB1CC1	A	G	0.918605	0.0789474	0.839658
NC_010446.5	77609025	intron_variant	RB1CC1	G	A	0.9625	0.0833333	0.879167
NC_010446.5	77609082	intron_variant	RB1CC1	C	T	0.95122	0.131579	0.819641
NC_010446.5	77610765	upstream_gene_variant	RB1CC1	G	A	0.0238095	0.722222	0.698412
NC_010446.5	77610840	upstream_gene_variant	RB1CC1	T	C	1	0.105263	0.894737
NC_010446.5	77611393	5_prime_UTR_variant	RB1CC1	T	G	0.977273	0.0789474	0.898326
NC_010446.5	77613456	intron_variant	RB1CC1	C	G	1	0.323529	0.676471
NC_010446.5	77615262	intron_variant	RB1CC1	T	C	0.977273	0.105263	0.87201
NC_010446.5	77616358	intron_variant	RB1CC1	C	T	0.97619	0.105263	0.870927
NC_010446.5	77617812	intron_variant	RB1CC1	A	T	0.961538	0.138889	0.822649
NC_010446.5	77618058	intron_variant	RB1CC1	C	T	0.976744	0.105263	0.871481
NC_010446.5	77618432	synonymous_variant	RB1CC1	T	C	0.953488	0.0833333	0.870155
NC_010446.5	77619226	intron_variant	RB1CC1	T	C	1	0.342105	0.657895
NC_010446.5	77623603	intron_variant	RB1CC1	G	T	0.976744	0.0789474	0.897797
NC_010446.5	77623604	intron_variant	RB1CC1	T	C	0.976744	0.0789474	0.897797
NC_010446.5	77624529	intron_variant	RB1CC1	A	G	0.952381	0.105263	0.847118
NC_010446.5	77625525	intron_variant	RB1CC1	A	G	1	0.4375	0.5625
NC_010446.5	77633068	intron_variant	RB1CC1	T	C	0.965116	0.0789474	0.886169
NC_010446.5	77633280	intron_variant	RB1CC1	C	T	0	0.5	0.5
NC_010446.5	77633483	intron_variant	RB1CC1	A	T	0.976744	0.131579	0.845165
NC_010446.5	77633560	intron_variant	RB1CC1	A	G	0.964286	0.105263	0.859023
NC_010446.5	77634588	intron_variant	RB1CC1	T	G	1	0.388889	0.611111
NC_010446.5	77636981	intron_variant	RB1CC1	T	A	0.97561	0.0833333	0.892277
NC_010446.5	77637183	intron_variant	RB1CC1	C	T	0.977273	0.105263	0.87201
NC_010446.5	77637733	intron_variant	RB1CC1	T	C	1	0.131579	0.868421
NC_010446.5	77638804	intron_variant	RB1CC1	A	G	1	0.315789	0.684211
NC_010446.5	77645267	intron_variant	RB1CC1	A	G	0.972973	0.03125	0.941723
NC_010446.5	77648121	intron_variant	RB1CC1	A	T	0.988372	0.0789474	0.909425
NC_010446.5	77654623	intergenic_region	RB1CC1-ALKAL1	T	C	0.988372	0.105263	0.883109
NC_010446.5	77656200	intergenic_region	RB1CC1-ALKAL1	T	C	0.930233	0.0833333	0.8469
NC_010446.5	77659217	intergenic_region	RB1CC1-ALKAL1	G	A	0.795455	0.0789474	0.716508
NC_010446.5	77661075	intergenic_region	RB1CC1-ALKAL1	T	A	0.842105	0.0789474	0.763158
NC_010446.5	77661326	intergenic_region	RB1CC1-ALKAL1	T	C	0.973684	0.0789474	0.894737
NC_010446.5	77665024	intergenic_region	RB1CC1-ALKAL1	A	T	0.833333	0.263158	0.570175
NC_010446.5	77665025	intergenic_region	RB1CC1-ALKAL1	G	A	0.833333	0.263158	0.570175
NC_010446.5	77668951	intergenic_region	RB1CC1-ALKAL1	T	C	1	0.342105	0.657895
NC_010446.5	77669111	intergenic_region	RB1CC1-ALKAL1	C	T	1	0.342105	0.657895
NC_010446.5	77670231	intergenic_region	RB1CC1-ALKAL1	G	A	0	0.578947	0.578947
NC_010446.5	77670828	intergenic_region	RB1CC1-ALKAL1	T	C	0.732558	0.0789474	0.653611
NC_010446.5	77670956	intergenic_region	RB1CC1-ALKAL1	T	C	0.0909091	0.605263	0.514354
NC_010446.5	77671250	intergenic_region	RB1CC1-ALKAL1	G	A	0.102273	0.605263	0.50299
NC_010446.5	94818111	upstream_gene_variant	SHC1	A	G	0.583333	0.0789474	0.504386
NC_010446.5	94819119	5_prime_UTR_variant	SHC1	G	A	0.5625	0.0526316	0.509868
NC_010446.5	94819766	5_prime_UTR_variant	SHC1	G	T	0.890244	0.0789474	0.811297
NC_010446.5	94825595	intron_variant	SHC1	A	G	0.859375	0.0526316	0.806743
NC_010446.5	94827041	intron_variant	SHC1	A	G	0.837838	0.0555556	0.782282
NC_010446.5	94828437	intron_variant	SHC1	C	T	0.757576	0.0789474	0.678629
NC_010446.5	94828470	intron_variant	SHC1	T	C	0.78125	0.0526316	0.728618
NC_010446.5	94828651	intron_variant	SHC1	G	A	0.833333	0.0789474	0.754386
NC_010446.5	94828745	synonymous_variant	SHC1	C	T	0.791667	0.0833333	0.708334
NC_010446.5	94828886	synonymous_variant	SHC1	T	C	0.789474	0.0588235	0.73065
NC_010446.5	94828955	intron_variant	SHC1	G	A	0.890244	0.0263158	0.863928
NC_010446.5	94829056	intron_variant	SHC1	G	A	0.730769	0.0526316	0.678137
NC_010446.5	94829625	intron_variant	SHC1	T	C	0.892857	0.0555556	0.837301
NC_010446.5	94829672	intron_variant	SHC1	G	A	0.872093	0.0526316	0.819461
NC_010446.5	94829810	intron_variant	SHC1	T	G	0.878049	0.0789474	0.799102
NC_010446.5	94829832	intron_variant	SHC1	A	G	0.869048	0.0789474	0.790101
NC_010446.5	94829871	intron_variant	SHC1	C	T	0.878049	0.0789474	0.799102
NC_010446.5	94829887	intron_variant	SHC1	A	G	0.897436	0.0555556	0.84188
NC_010446.5	94829973	intron_variant	SHC1	T	G	0.865854	0.0789474	0.786907
NC_010446.5	94830029	intron_variant	SHC1	T	C	0.860465	0.0789474	0.781518
NC_010446.5	94830045	intron_variant	SHC1	T	C	0.853659	0.0789474	0.774712
NC_010446.5	94830059	intron_variant	SHC1	T	C	0.8375	0.0789474	0.758553
NC_010446.5	94830294	3_prime_UTR_variant	SHC1	T	C	0.878049	0.0789474	0.799102
NC_010446.5	94830648	3_prime_UTR_variant	SHC1	C	A	0.894737	0.0789474	0.81579
NC_010446.5	94830739	3_prime_UTR_variant	SHC1	A	G	0.883721	0.0789474	0.804774
NC_010446.5	94831465	3_prime_UTR_variant	SHC1	C	T	0.869048	0.0789474	0.790101
NC_010446.5	94831479	3_prime_UTR_variant	SHC1	A	G	0.883721	0.0789474	0.804774
NC_010446.5	94831527	3_prime_UTR_variant	SHC1	T	G	0.881579	0.0555556	0.826023
NC_010447.5	33069645	intergenic_region	SLC35E3-MDM2	A	G	0.829268	0.289474	0.539794
NC_010447.5	33070408	intergenic_region	SLC35E3-MDM2	G	A	0.710526	0.176471	0.534055
NC_010447.5	33070467	intergenic_region	SLC35E3-MDM2	A	G	0.829268	0.277778	0.55149
NC_010447.5	33074492	intergenic_region	SLC35E3-MDM2	G	A	0.8625	0.315789	0.546711
NC_010447.5	33074588	intergenic_region	SLC35E3-MDM2	A	G	0.863636	0.305556	0.55808
NC_010447.5	33077590	intergenic_region	SLC35E3-MDM2	A	T	0.860465	0.315789	0.544676
NC_010447.5	33077848	intergenic_region	SLC35E3-MDM2	T	A	0.875	0.315789	0.559211
NC_010447.5	33077945	intergenic_region	SLC35E3-MDM2	C	T	0.852273	0.289474	0.562799
NC_010447.5	33079258	intergenic_region	SLC35E3-MDM2	T	C	0.886364	0.289474	0.59689
NC_010447.5	33081426	intergenic_region	SLC35E3-MDM2	G	A	0.658537	0.133333	0.525204
NC_010447.5	33081447	intergenic_region	SLC35E3-MDM2	C	T	0.097561	0.6875	0.589939
NC_010447.5	33081540	intergenic_region	SLC35E3-MDM2	T	C	0.709302	0.03125	0.678052
NC_010447.5	33081808	intergenic_region	SLC35E3-MDM2	C	T	0.6875	0.15625	0.53125
NC_010447.5	33081813	intergenic_region	SLC35E3-MDM2	A	G	0.7	0.15625	0.54375
NC_010447.5	33082447	intergenic_region	SLC35E3-MDM2	T	G	0.871795	0.315789	0.556006
NC_010447.5	33082686	intergenic_region	SLC35E3-MDM2	A	G	0.725	0.0384615	0.686539
NC_010447.5	33083906	intergenic_region	SLC35E3-MDM2	A	G	0.858974	0.305556	0.553418
NC_010447.5	33085128	intergenic_region	SLC35E3-MDM2	T	A	0.795455	0.289474	0.505981
NC_010447.5	33086010	intergenic_region	SLC35E3-MDM2	T	C	0.767442	0.147059	0.620383
NC_010447.5	33089765	intergenic_region	SLC35E3-MDM2	A	T	0.731707	0.147059	0.584648
NC_010447.5	33089831	intergenic_region	SLC35E3-MDM2	T	C	0.738095	0.21875	0.519345
NC_010447.5	33089926	intergenic_region	SLC35E3-MDM2	T	A	0.848837	0.333333	0.515504
NC_010447.5	33090801	intergenic_region	SLC35E3-MDM2	A	G	0.72093	0.166667	0.554263
NC_010447.5	33092791	intergenic_region	SLC35E3-MDM2	C	A	0.878378	0.28125	0.597128
NC_010447.5	33092817	intergenic_region	SLC35E3-MDM2	T	C	0.833333	0.3	0.533333
NC_010447.5	33092956	intergenic_region	SLC35E3-MDM2	A	C	0.820513	0.263158	0.557355
NC_010447.5	33093534	intergenic_region	SLC35E3-MDM2	A	G	0.813953	0.263158	0.550795
NC_010447.5	33093836	intergenic_region	SLC35E3-MDM2	T	G	0.875	0.315789	0.559211
NC_010447.5	33093925	intergenic_region	SLC35E3-MDM2	G	T	0.809524	0.305556	0.503968
NC_010447.5	33094086	intergenic_region	SLC35E3-MDM2	G	A	0.772727	0.210526	0.562201
NC_010447.5	33094136	intergenic_region	SLC35E3-MDM2	T	C	0.840909	0.289474	0.551435
NC_010447.5	33094173	intergenic_region	SLC35E3-MDM2	A	G	0.829545	0.315789	0.513756
NC_010447.5	33094468	intergenic_region	SLC35E3-MDM2	T	C	0.818182	0.277778	0.540404
NC_010447.5	33094705	intergenic_region	SLC35E3-MDM2	G	A	0.837209	0.305556	0.531653
NC_010447.5	33094740	intergenic_region	SLC35E3-MDM2	G	A	0.821429	0.277778	0.543651
NC_010447.5	33094741	intergenic_region	SLC35E3-MDM2	T	C	0.821429	0.277778	0.543651
NC_010447.5	33094788	intergenic_region	SLC35E3-MDM2	A	T	0.817073	0.25	0.567073
NC_010447.5	33094792	intergenic_region	SLC35E3-MDM2	G	A	0.817073	0.25	0.567073
NC_010447.5	33094831	intergenic_region	SLC35E3-MDM2	T	G	0.821429	0.222222	0.599207
NC_010447.5	33094953	intergenic_region	SLC35E3-MDM2	T	A	0.817073	0.205882	0.611191
NC_010447.5	33094960	intergenic_region	SLC35E3-MDM2	G	A	0.817073	0.194444	0.622629
NC_010447.5	33094972	intergenic_region	SLC35E3-MDM2	A	G	0.804878	0.222222	0.582656
NC_010447.5	33095013	intergenic_region	SLC35E3-MDM2	A	G	0.829268	0.289474	0.539794
NC_010447.5	33095063	intergenic_region	SLC35E3-MDM2	G	A	0.8625	0.28125	0.58125
NC_010447.5	33095132	intergenic_region	SLC35E3-MDM2	A	G	0.818182	0.315789	0.502393
NC_010447.5	33095253	intergenic_region	SLC35E3-MDM2	A	C	0.732558	0.210526	0.522032
NC_010447.5	33095263	intergenic_region	SLC35E3-MDM2	A	G	0.744186	0.210526	0.53366
NC_010447.5	33095382	intergenic_region	SLC35E3-MDM2	G	A	0.732558	0.157895	0.574663
NC_010447.5	33095550	intergenic_region	SLC35E3-MDM2	G	A	0.727273	0.131579	0.595694
NC_010447.5	33095716	intergenic_region	SLC35E3-MDM2	G	A	0.75	0.210526	0.539474
NC_010447.5	33095765	intergenic_region	SLC35E3-MDM2	C	T	0.75	0.194444	0.555556
NC_010447.5	33096153	intergenic_region	SLC35E3-MDM2	T	C	0.613636	0.0789474	0.534689
NC_010447.5	33098300	intergenic_region	SLC35E3-MDM2	T	C	0.833333	0.277778	0.555555
NC_010447.5	33098540	intergenic_region	SLC35E3-MDM2	T	A	0.797297	0.25	0.547297
NC_010447.5	33098555	intergenic_region	SLC35E3-MDM2	C	A	0.647059	0.0833333	0.563726
NC_010447.5	33099190	intergenic_region	SLC35E3-MDM2	G	A	0.666667	0.117647	0.54902
NC_010447.5	33099347	intergenic_region	SLC35E3-MDM2	T	A	0.813953	0.305556	0.508397
NC_010447.5	33099757	intergenic_region	SLC35E3-MDM2	G	A	0.621951	0.0882353	0.533716
NC_010447.5	33100321	intergenic_region	SLC35E3-MDM2	C	T	0.578947	0.0357143	0.543233
NC_010447.5	33100373	intergenic_region	SLC35E3-MDM2	G	A	0.619048	0.111111	0.507937
NC_010447.5	33100666	intergenic_region	SLC35E3-MDM2	A	G	0.666667	0.1	0.566667
NC_010447.5	33101776	intergenic_region	SLC35E3-MDM2	T	C	0.886364	0.315789	0.570575
NC_010447.5	33102425	intergenic_region	SLC35E3-MDM2	G	C	0.872093	0.315789	0.556304
NC_010447.5	33102608	intergenic_region	SLC35E3-MDM2	G	A	0.875	0.342105	0.532895
NC_010447.5	33103594	intergenic_region	SLC35E3-MDM2	C	T	0.872093	0.289474	0.582619
NC_010447.5	33103817	intergenic_region	SLC35E3-MDM2	C	T	0.646341	0	0.646341
NC_010447.5	33103847	intergenic_region	SLC35E3-MDM2	T	C	0.511628	0	0.511628
NC_010447.5	33104167	intergenic_region	SLC35E3-MDM2	A	G	0.895349	0.289474	0.605875
NC_010447.5	33104485	intergenic_region	SLC35E3-MDM2	A	T	0.755814	0.236842	0.518972
NC_010447.5	33105243	upstream_gene_variant	MDM2	G	C	0.842105	0.294118	0.547987
NC_010447.5	33107564	intron_variant	MDM2	T	A	0.860465	0.315789	0.544676
NC_010447.5	33109554	intron_variant	MDM2	G	C	0.880952	0.342105	0.538847
NC_010447.5	33109960	intron_variant	MDM2	A	G	0.883721	0.342105	0.541616
NC_010447.5	33115904	intron_variant	MDM2	G	A	0.897727	0.394737	0.50299
NC_010447.5	33115945	intron_variant	MDM2	G	A	0.897727	0.394737	0.50299
NC_010447.5	33115955	intron_variant	MDM2	C	T	0.102273	0.605263	0.50299
NC_010447.5	33117411	intron_variant	MDM2	G	A	0.829268	0.194444	0.634824
NC_010447.5	33118075	intron_variant	MDM2	C	T	0.792683	0.184211	0.608472
NC_010447.5	33118386	intron_variant	MDM2	C	G	0.875	0.315789	0.559211
NC_010447.5	33118876	intron_variant	MDM2	T	C	0.104651	0.611111	0.50646
NC_010447.5	33118888	intron_variant	MDM2	G	A	0.797619	0.194444	0.603175
NC_010447.5	33118975	intron_variant	MDM2	T	G	0.806818	0.210526	0.596292
NC_010447.5	33119250	intron_variant	MDM2	T	C	0.886364	0.315789	0.570575
NC_010447.5	33119534	intron_variant	MDM2	G	T	0.77907	0.184211	0.594859
NC_010447.5	33119652	intron_variant	MDM2	G	C	0.802326	0.210526	0.5918
NC_010447.5	33120025	intron_variant	MDM2	C	A	0.802326	0.194444	0.607882
NC_010447.5	33120516	intron_variant	MDM2	A	C	0.813953	0.210526	0.603427
NC_010447.5	33121826	intron_variant	MDM2	G	A	0.806818	0.184211	0.622607
NC_010447.5	33122231	intron_variant	MDM2	G	T	0.571429	0.0666667	0.504762
NC_010447.5	33122521	intron_variant	MDM2	C	T	0.776316	0.117647	0.658669
NC_010447.5	33122881	intron_variant	MDM2	A	T	0.871795	0.342105	0.52969
NC_010447.5	33122995	intron_variant	MDM2	C	G	0.785714	0.210526	0.575188
NC_010447.5	33123150	intron_variant	MDM2	C	T	0.790698	0.184211	0.606487
NC_010447.5	33123442	intron_variant	MDM2	T	C	0.77907	0.157895	0.621175
NC_010447.5	33123473	intron_variant	MDM2	A	G	0.895349	0.315789	0.57956
NC_010447.5	33126365	intron_variant	MDM2	C	T	0.852273	0.264706	0.587567
NC_010447.5	33126924	intron_variant	MDM2	A	G	0.883721	0.305556	0.578165
NC_010447.5	33127036	intron_variant	MDM2	G	A	0.860465	0.277778	0.582687
NC_010447.5	33127835	intron_variant	MDM2	T	C	0.878049	0.236842	0.641207
NC_010447.5	33132958	intron_variant	MDM2	C	G	0.871429	0.305556	0.565873
NC_010447.5	33138968	intergenic_region	MDM2-CPM	T	A	0.75	0.184211	0.565789
NC_010447.5	33139964	intergenic_region	MDM2-CPM	A	G	0.95122	0.361111	0.590109
NC_010447.5	33144511	intergenic_region	MDM2-CPM	T	C	0.886364	0.315789	0.570575
NC_010447.5	33144755	intergenic_region	MDM2-CPM	T	C	0.886364	0.166667	0.719697
NC_010447.5	33148087	intergenic_region	MDM2-CPM	C	T	0.8625	0.0833333	0.779167
NC_010447.5	33149997	intergenic_region	MDM2-CPM	C	G	0.853659	0.315789	0.53787
NC_010447.5	33150274	intergenic_region	MDM2-CPM	T	C	0.883721	0.289474	0.594247
NC_010447.5	33151605	intergenic_region	MDM2-CPM	T	C	0.875	0.194444	0.680556
NC_010447.5	33151914	intergenic_region	MDM2-CPM	G	A	0.848837	0.263158	0.585679
NC_010447.5	33161683	intergenic_region	MDM2-CPM	G	A	0.104651	0.605263	0.500612
NC_010447.5	33163136	intergenic_region	MDM2-CPM	G	A	0.702381	0.166667	0.535714
NC_010447.5	33163478	intergenic_region	MDM2-CPM	T	A	0.546512	0.0294118	0.5171
NC_010447.5	33165737	intergenic_region	MDM2-CPM	A	G	0.113636	0.631579	0.517943
NC_010447.5	81557654	intergenic_region	LOC106510404-IGF1	T	G	0.625	0	0.625
NC_010447.5	81558008	intergenic_region	LOC106510404-IGF1	C	A	0.538462	0	0.538462
NC_010447.5	81559556	intergenic_region	LOC106510404-IGF1	C	T	0.556818	0	0.556818
NC_010447.5	81572793	intergenic_region	LOC106510404-IGF1	C	T	0.678571	0	0.678571
NC_010447.5	81582130	intergenic_region	LOC106510404-IGF1	T	C	0.883721	0	0.883721
NC_010447.5	81582794	intergenic_region	LOC106510404-IGF1	A	T	0.616279	0	0.616279
NC_010447.5	81590155	intergenic_region	LOC106510404-IGF1	G	A	0.209302	1	0.790698
NC_010447.5	81590406	intergenic_region	LOC106510404-IGF1	T	C	0.27381	1	0.72619
NC_010447.5	81590830	intergenic_region	LOC106510404-IGF1	G	C	0.244186	1	0.755814
NC_010447.5	81593572	intergenic_region	LOC106510404-IGF1	G	A	0.178571	1	0.821429
NC_010447.5	81596863	intergenic_region	LOC106510404-IGF1	G	A	0.0681818	1	0.931818
NC_010447.5	81602850	intergenic_region	LOC106510404-IGF1	C	T	0.0625	0.916667	0.854167
NC_010447.5	81604722	intergenic_region	LOC106510404-IGF1	T	C	0.27907	0.894737	0.615667
NC_010447.5	81606088	intergenic_region	LOC106510404-IGF1	T	C	0.302326	1	0.697674
NC_010447.5	81606254	intergenic_region	LOC106510404-IGF1	C	T	0.272727	0.894737	0.62201
NC_010447.5	81606879	intergenic_region	LOC106510404-IGF1	G	A	0.402439	0.916667	0.514228
NC_010447.5	81607016	intergenic_region	LOC106510404-IGF1	G	A	0.386364	0.888889	0.502525
NC_010447.5	81607066	intergenic_region	LOC106510404-IGF1	G	A	0.238636	0.894737	0.656101
NC_010447.5	81607746	intergenic_region	LOC106510404-IGF1	G	A	0.0232558	0.694444	0.671188
NC_010447.5	81609075	intergenic_region	LOC106510404-IGF1	A	C	0.313953	1	0.686047
NC_010447.5	81610705	intergenic_region	LOC106510404-IGF1	C	T	0.295455	0.888889	0.593434
NC_010447.5	81612327	intergenic_region	LOC106510404-IGF1	G	A	0.363636	0.894737	0.531101
NC_010447.5	81613179	intergenic_region	LOC106510404-IGF1	T	C	0.386364	0.888889	0.502525
NC_010447.5	81616721	intergenic_region	LOC106510404-IGF1	G	A	0.313953	0.894737	0.580784
NC_010447.5	81616735	intergenic_region	LOC106510404-IGF1	T	A	0.313953	0.894737	0.580784
NC_010447.5	81617577	intergenic_region	LOC106510404-IGF1	C	T	0.345238	0.921053	0.575815
NC_010447.5	81617674	intergenic_region	LOC106510404-IGF1	G	C	0.321429	1	0.678571
NC_010447.5	81617730	intergenic_region	LOC106510404-IGF1	C	T	0.474359	1	0.525641
NC_010447.5	81621598	intergenic_region	LOC106510404-IGF1	C	T	0.284091	0.868421	0.58433
NC_010447.5	81621650	intergenic_region	LOC106510404-IGF1	C	T	0.261364	0.894737	0.633373
NC_010447.5	81622661	intergenic_region	LOC106510404-IGF1	G	A	0.268293	0.842105	0.573812
NC_010447.5	81622675	intergenic_region	LOC106510404-IGF1	C	A	0.0357143	0.868421	0.832707
NC_010447.5	81623800	intergenic_region	LOC106510404-IGF1	G	A	0.5875	0.0789474	0.508553
NC_010447.5	81624164	intergenic_region	LOC106510404-IGF1	G	A	0.0581395	0.888889	0.83075
NC_010447.5	81624456	intergenic_region	LOC106510404-IGF1	G	A	0.193182	1	0.806818
NC_010447.5	81624594	intergenic_region	LOC106510404-IGF1	A	G	0.395349	1	0.604651
NC_010447.5	81625707	intergenic_region	LOC106510404-IGF1	C	G	0.731707	0	0.731707
NC_010447.5	81626863	intergenic_region	LOC106510404-IGF1	A	G	0.125	1	0.875
NC_010447.5	81627765	intergenic_region	LOC106510404-IGF1	C	T	0.116279	1	0.883721
NC_010447.5	81628968	intergenic_region	LOC106510404-IGF1	C	T	0.320513	1	0.679487
NC_010447.5	81629150	intergenic_region	LOC106510404-IGF1	C	A	0.581395	0	0.581395
NC_010447.5	81629414	intergenic_region	LOC106510404-IGF1	C	G	0.619048	0	0.619048
NC_010447.5	81629452	intergenic_region	LOC106510404-IGF1	C	T	0.284091	1	0.715909
NC_010447.5	81630025	intergenic_region	LOC106510404-IGF1	C	T	0.261364	1	0.738636
NC_010447.5	81630152	intergenic_region	LOC106510404-IGF1	G	A	0.267442	1	0.732558
NC_010447.5	81630375	intergenic_region	LOC106510404-IGF1	C	T	0.109756	1	0.890244
NC_010447.5	81630401	intergenic_region	LOC106510404-IGF1	C	T	0.380952	1	0.619048
NC_010447.5	81630423	intergenic_region	LOC106510404-IGF1	A	G	0.25	1	0.75
NC_010447.5	81630754	intergenic_region	LOC106510404-IGF1	G	A	0.104651	1	0.895349
NC_010447.5	81630834	intergenic_region	LOC106510404-IGF1	A	G	0.337209	1	0.662791
NC_010447.5	81630836	intergenic_region	LOC106510404-IGF1	G	C	0.255814	1	0.744186
NC_010447.5	81631067	intergenic_region	LOC106510404-IGF1	A	G	0.363636	1	0.636364
NC_010447.5	81631247	intergenic_region	LOC106510404-IGF1	C	A	0.337209	1	0.662791
NC_010447.5	81631307	intergenic_region	LOC106510404-IGF1	A	C	0.375	1	0.625
NC_010447.5	81631340	intergenic_region	LOC106510404-IGF1	T	C	0.590909	0	0.590909
NC_010447.5	81631445	intergenic_region	LOC106510404-IGF1	G	A	0.360465	1	0.639535
NC_010447.5	81631503	intergenic_region	LOC106510404-IGF1	C	G	0.272727	1	0.727273
NC_010447.5	81631602	intergenic_region	LOC106510404-IGF1	T	C	0.372093	1	0.627907
NC_010447.5	81631813	intergenic_region	LOC106510404-IGF1	C	T	0.340909	1	0.659091
NC_010447.5	81631819	intergenic_region	LOC106510404-IGF1	T	G	0.340909	1	0.659091
NC_010447.5	81631887	intergenic_region	LOC106510404-IGF1	G	A	0.595238	0	0.595238
NC_010447.5	81632057	intergenic_region	LOC106510404-IGF1	C	T	0.616279	0	0.616279
NC_010447.5	81632110	intergenic_region	LOC106510404-IGF1	C	A	0.590909	0	0.590909
NC_010447.5	81632124	intergenic_region	LOC106510404-IGF1	C	T	0.602273	0	0.602273
NC_010447.5	81632127	intergenic_region	LOC106510404-IGF1	A	G	0.375	1	0.625
NC_010447.5	81632270	intergenic_region	LOC106510404-IGF1	C	T	0.272727	1	0.727273
NC_010447.5	81632272	intergenic_region	LOC106510404-IGF1	A	G	0.360465	1	0.639535
NC_010447.5	81632287	intergenic_region	LOC106510404-IGF1	A	T	0.340909	1	0.659091
NC_010447.5	81632319	intergenic_region	LOC106510404-IGF1	G	T	0.261364	1	0.738636
NC_010447.5	81632430	intergenic_region	LOC106510404-IGF1	C	A	0.302326	1	0.697674
NC_010447.5	81632452	intergenic_region	LOC106510404-IGF1	C	G	0.583333	0	0.583333
NC_010447.5	81632560	intergenic_region	LOC106510404-IGF1	C	T	0.52439	0	0.52439
NC_010447.5	81632592	intergenic_region	LOC106510404-IGF1	G	A	0.345238	1	0.654762
NC_010447.5	81632594	intergenic_region	LOC106510404-IGF1	C	T	0.353659	1	0.646341
NC_010447.5	81632621	intergenic_region	LOC106510404-IGF1	C	T	0.321429	1	0.678571
NC_010447.5	81632634	intergenic_region	LOC106510404-IGF1	G	T	0.647727	0	0.647727
NC_010447.5	81632636	intergenic_region	LOC106510404-IGF1	G	A	0.302326	1	0.697674
NC_010447.5	81632769	intergenic_region	LOC106510404-IGF1	A	C	0.345238	1	0.654762
NC_010447.5	81632807	intergenic_region	LOC106510404-IGF1	T	A	0.341463	1	0.658537
NC_010447.5	81632884	intergenic_region	LOC106510404-IGF1	C	T	0.363636	1	0.636364
NC_010447.5	81632932	intergenic_region	LOC106510404-IGF1	G	A	0.267442	1	0.732558
NC_010447.5	81632970	intergenic_region	LOC106510404-IGF1	C	T	0.333333	1	0.666667
NC_010447.5	81633031	intergenic_region	LOC106510404-IGF1	C	T	0.341463	1	0.658537
NC_010447.5	81633314	intergenic_region	LOC106510404-IGF1	G	A	0.380952	1	0.619048
NC_010447.5	81633343	intergenic_region	LOC106510404-IGF1	G	A	0.340909	1	0.659091
NC_010447.5	81633416	intergenic_region	LOC106510404-IGF1	G	A	0.321429	1	0.678571
NC_010447.5	81633952	intergenic_region	LOC106510404-IGF1	C	T	0.383721	1	0.616279
NC_010447.5	81634332	intergenic_region	LOC106510404-IGF1	G	T	0.647727	0	0.647727
NC_010447.5	81634774	intergenic_region	LOC106510404-IGF1	A	G	0.613636	0	0.613636
NC_010447.5	81635363	intergenic_region	LOC106510404-IGF1	T	C	0.602273	0	0.602273
NC_010447.5	81635718	intergenic_region	LOC106510404-IGF1	T	C	0.295455	0.973684	0.678229
NC_010447.5	81635983	intergenic_region	LOC106510404-IGF1	G	A	0.875	0.105263	0.769737
NC_010447.5	81636762	intergenic_region	LOC106510404-IGF1	A	G	0.963415	0.277778	0.685637
NC_010447.5	81637301	intergenic_region	LOC106510404-IGF1	A	G	0.952381	0.277778	0.674603
NC_010447.5	81637854	intergenic_region	LOC106510404-IGF1	T	C	0.355263	1	0.644737
NC_010447.5	81640891	intergenic_region	LOC106510404-IGF1	T	C	0.954545	0.236842	0.717703
NC_010447.5	81641963	intergenic_region	LOC106510404-IGF1	C	T	0.690476	0	0.690476
NC_010447.5	81644694	intergenic_region	LOC106510404-IGF1	T	G	0.0365854	0.789474	0.752889
NC_010447.5	81647128	intergenic_region	LOC106510404-IGF1	A	C	0.0340909	0.736842	0.702751
NC_010447.5	81647156	intergenic_region	LOC106510404-IGF1	G	A	0.47619	1	0.52381
NC_010447.5	81647482	intergenic_region	LOC106510404-IGF1	T	C	0.284091	1	0.715909
NC_010447.5	81647741	intergenic_region	LOC106510404-IGF1	T	C	0.272727	1	0.727273
NC_010447.5	81648446	intergenic_region	LOC106510404-IGF1	A	C	0.284091	1	0.715909
NC_010447.5	81648684	intergenic_region	LOC106510404-IGF1	G	A	0.306818	1	0.693182
NC_010447.5	81649121	intergenic_region	LOC106510404-IGF1	C	A	0.261364	1	0.738636
NC_010447.5	81649264	intergenic_region	LOC106510404-IGF1	C	T	0.725	0	0.725
NC_010447.5	81649383	intergenic_region	LOC106510404-IGF1	A	G	0.583333	0	0.583333
NC_010447.5	81649462	intergenic_region	LOC106510404-IGF1	A	C	0.337209	1	0.662791
NC_010447.5	81649614	intergenic_region	LOC106510404-IGF1	C	T	0.329545	1	0.670455
NC_010447.5	81649748	intergenic_region	LOC106510404-IGF1	T	C	0.307692	1	0.692308
NC_010447.5	81649875	intergenic_region	LOC106510404-IGF1	T	A	0.256098	1	0.743902
NC_010447.5	81649969	intergenic_region	LOC106510404-IGF1	T	C	0.135135	1	0.864865
NC_010447.5	81649974	intergenic_region	LOC106510404-IGF1	C	A	0.131579	1	0.868421
NC_010447.5	81649980	intergenic_region	LOC106510404-IGF1	A	T	0.131579	1	0.868421
NC_010447.5	81649988	intergenic_region	LOC106510404-IGF1	A	G	0.179487	1	0.820513
NC_010447.5	81650327	intergenic_region	LOC106510404-IGF1	C	T	0.25	1	0.75
NC_010447.5	81650489	intergenic_region	LOC106510404-IGF1	T	C	0.25	1	0.75
NC_010447.5	81650539	intergenic_region	LOC106510404-IGF1	C	T	0.416667	1	0.583333
NC_010447.5	81650723	intergenic_region	LOC106510404-IGF1	T	C	0.238636	1	0.761364
NC_010447.5	81650890	intergenic_region	LOC106510404-IGF1	A	G	0.243902	1	0.756098
NC_010447.5	81651333	intergenic_region	LOC106510404-IGF1	C	T	0.238636	1	0.761364
NC_010447.5	81651760	intergenic_region	LOC106510404-IGF1	G	A	0.295455	1	0.704545
NC_010447.5	81652031	intergenic_region	LOC106510404-IGF1	A	G	0.227273	0.973684	0.746411
NC_010447.5	81652257	intergenic_region	LOC106510404-IGF1	C	A	0.261364	1	0.738636
NC_010447.5	81652557	intergenic_region	LOC106510404-IGF1	T	G	0.22619	1	0.77381
NC_010447.5	81652827	intergenic_region	LOC106510404-IGF1	C	A	0.25	1	0.75
NC_010447.5	81652836	intergenic_region	LOC106510404-IGF1	T	C	0.25	1	0.75
NC_010447.5	81652921	intergenic_region	LOC106510404-IGF1	C	T	0.232558	1	0.767442
NC_010447.5	81653315	intergenic_region	LOC106510404-IGF1	C	T	0.267442	1	0.732558
NC_010447.5	81653623	intergenic_region	LOC106510404-IGF1	T	C	0.231707	1	0.768293
NC_010447.5	81653678	intergenic_region	LOC106510404-IGF1	G	A	0.671053	0	0.671053
NC_010447.5	81654165	intergenic_region	LOC106510404-IGF1	C	T	0.22619	1	0.77381
NC_010447.5	81654504	intergenic_region	LOC106510404-IGF1	G	A	0.2	1	0.8
NC_010447.5	81654538	intergenic_region	LOC106510404-IGF1	G	A	0.225	1	0.775
NC_010447.5	81655041	intergenic_region	LOC106510404-IGF1	C	A	0.238095	0.972222	0.734127
NC_010447.5	81655135	intergenic_region	LOC106510404-IGF1	C	T	0.238095	1	0.761905
NC_010447.5	81655217	intergenic_region	LOC106510404-IGF1	A	G	0.232558	1	0.767442
NC_010447.5	81655977	intergenic_region	LOC106510404-IGF1	C	T	0.215909	1	0.784091
NC_010447.5	81655994	intergenic_region	LOC106510404-IGF1	C	T	0.215909	1	0.784091
NC_010447.5	81656100	intergenic_region	LOC106510404-IGF1	T	C	0.22619	1	0.77381
NC_010447.5	81656451	intergenic_region	LOC106510404-IGF1	T	C	0.22093	1	0.77907
NC_010447.5	81656587	intergenic_region	LOC106510404-IGF1	C	T	0.178571	1	0.821429
NC_010447.5	81656643	intergenic_region	LOC106510404-IGF1	G	A	0.231707	1	0.768293
NC_010447.5	81656676	intergenic_region	LOC106510404-IGF1	C	T	0.166667	1	0.833333
NC_010447.5	81656677	intergenic_region	LOC106510404-IGF1	G	A	0.166667	1	0.833333
NC_010447.5	81656680	intergenic_region	LOC106510404-IGF1	G	A	0.131579	1	0.868421
NC_010447.5	81656684	intergenic_region	LOC106510404-IGF1	A	G	0.131579	1	0.868421
NC_010447.5	81656852	intergenic_region	LOC106510404-IGF1	G	A	0.25	1	0.75
NC_010447.5	81656926	intergenic_region	LOC106510404-IGF1	C	T	0.184211	1	0.815789
NC_010447.5	81657210	intergenic_region	LOC106510404-IGF1	C	T	0.186047	1	0.813953
NC_010447.5	81657313	intergenic_region	LOC106510404-IGF1	C	T	0.25	0.973684	0.723684
NC_010447.5	81658020	intergenic_region	LOC106510404-IGF1	T	C	0.255814	1	0.744186
NC_010447.5	81658266	intergenic_region	LOC106510404-IGF1	T	C	0.709302	0	0.709302
NC_010447.5	81658337	intergenic_region	LOC106510404-IGF1	G	A	0.261364	1	0.738636
NC_010447.5	81658377	intergenic_region	LOC106510404-IGF1	C	T	0.255814	1	0.744186
NC_010447.5	81658471	intergenic_region	LOC106510404-IGF1	A	G	0.25	1	0.75
NC_010447.5	81658670	intergenic_region	LOC106510404-IGF1	T	C	0.25	1	0.75
NC_010447.5	81658719	intergenic_region	LOC106510404-IGF1	A	G	0.329545	1	0.670455
NC_010447.5	81658817	intergenic_region	LOC106510404-IGF1	C	T	0.195122	1	0.804878
NC_010447.5	81659103	intergenic_region	LOC106510404-IGF1	A	G	0.134146	1	0.865854
NC_010447.5	81659206	intergenic_region	LOC106510404-IGF1	C	T	0.215909	1	0.784091
NC_010447.5	81659235	intergenic_region	LOC106510404-IGF1	G	A	0.238095	1	0.761905
NC_010447.5	81659511	intergenic_region	LOC106510404-IGF1	A	G	0.244186	1	0.755814
NC_010447.5	81660021	intergenic_region	LOC106510404-IGF1	A	G	0.214286	1	0.785714
NC_010447.5	81660054	intergenic_region	LOC106510404-IGF1	G	C	0.238095	1	0.761905
NC_010447.5	81660055	intergenic_region	LOC106510404-IGF1	G	A	0.238095	1	0.761905
NC_010447.5	81660091	intergenic_region	LOC106510404-IGF1	T	G	0.22093	1	0.77907
NC_010447.5	81660173	intergenic_region	LOC106510404-IGF1	A	G	0.238095	1	0.761905
NC_010447.5	81660179	intergenic_region	LOC106510404-IGF1	A	G	0.232558	1	0.767442
NC_010447.5	81660310	intergenic_region	LOC106510404-IGF1	A	G	0.513158	0	0.513158
NC_010447.5	81660323	intergenic_region	LOC106510404-IGF1	G	T	0.763158	0	0.763158
NC_010447.5	81660430	intergenic_region	LOC106510404-IGF1	C	T	0.0227273	0.736842	0.714115
NC_010447.5	81660434	intergenic_region	LOC106510404-IGF1	A	G	0.3	1	0.7
NC_010447.5	81660652	intergenic_region	LOC106510404-IGF1	G	A	0.360465	1	0.639535
NC_010447.5	81661381	intergenic_region	LOC106510404-IGF1	T	C	0.3125	1	0.6875
NC_010447.5	81661409	intergenic_region	LOC106510404-IGF1	C	T	0.321429	1	0.678571
NC_010447.5	81661450	intergenic_region	LOC106510404-IGF1	A	C	0.295455	1	0.704545
NC_010447.5	81661477	intergenic_region	LOC106510404-IGF1	G	C	0.571429	0	0.571429
NC_010447.5	81661631	intergenic_region	LOC106510404-IGF1	T	C	0.378049	1	0.621951
NC_010447.5	81661733	intergenic_region	LOC106510404-IGF1	G	A	0.47619	1	0.52381
NC_010447.5	81661860	intergenic_region	LOC106510404-IGF1	A	G	0.352273	1	0.647727
NC_010447.5	81661939	intergenic_region	LOC106510404-IGF1	C	G	0.340909	1	0.659091
NC_010447.5	81662037	intergenic_region	LOC106510404-IGF1	G	A	0.192308	1	0.807692
NC_010447.5	81662045	intergenic_region	LOC106510404-IGF1	G	A	0.194444	1	0.805556
NC_010447.5	81662098	intergenic_region	LOC106510404-IGF1	C	A	0.0921053	1	0.907895
NC_010447.5	81662312	intergenic_region	LOC106510404-IGF1	G	A	0.583333	0	0.583333
NC_010447.5	81662328	intergenic_region	LOC106510404-IGF1	T	C	0.304878	1	0.695122
NC_010447.5	81662337	intergenic_region	LOC106510404-IGF1	G	A	0.3125	1	0.6875
NC_010447.5	81662338	intergenic_region	LOC106510404-IGF1	G	C	0.3125	1	0.6875
NC_010447.5	81662360	intergenic_region	LOC106510404-IGF1	T	C	0.321429	1	0.678571
NC_010447.5	81663577	intergenic_region	LOC106510404-IGF1	G	A	0.295455	1	0.704545
NC_010447.5	81663664	intergenic_region	LOC106510404-IGF1	C	G	0.590909	0	0.590909
NC_010447.5	81663752	intergenic_region	LOC106510404-IGF1	A	G	0.559524	0	0.559524
NC_010447.5	81663759	intergenic_region	LOC106510404-IGF1	C	G	0.546512	0	0.546512
NC_010447.5	81663925	intergenic_region	LOC106510404-IGF1	C	T	0.579545	0	0.579545
NC_010447.5	81663946	intergenic_region	LOC106510404-IGF1	A	G	0.193182	1	0.806818
NC_010447.5	81664580	intergenic_region	LOC106510404-IGF1	T	C	0.590909	0	0.590909
NC_010447.5	81664635	intergenic_region	LOC106510404-IGF1	C	T	0.193182	1	0.806818
NC_010447.5	81664760	intergenic_region	LOC106510404-IGF1	A	C	0.55814	0	0.55814
NC_010447.5	81665009	intergenic_region	LOC106510404-IGF1	A	C	0.529412	0	0.529412
NC_010447.5	81665115	intergenic_region	LOC106510404-IGF1	C	T	0.166667	1	0.833333
NC_010447.5	81665126	intergenic_region	LOC106510404-IGF1	C	A	0.159091	1	0.840909
NC_010447.5	81665219	intergenic_region	LOC106510404-IGF1	C	T	0.0340909	0.710526	0.676435
NC_010447.5	81665625	intergenic_region	LOC106510404-IGF1	G	A	0.642857	0	0.642857
NC_010447.5	81665724	intergenic_region	LOC106510404-IGF1	C	T	0.136364	1	0.863636
NC_010447.5	81665762	intergenic_region	LOC106510404-IGF1	G	A	0.147727	1	0.852273
NC_010447.5	81665773	intergenic_region	LOC106510404-IGF1	C	G	0.625	0	0.625
NC_010447.5	81665836	intergenic_region	LOC106510404-IGF1	G	A	0.125	1	0.875
NC_010447.5	81665881	intergenic_region	LOC106510404-IGF1	A	G	0.136364	1	0.863636
NC_010447.5	81665996	intergenic_region	LOC106510404-IGF1	T	C	0.670455	0	0.670455
NC_010447.5	81666298	intergenic_region	LOC106510404-IGF1	A	T	0.109756	1	0.890244
NC_010447.5	81666939	intergenic_region	LOC106510404-IGF1	A	G	0.125	1	0.875
NC_010447.5	81667256	intergenic_region	LOC106510404-IGF1	T	C	0.075	0.972222	0.897222
NC_010447.5	81667257	intergenic_region	LOC106510404-IGF1	G	A	0.075	0.972222	0.897222
NC_010447.5	81667552	intergenic_region	LOC106510404-IGF1	G	A	0.151163	0.973684	0.822521
NC_010447.5	81667579	intergenic_region	LOC106510404-IGF1	C	A	0.136364	0.973684	0.83732
NC_010447.5	81667907	intergenic_region	LOC106510404-IGF1	C	T	0.209302	1	0.790698
NC_010447.5	81668008	intergenic_region	LOC106510404-IGF1	G	A	0.097561	1	0.902439
NC_010447.5	81668266	intergenic_region	LOC106510404-IGF1	T	C	0.217949	1	0.782051
NC_010447.5	81668616	intergenic_region	LOC106510404-IGF1	A	G	0.142857	1	0.857143
NC_010447.5	81668674	intergenic_region	LOC106510404-IGF1	T	G	0.047619	1	0.952381
NC_010447.5	81668701	intergenic_region	LOC106510404-IGF1	G	A	0.22619	1	0.77381
NC_010447.5	81669243	intergenic_region	LOC106510404-IGF1	C	T	0.146341	1	0.853659
NC_010447.5	81669268	intergenic_region	LOC106510404-IGF1	C	A	0.231707	1	0.768293
NC_010447.5	81669322	intergenic_region	LOC106510404-IGF1	T	C	0.125	1	0.875
NC_010447.5	81669541	intergenic_region	LOC106510404-IGF1	T	C	0.22093	1	0.77907
NC_010447.5	81669630	intergenic_region	LOC106510404-IGF1	A	G	0.25	1	0.75
NC_010447.5	81669733	intergenic_region	LOC106510404-IGF1	T	C	0.534091	0	0.534091
NC_010447.5	81669872	intergenic_region	LOC106510404-IGF1	C	T	0.097561	1	0.902439
NC_010447.5	81670382	intergenic_region	LOC106510404-IGF1	G	A	0.113636	1	0.886364
NC_010447.5	81670621	intergenic_region	LOC106510404-IGF1	T	C	0.755814	0	0.755814
NC_010447.5	81671042	intergenic_region	LOC106510404-IGF1	G	A	0.136364	1	0.863636
NC_010447.5	81671079	intergenic_region	LOC106510404-IGF1	G	T	0.125	0.973684	0.848684
NC_010447.5	81671657	intergenic_region	LOC106510404-IGF1	G	T	0.0568182	1	0.943182
NC_010447.5	81671986	intergenic_region	LOC106510404-IGF1	T	C	0.186047	1	0.813953
NC_010447.5	81672195	intergenic_region	LOC106510404-IGF1	C	T	0.170455	1	0.829545
NC_010447.5	81672260	intergenic_region	LOC106510404-IGF1	A	T	0.215909	1	0.784091
NC_010447.5	81673131	intergenic_region	LOC106510404-IGF1	C	T	0.0340909	0.868421	0.83433
NC_010447.5	81673974	intergenic_region	LOC106510404-IGF1	C	T	0.306818	1	0.693182
NC_010447.5	81674041	intergenic_region	LOC106510404-IGF1	C	T	0.306818	1	0.693182
NC_010447.5	81674430	intergenic_region	LOC106510404-IGF1	A	T	0.306818	1	0.693182
NC_010447.5	81674628	intergenic_region	LOC106510404-IGF1	C	T	0.306818	1	0.693182
NC_010447.5	81674651	intergenic_region	LOC106510404-IGF1	G	A	0.318182	1	0.681818
NC_010447.5	81674743	intergenic_region	LOC106510404-IGF1	T	A	0.295455	1	0.704545
NC_010447.5	81674834	intergenic_region	LOC106510404-IGF1	C	G	0.284091	1	0.715909
NC_010447.5	81675027	intergenic_region	LOC106510404-IGF1	C	T	0.318182	1	0.681818
NC_010447.5	81675251	intergenic_region	LOC106510404-IGF1	G	A	0.295455	1	0.704545
NC_010447.5	81675292	intergenic_region	LOC106510404-IGF1	G	A	0.295455	1	0.704545
NC_010447.5	81675299	intergenic_region	LOC106510404-IGF1	A	G	0.295455	1	0.704545
NC_010447.5	81675326	intergenic_region	LOC106510404-IGF1	C	A	0.295455	1	0.704545
NC_010447.5	81675336	intergenic_region	LOC106510404-IGF1	C	A	0.318182	1	0.681818
NC_010447.5	81675386	intergenic_region	LOC106510404-IGF1	T	C	0.27907	1	0.72093
NC_010447.5	81675421	intergenic_region	LOC106510404-IGF1	A	C	0.27907	1	0.72093
NC_010447.5	81675514	intergenic_region	LOC106510404-IGF1	A	G	0.306818	1	0.693182
NC_010447.5	81675537	intergenic_region	LOC106510404-IGF1	T	C	0.290698	1	0.709302
NC_010447.5	81675634	intergenic_region	LOC106510404-IGF1	A	G	0.302326	1	0.697674
NC_010447.5	81675635	intergenic_region	LOC106510404-IGF1	G	T	0.302326	1	0.697674
NC_010447.5	81676007	intergenic_region	LOC106510404-IGF1	C	T	0.255814	1	0.744186
NC_010447.5	81676010	intergenic_region	LOC106510404-IGF1	T	C	0.255814	1	0.744186
NC_010447.5	81676176	intergenic_region	LOC106510404-IGF1	A	G	0.255814	1	0.744186
NC_010447.5	81676199	intergenic_region	LOC106510404-IGF1	T	C	0.272727	1	0.727273
NC_010447.5	81676207	intergenic_region	LOC106510404-IGF1	A	C	0.272727	1	0.727273
NC_010447.5	81676233	intergenic_region	LOC106510404-IGF1	G	A	0.272727	1	0.727273
NC_010447.5	81676252	intergenic_region	LOC106510404-IGF1	A	T	0.272727	1	0.727273
NC_010447.5	81676370	intergenic_region	LOC106510404-IGF1	C	T	0.284091	1	0.715909
NC_010447.5	81676390	intergenic_region	LOC106510404-IGF1	A	G	0.290698	1	0.709302
NC_010447.5	81676422	intergenic_region	LOC106510404-IGF1	G	C	0.285714	1	0.714286
NC_010447.5	81676590	intergenic_region	LOC106510404-IGF1	A	G	0.27907	1	0.72093
NC_010447.5	81676593	intergenic_region	LOC106510404-IGF1	A	T	0.267442	1	0.732558
NC_010447.5	81676684	intergenic_region	LOC106510404-IGF1	G	A	0.302326	1	0.697674
NC_010447.5	81676720	intergenic_region	LOC106510404-IGF1	T	A	0.261905	1	0.738095
NC_010447.5	81676849	intergenic_region	LOC106510404-IGF1	T	A	0.27381	1	0.72619
NC_010447.5	81676861	intergenic_region	LOC106510404-IGF1	A	T	0.255814	0.96875	0.712936
NC_010447.5	81677344	intergenic_region	LOC106510404-IGF1	T	C	0.306818	1	0.693182
NC_010447.5	81677858	intergenic_region	LOC106510404-IGF1	C	T	0.318182	1	0.681818
NC_010447.5	81677878	intergenic_region	LOC106510404-IGF1	A	C	0.306818	1	0.693182
NC_010447.5	81677948	intergenic_region	LOC106510404-IGF1	C	T	0.284091	1	0.715909
NC_010447.5	81678151	intergenic_region	LOC106510404-IGF1	T	C	0.306818	1	0.693182
NC_010447.5	81678677	intergenic_region	LOC106510404-IGF1	C	T	0.0681818	1	0.931818
NC_010447.5	81678711	intergenic_region	LOC106510404-IGF1	T	G	0.0227273	0.526316	0.503589
NC_010447.5	81678873	intergenic_region	LOC106510404-IGF1	G	A	0.243902	1	0.756098
NC_010447.5	81679051	intergenic_region	LOC106510404-IGF1	G	A	0.231707	1	0.768293
NC_010447.5	81679255	intergenic_region	LOC106510404-IGF1	G	A	0.097561	1	0.902439
NC_010447.5	81679287	intergenic_region	LOC106510404-IGF1	A	C	0.25	1	0.75
NC_010447.5	81679308	intergenic_region	LOC106510404-IGF1	T	G	0.402778	1	0.597222
NC_010447.5	81679309	intergenic_region	LOC106510404-IGF1	T	C	0.243243	1	0.756757
NC_010447.5	81688510	intergenic_region	LOC106510404-IGF1	A	G	0.535714	0	0.535714
NC_010447.5	81689501	intergenic_region	LOC106510404-IGF1	A	G	0.545455	0	0.545455
NC_010447.5	81689835	intergenic_region	LOC106510404-IGF1	T	C	0.159091	1	0.840909
NC_010447.5	81689852	intergenic_region	LOC106510404-IGF1	T	C	0.454545	1	0.545455
NC_010447.5	81689903	intergenic_region	LOC106510404-IGF1	A	G	0.209302	1	0.790698
NC_010447.5	81689904	intergenic_region	LOC106510404-IGF1	A	C	0.209302	1	0.790698
NC_010447.5	81690706	intergenic_region	LOC106510404-IGF1	T	C	0.534091	0	0.534091
NC_010447.5	81690784	intergenic_region	LOC106510404-IGF1	G	T	0.54878	0	0.54878
NC_010447.5	81691147	intergenic_region	LOC106510404-IGF1	G	T	0.593023	0	0.593023
NC_010447.5	81691332	intergenic_region	LOC106510404-IGF1	C	G	0.523256	0	0.523256
NC_010447.5	81691412	intergenic_region	LOC106510404-IGF1	A	T	0.534884	0	0.534884
NC_010447.5	81691446	intergenic_region	LOC106510404-IGF1	G	A	0.329545	1	0.670455
NC_010447.5	81691522	intergenic_region	LOC106510404-IGF1	C	G	0.0681818	1	0.931818
NC_010447.5	81691770	intergenic_region	LOC106510404-IGF1	A	T	0.52439	0	0.52439
NC_010447.5	81691790	intergenic_region	LOC106510404-IGF1	C	A	0.52439	0	0.52439
NC_010447.5	81691813	intergenic_region	LOC106510404-IGF1	G	T	0.797619	0	0.797619
NC_010447.5	81692151	intergenic_region	LOC106510404-IGF1	C	T	0.928571	0	0.928571
NC_010447.5	81692199	intergenic_region	LOC106510404-IGF1	T	C	0.0697674	1	0.930233
NC_010447.5	81692351	intergenic_region	LOC106510404-IGF1	T	C	0.25	1	0.75
NC_010447.5	81692385	intergenic_region	LOC106510404-IGF1	A	T	0.0227273	0.842105	0.819378
NC_010447.5	81692392	intergenic_region	LOC106510404-IGF1	T	C	0.420455	0.973684	0.553229
NC_010447.5	81692568	intergenic_region	LOC106510404-IGF1	G	A	0.147727	1	0.852273
NC_010447.5	81692656	intergenic_region	LOC106510404-IGF1	C	T	0.357143	1	0.642857
NC_010447.5	81692749	intergenic_region	LOC106510404-IGF1	T	C	0.44186	1	0.55814
NC_010447.5	81692812	intergenic_region	LOC106510404-IGF1	A	G	0.406977	1	0.593023
NC_010447.5	81694731	intergenic_region	LOC106510404-IGF1	A	G	0.337209	1	0.662791
NC_010447.5	81695305	intergenic_region	LOC106510404-IGF1	A	T	0.0568182	0.973684	0.916866
NC_010447.5	81696122	intergenic_region	LOC106510404-IGF1	T	C	0.397727	1	0.602273
NC_010447.5	81696528	intergenic_region	LOC106510404-IGF1	C	T	0.047619	1	0.952381
NC_010447.5	81699060	intergenic_region	LOC106510404-IGF1	C	T	0.0454545	1	0.954546
NC_010447.5	81699423	intergenic_region	LOC106510404-IGF1	C	A	0.047619	1	0.952381
NC_010447.5	81699453	intergenic_region	LOC106510404-IGF1	G	T	0.1375	0.78125	0.64375
NC_010447.5	81700374	intergenic_region	LOC106510404-IGF1	G	A	0.102273	1	0.897727
NC_010447.5	81700686	intergenic_region	LOC106510404-IGF1	A	G	0.0568182	1	0.943182
NC_010447.5	81701339	intergenic_region	LOC106510404-IGF1	A	G	0.0909091	1	0.909091
NC_010447.5	81703056	intergenic_region	LOC106510404-IGF1	G	A	0.238095	1	0.761905
NC_010447.5	81704749	intergenic_region	LOC106510404-IGF1	A	C	0.209302	1	0.790698
NC_010447.5	81705625	intergenic_region	LOC106510404-IGF1	G	T	0.439024	1	0.560976
NC_010447.5	81705782	intergenic_region	LOC106510404-IGF1	G	A	0.426829	1	0.573171
NC_010447.5	81705951	intergenic_region	LOC106510404-IGF1	C	T	0.464286	1	0.535714
NC_010447.5	81706520	intergenic_region	LOC106510404-IGF1	C	A	0.440476	1	0.559524
NC_010447.5	81706793	intergenic_region	LOC106510404-IGF1	T	C	0.476744	1	0.523256
NC_010447.5	81707389	intergenic_region	LOC106510404-IGF1	G	A	0.454545	1	0.545455
NC_010447.5	81707458	intergenic_region	LOC106510404-IGF1	G	A	0.44186	1	0.55814
NC_010447.5	81707523	intergenic_region	LOC106510404-IGF1	A	T	0.104651	1	0.895349
NC_010447.5	81707540	intergenic_region	LOC106510404-IGF1	T	C	0.406977	1	0.593023
NC_010447.5	81707544	intergenic_region	LOC106510404-IGF1	G	A	0.104651	1	0.895349
NC_010447.5	81707980	intergenic_region	LOC106510404-IGF1	T	C	0.443182	1	0.556818
NC_010447.5	81708061	intergenic_region	LOC106510404-IGF1	A	G	0.443182	1	0.556818
NC_010447.5	81708080	intergenic_region	LOC106510404-IGF1	T	A	0.136364	1	0.863636
NC_010447.5	81708630	intergenic_region	LOC106510404-IGF1	T	C	0.406977	1	0.593023
NC_010447.5	81709877	intergenic_region	LOC106510404-IGF1	G	C	0.147727	1	0.852273
NC_010447.5	81710060	intergenic_region	LOC106510404-IGF1	T	C	0.136364	1	0.863636
NC_010447.5	81710089	intergenic_region	LOC106510404-IGF1	C	T	0.136364	1	0.863636
NC_010447.5	81710270	intergenic_region	LOC106510404-IGF1	G	T	0.116279	1	0.883721
NC_010447.5	81710869	intergenic_region	LOC106510404-IGF1	C	A	0.227273	1	0.772727
NC_010447.5	81711022	intergenic_region	LOC106510404-IGF1	G	A	0.125	1	0.875
NC_010447.5	81711247	intergenic_region	LOC106510404-IGF1	G	T	0.256098	1	0.743902
NC_010447.5	81711265	intergenic_region	LOC106510404-IGF1	C	T	0.116279	1	0.883721
NC_010447.5	81711285	intergenic_region	LOC106510404-IGF1	G	C	0.238095	1	0.761905
NC_010447.5	81711332	intergenic_region	LOC106510404-IGF1	T	C	0.4375	1	0.5625
NC_010447.5	81711372	intergenic_region	LOC106510404-IGF1	G	A	0.139535	1	0.860465
NC_010447.5	81711443	intergenic_region	LOC106510404-IGF1	C	T	0.313953	1	0.686047
NC_010447.5	81711488	intergenic_region	LOC106510404-IGF1	T	C	0.304878	1	0.695122
NC_010447.5	81711604	intergenic_region	LOC106510404-IGF1	C	A	0.0384615	1	0.961538
NC_010447.5	81711806	intergenic_region	LOC106510404-IGF1	C	T	0.267442	1	0.732558
NC_010447.5	81712134	intergenic_region	LOC106510404-IGF1	A	T	0.261364	1	0.738636
NC_010447.5	81712256	intergenic_region	LOC106510404-IGF1	G	C	0.255814	1	0.744186
NC_010447.5	81712406	intergenic_region	LOC106510404-IGF1	T	A	0.261905	1	0.738095
NC_010447.5	81712481	intergenic_region	LOC106510404-IGF1	T	C	0.116279	1	0.883721
NC_010447.5	81713386	intergenic_region	LOC106510404-IGF1	T	C	0.325581	1	0.674419
NC_010447.5	81713534	intergenic_region	LOC106510404-IGF1	C	T	0.302326	1	0.697674
NC_010447.5	81713636	intergenic_region	LOC106510404-IGF1	G	A	0.0116279	0.578947	0.567319
NC_010447.5	81713666	intergenic_region	LOC106510404-IGF1	T	C	0.477273	1	0.522727
NC_010447.5	81714007	intergenic_region	LOC106510404-IGF1	A	G	0.302326	1	0.697674
NC_010447.5	81714633	intergenic_region	LOC106510404-IGF1	C	T	0.302326	1	0.697674
NC_010447.5	81714820	intergenic_region	LOC106510404-IGF1	G	T	0.295455	1	0.704545
NC_010447.5	81714922	intergenic_region	LOC106510404-IGF1	A	G	0.25	1	0.75
NC_010447.5	81714997	intergenic_region	LOC106510404-IGF1	C	T	0.107143	1	0.892857
NC_010447.5	81715049	intergenic_region	LOC106510404-IGF1	A	G	0.136364	1	0.863636
NC_010447.5	81715218	intergenic_region	LOC106510404-IGF1	A	G	0.267442	1	0.732558
NC_010447.5	81715237	intergenic_region	LOC106510404-IGF1	G	A	0.159091	1	0.840909
NC_010447.5	81715288	intergenic_region	LOC106510404-IGF1	T	C	0.238095	1	0.761905
NC_010447.5	81715389	intergenic_region	LOC106510404-IGF1	G	C	0.318182	1	0.681818
NC_010447.5	81715475	intergenic_region	LOC106510404-IGF1	A	G	0.147727	1	0.852273
NC_010447.5	81715547	intergenic_region	LOC106510404-IGF1	T	C	0.136364	1	0.863636
NC_010447.5	81715597	intergenic_region	LOC106510404-IGF1	C	A	0.154762	1	0.845238
NC_010447.5	81715600	intergenic_region	LOC106510404-IGF1	G	A	0.130952	1	0.869048
NC_010447.5	81715678	intergenic_region	LOC106510404-IGF1	T	C	0.151163	1	0.848837
NC_010447.5	81715691	intergenic_region	LOC106510404-IGF1	C	T	0.170455	1	0.829545
NC_010447.5	81715742	intergenic_region	LOC106510404-IGF1	A	G	0.116279	1	0.883721
NC_010447.5	81715877	intergenic_region	LOC106510404-IGF1	A	C	0.151163	1	0.848837
NC_010447.5	81715915	intergenic_region	LOC106510404-IGF1	A	C	0.159091	1	0.840909
NC_010447.5	81715947	intergenic_region	LOC106510404-IGF1	C	T	0.27907	1	0.72093
NC_010447.5	81716036	intergenic_region	LOC106510404-IGF1	G	A	0.295455	1	0.704545
NC_010447.5	81716157	intergenic_region	LOC106510404-IGF1	T	C	0.306818	1	0.693182
NC_010447.5	81716214	intergenic_region	LOC106510404-IGF1	C	T	0.136364	1	0.863636
NC_010447.5	81716240	intergenic_region	LOC106510404-IGF1	C	T	0.147727	1	0.852273
NC_010447.5	81716270	intergenic_region	LOC106510404-IGF1	C	T	0.181818	1	0.818182
NC_010447.5	81716323	intergenic_region	LOC106510404-IGF1	C	T	0.119048	1	0.880952
NC_010447.5	81716324	intergenic_region	LOC106510404-IGF1	C	T	0.119048	1	0.880952
NC_010447.5	81716404	intergenic_region	LOC106510404-IGF1	G	A	0.147727	1	0.852273
NC_010447.5	81716983	intergenic_region	LOC106510404-IGF1	C	A	0.22093	1	0.77907
NC_010447.5	81717104	intergenic_region	LOC106510404-IGF1	C	A	0.261905	1	0.738095
NC_010447.5	81717131	intergenic_region	LOC106510404-IGF1	G	C	0.267442	1	0.732558
NC_010447.5	81717333	intergenic_region	LOC106510404-IGF1	T	G	0.318182	1	0.681818
NC_010447.5	81718035	intergenic_region	LOC106510404-IGF1	G	A	0.662791	0	0.662791
NC_010447.5	81718940	intergenic_region	LOC106510404-IGF1	G	T	0.659091	0	0.659091
NC_010447.5	81719276	intergenic_region	LOC106510404-IGF1	C	T	0.15	1	0.85
NC_010447.5	81719316	intergenic_region	LOC106510404-IGF1	G	A	0.825581	0	0.825581
NC_010447.5	81719319	intergenic_region	LOC106510404-IGF1	C	G	0.825581	0	0.825581
NC_010447.5	81719707	intergenic_region	LOC106510404-IGF1	C	G	0.9125	0	0.9125
NC_010447.5	81719769	intergenic_region	LOC106510404-IGF1	T	C	0.875	0	0.875
NC_010447.5	81719773	intergenic_region	LOC106510404-IGF1	C	T	0.147727	1	0.852273
NC_010447.5	81719867	intergenic_region	LOC106510404-IGF1	C	T	0.790698	0	0.790698
NC_010447.5	81720035	intergenic_region	LOC106510404-IGF1	G	A	0.809524	0	0.809524
NC_010447.5	81720076	intergenic_region	LOC106510404-IGF1	G	A	0.829545	0	0.829545
NC_010447.5	81720114	intergenic_region	LOC106510404-IGF1	T	A	0.829545	0	0.829545
NC_010447.5	81720161	intergenic_region	LOC106510404-IGF1	G	A	0.806818	0	0.806818
NC_010447.5	81720215	intergenic_region	LOC106510404-IGF1	A	T	0.829545	0	0.829545
NC_010447.5	81720234	intergenic_region	LOC106510404-IGF1	C	A	0.886364	0	0.886364
NC_010447.5	81720276	intergenic_region	LOC106510404-IGF1	G	T	0.829545	0	0.829545
NC_010447.5	81720410	intergenic_region	LOC106510404-IGF1	T	C	0.863636	0	0.863636
NC_010447.5	81720461	intergenic_region	LOC106510404-IGF1	T	C	0.813953	0	0.813953
NC_010447.5	81720839	intergenic_region	LOC106510404-IGF1	C	G	0.619048	0	0.619048
NC_010447.5	81720897	intergenic_region	LOC106510404-IGF1	T	G	0.806818	0	0.806818
NC_010447.5	81720947	intergenic_region	LOC106510404-IGF1	G	A	0.797619	0	0.797619
NC_010447.5	81721103	intergenic_region	LOC106510404-IGF1	A	T	0.809524	0	0.809524
NC_010447.5	81721267	intergenic_region	LOC106510404-IGF1	C	G	0.670732	0	0.670732
NC_010447.5	81721281	intergenic_region	LOC106510404-IGF1	G	A	0.6625	0	0.6625
NC_010447.5	81721651	intergenic_region	LOC106510404-IGF1	T	C	0.0609756	1	0.939024
NC_010447.5	81721662	intergenic_region	LOC106510404-IGF1	C	T	0.547619	0	0.547619
NC_010447.5	81721742	intergenic_region	LOC106510404-IGF1	G	A	0.625	0	0.625
NC_010447.5	81721800	intergenic_region	LOC106510404-IGF1	C	T	0.47619	1	0.52381
NC_010447.5	81721813	intergenic_region	LOC106510404-IGF1	T	C	0.463415	1	0.536585
NC_010447.5	81721995	intergenic_region	LOC106510404-IGF1	C	T	0.829545	0	0.829545
NC_010447.5	81722226	intergenic_region	LOC106510404-IGF1	C	T	0.581395	0	0.581395
NC_010447.5	81722435	intergenic_region	LOC106510404-IGF1	G	A	0.818182	0	0.818182
NC_010447.5	81722528	intergenic_region	LOC106510404-IGF1	G	A	0.662791	0	0.662791
NC_010447.5	81723467	intergenic_region	LOC106510404-IGF1	A	G	0.857143	0	0.857143
NC_010447.5	81723983	intergenic_region	LOC106510404-IGF1	G	A	0.0853659	1	0.914634
NC_010447.5	81724021	intergenic_region	LOC106510404-IGF1	C	T	0.880952	0	0.880952
NC_010447.5	81724105	intergenic_region	LOC106510404-IGF1	G	T	0.883721	0	0.883721
NC_010447.5	81724145	intergenic_region	LOC106510404-IGF1	A	G	0.848837	0	0.848837
NC_010447.5	81724216	intergenic_region	LOC106510404-IGF1	G	A	0.857143	0	0.857143
NC_010447.5	81724390	intergenic_region	LOC106510404-IGF1	T	C	0.872093	0	0.872093
NC_010447.5	81724460	intergenic_region	LOC106510404-IGF1	T	C	0.860465	0	0.860465
NC_010447.5	81724485	intergenic_region	LOC106510404-IGF1	C	T	0.880952	0	0.880952
NC_010447.5	81724850	intergenic_region	LOC106510404-IGF1	T	A	0.125	1	0.875
NC_010447.5	81725366	intergenic_region	LOC106510404-IGF1	G	T	0.25	1	0.75
NC_010447.5	81729779	intergenic_region	LOC106510404-IGF1	T	C	0.727273	0	0.727273
NC_010447.5	81730309	intergenic_region	LOC106510404-IGF1	C	T	0.852273	0	0.852273
NC_010447.5	81730823	intergenic_region	LOC106510404-IGF1	A	C	0.5625	0	0.5625
NC_010447.5	81730830	intergenic_region	LOC106510404-IGF1	A	C	0.865854	0	0.865854
NC_010447.5	81732091	intergenic_region	LOC106510404-IGF1	G	A	0.0116279	0.578947	0.567319
NC_010447.5	81734405	intergenic_region	LOC106510404-IGF1	A	G	0.809524	0	0.809524
NC_010447.5	81738160	intergenic_region	LOC106510404-IGF1	T	C	0.886364	0	0.886364
NC_010447.5	81740800	intergenic_region	LOC106510404-IGF1	C	T	0	0.526316	0.526316
NC_010447.5	81741375	intergenic_region	LOC106510404-IGF1	G	T	0.678571	0	0.678571
NC_010447.5	81741421	intergenic_region	LOC106510404-IGF1	T	C	0.784091	0	0.784091
NC_010447.5	81741440	intergenic_region	LOC106510404-IGF1	G	A	0.784091	0	0.784091
NC_010447.5	81741707	intergenic_region	LOC106510404-IGF1	A	C	0.897727	0	0.897727
NC_010447.5	81741942	intergenic_region	LOC106510404-IGF1	G	A	0.707317	0	0.707317
NC_010447.5	81742113	intergenic_region	LOC106510404-IGF1	T	C	0.9	0	0.9
NC_010447.5	81742272	intergenic_region	LOC106510404-IGF1	T	C	0.77907	0	0.77907
NC_010447.5	81742758	intergenic_region	LOC106510404-IGF1	T	C	0.780488	0	0.780488
NC_010447.5	81743294	intergenic_region	LOC106510404-IGF1	T	C	0.738095	0	0.738095
NC_010447.5	81744534	intergenic_region	LOC106510404-IGF1	C	T	0.77381	0	0.77381
NC_010447.5	81744587	intergenic_region	LOC106510404-IGF1	G	A	0.772727	0	0.772727
NC_010447.5	81744644	intergenic_region	LOC106510404-IGF1	G	T	0.761364	0	0.761364
NC_010447.5	81744655	intergenic_region	LOC106510404-IGF1	T	C	0.75	0	0.75
NC_010447.5	81744682	intergenic_region	LOC106510404-IGF1	C	T	0.75	0	0.75
NC_010447.5	81744996	intergenic_region	LOC106510404-IGF1	C	T	0.77907	0	0.77907
NC_010447.5	81744997	intergenic_region	LOC106510404-IGF1	T	C	0.77907	0	0.77907
NC_010447.5	81745001	intergenic_region	LOC106510404-IGF1	T	C	0.755814	0	0.755814
NC_010447.5	81745088	intergenic_region	LOC106510404-IGF1	C	T	0.755814	0	0.755814
NC_010447.5	81745215	intergenic_region	LOC106510404-IGF1	C	A	0.761364	0	0.761364
NC_010447.5	81745216	intergenic_region	LOC106510404-IGF1	A	G	0.761364	0	0.761364
NC_010447.5	81745301	intergenic_region	LOC106510404-IGF1	C	T	0.806818	0	0.806818
NC_010447.5	81745614	intergenic_region	LOC106510404-IGF1	T	A	0.790698	0	0.790698
NC_010447.5	81745811	intergenic_region	LOC106510404-IGF1	T	C	0.784091	0	0.784091
NC_010447.5	81746117	intergenic_region	LOC106510404-IGF1	T	G	0.785714	0	0.785714
NC_010447.5	81753885	intergenic_region	LOC106510404-IGF1	A	T	0.534884	0	0.534884
NC_010447.5	81755192	intergenic_region	LOC106510404-IGF1	G	A	0.511628	0	0.511628
NC_010447.5	81755195	intergenic_region	LOC106510404-IGF1	G	C	0.511628	0	0.511628
NC_010447.5	81755490	intergenic_region	LOC106510404-IGF1	T	C	0.55814	0	0.55814
NC_010447.5	81755937	intergenic_region	LOC106510404-IGF1	G	A	0.0113636	0.605263	0.593899
NC_010447.5	81755938	intergenic_region	LOC106510404-IGF1	T	C	0.523256	0	0.523256
NC_010447.5	81756047	intergenic_region	LOC106510404-IGF1	T	C	0.535714	0	0.535714
NC_010447.5	81756256	intergenic_region	LOC106510404-IGF1	C	T	0.511905	0	0.511905
NC_010447.5	81756403	intergenic_region	LOC106510404-IGF1	A	G	0.546512	0	0.546512
NC_010447.5	81756467	intergenic_region	LOC106510404-IGF1	T	C	0.546512	0	0.546512
NC_010447.5	81756577	intergenic_region	LOC106510404-IGF1	G	C	0.568182	0	0.568182
NC_010447.5	81756716	intergenic_region	LOC106510404-IGF1	C	T	0.547619	0	0.547619
NC_010447.5	81756717	intergenic_region	LOC106510404-IGF1	A	G	0.571429	0	0.571429
NC_010447.5	81757411	intergenic_region	LOC106510404-IGF1	G	A	0.545455	0	0.545455
NC_010447.5	81757695	intergenic_region	LOC106510404-IGF1	A	G	0.954545	0	0.954545
NC_010447.5	81758027	intergenic_region	LOC106510404-IGF1	C	T	0.546512	0	0.546512
NC_010447.5	81758169	intergenic_region	LOC106510404-IGF1	C	T	0.52381	0	0.52381
NC_010447.5	81758200	intergenic_region	LOC106510404-IGF1	T	C	0.534884	0	0.534884
NC_010447.5	81758314	intergenic_region	LOC106510404-IGF1	A	G	0.551282	0	0.551282
NC_010447.5	81758696	intergenic_region	LOC106510404-IGF1	T	A	0.523256	0	0.523256
NC_010447.5	81758822	intergenic_region	LOC106510404-IGF1	T	C	0.523256	0	0.523256
NC_010447.5	81759277	intergenic_region	LOC106510404-IGF1	C	A	0.556818	0	0.556818
NC_010447.5	81759320	intergenic_region	LOC106510404-IGF1	A	G	0.545455	0	0.545455
NC_010447.5	81759388	intergenic_region	LOC106510404-IGF1	A	C	0.535714	0	0.535714
NC_010447.5	81759390	intergenic_region	LOC106510404-IGF1	T	C	0.535714	0	0.535714
NC_010447.5	81760204	intergenic_region	LOC106510404-IGF1	T	G	0	0.631579	0.631579
NC_010447.5	81760450	intergenic_region	LOC106510404-IGF1	C	T	0.511364	0	0.511364
NC_010447.5	81760456	intergenic_region	LOC106510404-IGF1	A	G	0.511364	0	0.511364
NC_010447.5	81761922	upstream_gene_variant	IGF1	G	A	0.559524	0	0.559524
NC_010447.5	81762126	5_prime_UTR_premature_start_codon_gain_variant	IGF1	C	T	0.670455	0	0.670455
NC_010447.5	81762132	5_prime_UTR_premature_start_codon_gain_variant	IGF1	C	T	0.662791	0	0.662791
NC_010447.5	81773488	intron_variant	IGF1	G	A	0	0.657895	0.657895
NC_010447.5	81778296	5_prime_UTR_variant	IGF1	G	A	0.0227273	0.526316	0.503589
NC_010447.5	81778318	5_prime_UTR_variant	IGF1	C	T	0.875	0	0.875
NC_010447.5	81778608	intron_variant	IGF1	G	A	0.7	0	0.7
NC_010447.5	81778671	intron_variant	IGF1	A	G	0.910256	0	0.910256
NC_010447.5	81778820	intron_variant	IGF1	T	G	0.904762	0	0.904762
NC_010447.5	81779164	intron_variant	IGF1	G	A	0.8125	0	0.8125
NC_010447.5	81779168	intron_variant	IGF1	T	A	0.8125	0	0.8125
NC_010447.5	81779269	intron_variant	IGF1	T	C	0.857143	0	0.857143
NC_010447.5	81779560	intron_variant	IGF1	C	G	0.795455	0	0.795455
NC_010447.5	81779593	intron_variant	IGF1	G	A	0.806818	0	0.806818
NC_010447.5	81779618	intron_variant	IGF1	G	A	0.821429	0	0.821429
NC_010447.5	81780012	intron_variant	IGF1	T	G	0.813953	0	0.813953
NC_010447.5	81780627	upstream_gene_variant	IGF1	G	A	0.77907	0	0.77907
NC_010447.5	81780682	upstream_gene_variant	IGF1	A	T	0.725	0	0.725
NC_010447.5	81780796	upstream_gene_variant	IGF1	C	A	0.818182	0	0.818182
NC_010447.5	81780814	upstream_gene_variant	IGF1	G	T	0.806818	0	0.806818
NC_010447.5	81780822	upstream_gene_variant	IGF1	A	G	0.674419	0	0.674419
NC_010447.5	81781018	upstream_gene_variant	IGF1	A	T	0.659091	0	0.659091
NC_010447.5	81781103	upstream_gene_variant	IGF1	C	T	0.619048	0	0.619048
NC_010447.5	81781160	upstream_gene_variant	IGF1	G	A	0.658537	0	0.658537
NC_010447.5	81782497	intron_variant	IGF1	T	C	0.852273	0	0.852273
NC_010447.5	81783306	intron_variant	IGF1	T	C	0.886364	0	0.886364
NC_010447.5	81783752	intron_variant	IGF1	G	A	0.627907	0	0.627907
NC_010447.5	81783942	intron_variant	IGF1	G	A	0.727273	0	0.727273
NC_010447.5	81784228	intron_variant	IGF1	T	C	0.658537	0	0.658537
NC_010447.5	81784609	intron_variant	IGF1	A	G	0.809524	0	0.809524
NC_010447.5	81784622	intron_variant	IGF1	T	C	0.809524	0	0.809524
NC_010447.5	81784859	intron_variant	IGF1	T	C	0.863636	0	0.863636
NC_010447.5	81784914	intron_variant	IGF1	C	T	0.840909	0	0.840909
NC_010447.5	81785842	intron_variant	IGF1	G	C	0.616279	0	0.616279
NC_010447.5	81785982	intron_variant	IGF1	A	G	0.802326	0	0.802326
NC_010447.5	81786492	intron_variant	IGF1	T	C	0.813953	0	0.813953
NC_010447.5	81786814	intron_variant	IGF1	T	C	0.77907	0	0.77907
NC_010447.5	81786859	intron_variant	IGF1	A	T	0.806818	0	0.806818
NC_010447.5	81786885	intron_variant	IGF1	C	A	0.818182	0	0.818182
NC_010447.5	81787023	intron_variant	IGF1	G	A	0.813953	0	0.813953
NC_010447.5	81787099	intron_variant	IGF1	G	A	0.821429	0	0.821429
NC_010447.5	81787170	intron_variant	IGF1	A	T	0.795455	0	0.795455
NC_010447.5	81787217	intron_variant	IGF1	T	C	0.806818	0	0.806818
NC_010447.5	81787317	intron_variant	IGF1	C	T	0.829545	0	0.829545
NC_010447.5	81787339	intron_variant	IGF1	A	G	0.825581	0	0.825581
NC_010447.5	81787884	intron_variant	IGF1	T	C	0.636364	0	0.636364
NC_010447.5	81788247	intron_variant	IGF1	A	G	0.0113636	0.552632	0.541268
NC_010447.5	81790394	intron_variant	IGF1	T	C	0.0113636	0.555556	0.544192
NC_010447.5	81791264	intron_variant	IGF1	A	G	0.731707	0	0.731707
NC_010447.5	81791316	intron_variant	IGF1	C	T	0.819444	0	0.819444
NC_010447.5	81791332	intron_variant	IGF1	C	G	0.882353	0	0.882353
NC_010447.5	81792184	intron_variant	IGF1	G	A	0.727273	0	0.727273
NC_010447.5	81792481	intron_variant	IGF1	C	T	0.878378	0	0.878378
NC_010447.5	81792735	intron_variant	IGF1	G	A	0.72619	0	0.72619
NC_010447.5	81792765	intron_variant	IGF1	T	C	0.0113636	0.578947	0.567583
NC_010447.5	81792925	intron_variant	IGF1	A	T	0.593023	0	0.593023
NC_010447.5	81796292	intron_variant	IGF1	T	C	0.6375	0	0.6375
NC_010447.5	81798172	intron_variant	IGF1	T	C	0.94186	0.0263158	0.915544
NC_010447.5	81799164	intron_variant	IGF1	G	C	0.954545	0.0263158	0.928229
NC_010447.5	81799713	intron_variant	IGF1	C	T	0.952381	0	0.952381
NC_010447.5	81801357	intron_variant	IGF1	T	C	0.75	0	0.75
NC_010447.5	81801854	intron_variant	IGF1	G	A	0.920455	0.0263158	0.894139
NC_010447.5	81802725	intron_variant	IGF1	A	G	0.840909	0	0.840909
NC_010447.5	81803009	intron_variant	IGF1	A	G	0.965116	0	0.965116
NC_010447.5	81803174	intron_variant	IGF1	A	G	0.931818	0.0263158	0.905502
NC_010447.5	81803253	intron_variant	IGF1	C	A	0.930233	0.0263158	0.903917
NC_010447.5	81803529	intron_variant	IGF1	A	C	0.732558	0	0.732558
NC_010447.5	81804027	intron_variant	IGF1	T	C	0.9375	0	0.9375
NC_010447.5	81804433	intron_variant	IGF1	A	G	0.943182	0.0263158	0.916866
NC_010447.5	81804534	intron_variant	IGF1	A	G	0.704545	0	0.704545
NC_010447.5	81805600	intron_variant	IGF1	T	C	0.613636	0	0.613636
NC_010447.5	81806493	intron_variant	IGF1	C	T	0.625	0	0.625
NC_010447.5	81806610	intron_variant	IGF1	A	T	0.709302	0	0.709302
NC_010447.5	81806836	intron_variant	IGF1	G	C	0.642857	0	0.642857
NC_010447.5	81807065	intron_variant	IGF1	A	G	0.943182	0	0.943182
NC_010447.5	81807185	intron_variant	IGF1	C	T	0.943182	0.0263158	0.916866
NC_010447.5	81807237	intron_variant	IGF1	T	A	0.674419	0	0.674419
NC_010447.5	81807262	intron_variant	IGF1	T	C	0.597561	0	0.597561
NC_010447.5	81807272	intron_variant	IGF1	G	A	0.666667	0	0.666667
NC_010447.5	81807278	intron_variant	IGF1	C	G	0.690476	0	0.690476
NC_010447.5	81807480	intron_variant	IGF1	C	T	0.697674	0	0.697674
NC_010447.5	81807572	intron_variant	IGF1	G	A	0.954545	0.0263158	0.928229
NC_010447.5	81807700	intron_variant	IGF1	C	T	0.639535	0	0.639535
NC_010447.5	81808166	intron_variant	IGF1	A	G	0.840909	0.0263158	0.814593
NC_010447.5	81808331	intron_variant	IGF1	A	C	0.647727	0	0.647727
NC_010447.5	81808412	intron_variant	IGF1	T	A	0.841463	0.0263158	0.815147
NC_010447.5	81810347	intron_variant	IGF1	A	G	0.768293	0.0277778	0.740515
NC_010447.5	81810479	intron_variant	IGF1	C	T	0.820513	0.0263158	0.794197
NC_010447.5	81810559	intron_variant	IGF1	C	T	0.768293	0.0263158	0.741977
NC_010447.5	81810562	intron_variant	IGF1	C	T	0.9625	0.0263158	0.936184
NC_010447.5	81810604	intron_variant	IGF1	G	C	0.7375	0.0263158	0.711184
NC_010447.5	81810696	intron_variant	IGF1	T	C	0.794872	0.0263158	0.768556
NC_010447.5	81810800	intron_variant	IGF1	G	A	0.797619	0	0.797619
NC_010447.5	81810878	intron_variant	IGF1	C	T	0.6375	0	0.6375
NC_010447.5	81810921	intron_variant	IGF1	T	G	0.857143	0	0.857143
NC_010447.5	81810957	intron_variant	IGF1	C	T	0.755814	0	0.755814
NC_010447.5	81810968	intron_variant	IGF1	G	T	0.755814	0	0.755814
NC_010447.5	81810981	intron_variant	IGF1	G	A	0.785714	0	0.785714
NC_010447.5	81811022	intron_variant	IGF1	T	C	0.761364	0.0263158	0.735048
NC_010447.5	81812307	intron_variant	IGF1	T	C	0.681818	0	0.681818
NC_010447.5	81812319	intron_variant	IGF1	C	T	0.681818	0	0.681818
NC_010447.5	81812495	intron_variant	IGF1	A	G	0.795455	0.0263158	0.769139
NC_010447.5	81812546	intron_variant	IGF1	T	C	0.666667	0	0.666667
NC_010447.5	81812595	intron_variant	IGF1	A	G	0.744186	0.0263158	0.71787
NC_010447.5	81812824	intron_variant	IGF1	G	T	0.704545	0	0.704545
NC_010447.5	81813276	intron_variant	IGF1	C	G	0.875	0.0263158	0.848684
NC_010447.5	81813355	intron_variant	IGF1	A	G	0.863636	0.0263158	0.83732
NC_010447.5	81813717	intron_variant	IGF1	C	T	0.767442	0	0.767442
NC_010447.5	81813718	intron_variant	IGF1	A	T	0.662791	0	0.662791
NC_010447.5	81813744	intron_variant	IGF1	C	T	0.662791	0	0.662791
NC_010447.5	81813806	intron_variant	IGF1	A	G	0.579545	0	0.579545
NC_010447.5	81814268	intron_variant	IGF1	A	G	0.818182	0.0263158	0.791866
NC_010447.5	81814496	intron_variant	IGF1	T	A	0.821429	0.0263158	0.795113
NC_010447.5	81814551	intron_variant	IGF1	G	T	0.761905	0.0263158	0.735589
NC_010447.5	81814567	intron_variant	IGF1	G	C	0.833333	0.0263158	0.807017
NC_010447.5	81814662	intron_variant	IGF1	T	C	0.775	0.0263158	0.748684
NC_010447.5	81814693	intron_variant	IGF1	T	C	0.821429	0.0263158	0.795113
NC_010447.5	81814999	intron_variant	IGF1	G	T	0.761364	0	0.761364
NC_010447.5	81815053	intron_variant	IGF1	A	G	0.806818	0.0263158	0.780502
NC_010447.5	81815083	intron_variant	IGF1	T	A	0.931818	0.0263158	0.905502
NC_010447.5	81815091	intron_variant	IGF1	T	G	0.784091	0	0.784091
NC_010447.5	81815120	intron_variant	IGF1	C	A	0.662791	0	0.662791
NC_010447.5	81815272	intron_variant	IGF1	T	A	0.714286	0	0.714286
NC_010447.5	81815315	intron_variant	IGF1	T	C	0.837209	0.0263158	0.810893
NC_010447.5	81815332	intron_variant	IGF1	T	C	0.709302	0	0.709302
NC_010447.5	81815347	intron_variant	IGF1	T	C	0.837209	0.0263158	0.810893
NC_010447.5	81815372	intron_variant	IGF1	C	T	0.840909	0.0263158	0.814593
NC_010447.5	81815418	intron_variant	IGF1	T	C	0.860465	0.0263158	0.834149
NC_010447.5	81815444	intron_variant	IGF1	A	G	0.825581	0.0263158	0.799265
NC_010447.5	81815447	intron_variant	IGF1	T	C	0.642857	0	0.642857
NC_010447.5	81815453	intron_variant	IGF1	C	T	0.802326	0	0.802326
NC_010447.5	81815460	intron_variant	IGF1	G	A	0.738095	0	0.738095
NC_010447.5	81815781	intron_variant	IGF1	T	G	0.976744	0.0263158	0.950428
NC_010447.5	81815977	intron_variant	IGF1	A	G	0.940476	0	0.940476
NC_010447.5	81816001	intron_variant	IGF1	A	G	0.940476	0	0.940476
NC_010447.5	81816033	intron_variant	IGF1	A	T	0.651163	0	0.651163
NC_010447.5	81816041	intron_variant	IGF1	A	G	0.963415	0.0263158	0.937099
NC_010447.5	81816078	intron_variant	IGF1	G	A	0.94186	0	0.94186
NC_010447.5	81816119	intron_variant	IGF1	G	T	0.852273	0.0263158	0.825957
NC_010447.5	81816175	intron_variant	IGF1	A	G	0.767442	0	0.767442
NC_010447.5	81816207	intron_variant	IGF1	A	C	0.94186	0	0.94186
NC_010447.5	81816219	intron_variant	IGF1	C	T	0.784091	0	0.784091
NC_010447.5	81816395	intron_variant	IGF1	T	C	0.761364	0	0.761364
NC_010447.5	81816548	intron_variant	IGF1	C	T	0.965909	0.0263158	0.939593
NC_010447.5	81816613	intron_variant	IGF1	T	C	0.975	0.0263158	0.948684
NC_010447.5	81816701	intron_variant	IGF1	A	C	0.714286	0.0263158	0.68797
NC_010447.5	81816703	intron_variant	IGF1	T	C	0.809524	0.0263158	0.783208
NC_010447.5	81816814	intron_variant	IGF1	T	C	0.755814	0.0263158	0.729498
NC_010447.5	81816872	intron_variant	IGF1	A	G	0.674419	0	0.674419
NC_010447.5	81820206	intron_variant	IGF1	G	C	0.964286	0.0263158	0.93797
NC_010447.5	81820933	intron_variant	IGF1	T	C	0.693182	0.0263158	0.666866
NC_010447.5	81820989	intron_variant	IGF1	T	C	0.75	0.0263158	0.723684
NC_010447.5	81820991	intron_variant	IGF1	T	G	0.75	0.0263158	0.723684
NC_010447.5	81820996	intron_variant	IGF1	C	T	0.738636	0.0263158	0.71232
NC_010447.5	81821130	intron_variant	IGF1	T	C	0.772727	0.0263158	0.746411
NC_010447.5	81821404	intron_variant	IGF1	T	C	0.662791	0	0.662791
NC_010447.5	81821705	intron_variant	IGF1	C	T	0.715909	0.0263158	0.689593
NC_010447.5	81821774	intron_variant	IGF1	C	T	0.7375	0.0263158	0.711184
NC_010447.5	81821804	intron_variant	IGF1	G	A	0.761905	0.0263158	0.735589
NC_010447.5	81822220	intron_variant	IGF1	G	A	0.952381	0.0263158	0.926065
NC_010447.5	81822910	intron_variant	IGF1	C	T	0.928571	0.0263158	0.902255
NC_010447.5	81823567	intron_variant	IGF1	T	C	0.863636	0	0.863636
NC_010447.5	81823891	intron_variant	IGF1	C	T	0.953488	0	0.953488
NC_010447.5	81824104	intron_variant	IGF1	A	C	0.625	0	0.625
NC_010447.5	81824514	intron_variant	IGF1	C	T	0.964286	0.0277778	0.936508
NC_010447.5	81825626	intron_variant	IGF1	A	T	0.848837	0.0277778	0.821059
NC_010447.5	81825997	intron_variant	IGF1	A	G	0.954545	0.0263158	0.928229
NC_010447.5	81826638	intron_variant	IGF1	A	G	0.940476	0.0263158	0.91416
NC_010447.5	81827727	intron_variant	IGF1	T	G	0.95122	0.0263158	0.924904
NC_010447.5	81828830	intron_variant	IGF1	G	A	0.75	0	0.75
NC_010447.5	81828869	intron_variant	IGF1	A	G	0.964286	0.0263158	0.93797
NC_010447.5	81830071	intron_variant	IGF1	A	G	0.647727	0	0.647727
NC_010447.5	81830357	intron_variant	IGF1	C	G	0.662791	0	0.662791
NC_010447.5	81830448	intron_variant	IGF1	G	A	0.72093	0	0.72093
NC_010447.5	81830556	intron_variant	IGF1	C	T	0.639535	0	0.639535
NC_010447.5	81830812	synonymous_variant	IGF1	G	A	0.6125	0	0.6125
NC_010447.5	81831269	intron_variant	IGF1	C	G	0.630952	0	0.630952
NC_010447.5	81831640	intron_variant	IGF1	T	C	0.642857	0	0.642857
NC_010447.5	81831938	intron_variant	IGF1	C	T	0.881579	0	0.881579
NC_010447.5	81832079	intron_variant	IGF1	C	G	0.642857	0	0.642857
NC_010447.5	81832340	intron_variant	IGF1	G	A	0.719512	0	0.719512
NC_010447.5	81832367	intron_variant	IGF1	C	T	0.678571	0	0.678571
NC_010447.5	81832586	intron_variant	IGF1	T	C	0.909091	0	0.909091
NC_010447.5	81833004	3_prime_UTR_variant	IGF1	A	G	0.909091	0	0.909091
NC_010447.5	81833429	3_prime_UTR_variant	IGF1	T	C	0.897727	0	0.897727
NC_010447.5	81833478	3_prime_UTR_variant	IGF1	T	G	0.670455	0	0.670455
NC_010447.5	81835111	3_prime_UTR_variant	IGF1	T	C	0.813953	0	0.813953
NC_010447.5	81835219	3_prime_UTR_variant	IGF1	A	C	0.784091	0	0.784091
NC_010447.5	81835227	3_prime_UTR_variant	IGF1	T	C	0.840909	0	0.840909
NC_010447.5	81835258	3_prime_UTR_variant	IGF1	A	G	0.840909	0	0.840909
NC_010447.5	81835979	3_prime_UTR_variant	IGF1	T	C	0.8625	0	0.8625
NC_010447.5	81836365	downstream_gene_variant	IGF1	T	C	0.837209	0	0.837209
NC_010447.5	81836499	downstream_gene_variant	IGF1	C	A	0.833333	0	0.833333
NC_010447.5	81836534	downstream_gene_variant	IGF1	T	C	0.829545	0	0.829545
NC_010447.5	81836638	downstream_gene_variant	IGF1	G	A	0.818182	0	0.818182
NC_010447.5	81836982	downstream_gene_variant	IGF1	A	T	0.7125	0	0.7125
NC_010447.5	81837851	intron_variant	IGF1	A	T	0.755814	0	0.755814
NC_010447.5	81837955	intron_variant	IGF1	A	G	0.840909	0	0.840909
NC_010447.5	81838409	intron_variant	IGF1	T	C	0.651163	0	0.651163
NC_010447.5	81838726	intron_variant	IGF1	C	T	0.818182	0	0.818182
NC_010447.5	81838730	intron_variant	IGF1	C	T	0.818182	0	0.818182
NC_010447.5	81839062	intron_variant	IGF1	T	C	0.790698	0	0.790698
NC_010447.5	81839137	intron_variant	IGF1	C	T	0.75	0	0.75
NC_010447.5	81839490	intron_variant	IGF1	T	C	0.625	0	0.625
NC_010447.5	81839938	intron_variant	IGF1	A	G	0.861111	0	0.861111
NC_010447.5	81841423	intron_variant	IGF1	A	G	0.621951	0	0.621951
NC_010447.5	81841861	intron_variant	IGF1	A	G	0.952381	0.210526	0.741855
NC_010447.5	81842791	intron_variant	IGF1	G	A	0.674419	0	0.674419
NC_010447.5	81847554	intron_variant	IGF1	C	T	0.954545	0	0.954545
NC_010447.5	81847693	intron_variant	IGF1	G	A	0.674419	0	0.674419
NC_010447.5	81849343	3_prime_UTR_variant	IGF1	T	A	0.926829	0	0.926829
NC_010447.5	81851986	3_prime_UTR_variant	IGF1	T	C	0.642857	0	0.642857
NC_010447.5	81853114	downstream_gene_variant	IGF1	A	T	0.914634	0	0.914634
NC_010447.5	81853171	downstream_gene_variant	IGF1	A	G	0.939024	0	0.939024
NC_010447.5	81853172	downstream_gene_variant	IGF1	G	A	0.939024	0	0.939024
NC_010447.5	81853917	downstream_gene_variant	IGF1	T	A	0.883721	0	0.883721
NC_010447.5	81854553	intron_variant	IGF1	T	C	0.829545	0	0.829545
NC_010447.5	81854958	intron_variant	IGF1	G	A	0.647727	0	0.647727
NC_010447.5	81855428	intron_variant	IGF1	T	C	0.930233	0	0.930233
NC_010447.5	81855512	intron_variant	IGF1	G	A	0.943182	0	0.943182
NC_010447.5	81855535	intron_variant	IGF1	T	C	0.965909	0.166667	0.799242
NC_010447.5	81855746	intron_variant	IGF1	T	C	0.738636	0	0.738636
NC_010447.5	81856205	intron_variant	IGF1	C	T	0.965909	0.194444	0.771465
NC_010447.5	81856465	intron_variant	IGF1	T	C	0.954545	0	0.954545
NC_010447.5	81856825	intron_variant	IGF1	C	T	0.953488	0	0.953488
NC_010447.5	81857507	intron_variant	IGF1	T	C	0.954545	0	0.954545
NC_010447.5	81859006	intron_variant	IGF1	T	C	0.833333	0	0.833333
NC_010447.5	81859485	intron_variant	IGF1	A	C	0.930233	0	0.930233
NC_010447.5	81860978	intron_variant	IGF1	C	T	0.953488	0	0.953488
NC_010447.5	81863253	intron_variant	IGF1	G	T	0	0.526316	0.526316
NC_010447.5	81863616	intron_variant	IGF1	A	G	0.883721	0	0.883721
NC_010447.5	81864410	intron_variant	IGF1	C	T	0.772727	0	0.772727
NC_010447.5	81864455	intron_variant	IGF1	G	C	0.821429	0	0.821429
NC_010447.5	81864456	intron_variant	IGF1	A	T	0.821429	0	0.821429
NC_010447.5	81864773	intron_variant	IGF1	G	T	0.886364	0	0.886364
NC_010447.5	81866032	intron_variant	IGF1	T	C	0.963415	0	0.963415
NC_010447.5	81866057	intron_variant	IGF1	T	G	0.965116	0	0.965116
NC_010447.5	81866577	intron_variant	IGF1	G	A	0.943182	0	0.943182
NC_010447.5	81867755	intron_variant	IGF1	C	T	0.953488	0	0.953488
NC_010447.5	81868168	intron_variant	IGF1	G	A	0.534091	0	0.534091
NC_010447.5	81868698	intron_variant	IGF1	C	T	0.954545	0	0.954545
NC_010447.5	81871040	intron_variant	IGF1	C	T	0.512821	0	0.512821
NC_010447.5	81872484	intron_variant	IGF1	A	G	0.931818	0	0.931818
NC_010447.5	81872850	intron_variant	IGF1	G	T	0.931818	0	0.931818
NC_010447.5	81873162	intron_variant	IGF1	A	C	0.863636	0	0.863636
NC_010447.5	81873563	intron_variant	IGF1	A	G	0.930233	0.0263158	0.903917
NC_010447.5	81873606	intron_variant	IGF1	T	G	0.583333	0	0.583333
NC_010447.5	81873742	intron_variant	IGF1	T	C	0.960526	0.0263158	0.93421
NC_010447.5	81874058	intron_variant	IGF1	T	C	0.583333	0	0.583333
NC_010447.5	81874185	intron_variant	IGF1	C	T	0.52381	0	0.52381
NC_010447.5	81874444	intron_variant	IGF1	A	C	0.674419	0	0.674419
NC_010447.5	81874717	intron_variant	IGF1	G	C	0.654762	0	0.654762
NC_010447.5	81876122	intron_variant	IGF1	A	G	0.954545	0.0263158	0.928229
NC_010447.5	81877191	intron_variant	IGF1	C	T	0.833333	0.0263158	0.807017
NC_010447.5	81877987	intron_variant	IGF1	A	C	0.647727	0.0263158	0.621411
NC_010447.5	81878140	intron_variant	IGF1	C	A	0.761905	0.0263158	0.735589
NC_010447.5	81878163	intron_variant	IGF1	G	A	0.732558	0.0263158	0.706242
NC_010447.5	81878311	intron_variant	IGF1	G	A	0.625	0.0263158	0.598684
NC_010447.5	81878396	intron_variant	IGF1	A	G	0.767442	0.0263158	0.741126
NC_010447.5	81878605	intron_variant	IGF1	G	A	0.602273	0.0263158	0.575957
NC_010447.5	81879822	intron_variant	IGF1	A	T	0.634146	0.0263158	0.60783
NC_010447.5	81879934	intron_variant	IGF1	C	T	0.75	0.0277778	0.722222
NC_010447.5	81879995	intron_variant	IGF1	C	T	0.755814	0.0263158	0.729498
NC_010447.5	81880076	intron_variant	IGF1	A	C	0.7875	0.0263158	0.761184
NC_010447.5	81880261	intron_variant	IGF1	T	A	0.659091	0.0263158	0.632775
NC_010447.5	81880585	intron_variant	IGF1	G	A	0.943182	0.0263158	0.916866
NC_010447.5	81880594	intron_variant	IGF1	A	G	0.784091	0	0.784091
NC_010447.5	81880766	intron_variant	IGF1	T	C	0.761364	0.0263158	0.735048
NC_010447.5	81880958	intron_variant	IGF1	C	T	0.952381	0	0.952381
NC_010447.5	81881240	intron_variant	IGF1	T	C	0.818182	0.0263158	0.791866
NC_010447.5	81881332	intron_variant	IGF1	G	T	0.52381	0	0.52381
NC_010447.5	81881408	intron_variant	IGF1	A	G	0.809524	0	0.809524
NC_010447.5	81881494	intron_variant	IGF1	G	A	0.727273	0	0.727273
NC_010447.5	81881542	intron_variant	IGF1	G	A	0.704545	0	0.704545
NC_010447.5	81881694	intron_variant	IGF1	G	A	0.813953	0.0263158	0.787637
NC_010447.5	81881831	intron_variant	IGF1	T	C	0.94186	0.0263158	0.915544
NC_010447.5	81881941	intron_variant	IGF1	C	T	0.681818	0	0.681818
NC_010447.5	81882062	intron_variant	IGF1	C	T	0.571429	0	0.571429
NC_010447.5	81882318	intron_variant	IGF1	C	T	0.534091	0	0.534091
NC_010447.5	81882990	intron_variant	IGF1	G	A	0.94186	0.0263158	0.915544
NC_010447.5	81883097	intron_variant	IGF1	G	C	0.0113636	0.578947	0.567583
NC_010447.5	81883236	intron_variant	IGF1	C	T	0.581395	0	0.581395
NC_010447.5	81883320	intron_variant	IGF1	G	T	0.897727	0	0.897727
NC_010447.5	81883737	intron_variant	IGF1	T	C	0.556818	0	0.556818
NC_010447.5	81883795	intron_variant	IGF1	G	A	0.547619	0	0.547619
NC_010447.5	81883987	intron_variant	IGF1	C	T	0.511364	0	0.511364
NC_010447.5	81884076	intron_variant	IGF1	A	C	0.625	0	0.625
NC_010447.5	81884109	intron_variant	IGF1	G	A	0.522727	0	0.522727
NC_010447.5	81884607	intron_variant	IGF1	G	C	0.545455	0	0.545455
NC_010447.5	81884640	intron_variant	IGF1	G	A	0.556818	0	0.556818
NC_010447.5	81884694	intron_variant	IGF1	G	C	0.709302	0	0.709302
NC_010447.5	81884732	intron_variant	IGF1	A	G	0.534091	0	0.534091
NC_010447.5	81884795	intron_variant	IGF1	T	G	0.704545	0	0.704545
NC_010447.5	81884798	intron_variant	IGF1	G	C	0.704545	0	0.704545
NC_010447.5	81884817	intron_variant	IGF1	C	T	0.906977	0	0.906977
NC_010447.5	81884854	intron_variant	IGF1	C	A	0.522727	0	0.522727
NC_010447.5	81884869	intron_variant	IGF1	G	A	0.534091	0	0.534091
NC_010447.5	81884992	intron_variant	IGF1	C	T	0.9	0	0.9
NC_010447.5	81885071	intron_variant	IGF1	A	G	0.865854	0	0.865854
NC_010447.5	81885152	intron_variant	IGF1	T	C	0.528571	0	0.528571
NC_010447.5	81885253	intron_variant	IGF1	G	A	0.674419	0	0.674419
NC_010447.5	81885302	intron_variant	IGF1	A	T	0.731707	0	0.731707
NC_010447.5	81885757	intron_variant	IGF1	T	C	0.953488	0.0263158	0.927172
NC_010447.5	81889489	intron_variant	IGF1	C	T	0.536585	0	0.536585
NC_010447.5	81889992	intron_variant	IGF1	C	T	0.954545	0	0.954545
NC_010447.5	81893629	intron_variant	IGF1	C	T	0.954545	0.0263158	0.928229
NC_010447.5	81893758	intron_variant	IGF1	A	T	0.909091	0	0.909091
NC_010447.5	81894709	intron_variant	IGF1	C	T	0.930233	0	0.930233
NC_010447.5	81896380	intron_variant	IGF1	A	G	0.931818	0	0.931818
NC_010447.5	81896761	intron_variant	IGF1	A	G	0.965909	0.0263158	0.939593
NC_010447.5	81896841	intron_variant	IGF1	A	C	0.954545	0.0263158	0.928229
NC_010447.5	81897688	intron_variant	IGF1	T	C	0.616279	0	0.616279
NC_010447.5	81897745	intron_variant	IGF1	T	C	0.920455	0	0.920455
NC_010447.5	81898291	intron_variant	IGF1	A	T	0.654762	0	0.654762
NC_010447.5	81898427	intron_variant	IGF1	C	T	0.692308	0	0.692308
NC_010447.5	81898620	intron_variant	IGF1	T	G	0.920455	0	0.920455
NC_010447.5	81898983	intron_variant	IGF1	C	T	0.569767	0	0.569767
NC_010447.5	81899060	intron_variant	IGF1	A	G	0.715909	0	0.715909
NC_010447.5	81900029	intron_variant	IGF1	C	A	0.931818	0	0.931818
NC_010447.5	81900496	intron_variant	IGF1	G	T	0.7875	0	0.7875
NC_010447.5	81900629	intron_variant	IGF1	A	G	0.952381	0	0.952381
NC_010447.5	81900642	intron_variant	IGF1	A	G	0.678571	0	0.678571
NC_010447.5	81900858	intron_variant	IGF1	C	T	0.583333	0	0.583333
NC_010447.5	81901417	intron_variant	IGF1	A	G	0.625	0	0.625
NC_010447.5	81902528	intron_variant	IGF1	C	T	0.522727	0	0.522727
NC_010447.5	81902565	intron_variant	IGF1	A	G	0.77381	0	0.77381
NC_010447.5	81902622	intron_variant	IGF1	A	T	0.662791	0	0.662791
NC_010447.5	81902666	intron_variant	IGF1	C	T	0.639535	0	0.639535
NC_010447.5	81902714	intron_variant	IGF1	C	T	0.616279	0	0.616279
NC_010447.5	81902770	intron_variant	IGF1	G	A	0.569767	0	0.569767
NC_010447.5	81902787	intron_variant	IGF1	G	A	0.556818	0	0.556818
NC_010447.5	81903170	intron_variant	IGF1	T	C	0.642857	0	0.642857
NC_010447.5	81903393	intron_variant	IGF1	C	T	0.560976	0	0.560976
NC_010447.5	81903524	intron_variant	IGF1	G	A	0.940476	0	0.940476
NC_010447.5	81903718	intron_variant	IGF1	C	T	0.0116279	0.588235	0.576607
NC_010447.5	81903802	intron_variant	IGF1	A	T	0.714286	0	0.714286
NC_010447.5	81904100	intron_variant	IGF1	C	T	0.595238	0	0.595238
NC_010447.5	81904453	intron_variant	IGF1	G	A	0.954545	0	0.954545
NC_010447.5	81904719	intron_variant	IGF1	A	G	0.714286	0	0.714286
NC_010447.5	81905715	intron_variant	IGF1	G	A	0.678571	0	0.678571
NC_010447.5	81906892	intron_variant	IGF1	A	G	0.94186	0	0.94186
NC_010447.5	81906949	intron_variant	IGF1	G	A	0.954545	0	0.954545
NC_010447.5	81907112	intron_variant	IGF1	T	C	0.559524	0	0.559524
NC_010447.5	81907997	intron_variant	IGF1	A	G	0.953488	0	0.953488
NC_010447.5	81908700	3_prime_UTR_variant	IGF1	G	T	0.987179	0	0.987179
NC_010447.5	81909169	3_prime_UTR_variant	IGF1	C	A	0.963415	0	0.963415
NC_010447.5	81909405	downstream_gene_variant	IGF1	G	T	0.0125	0.588235	0.575735
NC_010447.5	81909930	downstream_gene_variant	IGF1	A	G	0.52381	0	0.52381
NC_010447.5	81910107	downstream_gene_variant	IGF1	A	G	0.964286	0	0.964286
NC_010447.5	81910295	intergenic_region	IGF1-PARPBP	T	C	0.738095	0	0.738095
NC_010447.5	81910472	intergenic_region	IGF1-PARPBP	A	C	0.695122	0	0.695122
NC_010447.5	81911070	intergenic_region	IGF1-PARPBP	C	T	0.641026	0	0.641026
NC_010447.5	81911089	intergenic_region	IGF1-PARPBP	T	C	0.581081	0	0.581081
NC_010447.5	81912195	intergenic_region	IGF1-PARPBP	C	T	0.909091	0	0.909091
NC_010447.5	81912354	intergenic_region	IGF1-PARPBP	C	G	0.0113636	0.631579	0.620215
NC_010447.5	81912746	intergenic_region	IGF1-PARPBP	A	G	0.895349	0	0.895349
NC_010447.5	81912967	intergenic_region	IGF1-PARPBP	C	G	0.536585	0	0.536585
NC_010447.5	81913108	intergenic_region	IGF1-PARPBP	A	G	0.511628	0	0.511628
NC_010447.5	81914004	intergenic_region	IGF1-PARPBP	A	G	0.0340909	0.631579	0.597488
NC_010447.5	81914517	intergenic_region	IGF1-PARPBP	T	G	0.545455	0	0.545455
NC_010447.5	81914749	intergenic_region	IGF1-PARPBP	C	T	0.772727	0	0.772727
NC_010447.5	81915418	intergenic_region	IGF1-PARPBP	G	A	0.576923	0	0.576923
NC_010447.5	81915678	intergenic_region	IGF1-PARPBP	G	A	0.674419	0	0.674419
NC_010447.5	81915760	intergenic_region	IGF1-PARPBP	T	G	0.795455	0	0.795455
NC_010447.5	81917183	intergenic_region	IGF1-PARPBP	C	A	0.755814	0	0.755814
NC_010447.5	81917317	intergenic_region	IGF1-PARPBP	C	T	0.511628	0	0.511628
NC_010447.5	81918199	intergenic_region	IGF1-PARPBP	C	T	0.704545	0	0.704545
NC_010447.5	81918430	intergenic_region	IGF1-PARPBP	A	G	0.702381	0	0.702381
NC_010447.5	81919074	intergenic_region	IGF1-PARPBP	G	T	0.709302	0	0.709302
NC_010447.5	81919084	intergenic_region	IGF1-PARPBP	C	T	0.709302	0	0.709302
NC_010447.5	81919360	intergenic_region	IGF1-PARPBP	A	G	0.930233	0	0.930233
NC_010447.5	81919809	intergenic_region	IGF1-PARPBP	A	G	0.530303	0	0.530303
NC_010447.5	81920109	intergenic_region	IGF1-PARPBP	G	C	0	0.607143	0.607143
NC_010447.5	81920605	intergenic_region	IGF1-PARPBP	T	G	0.604651	0	0.604651
NC_010447.5	81920865	intergenic_region	IGF1-PARPBP	A	G	0.943182	0	0.943182
NC_010447.5	81921497	intergenic_region	IGF1-PARPBP	G	A	0.72093	0	0.72093
NC_010447.5	81922997	intergenic_region	IGF1-PARPBP	T	G	0.857143	0	0.857143
NC_010447.5	81923126	intergenic_region	IGF1-PARPBP	T	C	0.872093	0	0.872093
NC_010447.5	81927439	intergenic_region	IGF1-PARPBP	C	T	0.825581	0	0.825581
NC_010447.5	81927954	intergenic_region	IGF1-PARPBP	T	G	0.953488	0	0.953488
NC_010447.5	81928473	intergenic_region	IGF1-PARPBP	A	G	0.852273	0	0.852273
NC_010447.5	81928638	intergenic_region	IGF1-PARPBP	G	A	0.852273	0	0.852273
NC_010447.5	81929420	intergenic_region	IGF1-PARPBP	C	G	0.848837	0	0.848837
NC_010447.5	81929768	intergenic_region	IGF1-PARPBP	G	C	0.829545	0	0.829545
NC_010447.5	81929804	intergenic_region	IGF1-PARPBP	T	G	0.840909	0	0.840909
NC_010447.5	81931244	intergenic_region	IGF1-PARPBP	A	G	0.0113636	0.611111	0.599747
NC_010447.5	81931605	intergenic_region	IGF1-PARPBP	T	C	0.0113636	0.631579	0.620215
NC_010447.5	81931825	intergenic_region	IGF1-PARPBP	T	A	0.863636	0	0.863636
NC_010447.5	81934569	intergenic_region	IGF1-PARPBP	T	C	0.692308	0	0.692308
NC_010447.5	81937157	intergenic_region	IGF1-PARPBP	A	G	0.975	0	0.975
NC_010447.5	81938918	intergenic_region	IGF1-PARPBP	A	T	0.9375	0	0.9375
NC_010447.5	81939139	intergenic_region	IGF1-PARPBP	A	G	0.930233	0	0.930233
NC_010447.5	81939522	intergenic_region	IGF1-PARPBP	A	G	0.872093	0	0.872093
NC_010447.5	81941665	intergenic_region	IGF1-PARPBP	A	C	0.853659	0	0.853659
NC_010447.5	81942009	intergenic_region	IGF1-PARPBP	C	A	0.818182	0	0.818182
NC_010447.5	81942287	intergenic_region	IGF1-PARPBP	A	T	0.772727	0	0.772727
NC_010447.5	81942798	intergenic_region	IGF1-PARPBP	G	A	0	0.583333	0.583333
NC_010447.5	81942955	intergenic_region	IGF1-PARPBP	A	G	0.848837	0	0.848837
NC_010447.5	81942961	intergenic_region	IGF1-PARPBP	T	C	0.953488	0	0.953488
NC_010447.5	81943183	intergenic_region	IGF1-PARPBP	C	A	0.681818	0	0.681818
NC_010447.5	81943460	intergenic_region	IGF1-PARPBP	G	A	0.704545	0	0.704545
NC_010447.5	81947129	intergenic_region	IGF1-PARPBP	G	A	0.511364	0	0.511364
NC_010447.5	81947217	intergenic_region	IGF1-PARPBP	A	T	0.556818	0	0.556818
NC_010447.5	81947428	intergenic_region	IGF1-PARPBP	C	T	0.9375	0	0.9375
NC_010447.5	81947712	intergenic_region	IGF1-PARPBP	G	A	0.511628	0	0.511628
NC_010447.5	81947782	intergenic_region	IGF1-PARPBP	A	G	0.511364	0	0.511364
NC_010447.5	81947865	intergenic_region	IGF1-PARPBP	C	T	0.0113636	0.631579	0.620215
NC_010447.5	81949263	intergenic_region	IGF1-PARPBP	G	C	0.940476	0	0.940476
NC_010447.5	81949451	intergenic_region	IGF1-PARPBP	C	A	0.52381	0	0.52381
NC_010447.5	81949613	intergenic_region	IGF1-PARPBP	T	C	0.926829	0	0.926829
NC_010447.5	81950049	intergenic_region	IGF1-PARPBP	C	T	0.909091	0	0.909091
NC_010447.5	81950389	intergenic_region	IGF1-PARPBP	T	C	0.0113636	0.631579	0.620215
NC_010447.5	81950446	intergenic_region	IGF1-PARPBP	G	A	0.953488	0	0.953488
NC_010447.5	81950827	intergenic_region	IGF1-PARPBP	T	C	0.535714	0	0.535714
NC_010447.5	81951495	intergenic_region	IGF1-PARPBP	A	G	0.511364	0	0.511364
NC_010447.5	81951496	intergenic_region	IGF1-PARPBP	A	C	0.511364	0	0.511364
NC_010447.5	81951687	intergenic_region	IGF1-PARPBP	C	T	0.534091	0	0.534091
NC_010447.5	81951708	intergenic_region	IGF1-PARPBP	C	T	0.534091	0	0.534091
NC_010447.5	81952999	intergenic_region	IGF1-PARPBP	T	A	0.511905	0	0.511905
NC_010447.5	81953792	intergenic_region	IGF1-PARPBP	T	C	0.534091	0	0.534091
NC_010447.5	81954026	intergenic_region	IGF1-PARPBP	G	A	0.559524	0	0.559524
NC_010447.5	81954500	intergenic_region	IGF1-PARPBP	C	G	0.513158	0	0.513158
NC_010447.5	81962261	intergenic_region	IGF1-PARPBP	G	C	0.55814	0	0.55814
NC_010447.5	81963157	intergenic_region	IGF1-PARPBP	G	T	0.925	0	0.925
NC_010447.5	81964233	intergenic_region	IGF1-PARPBP	T	C	0.925	0	0.925
NC_010447.5	81964234	intergenic_region	IGF1-PARPBP	G	A	0.595238	0	0.595238
NC_010447.5	81964616	intergenic_region	IGF1-PARPBP	A	G	0.863636	0	0.863636
NC_010447.5	81966422	intergenic_region	IGF1-PARPBP	G	C	0	0.631579	0.631579
NC_010447.5	81966459	intergenic_region	IGF1-PARPBP	T	G	0.883721	0	0.883721
NC_010447.5	81966496	intergenic_region	IGF1-PARPBP	A	G	0.902439	0	0.902439
NC_010447.5	81966576	intergenic_region	IGF1-PARPBP	A	C	0.890244	0	0.890244
NC_010447.5	81968118	intergenic_region	IGF1-PARPBP	C	T	0.892857	0	0.892857
NC_010447.5	81968582	intergenic_region	IGF1-PARPBP	G	A	0.571429	0	0.571429
NC_010447.5	81968593	intergenic_region	IGF1-PARPBP	A	G	0.918605	0	0.918605
NC_010447.5	81971778	intergenic_region	IGF1-PARPBP	T	C	0.918605	0	0.918605
NC_010447.5	81972149	intergenic_region	IGF1-PARPBP	C	T	0.890244	0	0.890244
NC_010447.5	81972412	intergenic_region	IGF1-PARPBP	A	G	0.954545	0	0.954545
NC_010447.5	81972509	intergenic_region	IGF1-PARPBP	C	A	0.897727	0	0.897727
NC_010447.5	81973388	intergenic_region	IGF1-PARPBP	C	T	0.953488	0	0.953488
NC_010447.5	81974102	intergenic_region	IGF1-PARPBP	A	G	0.534091	0	0.534091
NC_010447.5	81974212	intergenic_region	IGF1-PARPBP	A	G	0.522727	0	0.522727
NC_010447.5	81974622	intergenic_region	IGF1-PARPBP	C	G	0.931818	0	0.931818
NC_010447.5	81975385	intergenic_region	IGF1-PARPBP	G	T	0.0113636	0.605263	0.593899
NC_010447.5	81975441	intergenic_region	IGF1-PARPBP	A	G	0.954545	0	0.954545
NC_010447.5	81977027	intergenic_region	IGF1-PARPBP	A	G	0.534884	0	0.534884
NC_010447.5	81978023	intergenic_region	IGF1-PARPBP	C	A	0.511905	0	0.511905
NC_010447.5	81978680	intergenic_region	IGF1-PARPBP	A	G	0.0113636	0.605263	0.593899
NC_010447.5	81979809	intergenic_region	IGF1-PARPBP	T	G	0.95122	0	0.95122
NC_010447.5	81980762	intergenic_region	IGF1-PARPBP	G	A	0.883721	0	0.883721
NC_010447.5	81980848	intergenic_region	IGF1-PARPBP	A	G	0.886364	0	0.886364
NC_010447.5	81981153	intergenic_region	IGF1-PARPBP	T	C	0.845238	0	0.845238
NC_010447.5	81981575	intergenic_region	IGF1-PARPBP	C	T	0.0113636	0.611111	0.599747
NC_010447.5	81981725	intergenic_region	IGF1-PARPBP	A	C	0.772727	0	0.772727
NC_010447.5	81982243	intergenic_region	IGF1-PARPBP	G	A	0.806818	0	0.806818
NC_010447.5	81982744	intergenic_region	IGF1-PARPBP	A	G	0.825581	0	0.825581
NC_010447.5	81983929	intergenic_region	IGF1-PARPBP	A	G	0.954545	0	0.954545
NC_010447.5	81986584	intergenic_region	IGF1-PARPBP	A	T	0.943182	0	0.943182
NC_010447.5	81986585	intergenic_region	IGF1-PARPBP	C	A	0.943182	0	0.943182
NC_010447.5	81986586	intergenic_region	IGF1-PARPBP	A	G	0.943182	0	0.943182
NC_010447.5	81986861	intergenic_region	IGF1-PARPBP	G	A	0.72093	0	0.72093
NC_010447.5	81986865	intergenic_region	IGF1-PARPBP	C	T	0.802326	0	0.802326
NC_010447.5	81986896	intergenic_region	IGF1-PARPBP	G	C	0.821429	0	0.821429
NC_010447.5	81986956	intergenic_region	IGF1-PARPBP	T	C	0.818182	0	0.818182
NC_010447.5	81987072	intergenic_region	IGF1-PARPBP	G	A	0.784091	0	0.784091
NC_010447.5	81987073	intergenic_region	IGF1-PARPBP	C	T	0.806818	0	0.806818
NC_010447.5	81987111	intergenic_region	IGF1-PARPBP	T	C	0.790698	0	0.790698
NC_010447.5	81987202	intergenic_region	IGF1-PARPBP	T	C	0.768293	0	0.768293
NC_010447.5	81987226	intergenic_region	IGF1-PARPBP	C	T	0.768293	0	0.768293
NC_010447.5	81987375	intergenic_region	IGF1-PARPBP	T	C	0.7	0	0.7
NC_010447.5	81987541	intergenic_region	IGF1-PARPBP	C	T	0.75	0	0.75
NC_010447.5	81988123	intergenic_region	IGF1-PARPBP	T	G	0.716216	0	0.716216
NC_010447.5	81990575	intergenic_region	IGF1-PARPBP	A	G	0.987179	0	0.987179
NC_010447.5	81992931	intergenic_region	IGF1-PARPBP	A	C	0.534884	0	0.534884
NC_010447.5	81995081	intergenic_region	IGF1-PARPBP	A	C	0.886364	0	0.886364
NC_010447.5	81995251	intergenic_region	IGF1-PARPBP	A	G	0.872093	0	0.872093
NC_010447.5	81995361	intergenic_region	IGF1-PARPBP	G	A	0.886364	0	0.886364
NC_010447.5	81995369	intergenic_region	IGF1-PARPBP	C	T	0.886364	0	0.886364
NC_010447.5	81995422	intergenic_region	IGF1-PARPBP	G	A	0.886364	0	0.886364
NC_010447.5	81995548	intergenic_region	IGF1-PARPBP	A	G	0.890244	0	0.890244
NC_010447.5	81996268	intergenic_region	IGF1-PARPBP	T	C	0.895349	0	0.895349
NC_010447.5	81996297	intergenic_region	IGF1-PARPBP	T	A	0.886364	0	0.886364
NC_010447.5	81996302	intergenic_region	IGF1-PARPBP	T	C	0.886364	0	0.886364
NC_010447.5	81996419	intergenic_region	IGF1-PARPBP	C	T	0.875	0	0.875
NC_010447.5	81996597	intergenic_region	IGF1-PARPBP	G	C	0.943182	0	0.943182
NC_010447.5	81996642	intergenic_region	IGF1-PARPBP	T	C	0.852273	0	0.852273
NC_010447.5	81996662	intergenic_region	IGF1-PARPBP	T	C	0.875	0	0.875
NC_010447.5	81996827	intergenic_region	IGF1-PARPBP	C	T	0.883721	0	0.883721
NC_010447.5	81996860	intergenic_region	IGF1-PARPBP	T	A	0.883721	0	0.883721
NC_010447.5	81997944	intergenic_region	IGF1-PARPBP	G	A	0.77027	0	0.77027
NC_010447.5	81997991	intergenic_region	IGF1-PARPBP	C	T	0.815789	0	0.815789
NC_010447.5	81998173	intergenic_region	IGF1-PARPBP	C	T	0.0116279	0.529412	0.517784
NC_010447.5	81998273	intergenic_region	IGF1-PARPBP	C	T	0.837209	0	0.837209
NC_010447.5	81998352	intergenic_region	IGF1-PARPBP	A	G	0.884615	0	0.884615
NC_010447.5	81998483	intergenic_region	IGF1-PARPBP	A	G	0.880952	0	0.880952
NC_010447.5	81998637	intergenic_region	IGF1-PARPBP	G	A	0.883721	0	0.883721
NC_010447.5	81998858	intergenic_region	IGF1-PARPBP	A	G	0.829268	0	0.829268
NC_010447.5	81998863	intergenic_region	IGF1-PARPBP	G	A	0.768293	0	0.768293
NC_010447.5	81998909	intergenic_region	IGF1-PARPBP	A	G	0.797619	0	0.797619
NC_010447.5	81999312	intergenic_region	IGF1-PARPBP	C	T	0.792683	0	0.792683
NC_010447.5	81999353	intergenic_region	IGF1-PARPBP	A	G	0.755814	0	0.755814
NC_010447.5	81999520	intergenic_region	IGF1-PARPBP	G	T	0.833333	0	0.833333
NC_010447.5	81999594	intergenic_region	IGF1-PARPBP	A	G	0.792683	0	0.792683
NC_010447.5	81999595	intergenic_region	IGF1-PARPBP	T	C	0.792683	0	0.792683
NC_010447.5	81999643	intergenic_region	IGF1-PARPBP	A	C	0.806818	0	0.806818
NC_010447.5	81999779	intergenic_region	IGF1-PARPBP	C	T	0.863636	0	0.863636
NC_010447.5	81999839	intergenic_region	IGF1-PARPBP	T	A	0.897727	0	0.897727
NC_010447.5	81999889	intergenic_region	IGF1-PARPBP	C	A	0.904762	0	0.904762
NC_010447.5	82000035	intergenic_region	IGF1-PARPBP	C	T	0.895349	0	0.895349
NC_010447.5	82000061	intergenic_region	IGF1-PARPBP	C	T	0.738095	0	0.738095
NC_010447.5	82000069	intergenic_region	IGF1-PARPBP	C	T	0.895349	0	0.895349
NC_010447.5	82000149	intergenic_region	IGF1-PARPBP	G	T	0.897727	0	0.897727
NC_010447.5	82000311	intergenic_region	IGF1-PARPBP	A	G	0.930233	0	0.930233
NC_010447.5	82000356	intergenic_region	IGF1-PARPBP	A	T	0.909091	0	0.909091
NC_010447.5	82000454	intergenic_region	IGF1-PARPBP	G	T	0.909091	0	0.909091
NC_010447.5	82000472	intergenic_region	IGF1-PARPBP	A	C	0.920455	0	0.920455
NC_010447.5	82000605	intergenic_region	IGF1-PARPBP	T	C	0.909091	0	0.909091
NC_010447.5	82000693	intergenic_region	IGF1-PARPBP	C	T	0.892857	0	0.892857
NC_010447.5	82000775	intergenic_region	IGF1-PARPBP	C	A	0.613636	0	0.613636
NC_010447.5	82000873	intergenic_region	IGF1-PARPBP	G	A	0.895349	0	0.895349
NC_010447.5	82001596	intergenic_region	IGF1-PARPBP	A	G	0.916667	0	0.916667
NC_010447.5	82001976	intergenic_region	IGF1-PARPBP	T	C	0.707317	0	0.707317
NC_010447.5	82002236	intergenic_region	IGF1-PARPBP	T	C	0.920455	0	0.920455
NC_010447.5	82002532	intergenic_region	IGF1-PARPBP	T	C	0.513889	0	0.513889
NC_010447.5	82002937	intergenic_region	IGF1-PARPBP	A	C	0.920455	0	0.920455
NC_010447.5	82003313	intergenic_region	IGF1-PARPBP	C	G	0.906977	0	0.906977
NC_010447.5	82003582	intergenic_region	IGF1-PARPBP	T	C	0.863636	0	0.863636
NC_010447.5	82003660	intergenic_region	IGF1-PARPBP	T	G	0.0113636	0.631579	0.620215
NC_010447.5	82003757	intergenic_region	IGF1-PARPBP	G	A	0.918605	0	0.918605
NC_010447.5	82003765	intergenic_region	IGF1-PARPBP	T	C	0.918605	0	0.918605
NC_010447.5	82004094	intergenic_region	IGF1-PARPBP	T	C	0.875	0	0.875
NC_010447.5	82004096	intergenic_region	IGF1-PARPBP	T	C	0.875	0	0.875
NC_010447.5	82004292	intergenic_region	IGF1-PARPBP	A	T	0.863636	0	0.863636
NC_010447.5	82004528	intergenic_region	IGF1-PARPBP	G	T	0.875	0	0.875
NC_010447.5	82004622	intergenic_region	IGF1-PARPBP	G	A	0.875	0	0.875
NC_010447.5	82005455	intergenic_region	IGF1-PARPBP	A	T	0.802326	0	0.802326
NC_010447.5	82006251	intergenic_region	IGF1-PARPBP	A	G	0.914634	0	0.914634
NC_010447.5	82006316	intergenic_region	IGF1-PARPBP	G	A	0.902439	0	0.902439
NC_010447.5	82010536	intergenic_region	IGF1-PARPBP	C	G	0.939024	0	0.939024
NC_010447.5	82011444	intergenic_region	IGF1-PARPBP	T	C	0.930233	0	0.930233
NC_010447.5	82011834	intergenic_region	IGF1-PARPBP	A	C	0.872093	0	0.872093
NC_010447.5	82013444	intergenic_region	IGF1-PARPBP	T	C	0.0113636	0.666667	0.655303
NC_010447.5	82016364	intergenic_region	IGF1-PARPBP	A	G	0.94186	0	0.94186
NC_010448.4	48556527	3_prime_UTR_variant	AKT2	G	T	0.0454545	0.763158	0.717704
NC_010448.4	48557461	3_prime_UTR_variant	AKT2	A	G	0.880952	0.236842	0.64411
NC_010448.4	48561860	intron_variant	AKT2	C	T	0.0526316	0.722222	0.66959
NC_010448.4	48563317	synonymous_variant	AKT2	G	C	0.2625	0.789474	0.526974
NC_010448.4	48564934	intron_variant	AKT2	A	G	0.961538	0.222222	0.739316
NC_010448.4	48565717	intron_variant	AKT2	A	G	0.847222	0.111111	0.736111
NC_010448.4	48565847	intron_variant	AKT2	G	A	0.0487805	0.705882	0.657102
NC_010448.4	48566702	intron_variant	AKT2	G	A	0.0609756	0.815789	0.754813
NC_010448.4	48570937	intron_variant	AKT2	G	A	0.0365854	0.8	0.763415
NC_010448.4	48571860	intron_variant	AKT2	G	A	0.05	0.583333	0.533333
NC_010448.4	48572428	upstream_gene_variant	AKT2	T	C	0.947368	0.210526	0.736842
NC_010448.4	48575442	intron_variant	AKT2	T	C	0.864865	0.105263	0.759602
NC_010448.4	48576123	intron_variant	AKT2	A	C	0.846154	0.0833333	0.762821
NC_010448.4	48576809	intron_variant	AKT2	G	A	0.0568182	0.7	0.643182
NC_010448.4	48582684	intron_variant	AKT2	C	T	0.0454545	0.763158	0.717704
NC_010448.4	48585849	intron_variant	AKT2	C	T	0.0357143	0.578947	0.543233
NC_010448.4	48596270	intron_variant	AKT2	C	T	0.95	0.236842	0.713158
NC_010448.4	48605458	intron_variant	AKT2	A	C	0.722222	0.0277778	0.694444
NC_010448.4	48615365	intron_variant	AKT2	C	T	0.302326	0.815789	0.513463
NC_010450.4	84228285	intergenic_region	SMARCA5-GAB1	C	T	0.594595	0	0.594595
NC_010450.4	84228882	intergenic_region	SMARCA5-GAB1	T	G	0.585366	0	0.585366
NC_010450.4	84229040	intergenic_region	SMARCA5-GAB1	C	T	0.511628	0	0.511628
NC_010450.4	84229533	intergenic_region	SMARCA5-GAB1	G	A	0.72	0.03	0.69
NC_010450.4	84229581	intergenic_region	SMARCA5-GAB1	T	A	0.68	0.03	0.65
NC_010450.4	84229585	intergenic_region	SMARCA5-GAB1	G	A	0.547619	0	0.547619
NC_010450.4	84230002	intergenic_region	SMARCA5-GAB1	A	G	0.536585	0	0.536585
NC_010450.4	84230206	intergenic_region	SMARCA5-GAB1	T	C	1	0.11	0.89
NC_010450.4	84230231	intergenic_region	SMARCA5-GAB1	T	C	0.71	0.03	0.68
NC_010450.4	84230917	intergenic_region	SMARCA5-GAB1	T	C	0.571429	0	0.571429
NC_010450.4	84231009	intergenic_region	SMARCA5-GAB1	A	C	0.54878	0	0.54878
NC_010450.4	84231159	intergenic_region	SMARCA5-GAB1	A	T	0.545455	0	0.545455
NC_010450.4	84231421	intergenic_region	SMARCA5-GAB1	G	T	0.535714	0	0.535714
NC_010450.4	84231598	intergenic_region	SMARCA5-GAB1	A	G	0.559524	0	0.559524
NC_010450.4	84232048	intergenic_region	SMARCA5-GAB1	A	G	0.52439	0	0.52439
NC_010450.4	84232356	intergenic_region	SMARCA5-GAB1	C	T	0.575	0	0.575
NC_010450.4	84233075	intergenic_region	SMARCA5-GAB1	C	G	0.511628	0	0.511628
NC_010450.4	84233263	intergenic_region	SMARCA5-GAB1	T	C	0.523256	0	0.523256
NC_010450.4	84234841	intergenic_region	SMARCA5-GAB1	T	C	0.52381	0	0.52381
NC_010450.4	84235250	intergenic_region	SMARCA5-GAB1	G	A	0.523256	0	0.523256
NC_010450.4	84235321	intergenic_region	SMARCA5-GAB1	A	G	0.86	0.13	0.73
NC_010450.4	84236303	intergenic_region	SMARCA5-GAB1	C	T	0.85	0.08	0.77
NC_010450.4	84236380	intergenic_region	SMARCA5-GAB1	A	C	0.9	0.13	0.77
NC_010450.4	84237145	intergenic_region	SMARCA5-GAB1	A	G	0.511364	0	0.511364
NC_010450.4	84240307	intergenic_region	SMARCA5-GAB1	G	T	0.55	0.03	0.52
NC_010450.4	84240677	intergenic_region	SMARCA5-GAB1	C	T	0.56	0.03	0.53
NC_010450.4	84240690	intergenic_region	SMARCA5-GAB1	C	T	0.6	0.03	0.57
NC_010450.4	84240691	intergenic_region	SMARCA5-GAB1	C	T	0.54	0.03	0.51
NC_010450.4	84240709	intergenic_region	SMARCA5-GAB1	T	C	0	0.710526	0.710526
NC_010450.4	84240746	intergenic_region	SMARCA5-GAB1	C	T	0	0.736842	0.736842
NC_010450.4	84240752	intergenic_region	SMARCA5-GAB1	C	T	0.57	0.03	0.54
NC_010450.4	84240780	intergenic_region	SMARCA5-GAB1	C	T	0.56	0.03	0.53
NC_010450.4	84240803	intergenic_region	SMARCA5-GAB1	G	A	0.61	0.03	0.58
NC_010450.4	84240827	intergenic_region	SMARCA5-GAB1	G	T	0.55	0.03	0.52
NC_010450.4	84240866	intergenic_region	SMARCA5-GAB1	C	G	0.62	0.03	0.59
NC_010450.4	84240869	intergenic_region	SMARCA5-GAB1	C	T	0.62	0.03	0.59
NC_010450.4	84240946	intergenic_region	SMARCA5-GAB1	G	A	0.6	0.03	0.57
NC_010450.4	84240951	intergenic_region	SMARCA5-GAB1	G	A	0.6	0.03	0.57
NC_010450.4	84241128	intergenic_region	SMARCA5-GAB1	G	A	0.57	0.03	0.54
NC_010450.4	84241266	intergenic_region	SMARCA5-GAB1	G	A	0.55	0.03	0.52
NC_010450.4	84241382	intergenic_region	SMARCA5-GAB1	C	T	0	0.526316	0.526316
NC_010450.4	84241432	intergenic_region	SMARCA5-GAB1	G	A	0.59	0.03	0.56
NC_010450.4	84241498	intergenic_region	SMARCA5-GAB1	C	T	0.56	0.03	0.53
NC_010450.4	84241515	intergenic_region	SMARCA5-GAB1	T	C	0.53	0.03	0.5
NC_010450.4	84241516	intergenic_region	SMARCA5-GAB1	G	T	0.53	0.03	0.5
NC_010450.4	84241548	intergenic_region	SMARCA5-GAB1	T	C	0.538462	0	0.538462
NC_010450.4	84241850	intergenic_region	SMARCA5-GAB1	G	T	0.64	0.11	0.53
NC_010450.4	84241865	intergenic_region	SMARCA5-GAB1	C	T	0.63	0.03	0.6
NC_010450.4	84242012	intergenic_region	SMARCA5-GAB1	T	C	0.59	0.03	0.56
NC_010450.4	84242060	intergenic_region	SMARCA5-GAB1	C	T	0.59	0.03	0.56
NC_010450.4	84242155	intergenic_region	SMARCA5-GAB1	T	C	1	0.16	0.84
NC_010450.4	84242156	intergenic_region	SMARCA5-GAB1	G	A	0.62	0.03	0.59
NC_010450.4	84242166	intergenic_region	SMARCA5-GAB1	T	C	0.55	0.03	0.52
NC_010450.4	84242272	intergenic_region	SMARCA5-GAB1	C	T	0.58	0.03	0.55
NC_010450.4	84242330	intergenic_region	SMARCA5-GAB1	A	G	0.58	0.03	0.55
NC_010450.4	84242602	intergenic_region	SMARCA5-GAB1	C	T	0.5125	0	0.5125
NC_010450.4	84242725	intergenic_region	SMARCA5-GAB1	T	C	0.607143	0	0.607143
NC_010450.4	84242816	intergenic_region	SMARCA5-GAB1	C	T	0.54	0.03	0.51
NC_010450.4	84242817	intergenic_region	SMARCA5-GAB1	A	G	0.54	0.03	0.51
NC_010450.4	84242913	intergenic_region	SMARCA5-GAB1	T	C	0.59	0.03	0.56
NC_010450.4	84242962	intergenic_region	SMARCA5-GAB1	A	G	0.56	0.03	0.53
NC_010450.4	84244427	intergenic_region	SMARCA5-GAB1	G	C	0.536585	0	0.536585
NC_010450.4	84249869	intergenic_region	SMARCA5-GAB1	A	G	0.568182	0	0.568182
NC_010450.4	84250120	intergenic_region	SMARCA5-GAB1	G	A	0.573171	0	0.573171
NC_010450.4	84250417	intergenic_region	SMARCA5-GAB1	T	C	0.593023	0	0.593023
NC_010450.4	84252314	intergenic_region	SMARCA5-GAB1	C	T	0.59	0.03	0.56
NC_010450.4	84252882	intergenic_region	SMARCA5-GAB1	T	A	0.63	0.08	0.55
NC_010450.4	84253449	intergenic_region	SMARCA5-GAB1	A	C	0.58	0.03	0.55
NC_010450.4	84253755	intergenic_region	SMARCA5-GAB1	T	G	0.63	0.13	0.5
NC_010450.4	84254027	intergenic_region	SMARCA5-GAB1	C	G	0.9	0.16	0.74
NC_010450.4	84257661	upstream_gene_variant	GAB1	T	C	1	0.16	0.84
NC_010450.4	84258144	3_prime_UTR_variant	GAB1	T	G	1	0.13	0.87
NC_010450.4	84259438	3_prime_UTR_variant	GAB1	T	C	0.99	0.11	0.88
NC_010450.4	84260957	3_prime_UTR_variant	GAB1	C	T	1	0.16	0.84
NC_010450.4	84262123	3_prime_UTR_variant	GAB1	C	T	1	0.16	0.84
NC_010450.4	84262387	intron_variant	GAB1	T	C	0.99	0.13	0.86
NC_010450.4	84262404	intron_variant	GAB1	T	C	0.99	0.13	0.86
NC_010450.4	84262467	intron_variant	GAB1	G	A	1	0.16	0.84
NC_010450.4	84262608	intron_variant	GAB1	A	G	1	0.11	0.89
NC_010450.4	84263101	intron_variant	GAB1	T	C	0.98	0.16	0.82
NC_010450.4	84264141	intron_variant	GAB1	T	C	0.91	0.11	0.8
NC_010450.4	84264158	intron_variant	GAB1	T	A	0.65	0.11	0.54
NC_010450.4	84264283	intron_variant	GAB1	C	T	1	0.11	0.89
NC_010450.4	84265722	intron_variant	GAB1	A	T	1	0.11	0.89
NC_010450.4	84266904	intron_variant	GAB1	T	C	0.682927	0	0.682927
NC_010450.4	84266925	intron_variant	GAB1	A	G	0.674419	0	0.674419
NC_010450.4	84266954	intron_variant	GAB1	C	G	0.654762	0	0.654762
NC_010450.4	84267334	intron_variant	GAB1	C	T	0.67	0.03	0.64
NC_010450.4	84267379	intron_variant	GAB1	C	T	0.63	0.03	0.6
NC_010450.4	84267744	intron_variant	GAB1	C	T	0.66	0.03	0.63
NC_010450.4	84268021	intron_variant	GAB1	T	C	0.647727	0	0.647727
NC_010450.4	84268404	intron_variant	GAB1	T	C	0.686047	0	0.686047
NC_010450.4	84268867	intron_variant	GAB1	T	G	0.99	0.16	0.83
NC_010450.4	84269220	intron_variant	GAB1	T	C	0.99	0.11	0.88
NC_010450.4	84270124	intron_variant	GAB1	C	T	0.99	0.16	0.83
NC_010450.4	84270584	intron_variant	GAB1	T	C	0.99	0.11	0.88
NC_010450.4	84270663	intron_variant	GAB1	C	A	0.98	0.16	0.82
NC_010450.4	84270686	intron_variant	GAB1	C	T	0.538462	0	0.538462
NC_010450.4	84273507	intron_variant	GAB1	C	T	0.91	0.13	0.78
NC_010450.4	84274567	intron_variant	GAB1	T	C	0.9	0.14	0.76
NC_010450.4	84274658	intron_variant	GAB1	T	C	1	0.18	0.82
NC_010450.4	84274713	intron_variant	GAB1	A	T	0.92	0.17	0.75
NC_010450.4	84275086	intron_variant	GAB1	G	C	0.91	0.17	0.74
NC_010450.4	84276060	intron_variant	GAB1	G	A	0.92	0.13	0.79
NC_010450.4	84276156	intron_variant	GAB1	C	G	0.66	0.14	0.52
[truncated: 1,918 more rows]
