# Supplementary material for: Investigation of single nucleotide polymorphisms in differentially expressed genes and proteins reveals the genetic basis of skeletal muscle growth differences between Tibetan and Large White pigs
Source: Anim Biosci. 2024 Jun 25;37(12):2021–32. doi: 10.5713/ab.24.0135 (PMC11541014; doi:10.5713/ab.24.0135)
Supplement: Supplementary file 6 [file ab-24-0135-Supplementary-Table-S6.xlsx]

## Sheet: Sheet1
Table S6 Type of SNPs harbored by DEGs involved in the mTOR signaling pathway.
SNP type	Count	Percent
intergenic region	2424	0.619
intron variant	1366	0.349
3' prime UTR variant	42	0.011
upstream gene variant	33	0.008
downstream gene variant	17	0.004
synonymous variant	17	0.004
5' prime UTR variant	6	0.002
splice region variant&intron variant	6	0.002
5' prime UTR premature start codon gain variant	2	<0.1%
missense variant	2	<0.1%
