# Supplementary material for: Investigation of single nucleotide polymorphisms in differentially expressed genes and proteins reveals the genetic basis of skeletal muscle growth differences between Tibetan and Large White pigs
Source: Anim Biosci. 2024 Jun 25;37(12):2021–32. doi: 10.5713/ab.24.0135 (PMC11541014; doi:10.5713/ab.24.0135)
Supplement: Supplementary file 7 [file ab-24-0135-Supplementary-Table-S7.xlsx]

## Sheet: Sheet1
Table S7 Enrichment GO terms of overlapping DEPs.
Source	Terms	Term id	Adjusted P value	Gene Number	Genes
GO:BP	small molecule metabolic process	GO:0044281	1.27305e-13	100	COQ9,ETFA,AK1,ACSL1,HK1,PFKM,DLAT,PDHB,MACROD1,ALDH6A1,PARK7,COQ5,APOF,FBP2,ACAT1,GPI,GAMT,ACADS,BCAT1,ACADVL,ADHFE1,GNAI3,ALDH4A1,SPR,HAGH,CRABP2,CLPX,AK3,IDH2,DLD,ACO2,FH,BCAT2,ATP2B4,PTGES2,ENO3,HIBADH,MPI,HSD17B10,NDUFS1,GOT1,ALDH18A1,TPI1,DHCR7,TST,PTGR2,UGDH,NT5C1A,ECH1,L2HGDH,ACADM,PDHX,PDHA1,OGDH,GAPDH,PGAM2,PGK1,ETFDH,PKM,GPT2,APOA4,GMPR2,PGD,ADI1,ACAA2,PARS2,ACOT6,NUDT4,GLUD1,PTS,PMVK,E…
GO:BP	generation of precursor metabolites and energy	GO:0006091	1.89942e-13	43	COQ9,ETFA,NDUFB3,CHCHD2,PHKB,PFKM,PPP1R3A,PARK7,IDH3G,ACAT1,NDUFS6,COX17,COX5B,SLC25A12,PYGM,LOC100524873,IDH2,ACO2,FH,NDUFS2,SUCLG1,NDUFS1,SUCLA2,ACADM,SDHB,OGDH,NDUFA8,GYG1,ETFDH,NDUFV3,PGD,NDUFV2,CIAPIN1,NDUFS3,PPP1CA,MRPS36,G6PD,NDUFA5,CS,GNAS,PYGB,GBA,IDH3A
GO:BP	organic acid metabolic process	GO:0006082	4.67211e-12	64	ETFA,ACSL1,HK1,PFKM,DLAT,PDHB,ALDH6A1,PARK7,ACAT1,GPI,GAMT,ACADS,BCAT1,ACADVL,ADHFE1,ALDH4A1,HAGH,CRABP2,IDH2,DLD,ACO2,FH,BCAT2,ATP2B4,PTGES2,ENO3,HIBADH,HSD17B10,GOT1,ALDH18A1,TPI1,TST,PTGR2,UGDH,ECH1,ACADM,PDHX,PDHA1,OGDH,GAPDH,PGAM2,PGK1,ETFDH,PKM,GPT2,APOA4,PGD,ADI1,PARS2,GLUD1,PLOD3,MRPS36,CAD,GOT2,EHHADH,CS,ECHDC2,GAPDHS,ENO2,PPA2,SORD,SLC45A2,PGK2,GBA
GO:BP	oxoacid metabolic process	GO:0043436	4.67211e-12	64	ETFA,ACSL1,HK1,PFKM,DLAT,PDHB,ALDH6A1,PARK7,ACAT1,GPI,GAMT,ACADS,BCAT1,ACADVL,ADHFE1,ALDH4A1,HAGH,CRABP2,IDH2,DLD,ACO2,FH,BCAT2,ATP2B4,PTGES2,ENO3,HIBADH,HSD17B10,GOT1,ALDH18A1,TPI1,TST,PTGR2,UGDH,ECH1,ACADM,PDHX,PDHA1,OGDH,GAPDH,PGAM2,PGK1,ETFDH,PKM,GPT2,APOA4,PGD,ADI1,PARS2,GLUD1,PLOD3,MRPS36,CAD,GOT2,EHHADH,CS,ECHDC2,GAPDHS,ENO2,PPA2,SORD,SLC45A2,PGK2,GBA
GO:BP	carboxylic acid metabolic process	GO:0019752	4.67211e-12	63	ETFA,ACSL1,HK1,PFKM,DLAT,PDHB,ALDH6A1,PARK7,ACAT1,GPI,GAMT,ACADS,BCAT1,ACADVL,ADHFE1,ALDH4A1,HAGH,CRABP2,IDH2,DLD,ACO2,FH,BCAT2,ATP2B4,PTGES2,ENO3,HIBADH,HSD17B10,GOT1,ALDH18A1,TPI1,TST,PTGR2,UGDH,ECH1,ACADM,PDHX,PDHA1,OGDH,GAPDH,PGAM2,PGK1,ETFDH,PKM,GPT2,APOA4,PGD,ADI1,PARS2,GLUD1,PLOD3,MRPS36,CAD,GOT2,EHHADH,CS,ECHDC2,GAPDHS,ENO2,SORD,SLC45A2,PGK2,GBA
GO:BP	energy derivation by oxidation of organic compounds	GO:0015980	4.67211e-12	37	COQ9,ETFA,CHCHD2,PHKB,PFKM,PPP1R3A,PARK7,IDH3G,NDUFS6,COX5B,SLC25A12,PYGM,LOC100524873,IDH2,ACO2,FH,NDUFS2,SUCLG1,NDUFS1,SUCLA2,ACADM,SDHB,OGDH,NDUFA8,GYG1,ETFDH,NDUFV3,NDUFV2,NDUFS3,PPP1CA,MRPS36,NDUFA5,CS,GNAS,PYGB,GBA,IDH3A
GO:BP	carbohydrate metabolic process	GO:0005975	7.73647e-10	45	PGM1,PHKB,HK1,PFKM,PPP1R3A,PDHB,GUSB,FBP2,ACAT1,GPI,PYGM,IDH2,ENO3,MPI,GOT1,TPI1,PGM2L1,UGDH,ACADM,NAGK,PDHA1,GYG1,GAPDH,PGAM2,PGK1,PKM,PGD,ACAA2,AP2A1,PPP1CA,OTOG,CLTC,RBP4,TKFC,G6PD,CS,GAPDHS,ENO2,AKR1B1,EDEM3,NAGA,PGP,SORD,PGK2,PYGB
GO:BP	cellular respiration	GO:0045333	5.2464e-09	28	COQ9,ETFA,CHCHD2,PARK7,IDH3G,NDUFS6,COX5B,SLC25A12,LOC100524873,IDH2,ACO2,FH,NDUFS2,SUCLG1,NDUFS1,SUCLA2,SDHB,OGDH,NDUFA8,ETFDH,NDUFV3,NDUFV2,NDUFS3,MRPS36,NDUFA5,CS,GBA,IDH3A
GO:BP	amide metabolic process	GO:0043603	1.48209e-08	72	EIF1,ACSL1,DLAT,PDHB,ACAT1,MRPL24,ROCK2,ADHFE1,ALDH4A1,VIM,DLD,PABPC1,GOT1,ALDH18A1,COPE,NT5C1A,PDHX,PDHA1,OGDH,EIF4EBP1,GAPDH,PKM,RPS18,RPL27,EIF4E,RPL38,IGF2BP1,PARS2,ACOT6,IGF2BP2,RPL34,GTF2B,SEC11A,RPS8,RPL21,EEF1D,RPL3,RPL9,RPL17,RBM14,RPL8,RPL29,RPS3,RPS2,LARP4B,RPL37,PARN,GOT2,RPS3A,GUF1,RPL35A,RPS16,RPL14,RPS13,RPL6,RPL18,RPL13,CTSH,TRMT10C,RPL24,RPL36A,FAU,RPL10A,ZFP36L2,RPL5,DAZAP1,RPL3…
GO:BP	tricarboxylic acid cycle	GO:0006099	1.48209e-08	11	IDH3G,IDH2,ACO2,FH,SUCLG1,SUCLA2,SDHB,OGDH,MRPS36,CS,IDH3A
GO:BP	small molecule catabolic process	GO:0044282	2.08713e-08	32	ETFA,HK1,PFKM,ALDH6A1,PARK7,ACAT1,ACADS,ACADVL,ADHFE1,ALDH4A1,HAGH,DLD,BCAT2,ATP2B4,ENO3,HIBADH,HSD17B10,GOT1,TPI1,ECH1,ACADM,PGK1,ETFDH,PKM,GPT2,TKFC,GOT2,EHHADH,NUDT3,ECHDC2,SORD,ESD
GO:BP	pyruvate metabolic process	GO:0006090	8.57681e-08	18	HK1,PFKM,DLAT,PDHB,ACAT1,GPI,DLD,ENO3,TPI1,PDHX,PDHA1,GAPDH,PGAM2,PGK1,PKM,GAPDHS,ENO2,PGK2
GO:BP	supramolecular fiber organization	GO:0097435	8.95055e-08	50	CAPG,MYOM2,CASQ1,FSCN1,ACTA1,SYNPO2,CORO1B,TMSB15A,ROCK2,PXDN,COL1A2,CAPN3,VIM,NEB,ZYX,MAP1B,TCAP,COL3A1,SRC,TPM2,WIPF1,IQGAP2,MYOZ1,COL5A2,CFL1,TWF1,TPM1,HCLS1,FUS,TF,FAM3D,KRT5,FERMT2,SERPINH1,CSTB,CALD1,CRYAB,PLOD3,DBN1,CAPZB,RPS3,TPM3,NDE1,ENAH,CYFIP1,SPTBN1,VBP1,SH3KBP1,MARCKS,FAM49B
GO:BP	aerobic respiration	GO:0009060	1.53709e-07	23	COQ9,CHCHD2,PARK7,IDH3G,NDUFS6,COX5B,LOC100524873,IDH2,ACO2,FH,NDUFS2,SUCLG1,NDUFS1,SUCLA2,SDHB,OGDH,NDUFA8,NDUFV3,NDUFV2,NDUFS3,MRPS36,CS,IDH3A
GO:BP	amide biosynthetic process	GO:0043604	1.57373e-07	59	EIF1,ACSL1,DLAT,PDHB,ACAT1,MRPL24,VIM,DLD,PABPC1,COPE,PDHX,PDHA1,EIF4EBP1,GAPDH,PKM,RPS18,RPL27,EIF4E,RPL38,IGF2BP1,PARS2,IGF2BP2,RPL34,GTF2B,RPS8,RPL21,EEF1D,RPL3,RPL9,RPL17,RBM14,RPL8,RPL29,RPS3,RPS2,LARP4B,RPL37,PARN,RPS3A,GUF1,RPL35A,RPS16,RPL14,RPS13,RPL6,RPL18,RPL13,TRMT10C,RPL24,RPL36A,FAU,RPL10A,ZFP36L2,RPL5,DAZAP1,RPL35,POLDIP3,GBA,ILF3
GO:BP	electron transport chain	GO:0022900	1.57373e-07	20	COQ9,ETFA,NDUFB3,CHCHD2,PARK7,NDUFS6,COX5B,SLC25A12,LOC100524873,NDUFS2,NDUFS1,SDHB,NDUFA8,ETFDH,NDUFV3,NDUFV2,CIAPIN1,NDUFS3,NDUFA5,GBA
GO:BP	organonitrogen compound biosynthetic process	GO:1901566	1.57373e-07	88	EIF1,AK1,ACSL1,CKMT2,DLAT,PDHB,PARK7,ACAT1,MRPL24,GAMT,BCAT1,VIM,SPR,AK3,DLD,BCAT2,ATP2B4,PSAP,PABPC1,GOT1,ALDH18A1,COPE,UGDH,ACADM,PDHX,PDHA1,EIF4EBP1,ABCB6,GAPDH,PKM,RPS18,RPL27,EIF4E,RPL38,IGF2BP1,ADI1,ACAA2,PARS2,IGF2BP2,RPL34,GTF2B,RPS8,RPL21,PTS,EEF1D,DBI,RPL3,RPL9,AP2A1,PLOD3,RPL17,RBM14,RPL8,RPL29,RPS3,RPS2,CLTC,CAD,LARP4B,RPL37,PARN,GOT2,APOA2,RPS3A,GUF1,RPL35A,RPS16,RPL14,RPS13,RPL6,RPL…
GO:BP	respiratory electron transport chain	GO:0022904	2.63939e-07	18	COQ9,ETFA,CHCHD2,PARK7,NDUFS6,COX5B,SLC25A12,LOC100524873,NDUFS2,NDUFS1,SDHB,NDUFA8,ETFDH,NDUFV3,NDUFV2,NDUFS3,NDUFA5,GBA
GO:BP	actin cytoskeleton organization	GO:0030036	3.18747e-07	46	CAPG,MYOM2,CASQ1,FSCN1,ACTA1,PDLIM5,SYNPO2,CORO1B,PTK7,TMSB15A,ROCK2,CAPN3,JAM3,NEB,CNN3,ZYX,TCAP,SRC,TPM2,WIPF1,IQGAP2,MYOZ1,TRIP10,CFL1,TWF1,TPM1,FLNB,ABLIM3,HCLS1,TF,FAM3D,SDCBP,IQSEC1,SMTN,FERMT2,CALD1,DBN1,CAPZB,TPM3,ENAH,CYFIP1,SPTBN1,PDLIM4,SH3KBP1,MARCKS,FAM49B
GO:BP	monocarboxylic acid metabolic process	GO:0032787	4.18975e-07	39	ETFA,ACSL1,HK1,PFKM,DLAT,PDHB,PARK7,ACAT1,GPI,GAMT,ACADS,ACADVL,HAGH,CRABP2,IDH2,DLD,PTGES2,ENO3,HSD17B10,TPI1,PTGR2,ECH1,ACADM,PDHX,PDHA1,GAPDH,PGAM2,PGK1,ETFDH,PKM,APOA4,PGD,EHHADH,ECHDC2,GAPDHS,ENO2,SORD,SLC45A2,PGK2
GO:BP	organic substance catabolic process	GO:1901575	6.44295e-07	91	ETFA,BLVRB,AIFM1,HK1,PFKM,ENDOG,ALDH6A1,PARK7,UCHL3,GUSB,ACAT1,GPI,ACADS,PXDN,ACADVL,ADHFE1,SGSH,CAPN3,ALDH4A1,VIM,PYGM,HAGH,CLPX,DLD,HERC6,BCAT2,ATP2B4,ENO3,HIBADH,SND1,PRDX3,PABPC1,HSD17B10,GOT1,TPI1,PRDX6,NT5C1A,ECH1,ACADM,GAPDH,PGAM2,PGK1,ETFDH,PAFAH1B2,HMMR,PKM,GPT2,FUS,APOA4,SDCBP,LSM5,IGF2BP1,CTSB,IGF2BP2,NUDT4,KHSRP,NSUN2,TKFC,ATE1,PARN,CHMP2B,GOT2,APOA2,EHHADH,LYPLA1,CHMP5,NUDT3,DUT,ECHD…
GO:BP	actin filament-based process	GO:0030029	7.75832e-07	48	CAPG,MYOM2,CASQ1,FSCN1,ACTA1,PDLIM5,SYNPO2,CORO1B,PTK7,TMSB15A,ROCK2,CAPN3,JAM3,NEB,CNN3,ZYX,TCAP,SRC,TPM2,WIPF1,IQGAP2,MYOZ1,TRIP10,CFL1,TWF1,TPM1,FLNB,ABLIM3,HCLS1,TF,FAM3D,SDCBP,IQSEC1,SMTN,FERMT2,CALD1,DBN1,CAPZB,TPM3,SNTA1,ENAH,CYFIP1,SPTBN1,PDLIM4,TNNC1,SH3KBP1,MARCKS,FAM49B
GO:BP	small molecule biosynthetic process	GO:0044283	7.96559e-07	38	COQ9,PARK7,COQ5,FBP2,ACAT1,GPI,GAMT,BCAT1,ACADVL,SPR,BCAT2,ATP2B4,PTGES2,HSD17B10,GOT1,ALDH18A1,TPI1,DHCR7,UGDH,ACADM,PGK1,APOA4,PGD,ADI1,ACAA2,PTS,PMVK,PLOD3,RBP4,CAD,GOT2,G6PD,AKR1B1,PGP,ADK,SORD,SOD1,GBA
GO:BP	carbohydrate catabolic process	GO:0016052	2.06472e-06	18	HK1,PFKM,ACAT1,GPI,PYGM,ENO3,TPI1,GAPDH,PGAM2,PGK1,PKM,TKFC,GAPDHS,ENO2,NAGA,SORD,PGK2,PYGB
GO:BP	peptide metabolic process	GO:0006518	2.76345e-06	55	EIF1,MRPL24,ROCK2,VIM,PABPC1,EIF4EBP1,GAPDH,PKM,RPS18,RPL27,EIF4E,RPL38,IGF2BP1,PARS2,IGF2BP2,RPL34,GTF2B,SEC11A,RPS8,RPL21,EEF1D,RPL3,RPL9,RPL17,RBM14,RPL8,RPL29,RPS3,RPS2,LARP4B,RPL37,PARN,RPS3A,GUF1,RPL35A,RPS16,RPL14,RPS13,RPL6,RPL18,RPL13,CTSH,TRMT10C,RPL24,RPL36A,FAU,RPL10A,ZFP36L2,RPL5,DAZAP1,RPL35,POLDIP3,SPCS3,ILF3,BECN1
GO:BP	translation	GO:0006412	2.83147e-06	50	EIF1,MRPL24,VIM,PABPC1,EIF4EBP1,GAPDH,PKM,RPS18,RPL27,EIF4E,RPL38,IGF2BP1,PARS2,IGF2BP2,RPL34,GTF2B,RPS8,RPL21,EEF1D,RPL3,RPL9,RPL17,RBM14,RPL8,RPL29,RPS3,RPS2,LARP4B,RPL37,PARN,RPS3A,GUF1,RPL35A,RPS16,RPL14,RPS13,RPL6,RPL18,RPL13,TRMT10C,RPL24,RPL36A,FAU,RPL10A,ZFP36L2,RPL5,DAZAP1,RPL35,POLDIP3,ILF3
GO:BP	catabolic process	GO:0009056	3.08298e-06	100	MMP2,ETFA,BLVRB,SLC25A4,AIFM1,HK1,PFKM,ENDOG,ALDH6A1,PARK7,UCHL3,GUSB,ACAT1,GPI,ACADS,PXDN,ACADVL,ADHFE1,SGSH,HSPB8,CAPN3,GNAI3,ALDH4A1,VIM,MRC2,PYGM,HAGH,BAG3,CLPX,DLD,HERC6,BCAT2,ATP2B4,ENO3,HIBADH,SND1,PRDX3,PABPC1,HSD17B10,GOT1,TPI1,PRDX6,NT5C1A,ECH1,ACADM,MTDH,GAPDH,PGAM2,PGK1,VDAC1,ETFDH,PAFAH1B2,HMMR,PKM,GPT2,FUS,APOA4,SDCBP,LSM5,IGF2BP1,CTSB,IGF2BP2,NUDT4,KHSRP,NSUN2,TKFC,ATE1,PARN,CHMP2B…
GO:BP	monosaccharide metabolic process	GO:0005996	3.86712e-06	23	HK1,PFKM,PDHB,FBP2,GPI,ENO3,MPI,TPI1,ACADM,PDHA1,GAPDH,PGK1,PKM,PGD,ACAA2,OTOG,RBP4,TKFC,G6PD,GAPDHS,AKR1B1,PGP,SORD
GO:BP	organelle organization	GO:0006996	5.41735e-06	130	NDUFB3,LMNB1,SLC25A4,CDCA2,CHCHD2,AIFM1,CAPG,MYOM2,ENDOG,PARK7,CASQ1,SYNE3,FSCN1,NUDCD3,ACTA1,PDLIM5,SYNPO2,MAPT,CORO1B,PTK7,TMSB15A,LMNB2,ROCK2,ATL2,NDUFB7,APOO,MCM4,RAP1GDS1,CAPN3,JAM3,COX17,VIM,NEB,BLOC1S4,CNN3,ZYX,MAP1B,OFD1,DCX,STMN1,TMEM43,TCAP,TIMM50,NDUFS2,PRDX3,HSD17B10,NDUFS1,SRC,TPM2,WIPF1,IQGAP2,NDUFB1,RAB8B,ATP2A1,STXBP6,MYOZ1,VDAC2,TRIP10,SEC24D,RIF1,NES,CFL1,ABCB6,TWF1,TPM1,FLNB,VD…
GO:BP	peptide biosynthetic process	GO:0043043	5.51977e-06	50	EIF1,MRPL24,VIM,PABPC1,EIF4EBP1,GAPDH,PKM,RPS18,RPL27,EIF4E,RPL38,IGF2BP1,PARS2,IGF2BP2,RPL34,GTF2B,RPS8,RPL21,EEF1D,RPL3,RPL9,RPL17,RBM14,RPL8,RPL29,RPS3,RPS2,LARP4B,RPL37,PARN,RPS3A,GUF1,RPL35A,RPS16,RPL14,RPS13,RPL6,RPL18,RPL13,TRMT10C,RPL24,RPL36A,FAU,RPL10A,ZFP36L2,RPL5,DAZAP1,RPL35,POLDIP3,ILF3
GO:BP	cytoskeleton organization	GO:0007010	7.02262e-06	70	LMNB1,CAPG,MYOM2,CASQ1,SYNE3,FSCN1,ACTA1,PDLIM5,SYNPO2,MAPT,CORO1B,PTK7,TMSB15A,LMNB2,ROCK2,CAPN3,JAM3,VIM,NEB,CNN3,ZYX,MAP1B,DCX,STMN1,TCAP,SRC,TPM2,WIPF1,IQGAP2,MYOZ1,TRIP10,NES,CFL1,TWF1,TPM1,FLNB,ABLIM3,HCLS1,CEP350,TF,FAM3D,MAP7D1,SDCBP,IQSEC1,KRT5,SMTN,FERMT2,CALD1,DBN1,CAPZB,RPS3,CLTC,C2CD3,TPM3,CHMP2B,NDE1,TUBB2B,SYNM,CHMP5,ENAH,LMNA,CYFIP1,CCDC8,SPTBN1,SOD1,PDLIM4,ZNF207,SH3KBP1,MARCKS,F…
GO:BP	hexose metabolic process	GO:0019318	8.41471e-06	21	HK1,PFKM,PDHB,FBP2,GPI,ENO3,MPI,TPI1,ACADM,PDHA1,GAPDH,PGK1,PKM,ACAA2,RBP4,TKFC,G6PD,GAPDHS,AKR1B1,PGP,SORD
GO:BP	muscle system process	GO:0003012	9.40581e-06	26	MYOM2,CASQ1,ROCK2,RAP1GDS1,TCAP,ATP2B4,LMCD1,TNNC2,TPM2,MYL4,ATP2A1,MYOZ1,PGAM2,TWF1,TPM1,HOMER1,STAC3,CALD1,MYOM1,MYL3,TPM3,SNTA1,LMNA,SOD1,TNNC1,BECN1
GO:BP	organonitrogen compound metabolic process	GO:1901564	9.40581e-06	219	MMP2,EIF1,FKBP4,ETFA,BLVRB,AK1,ACSL1,CDCA2,CKMT2,AIFM1,DLAT,PDHB,MACROD1,PHF1,ALDH6A1,PARK7,ITIH3,UCHL3,GUSB,LACTB,ACAT1,MRPL24,PTK7,GAMT,GLRX5,BCAT1,ROCK2,DUSP3,ADHFE1,SGSH,RAP1GDS1,CAPN3,GNAI3,ALDH4A1,VIM,SPR,TNFRSF11A,P4HA3,PDGFA,CLPX,ITIH4,AK3,PCMT1,DLD,HERC6,BCAT2,ATP2B4,TIMM50,HIBADH,FLOT2,COL3A1,PRDX3,PSAP,PABPC1,HSD17B10,NDUFS1,GOT1,ALDH18A1,FN1,COPE,TST,SRC,UGDH,NT5C1A,MSRB3,LXN,ACADM,PD…
GO:BP	glucose catabolic process to pyruvate	GO:0061718	1.32055e-05	6	HK1,PFKM,ENO3,TPI1,PGK1,PKM
GO:BP	NADH regeneration	GO:0006735	1.32055e-05	6	HK1,PFKM,ENO3,TPI1,PGK1,PKM
GO:BP	canonical glycolysis	GO:0061621	1.32055e-05	6	HK1,PFKM,ENO3,TPI1,PGK1,PKM
GO:BP	carbohydrate derivative metabolic process	GO:1901135	1.42057e-05	53	AK1,ACSL1,HK1,PFKM,DLAT,PDHB,MACROD1,PARK7,ITIH3,PGAP1,GUSB,FBP2,ACAT1,GPI,SGSH,GNAI3,GPD2,CLPX,ITIH4,AK3,DLD,MPI,PSAP,NDUFS1,TPI1,UGDH,NT5C1A,PDHX,PDHA1,OGDH,HMMR,GMPR2,PGD,ACAA2,ACOT6,NUDT4,ITIH2,AP2A1,PLOD3,CLTC,CAD,TKFC,G6PD,NUDT3,DUT,AKR1B1,EDEM3,NAGA,ADK,SORD,GBA,ITIH1,MLEC
GO:BP	cellular catabolic process	GO:0044248	2.11925e-05	63	ETFA,BLVRB,SLC25A4,AIFM1,ENDOG,ALDH6A1,PARK7,GUSB,ACAT1,ACADS,PXDN,ACADVL,ADHFE1,SGSH,HSPB8,GNAI3,ALDH4A1,VIM,HAGH,BAG3,DLD,BCAT2,ATP2B4,HIBADH,SND1,PRDX3,PABPC1,HSD17B10,GOT1,PRDX6,NT5C1A,ECH1,ACADM,MTDH,VDAC1,ETFDH,PAFAH1B2,GPT2,FUS,APOA4,LSM5,IGF2BP1,IGF2BP2,NUDT4,KHSRP,NSUN2,PARN,CHMP2B,GOT2,APOA2,EHHADH,CHMP5,NUDT3,DUT,ECHDC2,CTSH,NAGA,SORD,ZFP36L2,CISD2,GBA,ESD,BECN1
GO:BP	glycolytic process	GO:0006096	2.23028e-05	13	HK1,PFKM,ACAT1,GPI,ENO3,TPI1,GAPDH,PGAM2,PGK1,PKM,GAPDHS,ENO2,PGK2
GO:BP	branched-chain amino acid metabolic process	GO:0009081	2.43935e-05	8	ALDH6A1,ACAT1,BCAT1,DLD,BCAT2,HIBADH,HSD17B10,GBA
GO:BP	2-oxoglutarate metabolic process	GO:0006103	2.43935e-05	6	ADHFE1,GOT1,OGDH,GPT2,MRPS36,GOT2
GO:BP	glycolytic process through glucose-6-phosphate	GO:0061620	2.43935e-05	6	HK1,PFKM,ENO3,TPI1,PGK1,PKM
GO:BP	actin filament organization	GO:0007015	4.47934e-05	30	CAPG,FSCN1,ACTA1,SYNPO2,CORO1B,TMSB15A,ROCK2,NEB,ZYX,TCAP,SRC,TPM2,WIPF1,IQGAP2,CFL1,TWF1,HCLS1,TF,FAM3D,FERMT2,CALD1,DBN1,CAPZB,TPM3,ENAH,CYFIP1,SPTBN1,SH3KBP1,MARCKS,FAM49B
GO:BP	organic acid catabolic process	GO:0016054	4.5148e-05	21	ETFA,ALDH6A1,ACAT1,ACADS,ACADVL,ADHFE1,ALDH4A1,DLD,BCAT2,ATP2B4,HIBADH,HSD17B10,GOT1,ECH1,ACADM,ETFDH,GPT2,GOT2,EHHADH,ECHDC2,SORD
GO:BP	carboxylic acid catabolic process	GO:0046395	4.5148e-05	21	ETFA,ALDH6A1,ACAT1,ACADS,ACADVL,ADHFE1,ALDH4A1,DLD,BCAT2,ATP2B4,HIBADH,HSD17B10,GOT1,ECH1,ACADM,ETFDH,GPT2,GOT2,EHHADH,ECHDC2,SORD
GO:BP	alpha-amino acid metabolic process	GO:1901605	4.90543e-05	20	ALDH6A1,PARK7,ACAT1,BCAT1,ADHFE1,ALDH4A1,BCAT2,ATP2B4,HIBADH,HSD17B10,GOT1,ALDH18A1,TST,GPT2,ADI1,GLUD1,PLOD3,CAD,GOT2,GBA
GO:BP	mitochondrion organization	GO:0007005	5.78665e-05	32	NDUFB3,SLC25A4,CHCHD2,AIFM1,ENDOG,PARK7,NDUFB7,APOO,RAP1GDS1,COX17,TIMM50,NDUFS2,PRDX3,HSD17B10,NDUFS1,NDUFB1,ATP2A1,VDAC2,VDAC1,ACAA2,NDUFS3,RALBP1,NDUFA6,NDUFA5,LMNA,VPS35,TOMM20,DNAJC11,CISD2,GBA,MARCKS,BECN1
GO:BP	mitochondrial electron transport, NADH to ubiquinone	GO:0006120	5.78665e-05	8	COQ9,PARK7,NDUFS6,NDUFS2,NDUFS1,NDUFA8,NDUFV2,NDUFS3
GO:BP	glycolytic process through fructose-6-phosphate	GO:0061615	7.41977e-05	6	HK1,PFKM,ENO3,TPI1,PGK1,PKM
GO:BP	glucose metabolic process	GO:0006006	7.58693e-05	17	HK1,PFKM,PDHB,FBP2,GPI,ENO3,TPI1,ACADM,PDHA1,GAPDH,PGK1,PKM,ACAA2,RBP4,G6PD,GAPDHS,PGP
GO:BP	valine metabolic process	GO:0006573	9.08133e-05	5	ALDH6A1,BCAT1,BCAT2,HIBADH,GBA
GO:BP	hyaluronan metabolic process	GO:0030212	9.75511e-05	8	ITIH3,GUSB,ITIH4,HMMR,ITIH2,AP2A1,CLTC,ITIH1
GO:BP	hexose catabolic process	GO:0019320	0.00011021	7	HK1,PFKM,ENO3,TPI1,PGK1,PKM,TKFC
GO:BP	intracellular transport	GO:0046907	0.000121536	66	PGM1,LMNB1,SLC25A4,AIFM1,PARK7,SYNE3,PGAP1,LMNB2,SLC25A12,BAG3,BLOC1S4,MAP1B,TIMM50,FLOT2,PSAP,COPE,SRC,RAB8B,VDAC2,SEC24D,SAR1B,HCLS1,AP2S1,CHTOP,ACAA2,RABIF,NUP153,TFG,ENY2,NAPG,CRYAB,COPA,AP2A1,SNX2,COPB2,RBM14,COPG1,CLTC,NSUN2,CHMP2B,NDE1,SARNP,CHMP5,LMNA,SYTL4,VPS35,REPS1,SNX12,TOMM20,AP2M1,DYNC1I2,RHOB,SOD1,TUBA8,POLDIP3,SPCS3,YWHAH,IPO5,SYNE2,UCHL1,TNNC1,PEX6,M6PR,SRPRB,ARF3,BECN1
GO:BP	mitochondrial ATP synthesis coupled electron transport	GO:0042775	0.000133537	12	COQ9,CHCHD2,PARK7,NDUFS6,COX5B,LOC100524873,NDUFS2,NDUFS1,NDUFA8,NDUFV3,NDUFV2,NDUFS3
GO:BP	monosaccharide biosynthetic process	GO:0046364	0.000151434	12	FBP2,GPI,TPI1,ACADM,PGK1,PGD,ACAA2,RBP4,G6PD,AKR1B1,PGP,SORD
GO:BP	carbohydrate biosynthetic process	GO:0016051	0.000156636	17	PPP1R3A,FBP2,GPI,GOT1,TPI1,ACADM,GYG1,PGK1,PGD,ACAA2,AP2A1,CLTC,RBP4,G6PD,AKR1B1,PGP,SORD
GO:BP	glucose catabolic process	GO:0006007	0.000172913	6	HK1,PFKM,ENO3,TPI1,PGK1,PKM
GO:BP	fatty acid beta-oxidation using acyl-CoA dehydrogenase	GO:0033539	0.000172913	5	ETFA,ACADS,ACADVL,ACADM,ETFDH
GO:BP	detoxification	GO:0098754	0.000208609	13	PARK7,PXDN,PRDX3,PRDX6,ABCB6,APOA4,RALBP1,GPX7,SOD2,GSTK1,SOD1,NXN,ESD
GO:BP	amino acid catabolic process	GO:0009063	0.000208609	13	ETFA,ALDH6A1,ACAT1,ADHFE1,ALDH4A1,DLD,BCAT2,ATP2B4,HIBADH,HSD17B10,GOT1,GPT2,GOT2
GO:BP	organophosphate metabolic process	GO:0019637	0.000213269	46	AK1,ACSL1,CKMT2,HK1,PFKM,DLAT,PDHB,PARK7,PGAP1,FBP2,ACAT1,GPI,GNAI3,GPD2,PDGFA,CLPX,AK3,DLD,NDUFS1,TPI1,PRDX6,NT5C1A,PDHX,PDHA1,OGDH,AGPAT4,APOA4,GMPR2,PGD,ACAA2,ACOT6,NUDT4,EEF1D,DBI,CAD,TKFC,APOA2,G6PD,NUDT3,DUT,BPNT1,PGP,ADK,SORD,CKM,BECN1
GO:BP	amino acid metabolic process	GO:0006520	0.000213269	23	ETFA,ALDH6A1,PARK7,ACAT1,BCAT1,ADHFE1,ALDH4A1,DLD,BCAT2,ATP2B4,HIBADH,HSD17B10,GOT1,ALDH18A1,TST,GPT2,ADI1,PARS2,GLUD1,PLOD3,CAD,GOT2,GBA
GO:BP	ATP synthesis coupled electron transport	GO:0042773	0.000230384	12	COQ9,CHCHD2,PARK7,NDUFS6,COX5B,LOC100524873,NDUFS2,NDUFS1,NDUFA8,NDUFV3,NDUFV2,NDUFS3
GO:BP	branched-chain amino acid catabolic process	GO:0009083	0.00024013	6	ALDH6A1,ACAT1,DLD,BCAT2,HIBADH,HSD17B10
GO:BP	acetyl-CoA biosynthetic process	GO:0006085	0.00024013	6	DLAT,PDHB,ACAT1,DLD,PDHX,PDHA1
GO:BP	cellular detoxification	GO:1990748	0.000286336	12	PARK7,PXDN,PRDX3,PRDX6,ABCB6,APOA4,GPX7,SOD2,GSTK1,SOD1,NXN,ESD
GO:BP	acetyl-CoA biosynthetic process from pyruvate	GO:0006086	0.000293637	5	DLAT,PDHB,DLD,PDHX,PDHA1
GO:BP	muscle contraction	GO:0006936	0.000410324	20	MYOM2,CASQ1,ROCK2,TCAP,ATP2B4,TNNC2,TPM2,MYL4,ATP2A1,PGAM2,TPM1,HOMER1,STAC3,CALD1,MYOM1,MYL3,TPM3,SNTA1,SOD1,TNNC1
GO:BP	regulation of peptidase activity	GO:0052547	0.000481109	27	AIFM1,PARK7,ITIH3,ROCK2,CLPX,ITIH4,PRDX3,FN1,SRC,LXN,PCOLCE,GAPDH,MTCH1,CTSB,SERPINH1,ITIH2,A2M,CSTB,CRYAB,RPS3,FETUB,SERPINA1,CTSH,NLRP3,AHSG,ITIH1,LOC100153899
GO:BP	cellular response to toxic substance	GO:0097237	0.000503766	12	PARK7,PXDN,PRDX3,PRDX6,ABCB6,APOA4,GPX7,SOD2,GSTK1,SOD1,NXN,ESD
GO:BP	fatty acid beta-oxidation	GO:0006635	0.000727058	10	ETFA,ACAT1,ACADS,ACADVL,HSD17B10,ECH1,ACADM,ETFDH,EHHADH,ECHDC2
GO:BP	alpha-amino acid catabolic process	GO:1901606	0.000745243	11	ALDH6A1,ACAT1,ADHFE1,ALDH4A1,BCAT2,ATP2B4,HIBADH,HSD17B10,GOT1,GPT2,GOT2
GO:BP	macromolecule localization	GO:0033036	0.000838222	98	PGM1,LMNB1,ACSL1,AIFM1,ABCB1,HK1,PFKM,PARK7,SYNE3,PGAP1,NUDCD3,CORO1B,TMSB15A,LMNB2,ROCK2,RAP1GDS1,CAPN3,JAM3,TNFRSF11A,BAG3,CRABP2,ATP2B4,TIMM50,RCC2,FLOT2,PSAP,OSBPL10,TIMM8A,COPE,TST,SRC,RAB8B,PACS1,SEC24D,SAR1B,TWF1,STAC3,HCLS1,CEP350,AP2S1,CHTOP,APOA4,KRT5,IGF2BP1,IGF2BP2,NUP153,FERMT2,ENY2,NOP58,DBI,MYOM1,NAPG,COPA,FGB,AP2A1,SNX2,PLOD3,DBN1,FBL,SURF4,COPB2,RBM14,COPG1,CLTC,NSUN2,RBP4,PARN,C…
GO:BP	monosaccharide catabolic process	GO:0046365	0.000861618	7	HK1,PFKM,ENO3,TPI1,PGK1,PKM,TKFC
GO:BP	alcohol metabolic process	GO:0006066	0.000888587	21	PARK7,APOF,ACADVL,SPR,IDH2,GOT1,DHCR7,APOA4,NUDT4,PTS,PMVK,RBP4,TKFC,APOA2,G6PD,NUDT3,AKR1B1,PGP,SORD,SOD1,GBA
GO:BP	dicarboxylic acid metabolic process	GO:0043648	0.000908262	11	ACAT1,ADHFE1,ALDH4A1,FH,GOT1,ALDH18A1,OGDH,GPT2,MRPS36,GOT2,GBA
GO:BP	negative regulation of hydrolase activity	GO:0051346	0.0010161	22	PARK7,ITIH3,ROCK2,RAP1GDS1,ITIH4,RCC2,PRDX3,SRC,LXN,GAPDH,CTSB,SERPINH1,ITIH2,A2M,CSTB,CRYAB,FETUB,APOA2,SERPINA1,AHSG,ITIH1,LOC100153899
GO:BP	thioester biosynthetic process	GO:0035384	0.0010161	7	ACSL1,DLAT,PDHB,ACAT1,DLD,PDHX,PDHA1
GO:BP	response to oxygen-containing compound	GO:1901700	0.0010161	55	MMP2,PDCD4,PARK7,PTK7,ROCK2,COL1A2,RAP1GDS1,CAPN3,GNAI3,VIM,TNFRSF11A,SLC25A12,POSTN,CACNB1,ATP2B4,PRDX3,GOT1,SRC,COL5A2,MTDH,TPM1,HOMER2,HOMER1,CPNE4,EIF4E,CLIC4,APOA4,CD86,GNAI2,TNS2,STAT5A,PMVK,IGFBP2,CRYAB,FGB,RBM14,RPS3,RMI1,RBP4,SOD2,GOT2,APOA2,CHMP5,CTSH,GNAS,NCOA5,VPS35,EDEM3,RHOB,SOD1,RAP1A,IPO5,PALM3,COL4A1,ESD
GO:BP	acyl-CoA biosynthetic process	GO:0071616	0.0010161	7	ACSL1,DLAT,PDHB,ACAT1,DLD,PDHX,PDHA1
GO:BP	cellular modified amino acid biosynthetic process	GO:0042398	0.00116268	6	CKMT2,PARK7,GAMT,ACADM,PLOD3,CKM
GO:BP	nucleobase-containing small molecule metabolic process	GO:0055086	0.00125954	30	AK1,ACSL1,DLAT,PDHB,MACROD1,ALDH6A1,PARK7,ACAT1,GNAI3,CLPX,AK3,DLD,MPI,NDUFS1,UGDH,NT5C1A,PDHX,PDHA1,OGDH,GMPR2,PGD,ACAA2,ACOT6,NUDT4,EEF1D,CAD,G6PD,NUDT3,DUT,ADK
GO:BP	fumarate metabolic process	GO:0006106	0.00132068	3	FH,GOT1,GOT2
GO:BP	hexose biosynthetic process	GO:0019319	0.00139222	10	FBP2,GPI,TPI1,ACADM,PGK1,ACAA2,RBP4,AKR1B1,PGP,SORD
GO:BP	aerobic electron transport chain	GO:0019646	0.00139222	10	COQ9,PARK7,NDUFS6,COX5B,LOC100524873,NDUFS2,NDUFS1,NDUFA8,NDUFV2,NDUFS3
GO:BP	negative regulation of peptidase activity	GO:0010466	0.00142224	18	PARK7,ITIH3,ITIH4,PRDX3,SRC,LXN,GAPDH,CTSB,SERPINH1,ITIH2,A2M,CSTB,CRYAB,FETUB,SERPINA1,AHSG,ITIH1,LOC100153899
GO:BP	cellular oxidant detoxification	GO:0098869	0.00173648	10	PARK7,PXDN,PRDX3,PRDX6,APOA4,GPX7,SOD2,GSTK1,SOD1,NXN
GO:BP	mucopolysaccharide metabolic process	GO:1903510	0.00173648	10	ITIH3,GUSB,ITIH4,PSAP,UGDH,HMMR,ITIH2,AP2A1,CLTC,ITIH1
GO:BP	organic hydroxy compound metabolic process	GO:1901615	0.00185707	26	PARK7,APOF,ACADVL,SPR,HAGH,IDH2,HSD17B10,GOT1,DHCR7,APOA4,CTSB,NUDT4,PTS,PMVK,GC,RBP4,TKFC,APOA2,G6PD,NUDT3,AKR1B1,PGP,SORD,SOD1,SLC45A2,GBA
GO:BP	glutamine family amino acid catabolic process	GO:0009065	0.00185858	6	ACAT1,ADHFE1,ALDH4A1,ATP2B4,GOT1,GOT2
GO:BP	response to oxidative stress	GO:0006979	0.00203939	21	MMP2,CHCHD2,PARK7,PXDN,NDUFS2,PRDX3,PSIP1,SRC,PRDX6,MSRB3,TPM1,ETFDH,APOA4,CRYAB,NDUFA6,GPX7,RPS3,SOD2,G6PD,RHOB,SOD1
GO:BP	amino acid biosynthetic process	GO:0008652	0.00235507	11	PARK7,BCAT1,BCAT2,ATP2B4,GOT1,ALDH18A1,ADI1,PLOD3,CAD,GOT2,GBA
GO:BP	polysaccharide metabolic process	GO:0005976	0.00237081	10	PHKB,PFKM,PPP1R3A,PYGM,ACADM,GYG1,AP2A1,PPP1CA,CLTC,PYGB
GO:BP	collagen metabolic process	GO:0032963	0.00242309	9	MMP2,COL1A2,VIM,MRC2,CTSB,SERPINH1,TNS2,PLOD3,ADAMTS3
GO:BP	regulation of proteolysis	GO:0030162	0.00249053	35	AIFM1,PARK7,ITIH3,ROCK2,CAPN3,CLPX,ITIH4,PRDX3,FN1,SRC,LXN,PCOLCE,GAPDH,MTCH1,SDCBP,CTSB,SERPINH1,ITIH2,HDAC2,F12,A2M,CSTB,CRYAB,RPS3,C2CD3,FETUB,SERPINA1,CTSH,SNX12,NLRP3,CELF1,AHSG,GBA,ITIH1,LOC100153899
GO:BP	glycosaminoglycan metabolic process	GO:0030203	0.00278076	11	ITIH3,GUSB,SGSH,ITIH4,PSAP,UGDH,HMMR,ITIH2,AP2A1,CLTC,ITIH1
GO:BP	ribose phosphate metabolic process	GO:0019693	0.00288179	22	AK1,ACSL1,DLAT,PDHB,ACAT1,GNAI3,CLPX,AK3,DLD,NDUFS1,NT5C1A,PDHX,PDHA1,OGDH,GMPR2,ACAA2,ACOT6,NUDT4,CAD,G6PD,NUDT3,ADK
GO:BP	cellular localization	GO:0051641	0.00332517	108	PGM1,LMNB1,SLC25A4,AIFM1,DHRS7C,HK1,PFKM,PARK7,CASQ1,SYNE3,PGAP1,NUDCD3,CORO1B,TMSB15A,LMNB2,ROCK2,RAP1GDS1,CAPN3,JAM3,SLC25A12,BAG3,BLOC1S4,MAP1B,ATP2B4,TIMM50,RCC2,FLOT2,PSAP,TIMM8A,COPE,SRC,RAB8B,ATP2A1,STXBP6,VDAC2,PACS1,SEC24D,SAR1B,TWF1,STAC3,HCLS1,CEP350,AP2S1,CHTOP,ALB,SDCBP,KRT5,ACAA2,RABIF,NUP153,TFG,FERMT2,ENY2,MYOM1,NAPG,CRYAB,COPA,FGB,AP2A1,SNX2,PLOD3,DBN1,SURF4,COPB2,RBM14,COPG1,CLT…
GO:BP	nitrogen compound transport	GO:0071705	0.00339315	68	PGM1,SLC25A4,AIFM1,ABCB1,PFKM,PARK7,PGAP1,RAP1GDS1,SLC25A12,BAG3,TIMM50,PSAP,TIMM8A,COPE,TST,RAB8B,SEC24D,SAR1B,ABCB6,HCLS1,AP2S1,CHTOP,FAM3D,SLC25A1,IGF2BP1,IGF2BP2,NUP153,ENY2,SLC26A5,MYOM1,NAPG,COPA,FGB,AP2A1,SNX2,HPX,SURF4,COPB2,RBM14,RALBP1,COPG1,CLTC,NSUN2,RBP4,CHMP2B,SARNP,LIN7C,LYPLA1,LMNA,SYTL4,VPS35,SNX12,TOMM20,AP2M1,SNAP23,RHOB,COG1,SPTBN1,ARF4,TUBA8,POLDIP3,SPCS3,YWHAH,IPO5,PEX6,M6PR…
GO:BP	response to toxic substance	GO:0009636	0.00339724	13	PARK7,PXDN,PRDX3,PRDX6,ABCB6,APOA4,RALBP1,GPX7,SOD2,GSTK1,SOD1,NXN,ESD
GO:BP	negative regulation of protein metabolic process	GO:0051248	0.00343966	43	PHF1,PARK7,ITIH3,ROCK2,CAPN3,ITIH4,FLOT2,PRDX3,PABPC1,SRC,LXN,EIF4EBP1,GAPDH,EIF4E,SDCBP,IGF2BP1,CTSB,SERPINH1,ITIH2,A2M,DBI,CSTB,CRYAB,RBM14,PKIA,RPS3,RPL37,PARN,FETUB,SNTA1,G6PD,SERPINA1,SNX12,ZFP36L2,VBP1,DAZAP1,NXN,AHSG,UCHL1,GBA,ILF3,ITIH1,LOC100153899
GO:BP	nucleotide metabolic process	GO:0009117	0.00367922	26	AK1,ACSL1,DLAT,PDHB,PARK7,ACAT1,GNAI3,CLPX,AK3,DLD,NDUFS1,NT5C1A,PDHX,PDHA1,OGDH,GMPR2,PGD,ACAA2,ACOT6,NUDT4,EEF1D,CAD,G6PD,NUDT3,DUT,ADK
GO:BP	energy reserve metabolic process	GO:0006112	0.00372988	9	PHKB,PFKM,PPP1R3A,PYGM,ACADM,GYG1,PPP1CA,GNAS,PYGB
GO:BP	alpha-amino acid biosynthetic process	GO:1901607	0.00375077	10	PARK7,BCAT1,ATP2B4,GOT1,ALDH18A1,ADI1,PLOD3,CAD,GOT2,GBA
GO:BP	nuclear pore localization	GO:0051664	0.00401193	3	LMNB1,LMNB2,LMNA
GO:BP	myofibril assembly	GO:0030239	0.00401193	8	MYOM2,CASQ1,ACTA1,CAPN3,NEB,TCAP,MYOZ1,TPM1
GO:BP	citrulline biosynthetic process	GO:0019240	0.00401193	3	ATP2B4,ALDH18A1,CAD
GO:BP	isoleucine catabolic process	GO:0006550	0.00401193	3	ACAT1,BCAT2,HSD17B10
GO:BP	striated muscle cell development	GO:0055002	0.00458251	8	MYOM2,CASQ1,ACTA1,CAPN3,NEB,TCAP,MYOZ1,TPM1
GO:BP	negative regulation of proteolysis	GO:0045861	0.00478644	20	PARK7,ITIH3,ITIH4,PRDX3,SRC,LXN,GAPDH,SDCBP,CTSB,SERPINH1,ITIH2,A2M,CSTB,CRYAB,FETUB,SERPINA1,SNX12,AHSG,ITIH1,LOC100153899
GO:BP	ribonucleotide metabolic process	GO:0009259	0.00487013	21	AK1,ACSL1,DLAT,PDHB,ACAT1,GNAI3,CLPX,AK3,DLD,NDUFS1,NT5C1A,PDHX,PDHA1,OGDH,GMPR2,ACAA2,ACOT6,NUDT4,CAD,NUDT3,ADK
GO:BP	metabolic process	GO:0008152	0.00492815	385	MMP2,PIR,PDCD4,EIF1,COQ9,FKBP4,ETFA,PGM1,BLVRB,NDUFB3,AK1,LMNB1,SLC25A4,PVALB,ACSL1,CDCA2,CKMT2,CHCHD2,PHKB,AIFM1,HK1,PFKM,PPP1R3A,DLAT,PDHB,MACROD1,ENDOG,PHF1,ALDH6A1,PARK7,COQ5,ITIH3,APOF,UCHL3,PGAP1,GUSB,IDH3G,LACTB,HNRNPA1,FBP2,ACAT1,MRPL24,GPI,PTK7,GAMT,ACADS,GLRX5,BCAT1,NDUFS6,LMNB2,ROCK2,PXDN,NDRG2,ACADVL,SUPT16H,DUSP3,ADHFE1,MCM4,SGSH,COL1A2,RAP1GDS1,HSPB8,CAPN3,GNAI3,ALDH4A1,COX17,TAPBP,…
GO:BP	fatty acid oxidation	GO:0019395	0.0052713	10	ETFA,ACAT1,ACADS,ACADVL,HSD17B10,ECH1,ACADM,ETFDH,EHHADH,ECHDC2
GO:BP	nucleoside phosphate metabolic process	GO:0006753	0.00534664	26	AK1,ACSL1,DLAT,PDHB,PARK7,ACAT1,GNAI3,CLPX,AK3,DLD,NDUFS1,NT5C1A,PDHX,PDHA1,OGDH,GMPR2,PGD,ACAA2,ACOT6,NUDT4,EEF1D,CAD,G6PD,NUDT3,DUT,ADK
GO:BP	RNA localization	GO:0006403	0.00549084	13	TST,CHTOP,IGF2BP1,IGF2BP2,NUP153,ENY2,NOP58,FBL,NSUN2,PARN,SARNP,TOMM20,POLDIP3
GO:BP	response to temperature stimulus	GO:0009266	0.00549084	11	CASQ1,ACADVL,BAG3,GRIK2,PSIP1,LDB3,LXN,ACADM,HSPA6,SOD1,DAZAP1
GO:BP	purine ribonucleotide metabolic process	GO:0009150	0.00549311	20	AK1,ACSL1,DLAT,PDHB,ACAT1,GNAI3,CLPX,AK3,DLD,NDUFS1,NT5C1A,PDHX,PDHA1,OGDH,GMPR2,ACAA2,ACOT6,NUDT4,NUDT3,ADK
GO:BP	NADH dehydrogenase complex assembly	GO:0010257	0.00552855	8	NDUFB3,NDUFB7,NDUFS2,NDUFS1,NDUFB1,NDUFS3,NDUFA6,NDUFA5
GO:BP	mitochondrial respiratory chain complex I assembly	GO:0032981	0.00552855	8	NDUFB3,NDUFB7,NDUFS2,NDUFS1,NDUFB1,NDUFS3,NDUFA6,NDUFA5
GO:BP	cytoplasmic translation	GO:0002181	0.0057109	11	PABPC1,PKM,RPL38,IGF2BP1,RPL9,RPL17,RBM14,RPL8,RPL6,RPL18,RPL24
GO:BP	aminoglycan metabolic process	GO:0006022	0.0057109	11	ITIH3,GUSB,SGSH,ITIH4,PSAP,UGDH,HMMR,ITIH2,AP2A1,CLTC,ITIH1
GO:BP	cardiac muscle hypertrophy	GO:0003300	0.0057109	7	RAP1GDS1,TCAP,ATP2B4,LMCD1,TWF1,LMNA,BECN1
GO:BP	biosynthetic process	GO:0009058	0.00588213	181	PIR,PDCD4,EIF1,COQ9,PGM1,AK1,ACSL1,CKMT2,CHCHD2,PFKM,PPP1R3A,DLAT,PDHB,PHF1,PARK7,COQ5,FBP2,ACAT1,MRPL24,GPI,GAMT,BCAT1,ROCK2,ACADVL,SUPT16H,CAPN3,VIM,SPR,TNFRSF11A,BAG3,PDGFA,AK3,DLD,BCAT2,ATP2B4,PTGES2,LMCD1,FLOT2,MPI,PRDX3,PSAP,PABPC1,HSD17B10,GOT1,ALDH18A1,TPI1,PSIP1,DHCR7,GLO1,COPE,SRC,UGDH,MYOZ1,NR1D2,ACADM,PDHX,RIF1,PDHA1,MTDH,EIF4EBP1,ABCB6,GYG1,GAPDH,PGK1,HMMR,PKM,ABLIM3,GPT2,HCLS1,RPS18…
GO:BP	fatty acid catabolic process	GO:0009062	0.00588213	10	ETFA,ACAT1,ACADS,ACADVL,HSD17B10,ECH1,ACADM,ETFDH,EHHADH,ECHDC2
GO:BP	purine-containing compound metabolic process	GO:0072521	0.00596878	24	AK1,ACSL1,DLAT,PDHB,MACROD1,ACAT1,GNAI3,CLPX,AK3,DLD,NDUFS1,NT5C1A,PDHX,PDHA1,OGDH,GMPR2,PGD,ACAA2,ACOT6,NUDT4,EEF1D,G6PD,NUDT3,ADK
GO:BP	purine nucleotide metabolic process	GO:0006163	0.00609765	23	AK1,ACSL1,DLAT,PDHB,ACAT1,GNAI3,CLPX,AK3,DLD,NDUFS1,NT5C1A,PDHX,PDHA1,OGDH,GMPR2,PGD,ACAA2,ACOT6,NUDT4,EEF1D,G6PD,NUDT3,ADK
GO:BP	acetyl-CoA metabolic process	GO:0006084	0.00657747	6	DLAT,PDHB,ACAT1,DLD,PDHX,PDHA1
GO:BP	tricarboxylic acid metabolic process	GO:0072350	0.00690209	4	IDH2,ACO2,GLUD1,CS
GO:BP	regulation of protein metabolic process	GO:0051246	0.00733484	85	EIF1,ACSL1,CDCA2,AIFM1,PHF1,PARK7,ITIH3,ROCK2,CAPN3,VIM,TNFRSF11A,PDGFA,CLPX,ITIH4,ATP2B4,FLOT2,PRDX3,PABPC1,FN1,SRC,LXN,RIF1,PCOLCE,EIF4EBP1,GAPDH,TWF1,PKM,HCLS1,CHTOP,EIF4E,RPL38,MTCH1,SDCBP,IGF2BP1,CTSB,IGF2BP2,FERMT2,SERPINH1,ITIH2,HDAC2,F12,MTHFD2L,A2M,DBI,CSTB,CRYAB,MBIP,HPX,TAB1,RBM14,PKIA,RALBP1,RPS3,LARP4B,RPL37,PARN,C2CD3,FETUB,SNTA1,G6PD,GUF1,SERPINA1,GLYR1,CTSH,TRMT10C,LMNA,VPS35,SNX1…
GO:BP	nuclear migration	GO:0007097	0.0074478	5	LMNB1,SYNE3,LMNB2,LMNA,SYNE2
GO:BP	monocarboxylic acid catabolic process	GO:0072329	0.00750434	11	ETFA,ACAT1,ACADS,ACADVL,HSD17B10,ECH1,ACADM,ETFDH,EHHADH,ECHDC2,SORD
GO:BP	sulfur compound metabolic process	GO:0006790	0.00750434	18	ACSL1,DLAT,PDHB,GUSB,ACAT1,GLRX5,SGSH,DLD,PSAP,TST,UGDH,PDHX,PDHA1,OGDH,ADI1,ACOT6,CIAPIN1,NUBP2
GO:BP	skeletal muscle contraction	GO:0003009	0.00760693	6	CASQ1,TCAP,TNNC2,ATP2A1,HOMER1,STAC3
GO:BP	lipid oxidation	GO:0034440	0.00770474	10	ETFA,ACAT1,ACADS,ACADVL,HSD17B10,ECH1,ACADM,ETFDH,EHHADH,ECHDC2
GO:BP	ribonucleoside bisphosphate biosynthetic process	GO:0034030	0.00770474	7	ACSL1,DLAT,PDHB,ACAT1,DLD,PDHX,PDHA1
GO:BP	thioester metabolic process	GO:0035383	0.00770474	9	ACSL1,DLAT,PDHB,ACAT1,DLD,PDHX,PDHA1,OGDH,ACOT6
GO:BP	striated muscle hypertrophy	GO:0014897	0.00770474	7	RAP1GDS1,TCAP,ATP2B4,LMCD1,TWF1,LMNA,BECN1
GO:BP	nucleoside bisphosphate biosynthetic process	GO:0033866	0.00770474	7	ACSL1,DLAT,PDHB,ACAT1,DLD,PDHX,PDHA1
GO:BP	muscle hypertrophy	GO:0014896	0.00770474	7	RAP1GDS1,TCAP,ATP2B4,LMCD1,TWF1,LMNA,BECN1
GO:BP	acyl-CoA metabolic process	GO:0006637	0.00770474	9	ACSL1,DLAT,PDHB,ACAT1,DLD,PDHX,PDHA1,OGDH,ACOT6
GO:BP	purine nucleoside bisphosphate biosynthetic process	GO:0034033	0.00770474	7	ACSL1,DLAT,PDHB,ACAT1,DLD,PDHX,PDHA1
GO:BP	negative regulation of endopeptidase activity	GO:0010951	0.00770474	16	PARK7,ITIH3,ITIH4,PRDX3,SRC,LXN,GAPDH,SERPINH1,ITIH2,A2M,CRYAB,FETUB,SERPINA1,AHSG,ITIH1,LOC100153899
GO:BP	organic substance transport	GO:0071702	0.00817199	86	PGM1,SLC25A4,ACSL1,AIFM1,DHRS7C,ABCB1,PFKM,PARK7,CASQ1,PGAP1,RAP1GDS1,CAPN3,TNFRSF11A,SLC25A12,BAG3,CRABP2,CACNB1,ATP2B4,TIMM50,PSAP,OSBPL10,TIMM8A,COPE,TST,RAB8B,ATP2A1,SEC24D,SAR1B,ABCB6,HOMER2,HOMER1,STAC3,HCLS1,AP2S1,CHTOP,APOA4,FAM3D,SLC25A1,IGF2BP1,IGF2BP2,NUP153,ENY2,SLC26A5,DBI,MYOM1,NAPG,COPA,FGB,AP2A1,SNX2,HPX,SURF4,COPB2,RBM14,RALBP1,COPG1,CLTC,NSUN2,RBP4,CHMP2B,GOT2,APOA2,SARNP,LIN7C,…
GO:BP	mitochondrial respiratory chain complex assembly	GO:0033108	0.00817199	10	NDUFB3,AIFM1,NDUFB7,COX17,NDUFS2,NDUFS1,NDUFB1,NDUFS3,NDUFA6,NDUFA5
GO:BP	steroid metabolic process	GO:0008202	0.00830288	16	APOF,ACADVL,BCAT2,HSD17B10,DHCR7,APOA4,PMVK,GC,AFP,APOA2,G6PD,NR0B1,SOD1,SLC45A2,YWHAH,GBA
GO:BP	glutamate metabolic process	GO:0006536	0.00833559	6	ACAT1,ADHFE1,ALDH4A1,GOT1,ALDH18A1,GOT2
GO:BP	fructose metabolic process	GO:0006000	0.00882919	4	FBP2,TKFC,AKR1B1,SORD
GO:BP	glucan metabolic process	GO:0044042	0.00937786	8	PHKB,PFKM,PPP1R3A,PYGM,ACADM,GYG1,PPP1CA,PYGB
GO:BP	glycogen metabolic process	GO:0005977	0.00937786	8	PHKB,PFKM,PPP1R3A,PYGM,ACADM,GYG1,PPP1CA,PYGB
GO:BP	regulation of endopeptidase activity	GO:0052548	0.00948469	22	AIFM1,PARK7,ITIH3,ROCK2,ITIH4,PRDX3,SRC,LXN,GAPDH,MTCH1,SERPINH1,ITIH2,A2M,CRYAB,RPS3,FETUB,SERPINA1,CTSH,NLRP3,AHSG,ITIH1,LOC100153899
GO:BP	glutamine family amino acid metabolic process	GO:0009064	0.00965407	9	ACAT1,ADHFE1,ALDH4A1,ATP2B4,GOT1,ALDH18A1,GLUD1,CAD,GOT2
GO:BP	oxidative phosphorylation	GO:0006119	0.00965407	12	COQ9,CHCHD2,PARK7,NDUFS6,COX5B,LOC100524873,NDUFS2,NDUFS1,NDUFA8,NDUFV3,NDUFV2,NDUFS3
GO:BP	striated muscle contraction	GO:0006941	0.00965407	12	CASQ1,TCAP,TNNC2,MYL4,ATP2A1,PGAM2,TPM1,HOMER1,STAC3,MYL3,SNTA1,TNNC1
GO:BP	cellular response to reactive oxygen species	GO:0034614	0.0100088	10	MMP2,PARK7,PRDX3,SRC,TPM1,APOA4,RPS3,SOD2,RHOB,SOD1
GO:BP	intra-Golgi vesicle-mediated transport	GO:0006891	0.0100805	5	COPE,COPA,COPB2,COPG1,COG1
GO:BP	muscle adaptation	GO:0043500	0.0100805	8	TCAP,ATP2B4,LMCD1,MYOZ1,TWF1,LMNA,TNNC1,BECN1
GO:BP	cellular lipid catabolic process	GO:0044242	0.0104106	15	ETFA,ACAT1,ACADS,ACADVL,HSD17B10,PRDX6,ECH1,ACADM,ETFDH,APOA4,APOA2,EHHADH,ECHDC2,NAGA,GBA
GO:BP	regulation of translation	GO:0006417	0.0107793	20	EIF1,VIM,PABPC1,EIF4EBP1,GAPDH,PKM,EIF4E,RPL38,IGF2BP1,IGF2BP2,RBM14,RPS3,LARP4B,PARN,GUF1,TRMT10C,ZFP36L2,DAZAP1,POLDIP3,ILF3
GO:BP	lipid catabolic process	GO:0016042	0.0112544	19	ETFA,ACAT1,ACADS,ACADVL,BCAT2,HSD17B10,PRDX6,ECH1,ACADM,ETFDH,PAFAH1B2,APOA4,APOA2,EHHADH,ECHDC2,NAGA,YWHAH,GBA,IAH1
GO:BP	polyol metabolic process	GO:0019751	0.0112544	9	SPR,GOT1,NUDT4,PTS,TKFC,NUDT3,PGP,SORD,GBA
GO:BP	secondary alcohol metabolic process	GO:1902652	0.0113871	10	APOF,ACADVL,IDH2,DHCR7,APOA4,PMVK,APOA2,G6PD,SOD1,GBA
GO:BP	muscle cell development	GO:0055001	0.0120776	12	MYOM2,CASQ1,ACTA1,CAPN3,NEB,TCAP,MYOZ1,SYPL2,TPM1,HOMER1,LMNA,UCHL1
GO:BP	sarcomere organization	GO:0045214	0.0123835	6	MYOM2,CASQ1,CAPN3,TCAP,MYOZ1,TPM1
GO:BP	response to reactive oxygen species	GO:0000302	0.0123835	11	MMP2,PARK7,PRDX3,SRC,TPM1,APOA4,CRYAB,RPS3,SOD2,RHOB,SOD1
GO:BP	glutamate catabolic process	GO:0006538	0.0125284	3	ADHFE1,GOT1,GOT2
GO:BP	tubulin complex assembly	GO:0007021	0.0125284	3	TBCA,CRYAB,VBP1
GO:BP	protein transport	GO:0015031	0.0126124	50	PGM1,AIFM1,PFKM,PARK7,PGAP1,RAP1GDS1,BAG3,TIMM50,TIMM8A,COPE,RAB8B,SEC24D,SAR1B,HCLS1,AP2S1,NUP153,ENY2,MYOM1,NAPG,COPA,FGB,AP2A1,SNX2,SURF4,COPB2,RBM14,COPG1,CLTC,RBP4,CHMP2B,LIN7C,LYPLA1,LMNA,SYTL4,VPS35,SNX12,TOMM20,AP2M1,RHOB,COG1,SPTBN1,ARF4,TUBA8,SPCS3,YWHAH,IPO5,PEX6,M6PR,SRPRB,ARF3
GO:BP	carboxylic acid biosynthetic process	GO:0046394	0.0128909	18	PARK7,ACAT1,GAMT,BCAT1,ACADVL,BCAT2,ATP2B4,PTGES2,HSD17B10,GOT1,ALDH18A1,UGDH,APOA4,ADI1,PLOD3,CAD,GOT2,GBA
GO:BP	establishment of localization in cell	GO:0051649	0.0130327	71	PGM1,LMNB1,SLC25A4,AIFM1,PARK7,SYNE3,PGAP1,LMNB2,SLC25A12,BAG3,BLOC1S4,MAP1B,TIMM50,FLOT2,PSAP,COPE,SRC,RAB8B,VDAC2,SEC24D,SAR1B,HCLS1,AP2S1,CHTOP,SDCBP,ACAA2,RABIF,NUP153,TFG,ENY2,NAPG,CRYAB,COPA,AP2A1,SNX2,COPB2,RBM14,COPG1,CLTC,NSUN2,CDK5,CHMP2B,NDE1,SARNP,LIN7C,CHMP5,LMNA,SYTL4,VPS35,REPS1,SNX12,TOMM20,AP2M1,DYNC1I2,SNAP23,RHOB,SOD1,RAP1A,TUBA8,POLDIP3,SPCS3,YWHAH,IPO5,SYNE2,UCHL1,TNNC1,PEX6,…
GO:BP	organic substance biosynthetic process	GO:1901576	0.013189	176	PIR,PDCD4,EIF1,COQ9,PGM1,AK1,ACSL1,CKMT2,CHCHD2,PFKM,PPP1R3A,DLAT,PDHB,PHF1,PARK7,COQ5,FBP2,ACAT1,MRPL24,GPI,GAMT,BCAT1,ACADVL,SUPT16H,CAPN3,VIM,SPR,TNFRSF11A,BAG3,PDGFA,AK3,DLD,BCAT2,ATP2B4,PTGES2,LMCD1,FLOT2,MPI,PRDX3,PSAP,PABPC1,HSD17B10,GOT1,ALDH18A1,TPI1,PSIP1,DHCR7,GLO1,COPE,SRC,UGDH,MYOZ1,NR1D2,ACADM,PDHX,RIF1,PDHA1,MTDH,EIF4EBP1,ABCB6,GYG1,GAPDH,PGK1,HMMR,PKM,ABLIM3,HCLS1,RPS18,FUS,TF,RPL…
GO:BP	regulation of hydrolase activity	GO:0051336	0.013189	39	AIFM1,PARK7,ITIH3,ROCK2,RAP1GDS1,CLPX,ITIH4,RCC2,PRDX3,PSAP,FN1,SRC,IQGAP2,LXN,PCOLCE,GAPDH,APOA4,MTCH1,IQSEC1,CTSB,FERMT2,SERPINH1,ITIH2,A2M,CSTB,CRYAB,RALBP1,RPS3,FETUB,APOA2,SERPINA1,CTSH,NLRP3,DVL2,SOD1,ARF4,AHSG,ITIH1,LOC100153899
GO:BP	organic acid biosynthetic process	GO:0016053	0.013189	18	PARK7,ACAT1,GAMT,BCAT1,ACADVL,BCAT2,ATP2B4,PTGES2,HSD17B10,GOT1,ALDH18A1,UGDH,APOA4,ADI1,PLOD3,CAD,GOT2,GBA
GO:BP	nucleus localization	GO:0051647	0.0140124	5	LMNB1,SYNE3,LMNB2,LMNA,SYNE2
GO:BP	circulatory system development	GO:0072359	0.0145177	41	MMP2,PDCD4,PDLIM5,PTK7,ROCK2,PXDN,COL1A2,JAM3,NEB,TCAP,ATP2B4,COL3A1,FN1,ACADM,MTDH,PGK1,SYPL2,TPM1,PKM,CLIC4,PLG,COL4A2,MTHFD2L,NDUFV2,CALD1,CACYBP,TAB1,MYL3,SOD2,C2CD3,SYNJ2BP,CTSH,LMNA,HSPB7,DVL2,RHOB,RAP1A,NXN,PDLIM4,COL4A1,TNNC1
GO:BP	establishment of protein localization	GO:0045184	0.0146484	53	PGM1,AIFM1,HK1,PFKM,PARK7,SYNE3,PGAP1,RAP1GDS1,BAG3,TIMM50,RCC2,TIMM8A,COPE,RAB8B,SEC24D,SAR1B,HCLS1,AP2S1,NUP153,ENY2,MYOM1,NAPG,COPA,FGB,AP2A1,SNX2,SURF4,COPB2,RBM14,COPG1,CLTC,RBP4,CHMP2B,LIN7C,LYPLA1,LMNA,SYTL4,VPS35,SNX12,TOMM20,AP2M1,RHOB,COG1,SPTBN1,ARF4,TUBA8,SPCS3,YWHAH,IPO5,PEX6,M6PR,SRPRB,ARF3
GO:BP	Golgi vesicle transport	GO:0048193	0.0153682	17	PGAP1,COPE,RAB8B,STXBP6,SEC24D,RABIF,TFG,COPA,SNX2,COPB2,COPG1,LYPLA1,SNX12,COG1,SPTBN1,ARF4,ARF3
GO:BP	gluconeogenesis	GO:0006094	0.0153682	8	FBP2,GPI,TPI1,ACADM,PGK1,ACAA2,RBP4,PGP
GO:BP	protein localization	GO:0008104	0.0164348	77	PGM1,LMNB1,AIFM1,HK1,PFKM,PARK7,SYNE3,PGAP1,NUDCD3,CORO1B,TMSB15A,LMNB2,ROCK2,RAP1GDS1,CAPN3,JAM3,BAG3,ATP2B4,TIMM50,RCC2,FLOT2,TIMM8A,COPE,SRC,RAB8B,PACS1,SEC24D,SAR1B,TWF1,STAC3,HCLS1,CEP350,AP2S1,KRT5,NUP153,FERMT2,ENY2,MYOM1,NAPG,COPA,FGB,AP2A1,SNX2,PLOD3,DBN1,SURF4,COPB2,RBM14,COPG1,CLTC,RBP4,C2CD3,CHMP2B,SYNJ2BP,LIN7C,LYPLA1,LMNA,SYTL4,VPS35,SNX12,TOMM20,DVL2,NR0B1,AP2M1,RHOB,COG1,SPTBN1,RA…
GO:BP	cellular macromolecule localization	GO:0070727	0.0176617	77	PGM1,LMNB1,AIFM1,HK1,PFKM,PARK7,SYNE3,PGAP1,NUDCD3,CORO1B,TMSB15A,LMNB2,ROCK2,RAP1GDS1,CAPN3,JAM3,BAG3,ATP2B4,TIMM50,RCC2,FLOT2,TIMM8A,COPE,SRC,RAB8B,PACS1,SEC24D,SAR1B,TWF1,STAC3,HCLS1,CEP350,AP2S1,KRT5,NUP153,FERMT2,ENY2,MYOM1,NAPG,COPA,FGB,AP2A1,SNX2,PLOD3,DBN1,SURF4,COPB2,RBM14,COPG1,CLTC,RBP4,C2CD3,CHMP2B,SYNJ2BP,LIN7C,LYPLA1,LMNA,SYTL4,VPS35,SNX12,TOMM20,DVL2,NR0B1,AP2M1,RHOB,COG1,SPTBN1,RA…
GO:BP	alcohol biosynthetic process	GO:0046165	0.0180001	10	PARK7,SPR,GOT1,DHCR7,PTS,PMVK,G6PD,PGP,SOD1,GBA
GO:BP	protein metabolic process	GO:0019538	0.0180662	173	MMP2,EIF1,FKBP4,ACSL1,CDCA2,AIFM1,MACROD1,PHF1,PARK7,ITIH3,UCHL3,GUSB,LACTB,MRPL24,PTK7,GLRX5,ROCK2,DUSP3,SGSH,RAP1GDS1,CAPN3,VIM,TNFRSF11A,P4HA3,PDGFA,CLPX,ITIH4,PCMT1,DLD,HERC6,ATP2B4,TIMM50,FLOT2,COL3A1,PRDX3,PSAP,PABPC1,FN1,SRC,UGDH,MSRB3,LXN,SCRN2,RIF1,PCOLCE,OGDH,EIF4EBP1,GAPDH,PGK1,TWF1,PKM,HCLS1,RPS18,FUS,RPL27,CHTOP,EIF4E,PLG,APOA4,RPL38,MTCH1,SDCBP,IGF2BP1,CTSB,PARS2,RABIF,IGF2BP2,RPL34…
GO:BP	alditol metabolic process	GO:0019400	0.0183963	4	GOT1,TKFC,PGP,SORD
GO:BP	actomyosin structure organization	GO:0031032	0.0183963	13	MYOM2,CASQ1,ACTA1,ROCK2,CAPN3,NEB,CNN3,ZYX,TCAP,SRC,MYOZ1,TPM1,FERMT2
GO:BP	regulation of cardiac muscle hypertrophy	GO:0010611	0.0192567	5	ATP2B4,LMCD1,TWF1,LMNA,BECN1
GO:BP	aspartate family amino acid biosynthetic process	GO:0009067	0.0192567	5	GOT1,ADI1,PLOD3,GOT2,GBA
GO:BP	citrulline metabolic process	GO:0000052	0.0192567	3	ATP2B4,ALDH18A1,CAD
GO:BP	lamellipodium organization	GO:0097581	0.0195669	8	FSCN1,CORO1B,SRC,TWF1,ABLIM3,SNX2,CAPZB,CYFIP1
GO:BP	negative regulation of cardiac muscle hypertrophy in response to stress	GO:1903243	0.019805	2	ATP2B4,LMNA
GO:BP	negative regulation of hyaluronan biosynthetic process	GO:1900126	0.019805	2	AP2A1,CLTC
GO:BP	aspartate catabolic process	GO:0006533	0.019805	2	GOT1,GOT2
GO:BP	maintenance of mitochondrion location	GO:0051659	0.019805	2	ATP2A1,ALB
GO:BP	glutamate catabolic process to aspartate	GO:0019550	0.019805	2	GOT1,GOT2
GO:BP	negative regulation of cardiac muscle adaptation	GO:0010616	0.019805	2	ATP2B4,LMNA
GO:BP	fructose biosynthetic process	GO:0046370	0.019805	2	AKR1B1,SORD
GO:BP	intermediate filament polymerization or depolymerization	GO:0045105	0.019805	2	NES,KRT5
GO:BP	pentose biosynthetic process	GO:0019322	0.019805	2	PGD,G6PD
GO:BP	glutamate catabolic process to 2-oxoglutarate	GO:0019551	0.019805	2	GOT1,GOT2
GO:BP	sulfur compound biosynthetic process	GO:0044272	0.0204584	10	ACSL1,DLAT,PDHB,ACAT1,DLD,PSAP,UGDH,PDHX,PDHA1,ADI1
GO:BP	cellular response to chemical stimulus	GO:0070887	0.0204584	80	MMP2,PDCD4,ACSL1,CHCHD2,PARK7,CORO1B,PTK7,ROCK2,PXDN,COL1A2,RAP1GDS1,HSPB8,CAPN3,GNAI3,JAM3,VIM,TNFRSF11A,BAG3,POSTN,GSTA4,ZYX,CACNB1,BCAT2,ATP2B4,NDUFS2,PRDX3,GOT1,SRC,PRDX6,NR1D2,RIF1,COL5A2,MTDH,ABCB6,GAPDH,PGK1,TPM1,HCLS1,CPNE4,TF,EIF4E,CLIC4,APOA4,CTSB,ACAA2,CD86,GNAI2,TNS2,STAT5A,RPL3,CACYBP,HPX,RBM14,GPX7,RPS3,SOD2,G6PD,CHMP5,CTSH,LMNA,GNAS,NCOA5,VPS35,AKR1B1,NR0B1,GSTK1,RHOB,SOD1,RAP1A,ZF…
GO:BP	muscle structure development	GO:0061061	0.020482	26	PDCD4,JPH1,MYOM2,CASQ1,ACTA1,PDLIM5,CAPN3,NEB,TCAP,FLOT2,MYOZ1,NR1D2,ACADM,SYPL2,TPM1,HOMER1,PLG,CRYAB,RBM14,MYL3,SOD2,LMNA,PDLIM4,SRA1,UCHL1,TNNC1
GO:BP	organic cyclic compound catabolic process	GO:1901361	0.0222848	22	BLVRB,AIFM1,ENDOG,ALDH6A1,ACAT1,VIM,BCAT2,SND1,PABPC1,NT5C1A,FUS,LSM5,IGF2BP1,IGF2BP2,NUDT4,KHSRP,NSUN2,PARN,NUDT3,DUT,ZFP36L2,YWHAH
GO:BP	regulation of amide metabolic process	GO:0034248	0.0228628	21	EIF1,ROCK2,VIM,PABPC1,EIF4EBP1,GAPDH,PKM,EIF4E,RPL38,IGF2BP1,IGF2BP2,RBM14,RPS3,LARP4B,PARN,GUF1,TRMT10C,ZFP36L2,DAZAP1,POLDIP3,ILF3
GO:BP	carbohydrate derivative catabolic process	GO:1901136	0.0233107	11	GUSB,ACAT1,SGSH,NT5C1A,HMMR,NUDT4,NUDT3,DUT,EDEM3,NAGA,GBA
GO:BP	cellular component assembly involved in morphogenesis	GO:0010927	0.0233703	9	MYOM2,CASQ1,ACTA1,CAPN3,NEB,TCAP,MYOZ1,TPM1,CCDC136
GO:BP	nuclear envelope organization	GO:0006998	0.0236783	6	LMNB1,LMNB2,TMEM43,CHMP2B,CHMP5,LMNA
GO:BP	glutathione metabolic process	GO:0006749	0.0236783	6	PARK7,HAGH,GSTA4,G6PD,GSTK1,SOD1
GO:BP	regulation of muscle hypertrophy	GO:0014743	0.0246899	5	ATP2B4,LMCD1,TWF1,LMNA,BECN1
GO:BP	cholesterol metabolic process	GO:0008203	0.0248411	9	APOF,ACADVL,DHCR7,APOA4,PMVK,APOA2,G6PD,SOD1,GBA
GO:BP	positive regulation of CoA-transferase activity	GO:1905920	0.0256632	3	APOA4,DBI,APOA2
GO:BP	regulation of CoA-transferase activity	GO:1905918	0.0256632	3	APOA4,DBI,APOA2
GO:BP	isoleucine metabolic process	GO:0006549	0.0256632	3	ACAT1,BCAT2,HSD17B10
GO:BP	ribonucleoside diphosphate biosynthetic process	GO:0009188	0.0256632	3	AK1,AK3,CAD
GO:BP	polyol catabolic process	GO:0046174	0.0256632	3	TKFC,NUDT3,SORD
GO:BP	response to organic substance	GO:0010033	0.0256632	78	MMP2,PDCD4,ACSL1,ENDOG,PARK7,PTK7,ROCK2,COL1A2,RAP1GDS1,HSPB8,CAPN3,GNAI3,VIM,TNFRSF11A,SLC25A12,BAG3,POSTN,ITIH4,ZYX,CACNB1,BCAT2,ATP2B4,COL3A1,PRDX3,GOT1,SRC,NR1D2,RIF1,COL5A2,MTDH,GAPDH,HOMER2,HOMER1,HCLS1,CPNE4,EIF4E,CLIC4,DDX21,APOA4,CTSB,CD86,GNAI2,F12,TNS2,STAT5A,PMVK,IGFBP2,RPL3,CRYAB,FGB,CACYBP,HPX,RBM14,RPS3,RMI1,RBP4,GOT2,APOA2,CHMP5,CTSH,GNAS,NCOA5,VPS35,EDEM3,NR0B1,RHOB,FAU,SOD1,RAP1…
GO:BP	cellular response to oxygen-containing compound	GO:1901701	0.0256632	40	MMP2,PDCD4,PARK7,PTK7,ROCK2,COL1A2,RAP1GDS1,CAPN3,GNAI3,VIM,POSTN,CACNB1,ATP2B4,PRDX3,GOT1,SRC,COL5A2,MTDH,TPM1,CPNE4,EIF4E,CLIC4,APOA4,CD86,GNAI2,TNS2,STAT5A,RBM14,RPS3,SOD2,CHMP5,GNAS,NCOA5,VPS35,RHOB,SOD1,RAP1A,IPO5,COL4A1,ESD
GO:BP	musculoskeletal movement	GO:0050881	0.0256632	6	CASQ1,TCAP,TNNC2,ATP2A1,HOMER1,STAC3
GO:BP	negative regulation of vascular associated smooth muscle cell proliferation	GO:1904706	0.0256632	4	PDCD4,NDRG2,TPM1,SOD2
GO:BP	multicellular organismal movement	GO:0050879	0.0256632	6	CASQ1,TCAP,TNNC2,ATP2A1,HOMER1,STAC3
GO:BP	apoptotic mitochondrial changes	GO:0008637	0.0266386	8	SLC25A4,TIMM50,NDUFS1,ATP2A1,VDAC2,ACAA2,LMNA,VPS35
GO:BP	negative regulation of catalytic activity	GO:0043086	0.0274162	30	PARK7,ITIH3,ROCK2,RAP1GDS1,ITIH4,ATP2B4,RCC2,PRDX3,SRC,MYOZ1,LXN,NES,GAPDH,CTSB,SERPINH1,ITIH2,A2M,CSTB,CRYAB,MBIP,PKIA,RPL37,FETUB,APOA2,SERPINA1,AHSG,UCHL1,GBA,ITIH1,LOC100153899
GO:BP	regulation of muscle adaptation	GO:0043502	0.0284093	6	ATP2B4,LMCD1,TWF1,LMNA,TNNC1,BECN1
GO:BP	negative regulation of intracellular transport	GO:0032387	0.0284093	6	PARK7,MAP1B,NUP153,CRYAB,VPS35,SNX12
GO:BP	nucleic acid transport	GO:0050657	0.0299023	10	TST,CHTOP,IGF2BP1,IGF2BP2,NUP153,ENY2,NSUN2,SARNP,TOMM20,POLDIP3
GO:BP	RNA transport	GO:0050658	0.0299023	10	TST,CHTOP,IGF2BP1,IGF2BP2,NUP153,ENY2,NSUN2,SARNP,TOMM20,POLDIP3
GO:BP	negative regulation of translation	GO:0017148	0.0307819	11	PABPC1,EIF4EBP1,GAPDH,EIF4E,IGF2BP1,RBM14,RPS3,PARN,ZFP36L2,DAZAP1,ILF3
GO:BP	endodermal cell differentiation	GO:0035987	0.0315496	6	MMP2,COL12A1,FN1,COL5A2,COL4A2,NR0B1
GO:BP	regulation of biological quality	GO:0065008	0.0323171	84	SLC25A4,ABCB1,CAPG,PFKM,PARK7,SYNE3,TMSB15A,COL1A2,CAPN3,JAM3,TAPBP,VIM,BAG3,CRABP2,PDGFA,BLOC1S4,GRIK2,BCAT2,ATP2B4,FLOT2,PRDX3,NUCB2,PABPC1,HSD17B10,NDUFS1,FN1,DHCR7,SRC,MYL4,VDAC2,TWF1,TPM1,HCLS1,FUS,CLIC4,PLG,FAM3D,IGF2BP1,CTSB,ACAA2,IGF2BP2,FERMT2,SLC26A5,F12,CRYAB,COPA,FGB,PLOD3,DBN1,RBM14,MYL3,CAPZB,AFP,NSUN2,RBP4,PARN,APOA2,SNTA1,PALMD,LIN7C,CTSH,LMNA,GNAS,SYTL4,VPS35,AKR1B1,PPA2,CYFIP1,A…
GO:BP	cellular nitrogen compound catabolic process	GO:0044270	0.0323171	20	BLVRB,AIFM1,ENDOG,ALDH6A1,ACAT1,VIM,SND1,PABPC1,NT5C1A,FUS,LSM5,IGF2BP1,IGF2BP2,NUDT4,KHSRP,NSUN2,PARN,NUDT3,DUT,ZFP36L2
GO:BP	heterocycle catabolic process	GO:0046700	0.0325978	20	BLVRB,AIFM1,ENDOG,ALDH6A1,ACAT1,VIM,SND1,PABPC1,NT5C1A,FUS,LSM5,IGF2BP1,IGF2BP2,NUDT4,KHSRP,NSUN2,PARN,NUDT3,DUT,ZFP36L2
GO:BP	sterol metabolic process	GO:0016125	0.0325978	9	APOF,ACADVL,DHCR7,APOA4,PMVK,APOA2,G6PD,SOD1,GBA
GO:BP	nucleoside bisphosphate metabolic process	GO:0033865	0.0325978	9	ACSL1,DLAT,PDHB,ACAT1,DLD,PDHX,PDHA1,OGDH,ACOT6
GO:BP	purine nucleoside bisphosphate metabolic process	GO:0034032	0.0325978	9	ACSL1,DLAT,PDHB,ACAT1,DLD,PDHX,PDHA1,OGDH,ACOT6
GO:BP	ribonucleoside bisphosphate metabolic process	GO:0033875	0.0325978	9	ACSL1,DLAT,PDHB,ACAT1,DLD,PDHX,PDHA1,OGDH,ACOT6
GO:BP	negative regulation of biological process	GO:0048519	0.0325978	155	PDCD4,LMNB1,SLC25A4,DHRS7C,CAPG,ENDOG,PHF1,PARK7,ITIH3,CASQ1,CORO1B,TMSB15A,LMNB2,ROCK2,NDRG2,ACADVL,DUSP3,RAP1GDS1,CAPN3,JAM3,VIM,BAG3,PDGFA,ITIH4,MAP1B,GRIK2,ATP2B4,LMCD1,SND1,RCC2,FLOT2,COL3A1,PRDX3,NUCB2,PABPC1,FN1,GLO1,SRC,MYOZ1,LXN,NR1D2,CDH11,RIF1,CTHRC1,COL5A2,MTDH,EIF4EBP1,GAPDH,PGK1,TWF1,TPM1,VDAC1,HOMER2,HCLS1,FUS,EIF4E,CLIC4,PLG,APOA4,ALB,FAM3D,LOC100510904,SDCBP,LSM5,IGF2BP1,CTSB,TXN…
GO:BP	protein localization to nuclear envelope	GO:0090435	0.0342143	3	LMNB1,LMNB2,LMNA
GO:BP	membrane organization	GO:0061024	0.0342143	30	LMNB1,SLC25A4,LOC100523213,ABCB1,LMNB2,ATL2,APOO,TMEM43,TIMM50,RAB8B,STXBP6,VDAC2,SEC24D,SYPL2,APOA4,ACAA2,RABIF,TFG,CHMP2B,APOA2,CHMP5,LMNA,SYTL4,AP2M1,SNAP23,SPTBN1,SOD1,PRX,DNAJC11,BECN1
GO:BP	cellular component disassembly	GO:0022411	0.0342143	21	SLC25A4,AIFM1,CAPG,ENDOG,FSCN1,SUPT16H,DUSP3,MAP1B,NES,CFL1,TWF1,VDAC1,PLG,SCAF4,CAPZB,CHMP2B,CHMP5,SPTBN1,CISD2,GBA,BECN1
GO:BP	branched-chain amino acid biosynthetic process	GO:0009082	0.0342143	3	BCAT1,BCAT2,GBA
GO:BP	nucleoside monophosphate metabolic process	GO:0009123	0.0342143	8	AK1,AK3,NT5C1A,GMPR2,ACAA2,CAD,DUT,ADK
GO:BP	establishment of RNA localization	GO:0051236	0.0342143	10	TST,CHTOP,IGF2BP1,IGF2BP2,NUP153,ENY2,NSUN2,SARNP,TOMM20,POLDIP3
GO:BP	striated muscle adaptation	GO:0014888	0.0342143	5	TCAP,ATP2B4,MYOZ1,LMNA,TNNC1
GO:BP	amyloid fibril formation	GO:1990000	0.0360092	4	FUS,CSTB,CRYAB,VBP1
GO:BP	regulation of RNA splicing	GO:0043484	0.0362423	11	PRDX6,RBFOX1,FUS,RBM14,SAP18,HNRNPK,NOVA2,RPS13,RBMX,PRX,DAZAP1
GO:BP	ribose phosphate biosynthetic process	GO:0046390	0.036667	13	AK1,ACSL1,DLAT,PDHB,ACAT1,AK3,DLD,PDHX,PDHA1,ACAA2,CAD,G6PD,ADK
GO:BP	purine ribonucleoside monophosphate metabolic process	GO:0009167	0.0368295	6	AK1,AK3,NT5C1A,GMPR2,ACAA2,ADK
GO:BP	hydrogen peroxide metabolic process	GO:0042743	0.0388115	5	PARK7,PXDN,PRDX3,APOA4,SOD1
GO:BP	cellular metabolic process	GO:0044237	0.0400335	308	PIR,PDCD4,EIF1,COQ9,ETFA,PGM1,BLVRB,NDUFB3,AK1,SLC25A4,ACSL1,CDCA2,CKMT2,CHCHD2,PHKB,AIFM1,HK1,PFKM,PPP1R3A,DLAT,PDHB,MACROD1,ENDOG,PHF1,ALDH6A1,PARK7,COQ5,PGAP1,GUSB,IDH3G,HNRNPA1,FBP2,ACAT1,MRPL24,GPI,PTK7,GAMT,ACADS,GLRX5,BCAT1,NDUFS6,ROCK2,PXDN,ACADVL,SUPT16H,DUSP3,ADHFE1,MCM4,SGSH,HSPB8,CAPN3,GNAI3,ALDH4A1,COX17,VIM,SPR,TNFRSF11A,COX5B,GPD2,SLC25A12,PYGM,HAGH,BAG3,LOC100524873,CRABP2,PDGFA,C…
GO:BP	ribonucleoside monophosphate metabolic process	GO:0009161	0.0400335	7	AK1,AK3,NT5C1A,GMPR2,ACAA2,CAD,ADK
GO:BP	acute inflammatory response	GO:0002526	0.0400335	7	PARK7,TNFRSF11A,ITIH4,FN1,F12,NLRP3,AHSG
GO:BP	purine nucleoside monophosphate metabolic process	GO:0009126	0.0403994	6	AK1,AK3,NT5C1A,GMPR2,ACAA2,ADK
GO:BP	muscle cell cellular homeostasis	GO:0046716	0.0424388	4	PFKM,BAG3,PLG,SOD1
GO:BP	regulation of cellular amino acid biosynthetic process	GO:2000282	0.0436055	2	PARK7,ATP2B4
GO:BP	positive regulation of aggrephagy	GO:1905337	0.0436055	2	HSPB8,BAG3
GO:BP	regulation of aggrephagy	GO:1905335	0.0436055	2	HSPB8,BAG3
GO:BP	aspartate biosynthetic process	GO:0006532	0.0436055	2	GOT1,GOT2
GO:BP	mitochondrial tRNA 5'-end processing	GO:0097745	0.0436055	2	HSD17B10,TRMT10C
GO:BP	angiotensin-activated signaling pathway involved in heart process	GO:0086098	0.0436055	2	RAP1GDS1,SRC
GO:BP	mitochondrial tRNA 3'-end processing	GO:1990180	0.0436055	2	HSD17B10,TRMT10C
GO:BP	pentose-phosphate shunt, oxidative branch	GO:0009051	0.0436055	2	PGD,G6PD
GO:BP	CRD-mediated mRNA stabilization	GO:0070934	0.0436055	3	PABPC1,IGF2BP1,IGF2BP2
GO:BP	response to inorganic substance	GO:0010035	0.0436055	18	PARK7,CAPN3,SLC25A12,ATP2B4,PRDX3,SRC,ABCB6,HOMER1,CPNE4,TF,CLIC4,APOA4,CRYAB,FGB,RPS3,SOD2,RHOB,SOD1
GO:BP	anatomical structure development	GO:0048856	0.0436055	153	MMP2,PIR,PDCD4,JPH1,MYOM2,ENDOG,CASQ1,SYNE3,PGAP1,ACTA1,PDLIM5,GPI,MAPT,CORO1B,PTK7,GAMT,ROCK2,PXDN,NDRG2,ACADVL,COL1A2,COL12A1,CAPN3,JAM3,VIM,NEB,TNFRSF11A,CRABP2,POSTN,PDGFA,MFAP2,CNN3,MAP1B,DCX,TCAP,ATP2B4,FLOT2,NDUFS2,KERA,COL3A1,PRDX3,FN1,GLO1,TST,SRC,UGDH,MYOZ1,LDB3,NR1D2,CDH11,ACADM,VCAN,SEC24D,MYOT,RIF1,CTHRC1,OGDH,RBFOX1,COL5A2,MTDH,ABCB6,PGK1,TWF1,SYPL2,TPM1,HOMER1,PAFAH1B2,PKM,HCLS1,TF…
GO:BP	pyramidal neuron differentiation	GO:0021859	0.0436055	3	DCX,OGDH,GBA
GO:BP	valine catabolic process	GO:0006574	0.0436055	2	ALDH6A1,HIBADH
GO:BP	localization	GO:0051179	0.0463431	154	PGM1,LMNB1,SLC25A4,ACSL1,AIFM1,DHRS7C,LOC100523213,ABCB1,HK1,PFKM,PARK7,CASQ1,SYNE3,PGAP1,NUDCD3,CORO1B,TMSB15A,LMNB2,ROCK2,RAP1GDS1,CAPN3,JAM3,COX17,TNFRSF11A,SLC25A12,BAG3,CRABP2,BLOC1S4,MAP1B,GRIK2,CACNB1,ATP2B4,PTGES2,TIMM50,RCC2,FLOT2,PSAP,OSBPL10,TIMM8A,COPE,TST,SRC,RAB8B,ATP2A1,STXBP6,VDAC2,TRIP10,PACS1,SEC24D,SAR1B,ABCB6,TWF1,VDAC1,HOMER2,HOMER1,HMMR,STAC3,HCLS1,CEP350,TF,AP2S1,CHTOP,CLIC…
GO:BP	collagen fibril organization	GO:0030199	0.0471538	6	PXDN,COL1A2,COL3A1,COL5A2,SERPINH1,PLOD3
GO:BP	protein transmembrane import into intracellular organelle	GO:0044743	0.0471786	5	AIFM1,TIMM50,TOMM20,TUBA8,PEX6
GO:BP	positive regulation of protein localization to nucleus	GO:1900182	0.048686	7	PGM1,PARK7,BAG3,SRC,HCLS1,FERMT2,IPO5
GO:CC	cytoplasm	GO:0005737	5.51e-55	443	MMP2,PIR,PDCD4,EIF1,COQ9,EMC8,FKBP4,ETFA,PGM1,DNAJB4,SPATS2L,BLVRB,NDUFB3,AK1,SLC25A4,PVALB,ACSL1,CDCA2,JPH1,CKMT2,CHCHD2,DTNA,PHKB,AIFM1,DHRS7C,CAPG,HK1,PFKM,PPP1R3A,MYOM2,LRRC40,DLAT,PDHB,ENDOG,CCDC6,ALDH6A1,PARK7,COQ5,UCHL3,CASQ1,SYNE3,PGAP1,FSCN1,GUSB,IDH3G,ACTA1,LACTB,HNRNPA1,PDLIM5,SYNPO2,FBP2,ACAT1,MRPL24,GPI,MAPT,CORO1B,GAMT,ACADS,TMSB15A,TPM4,GLRX5,BCAT1,NDUFS6,ROCK2,ATL2,PXDN,NDRG2,ACAD…
GO:CC	mitochondrion	GO:0005739	3.92e-27	121	COQ9,ETFA,NDUFB3,SLC25A4,ACSL1,CKMT2,CHCHD2,AIFM1,HK1,DLAT,PDHB,ENDOG,ALDH6A1,PARK7,COQ5,CASQ1,IDH3G,LACTB,ACAT1,MRPL24,ACADS,GLRX5,BCAT1,NDUFS6,ACADVL,NDUFB7,ADHFE1,APOO,RAP1GDS1,ALDH4A1,COX17,COX6B,COX5B,GPD2,SLC25A12,HAGH,LOC100524873,CLPX,AK3,IDH2,DLD,ACO2,FH,BCAT2,PTGES2,TIMM50,HIBADH,NDUFS2,SUCLG1,PRDX3,HSD17B10,NDUFS1,ALDH18A1,TIMM8A,TST,SRC,HSDL2,NDUFB1,ATP2A1,SUCLA2,VDAC2,ECH1,L2HGDH,ACA…
GO:CC	intracellular anatomical structure	GO:0005622	5.93e-26	507	MMP2,PIR,PDCD4,EIF1,COQ9,FNDC1,EMC8,FKBP4,ETFA,PGM1,DNAJB4,SPATS2L,BLVRB,NDUFB3,AK1,LMNB1,SLC25A4,PVALB,ACSL1,CDCA2,JPH1,CKMT2,CHCHD2,DTNA,PHKB,AIFM1,DHRS7C,CAPG,HK1,PFKM,PPP1R3A,MYOM2,LRRC40,DLAT,PDHB,MACROD1,ENDOG,PHF1,CCDC6,ALDH6A1,PARK7,COQ5,UCHL3,CASQ1,SYNE3,PGAP1,FSCN1,GUSB,IDH3G,NUDCD3,ACTA1,SNTB1,LACTB,HNRNPA1,PDLIM5,SYNPO2,FBP2,ACAT1,MRPL24,GPI,MAPT,CORO1B,GAMT,ACADS,TMSB15A,TPM4,GLRX5,B…
GO:CC	cytosol	GO:0005829	5.18e-20	177	PIR,PDCD4,FKBP4,PGM1,DNAJB4,SPATS2L,BLVRB,AK1,CDCA2,AIFM1,HK1,PFKM,CCDC6,PARK7,UCHL3,FSCN1,LACTB,SYNPO2,FBP2,GPI,MAPT,CORO1B,GLRX5,ROCK2,DUSP3,APOO,RAP1GDS1,HSPB8,CAPN3,ALDH4A1,VIM,SPR,TNFRSF11A,BAG3,CRABP2,CLPX,PCMT1,IDH2,COL21A1,RAI14,CNN3,ZYX,MAP1B,ACO2,HERC6,BCAT2,PTGES2,ENO3,SND1,MPI,PRDX3,PABPC1,GOT1,TPI1,OSBPL10,GLO1,SRC,UGDH,PDLIM3,NT5C1A,SEC24D,SNRPG,ABCB6,GAPDH,PGK1,TWF1,TPM1,FLNB,HOMER…
GO:CC	intracellular organelle	GO:0043229	1.29e-16	452	MMP2,PIR,PDCD4,EIF1,COQ9,FNDC1,EMC8,FKBP4,ETFA,DNAJB4,SPATS2L,BLVRB,NDUFB3,AK1,LMNB1,SLC25A4,PVALB,ACSL1,CDCA2,JPH1,CKMT2,CHCHD2,AIFM1,DHRS7C,CAPG,HK1,PFKM,MYOM2,LRRC40,DLAT,PDHB,MACROD1,ENDOG,PHF1,ALDH6A1,PARK7,COQ5,UCHL3,CASQ1,SYNE3,PGAP1,FSCN1,GUSB,IDH3G,NUDCD3,ACTA1,SNTB1,LACTB,HNRNPA1,PDLIM5,SYNPO2,ACAT1,MRPL24,GPI,MAPT,CORO1B,GAMT,ACADS,TMSB15A,TPM4,GLRX5,BCAT1,NDUFS6,LMNB2,ROCK2,ATL2,PXDN,…
GO:CC	organelle	GO:0043226	2.14e-16	458	MMP2,PIR,PDCD4,EIF1,COQ9,FNDC1,EMC8,FKBP4,ETFA,PGM1,DNAJB4,SPATS2L,BLVRB,NDUFB3,AK1,LMNB1,SLC25A4,PVALB,ACSL1,CDCA2,JPH1,CKMT2,CHCHD2,AIFM1,DHRS7C,CAPG,HK1,PFKM,MYOM2,LRRC40,DLAT,PDHB,MACROD1,ENDOG,PHF1,ALDH6A1,PARK7,COQ5,UCHL3,CASQ1,SYNE3,PGAP1,FSCN1,GUSB,IDH3G,NUDCD3,ACTA1,SNTB1,LACTB,HNRNPA1,PDLIM5,SYNPO2,ACAT1,MRPL24,GPI,MAPT,CORO1B,GAMT,ACADS,TMSB15A,TPM4,GLRX5,BCAT1,NDUFS6,LMNB2,ROCK2,ATL2,…
GO:CC	oxidoreductase complex	GO:1990204	8.51e-15	27	ETFA,NDUFB3,DLAT,PDHB,IDH3G,NDUFS6,NDUFB7,GPD2,LOC100524873,DLD,NDUFS2,NDUFS1,NDUFB1,PDHX,SDHB,PDHA1,OGDH,NDUFA8,GMPR2,NDUFV3,NDUFV2,NDUFS3,MRPS36,NDUFA6,NDUFA5,LOC100524613,IDH3A
GO:CC	supramolecular complex	GO:0099080	1.18e-14	78	MMP2,AK1,LMNB1,JPH1,MYOM2,CASQ1,ACTA1,PDLIM5,SYNPO2,MAPT,CORO1B,LMNB2,ROCK2,COL1A2,JAM3,VIM,NEB,BAG3,MFAP2,MAP1B,TCAP,ATP2B4,TNNC2,MYL1,COL3A1,PABPC1,SRC,TPM2,WIPF1,MYL4,PDLIM3,MYOZ1,LDB3,NES,COL5A2,SNRPG,TWF1,HOMER1,HCLS1,CHTOP,EIF4E,KRT5,IGF2BP1,COL4A2,IGF2BP2,SMTN,TBCA,ATXN2L,MYOM1,CRYAB,KHSRP,RBM14,MYL3,CLTC,NSUN2,LARP4B,TPM3,CHMP2B,NDE1,TUBB2B,SARNP,SYNM,CHMP5,RPL6,CTSH,LMNA,MYH1,MTUS2,DYNC1…
GO:CC	cytosolic ribosome	GO:0022626	2.45e-12	25	RPS18,RPL27,RPL38,RPL34,RPS8,RPL3,RPL9,RPL17,RPL8,RPS3,RPS2,RPL37,RPS3A,RPL35A,RPL14,RPS13,RPL6,RPL18,RPL13,RPL24,RPL36A,RPS10,RPL30,RPL5,RPL35
GO:CC	supramolecular polymer	GO:0099081	2.8e-12	60	MMP2,AK1,LMNB1,JPH1,MYOM2,CASQ1,ACTA1,PDLIM5,SYNPO2,MAPT,CORO1B,LMNB2,COL1A2,JAM3,VIM,NEB,BAG3,MFAP2,MAP1B,TCAP,ATP2B4,TNNC2,MYL1,COL3A1,SRC,TPM2,WIPF1,MYL4,PDLIM3,MYOZ1,LDB3,NES,COL5A2,TWF1,HOMER1,HCLS1,KRT5,COL4A2,SMTN,TBCA,MYOM1,CRYAB,MYL3,CLTC,TPM3,CHMP2B,NDE1,TUBB2B,SYNM,CHMP5,LMNA,MYH1,MTUS2,DYNC1I2,SPTBN1,PDLIM4,COL4A1,SYNE2,TNNC1,SRPRB
GO:CC	mitochondrial protein-containing complex	GO:0098798	5.25e-12	36	NDUFB3,SLC25A4,DLAT,PDHB,IDH3G,MRPL24,NDUFS6,NDUFB7,APOO,COX5B,LOC100524873,CLPX,DLD,TIMM50,NDUFS2,SUCLG1,HSD17B10,NDUFS1,TIMM8A,NDUFB1,PDHX,SDHB,NDUFA4,PDHA1,NDUFA8,NDUFV3,NDUFV2,NDUFS3,MRPS36,NDUFA6,NDUFA5,TRMT10C,TOMM20,LOC100524613,DNAJC11,IDH3A
GO:CC	contractile fiber	GO:0043292	8.14e-12	27	MMP2,JPH1,MYOM2,CASQ1,ACTA1,PDLIM5,SYNPO2,NEB,BAG3,TCAP,ATP2B4,TNNC2,MYL1,MYL4,PDLIM3,MYOZ1,LDB3,TWF1,HOMER1,MYOM1,CRYAB,MYL3,MYH1,SPTBN1,PDLIM4,SYNE2,TNNC1
GO:CC	sarcomere	GO:0030017	8.56e-12	25	MMP2,JPH1,MYOM2,CASQ1,ACTA1,PDLIM5,SYNPO2,NEB,BAG3,TCAP,ATP2B4,TNNC2,MYL4,PDLIM3,MYOZ1,LDB3,HOMER1,MYOM1,CRYAB,MYL3,MYH1,SPTBN1,PDLIM4,SYNE2,TNNC1
GO:CC	envelope	GO:0031975	1.03e-11	66	COQ9,NDUFB3,LMNB1,SLC25A4,ACSL1,CHCHD2,AIFM1,HK1,ENDOG,PARK7,COQ5,SYNE3,NDUFS6,LMNB2,ACADVL,NDUFB7,APOO,COX17,COX6B,COX5B,SLC25A12,LOC100524873,TMEM43,TIMM50,NDUFS2,NDUFS1,DHCR7,TIMM8A,SRC,NDUFB1,VDAC2,ACADM,SDHB,RIF1,NDUFA4,NDUFA8,ABCB6,GAPDH,AGPAT4,VDAC1,ETFDH,NDUFV3,SDCBP,NUP153,ENY2,NDUFV2,CIAPIN1,NDUFS3,CACYBP,SURF4,TXNL4A,NDUFA6,RPS3,CHMP2B,GUF1,NDUFA5,LYPLA1,CHMP5,LMNA,TOMM20,SORD,LOC10052…
GO:CC	organelle envelope	GO:0031967	1.03e-11	66	COQ9,NDUFB3,LMNB1,SLC25A4,ACSL1,CHCHD2,AIFM1,HK1,ENDOG,PARK7,COQ5,SYNE3,NDUFS6,LMNB2,ACADVL,NDUFB7,APOO,COX17,COX6B,COX5B,SLC25A12,LOC100524873,TMEM43,TIMM50,NDUFS2,NDUFS1,DHCR7,TIMM8A,SRC,NDUFB1,VDAC2,ACADM,SDHB,RIF1,NDUFA4,NDUFA8,ABCB6,GAPDH,AGPAT4,VDAC1,ETFDH,NDUFV3,SDCBP,NUP153,ENY2,NDUFV2,CIAPIN1,NDUFS3,CACYBP,SURF4,TXNL4A,NDUFA6,RPS3,CHMP2B,GUF1,NDUFA5,LYPLA1,CHMP5,LMNA,TOMM20,SORD,LOC10052…
GO:CC	supramolecular fiber	GO:0099512	1.33e-11	58	MMP2,AK1,LMNB1,JPH1,MYOM2,CASQ1,ACTA1,PDLIM5,SYNPO2,MAPT,CORO1B,LMNB2,COL1A2,JAM3,VIM,NEB,BAG3,MFAP2,MAP1B,TCAP,ATP2B4,TNNC2,MYL1,COL3A1,SRC,TPM2,WIPF1,MYL4,PDLIM3,MYOZ1,LDB3,NES,COL5A2,TWF1,HOMER1,HCLS1,KRT5,SMTN,TBCA,MYOM1,CRYAB,MYL3,CLTC,TPM3,CHMP2B,NDE1,TUBB2B,SYNM,CHMP5,LMNA,MYH1,MTUS2,DYNC1I2,SPTBN1,PDLIM4,SYNE2,TNNC1,SRPRB
GO:CC	myofibril	GO:0030016	1.91e-11	26	MMP2,JPH1,MYOM2,CASQ1,ACTA1,PDLIM5,SYNPO2,NEB,BAG3,TCAP,ATP2B4,TNNC2,MYL4,PDLIM3,MYOZ1,LDB3,TWF1,HOMER1,MYOM1,CRYAB,MYL3,MYH1,SPTBN1,PDLIM4,SYNE2,TNNC1
GO:CC	intracellular non-membrane-bounded organelle	GO:0043232	4.88e-11	204	MMP2,SPATS2L,AK1,LMNB1,CDCA2,JPH1,CAPG,MYOM2,PHF1,PARK7,CASQ1,FSCN1,IDH3G,NUDCD3,ACTA1,SNTB1,PDLIM5,SYNPO2,MRPL24,MAPT,CORO1B,ACADS,TMSB15A,TPM4,LMNB2,ROCK2,ACADVL,SUPT16H,MCM4,CAPN3,GNAI3,JAM3,VIM,NEB,BAG3,CLPX,RAI14,CNN3,ZYX,ACTR1B,MAP1B,FRMD4B,OFD1,DCX,TCAP,ATP2B4,TNNC2,RCC2,FLOT2,MYL1,PABPC1,HSD17B10,SRC,TPM2,WIPF1,MYL4,STXBP6,PDLIM3,MYOZ1,VDAC2,LDB3,RIF1,NES,SELENBP1,PDHA1,SNRPG,CFL1,MTDH,GA…
GO:CC	non-membrane-bounded organelle	GO:0043228	4.88e-11	204	MMP2,SPATS2L,AK1,LMNB1,CDCA2,JPH1,CAPG,MYOM2,PHF1,PARK7,CASQ1,FSCN1,IDH3G,NUDCD3,ACTA1,SNTB1,PDLIM5,SYNPO2,MRPL24,MAPT,CORO1B,ACADS,TMSB15A,TPM4,LMNB2,ROCK2,ACADVL,SUPT16H,MCM4,CAPN3,GNAI3,JAM3,VIM,NEB,BAG3,CLPX,RAI14,CNN3,ZYX,ACTR1B,MAP1B,FRMD4B,OFD1,DCX,TCAP,ATP2B4,TNNC2,RCC2,FLOT2,MYL1,PABPC1,HSD17B10,SRC,TPM2,WIPF1,MYL4,STXBP6,PDLIM3,MYOZ1,VDAC2,LDB3,RIF1,NES,SELENBP1,PDHA1,SNRPG,CFL1,MTDH,GA…
GO:CC	mitochondrial envelope	GO:0005740	6.99e-11	48	COQ9,NDUFB3,SLC25A4,ACSL1,CHCHD2,AIFM1,HK1,ENDOG,PARK7,COQ5,NDUFS6,ACADVL,NDUFB7,APOO,COX17,COX6B,COX5B,SLC25A12,LOC100524873,TIMM50,NDUFS2,NDUFS1,TIMM8A,SRC,NDUFB1,VDAC2,ACADM,SDHB,NDUFA4,NDUFA8,ABCB6,AGPAT4,VDAC1,ETFDH,NDUFV3,NDUFV2,CIAPIN1,NDUFS3,NDUFA6,RPS3,GUF1,NDUFA5,TOMM20,SORD,LOC100524613,DNAJC11,CISD2,BECN1
GO:CC	cytosolic large ribosomal subunit	GO:0022625	4.7e-10	18	RPL27,RPL38,RPL34,RPL3,RPL9,RPL17,RPL8,RPL37,RPL35A,RPL14,RPL6,RPL18,RPL13,RPL24,RPL36A,RPL30,RPL5,RPL35
GO:CC	actin cytoskeleton	GO:0015629	9.57e-10	40	FSCN1,ACTA1,PDLIM5,SYNPO2,CORO1B,TPM4,JAM3,CNN3,ZYX,TNNC2,FLOT2,MYL1,SRC,TPM2,WIPF1,MYOZ1,CFL1,TWF1,TPM1,ABLIM3,HCLS1,FAM3D,LOC100510904,SMTN,FERMT2,CALD1,DBN1,MYL3,CAPZB,TPM3,HNRNPK,MYH1,NCOA5,HSPB7,CTTNBP2NL,SPTBN1,TRIP6,PDLIM4,TNNC1,MARCKS
GO:CC	mitochondrial membrane	GO:0031966	9.85e-10	43	COQ9,NDUFB3,SLC25A4,ACSL1,HK1,ENDOG,COQ5,NDUFS6,ACADVL,NDUFB7,APOO,COX6B,COX5B,SLC25A12,LOC100524873,TIMM50,NDUFS2,NDUFS1,TIMM8A,SRC,NDUFB1,VDAC2,ACADM,SDHB,NDUFA4,NDUFA8,ABCB6,AGPAT4,VDAC1,ETFDH,NDUFV3,NDUFV2,NDUFS3,NDUFA6,RPS3,GUF1,NDUFA5,TOMM20,SORD,LOC100524613,DNAJC11,CISD2,BECN1
GO:CC	ribosomal subunit	GO:0044391	5.1e-09	27	MRPL24,RPS18,RPL27,RPL38,RPL34,RPS8,RPL3,RPL9,RPL17,RPL8,RPS3,RPS2,RPL37,RPS3A,RPL35A,RPL14,RPS13,RPL6,RPL18,RPL13,RPL24,RPL36A,RPS10,RPL10A,RPL30,RPL5,RPL35
GO:CC	mitochondrial matrix	GO:0005759	6.82e-09	28	ETFA,DLAT,PDHB,PARK7,COQ5,CASQ1,IDH3G,MRPL24,GLRX5,ACADVL,CLPX,AK3,DLD,SUCLG1,HSD17B10,VDAC2,ACADM,PDHX,PDHA1,ACOT13,MRPS36,RPS3,SOD2,GUF1,CS,TRMT10C,HSPE1,IDH3A
GO:CC	respiratory chain complex	GO:0098803	1.04e-08	18	NDUFB3,NDUFS6,NDUFB7,COX6B,COX5B,LOC100524873,NDUFS2,NDUFS1,NDUFB1,SDHB,NDUFA4,NDUFA8,NDUFV3,NDUFV2,NDUFS3,NDUFA6,NDUFA5,LOC100524613
GO:CC	mitochondrial inner membrane	GO:0005743	1.19e-08	32	COQ9,NDUFB3,SLC25A4,ENDOG,COQ5,NDUFS6,ACADVL,NDUFB7,APOO,COX6B,COX5B,SLC25A12,LOC100524873,TIMM50,NDUFS2,NDUFS1,TIMM8A,SRC,NDUFB1,SDHB,NDUFA4,NDUFA8,ETFDH,NDUFV3,NDUFV2,NDUFS3,NDUFA6,RPS3,GUF1,NDUFA5,LOC100524613,DNAJC11
GO:CC	organelle inner membrane	GO:0019866	1.29e-08	34	COQ9,NDUFB3,LMNB1,SLC25A4,ENDOG,COQ5,NDUFS6,ACADVL,NDUFB7,APOO,COX6B,COX5B,SLC25A12,LOC100524873,TMEM43,TIMM50,NDUFS2,NDUFS1,TIMM8A,SRC,NDUFB1,SDHB,NDUFA4,NDUFA8,ETFDH,NDUFV3,NDUFV2,NDUFS3,NDUFA6,RPS3,GUF1,NDUFA5,LOC100524613,DNAJC11
GO:CC	actin filament bundle	GO:0032432	1.68e-08	14	FSCN1,ACTA1,PDLIM5,SYNPO2,CORO1B,TPM4,ZYX,TPM1,ABLIM3,FAM3D,FERMT2,TRIP6,PDLIM4,MARCKS
GO:CC	membrane protein complex	GO:0098796	2.31e-08	68	EMC8,PGM1,NDUFB3,SLC25A4,SYNE3,SNTB1,NDUFS6,NDUFB7,APOO,GNAI3,TAPBP,COX6B,COX5B,LOC100524873,GNG2,GRIK2,CACNB1,TIMM50,FLOT2,NDUFS2,NDUFS1,COPE,NDUFB1,VDAC2,CDH11,SEC24D,SDHB,NDUFA4,NDUFA8,VDAC1,TF,AP2S1,CLIC4,NDUFV3,SDCBP,RABIF,SEC11A,GNAI2,NDUFV2,NDUFS3,NAPG,COPA,AP2A1,SNX2,ATP6V1E1,COPB2,NDUFA6,COPG1,CLTC,CHMP2B,LIN7C,NDUFA5,VPS35,SNX12,TOMM20,AP2M1,SNAP23,LOC100524613,FAU,KCNS3,SPCS3,DNAJC11,N…
GO:CC	ribosome	GO:0005840	3.37e-08	35	MRPL24,STXBP6,RPS18,RPL27,RPL38,RPL34,RPS8,RPL21,RPL3,RPL9,RPL17,MRPS36,RPL8,RPL29,RPS3,RPS2,RPL37,RPS3A,RPL35A,RPS16,RPL14,RPS13,RPL6,RPL18,RPL13,RPL24,RPL36A,NR0B1,FAU,RPS10,RPL10A,RPL30,RPL5,RPL35,RPS25
GO:CC	mitochondrial respirasome	GO:0005746	3.98e-08	17	NDUFB3,NDUFS6,NDUFB7,COX5B,LOC100524873,NDUFS2,NDUFS1,NDUFB1,SDHB,NDUFA4,NDUFA8,NDUFV3,NDUFV2,NDUFS3,NDUFA6,NDUFA5,LOC100524613
GO:CC	stress fiber	GO:0001725	4.72e-08	13	FSCN1,ACTA1,PDLIM5,SYNPO2,CORO1B,TPM4,ZYX,TPM1,ABLIM3,FAM3D,FERMT2,TRIP6,PDLIM4
GO:CC	contractile actin filament bundle	GO:0097517	4.72e-08	13	FSCN1,ACTA1,PDLIM5,SYNPO2,CORO1B,TPM4,ZYX,TPM1,ABLIM3,FAM3D,FERMT2,TRIP6,PDLIM4
GO:CC	protein-containing complex	GO:0032991	5.12e-08	244	EIF1,COQ9,EMC8,ETFA,PGM1,SPATS2L,NDUFB3,SLC25A4,JPH1,PHKB,LOC100523213,PFKM,PPP1R3A,DLAT,PDHB,PHF1,COQ5,SYNE3,IDH3G,NUDCD3,SNTB1,HNRNPA1,PDLIM5,MRPL24,GLRX5,NDUFS6,SUPT16H,NDUFB7,APOO,MCM4,COL1A2,COL12A1,HSPB8,CAPN3,GNAI3,JAM3,TAPBP,VIM,COX6B,COX5B,GPD2,BAG3,LOC100524873,GNG2,PDGFA,CLPX,BLOC1S4,COL21A1,MAP1B,DLD,GRIK2,CACNB1,FH,TCAP,ENO3,TIMM50,TNNC2,SND1,FLOT2,NDUFS2,MYL1,SUCLG1,COL3A1,PRDX3,PAB…
GO:CC	respirasome	GO:0070469	7.8e-08	18	NDUFB3,NDUFS6,NDUFB7,COX6B,COX5B,LOC100524873,NDUFS2,NDUFS1,NDUFB1,SDHB,NDUFA4,NDUFA8,NDUFV3,NDUFV2,NDUFS3,NDUFA6,NDUFA5,LOC100524613
GO:CC	organelle membrane	GO:0031090	7.8e-08	108	COQ9,EMC8,PGM1,NDUFB3,LMNB1,SLC25A4,ACSL1,JPH1,DHRS7C,HK1,ENDOG,COQ5,SYNE3,PGAP1,MRPL24,GPI,NDUFS6,LMNB2,ATL2,ACADVL,NDUFB7,APOO,MCM4,GNAI3,TAPBP,COX6B,COX5B,SLC25A12,LOC100524873,TMEM43,PTGES2,TIMM50,RCC2,FLOT2,NDUFS2,NDUFS1,DHCR7,TIMM8A,COPE,SRC,NDUFB1,RAB8B,ATP2A1,VDAC2,ACADM,SEC24D,SDHB,RIF1,NDUFA4,NDUFA8,MTDH,ABCB6,GAPDH,AGPAT4,VDAC1,ETFDH,GLIPR2,AP2S1,RPL27,NDUFV3,SDCBP,RABIF,SEC11A,NUP153,…
GO:CC	large ribosomal subunit	GO:0015934	1.04e-07	20	MRPL24,RPL27,RPL38,RPL34,RPL3,RPL9,RPL17,RPL8,RPL37,RPL35A,RPL14,RPL6,RPL18,RPL13,RPL24,RPL36A,RPL10A,RPL30,RPL5,RPL35
GO:CC	cytoskeleton	GO:0005856	1.11e-07	95	AK1,LMNB1,CAPG,PHF1,FSCN1,NUDCD3,ACTA1,SNTB1,PDLIM5,SYNPO2,MAPT,CORO1B,ACADS,TMSB15A,TPM4,LMNB2,ROCK2,GNAI3,JAM3,VIM,CNN3,ZYX,ACTR1B,MAP1B,FRMD4B,OFD1,DCX,TNNC2,RCC2,FLOT2,MYL1,SRC,TPM2,WIPF1,MYOZ1,RIF1,NES,CFL1,TWF1,TPM1,HMMR,ABLIM3,HCLS1,CEP350,CLIC4,FAM3D,MAP7D1,LOC100510904,KRT5,CD86,RABIF,IGF2BP2,SMTN,GNAI2,CDK6,FERMT2,TBCA,CALD1,NUBP2,HSPA6,DBN1,MYL3,CAPZB,RPS3,CLTC,C2CD3,TPM3,CHMP2B,SNTA1,…
GO:CC	actomyosin	GO:0042641	1.65e-07	13	FSCN1,ACTA1,PDLIM5,SYNPO2,CORO1B,TPM4,ZYX,TPM1,ABLIM3,FAM3D,FERMT2,TRIP6,PDLIM4
GO:CC	I band	GO:0031674	2.31e-07	16	JPH1,CASQ1,PDLIM5,SYNPO2,NEB,BAG3,TCAP,ATP2B4,PDLIM3,MYOZ1,LDB3,HOMER1,CRYAB,MYL3,PDLIM4,SYNE2
GO:CC	respiratory chain complex I	GO:0045271	2.53e-07	12	NDUFB3,NDUFS6,NDUFB7,NDUFS2,NDUFS1,NDUFB1,NDUFA8,NDUFV3,NDUFV2,NDUFS3,NDUFA6,NDUFA5
GO:CC	NADH dehydrogenase complex	GO:0030964	2.53e-07	12	NDUFB3,NDUFS6,NDUFB7,NDUFS2,NDUFS1,NDUFB1,NDUFA8,NDUFV3,NDUFV2,NDUFS3,NDUFA6,NDUFA5
GO:CC	mitochondrial respiratory chain complex I	GO:0005747	2.53e-07	12	NDUFB3,NDUFS6,NDUFB7,NDUFS2,NDUFS1,NDUFB1,NDUFA8,NDUFV3,NDUFV2,NDUFS3,NDUFA6,NDUFA5
GO:CC	Z disc	GO:0030018	2.68e-07	15	JPH1,CASQ1,PDLIM5,SYNPO2,NEB,BAG3,TCAP,ATP2B4,PDLIM3,MYOZ1,LDB3,HOMER1,CRYAB,PDLIM4,SYNE2
GO:CC	tricarboxylic acid cycle enzyme complex	GO:0045239	3.48e-07	7	IDH3G,DLD,FH,SUCLG1,OGDH,MRPS36,IDH3A
GO:CC	inner mitochondrial membrane protein complex	GO:0098800	3.79e-07	20	NDUFB3,NDUFS6,NDUFB7,APOO,COX5B,LOC100524873,TIMM50,NDUFS2,NDUFS1,NDUFB1,SDHB,NDUFA4,NDUFA8,NDUFV3,NDUFV2,NDUFS3,NDUFA6,NDUFA5,LOC100524613,DNAJC11
GO:CC	catalytic complex	GO:1902494	1.64105e-06	82	ETFA,NDUFB3,PHKB,PFKM,PPP1R3A,DLAT,PDHB,PHF1,IDH3G,NUDCD3,HNRNPA1,NDUFS6,NDUFB7,GNAI3,COX6B,COX5B,GPD2,LOC100524873,GNG2,CLPX,DLD,FH,ENO3,NDUFS2,SUCLG1,PABPC1,HSD17B10,NDUFS1,NDUFB1,PDHX,SDHB,NDUFA4,PDHA1,OGDH,NDUFA8,SNRPG,DDX21,GMPR2,NDUFV3,POLR1D,RABIF,GTF2B,SEC11A,GNAI2,CDK6,ENY2,HDAC2,SNRPD3,NDUFV2,NDUFS3,SF3B1,MBIP,CACYBP,ATP6V1E1,PPP1CA,MRPS36,NDUFA6,RBBP4,RMI1,NDUFA5,NHP2,PSMA8,TRMT10C,PSM…
GO:CC	vesicle coat	GO:0030120	2.93049e-06	11	COPE,SEC24D,AP2S1,RABIF,COPA,AP2A1,COPB2,COPG1,CLTC,AP2M1,NECAP1
GO:CC	pyruvate dehydrogenase complex	GO:0045254	5.27984e-06	5	DLAT,PDHB,DLD,PDHX,PDHA1
GO:CC	mitochondrial pyruvate dehydrogenase complex	GO:0005967	5.27984e-06	5	DLAT,PDHB,DLD,PDHX,PDHA1
GO:CC	membrane-bounded organelle	GO:0043227	6.61055e-06	387	PIR,PDCD4,EIF1,COQ9,FNDC1,EMC8,FKBP4,ETFA,PGM1,DNAJB4,SPATS2L,BLVRB,NDUFB3,AK1,LMNB1,SLC25A4,PVALB,ACSL1,CDCA2,JPH1,CKMT2,CHCHD2,AIFM1,DHRS7C,CAPG,HK1,PFKM,LRRC40,DLAT,PDHB,MACROD1,ENDOG,PHF1,ALDH6A1,PARK7,COQ5,UCHL3,CASQ1,SYNE3,PGAP1,GUSB,IDH3G,LACTB,HNRNPA1,SYNPO2,ACAT1,MRPL24,GPI,GAMT,ACADS,GLRX5,BCAT1,NDUFS6,LMNB2,ATL2,PXDN,NDRG2,ACADVL,SUPT16H,DUSP3,NDUFB7,ADHFE1,APOO,MCM4,SGSH,COL1A2,RAP1GD…
GO:CC	intracellular organelle lumen	GO:0070013	1.04601e-05	174	FNDC1,FKBP4,ETFA,DNAJB4,SPATS2L,BLVRB,LMNB1,CDCA2,JPH1,CHCHD2,AIFM1,CAPG,DLAT,PDHB,MACROD1,PHF1,ALDH6A1,PARK7,COQ5,UCHL3,CASQ1,GUSB,IDH3G,HNRNPA1,SYNPO2,MRPL24,GPI,ACADS,GLRX5,LMNB2,ACADVL,SUPT16H,DUSP3,NDUFB7,MCM4,SGSH,HSPB8,CAPN3,COX17,VIM,SPR,P4HA3,CRABP2,CLPX,AK3,RAI14,DLD,HERC6,TMEM43,BCAT2,TIMM50,NDUFS2,SUCLG1,HSD17B10,NDUFS1,GOT1,PSIP1,TIMM8A,GLO1,COPE,SRC,NDUFB1,UGDH,VDAC2,NR1D2,TRIP10,AC…
GO:CC	membrane-enclosed lumen	GO:0031974	1.04601e-05	174	FNDC1,FKBP4,ETFA,DNAJB4,SPATS2L,BLVRB,LMNB1,CDCA2,JPH1,CHCHD2,AIFM1,CAPG,DLAT,PDHB,MACROD1,PHF1,ALDH6A1,PARK7,COQ5,UCHL3,CASQ1,GUSB,IDH3G,HNRNPA1,SYNPO2,MRPL24,GPI,ACADS,GLRX5,LMNB2,ACADVL,SUPT16H,DUSP3,NDUFB7,MCM4,SGSH,HSPB8,CAPN3,COX17,VIM,SPR,P4HA3,CRABP2,CLPX,AK3,RAI14,DLD,HERC6,TMEM43,BCAT2,TIMM50,NDUFS2,SUCLG1,HSD17B10,NDUFS1,GOT1,PSIP1,TIMM8A,GLO1,COPE,SRC,NDUFB1,UGDH,VDAC2,NR1D2,TRIP10,AC…
GO:CC	organelle lumen	GO:0043233	1.04601e-05	174	FNDC1,FKBP4,ETFA,DNAJB4,SPATS2L,BLVRB,LMNB1,CDCA2,JPH1,CHCHD2,AIFM1,CAPG,DLAT,PDHB,MACROD1,PHF1,ALDH6A1,PARK7,COQ5,UCHL3,CASQ1,GUSB,IDH3G,HNRNPA1,SYNPO2,MRPL24,GPI,ACADS,GLRX5,LMNB2,ACADVL,SUPT16H,DUSP3,NDUFB7,MCM4,SGSH,HSPB8,CAPN3,COX17,VIM,SPR,P4HA3,CRABP2,CLPX,AK3,RAI14,DLD,HERC6,TMEM43,BCAT2,TIMM50,NDUFS2,SUCLG1,HSD17B10,NDUFS1,GOT1,PSIP1,TIMM8A,GLO1,COPE,SRC,NDUFB1,UGDH,VDAC2,NR1D2,TRIP10,AC…
GO:CC	mitochondrial tricarboxylic acid cycle enzyme complex	GO:0030062	1.25191e-05	5	IDH3G,DLD,SUCLG1,MRPS36,IDH3A
GO:CC	collagen trimer	GO:0005581	2.35211e-05	9	COL1A2,COL12A1,COL21A1,COL3A1,COL5A2,COL14A1,COL4A2,COL9A1,COL4A1
GO:CC	intracellular membrane-bounded organelle	GO:0043231	3.13307e-05	372	PIR,PDCD4,EIF1,COQ9,FNDC1,EMC8,FKBP4,ETFA,DNAJB4,SPATS2L,BLVRB,NDUFB3,LMNB1,SLC25A4,PVALB,ACSL1,CDCA2,JPH1,CKMT2,CHCHD2,AIFM1,DHRS7C,CAPG,HK1,PFKM,LRRC40,DLAT,PDHB,MACROD1,ENDOG,PHF1,ALDH6A1,PARK7,COQ5,UCHL3,CASQ1,SYNE3,PGAP1,GUSB,IDH3G,LACTB,HNRNPA1,SYNPO2,ACAT1,MRPL24,GPI,GAMT,ACADS,GLRX5,BCAT1,NDUFS6,LMNB2,ATL2,PXDN,NDRG2,ACADVL,SUPT16H,DUSP3,NDUFB7,ADHFE1,APOO,MCM4,SGSH,COL1A2,RAP1GDS1,HSPB8,…
GO:CC	cytoplasmic ribonucleoprotein granule	GO:0036464	9.9555e-05	18	ROCK2,PABPC1,SNRPG,CHTOP,EIF4E,IGF2BP1,IGF2BP2,ATXN2L,KHSRP,RBM14,NSUN2,LARP4B,SARNP,RPL6,CTSH,MYH1,DAZAP1,POLDIP3
GO:CC	cell leading edge	GO:0031252	0.000122695	23	CAPG,FSCN1,CORO1B,VIM,FRMD4B,FLOT2,PABPC1,SRC,IQGAP2,CFL1,TWF1,TPM1,ABLIM3,IGF2BP1,CDK6,SNX2,CAPZB,RPS3,SPTBN1,ARF4,PDLIM4,SRA1,SYNE2
GO:CC	coated vesicle membrane	GO:0030662	0.000196171	11	COPE,SEC24D,AP2S1,RABIF,COPA,AP2A1,COPB2,COPG1,CLTC,AP2M1,NECAP1
GO:CC	actin filament	GO:0005884	0.000196171	12	ACTA1,PDLIM5,CORO1B,JAM3,SRC,TPM2,WIPF1,TWF1,HCLS1,SMTN,TPM3,PDLIM4
GO:CC	ribonucleoprotein granule	GO:0035770	0.000266191	18	ROCK2,PABPC1,SNRPG,CHTOP,EIF4E,IGF2BP1,IGF2BP2,ATXN2L,KHSRP,RBM14,NSUN2,LARP4B,SARNP,RPL6,CTSH,MYH1,DAZAP1,POLDIP3
GO:CC	extracellular space	GO:0005615	0.000315417	58	MMP2,LOC100523213,APOF,GUSB,GPI,PXDN,APOO,COL1A2,COL12A1,RAP1GDS1,JAM3,POSTN,PDGFA,COL21A1,KERA,COL3A1,PSAP,FN1,LXN,AZGP1,CTHRC1,PCOLCE,ABCB6,PGK1,TF,GLIPR2,PLG,APOA4,ALB,SDCBP,CTSB,CD86,COL4A2,SERPINH1,F12,MTHFD2L,A2M,IGFBP2,CSTB,COPA,FGB,PLOD3,HPX,GC,OTOG,AFP,NSUN2,RBP4,APOA2,SERPINA1,CTSH,ADAMTS3,SORD,SOD1,AHSG,CKM,GBA,LOC100153899
GO:CC	membrane coat	GO:0030117	0.000327083	11	COPE,SEC24D,AP2S1,RABIF,COPA,AP2A1,COPB2,COPG1,CLTC,AP2M1,NECAP1
GO:CC	coated membrane	GO:0048475	0.000327083	11	COPE,SEC24D,AP2S1,RABIF,COPA,AP2A1,COPB2,COPG1,CLTC,AP2M1,NECAP1
GO:CC	A band	GO:0031672	0.000379717	6	MYOM2,MYL4,MYOM1,MYL3,MYH1,SPTBN1
GO:CC	organelle envelope lumen	GO:0031970	0.000703578	10	CHCHD2,AIFM1,PARK7,NDUFB7,COX17,NDUFS1,TIMM8A,NDUFA8,CIAPIN1,CACYBP
GO:CC	cytoplasmic stress granule	GO:0010494	0.00108633	9	PABPC1,EIF4E,IGF2BP1,IGF2BP2,ATXN2L,KHSRP,RBM14,LARP4B,DAZAP1
GO:CC	cell junction	GO:0030054	0.00113113	65	PVALB,DTNA,PARK7,FSCN1,SNTB1,PDLIM5,SYNPO2,PTK7,JAM3,ZYX,MAP1B,FRMD4B,GRIK2,CACNB1,FLOT2,SRC,RAB8B,SORBS1,CDH11,TWF1,SYPL2,VDAC1,HOMER2,HOMER1,ABLIM3,RPS18,EIF4E,CLIC4,PLG,FAM3D,RPL38,ARVCF,SDCBP,GNAI2,FERMT2,TNS2,FGB,DBN1,PPP1CA,CAPZB,RPS3,TES,RPL37,SNTA1,NDE1,TUBB2B,RPS3A,SYNJ2BP,LIN7C,RPS13,ENAH,RPL6,MYH1,AP2M1,SNAP23,SPTBN1,RAP1A,ARF4,RPL5,CELF1,TLE2,TRIP6,PDLIM4,SYNE2,SH3KBP1
GO:CC	complex of collagen trimers	GO:0098644	0.00119014	5	COL1A2,COL3A1,COL5A2,COL4A2,COL4A1
GO:CC	polysome	GO:0005844	0.00120029	7	VIM,RPL38,RPS3,RPL6,RPL18,NR0B1,VBP1
GO:CC	postsynaptic density	GO:0014069	0.00120029	14	MAP1B,GRIK2,HOMER2,HOMER1,RPS18,RPL38,DBN1,CAPZB,RPS3,SYNJ2BP,LIN7C,RPS13,RPL6,SPTBN1
GO:CC	asymmetric synapse	GO:0032279	0.00120029	14	MAP1B,GRIK2,HOMER2,HOMER1,RPS18,RPL38,DBN1,CAPZB,RPS3,SYNJ2BP,LIN7C,RPS13,RPL6,SPTBN1
GO:CC	polymeric cytoskeletal fiber	GO:0099513	0.00124817	31	AK1,LMNB1,ACTA1,PDLIM5,MAPT,CORO1B,LMNB2,JAM3,VIM,MAP1B,SRC,TPM2,WIPF1,NES,TWF1,HCLS1,KRT5,SMTN,TBCA,CLTC,TPM3,CHMP2B,NDE1,TUBB2B,SYNM,CHMP5,LMNA,MTUS2,DYNC1I2,PDLIM4,SRPRB
GO:CC	mitochondrial intermembrane space	GO:0005758	0.00124817	9	CHCHD2,AIFM1,PARK7,NDUFB7,COX17,NDUFS1,TIMM8A,NDUFA8,CIAPIN1
GO:CC	postsynaptic specialization	GO:0099572	0.00172964	14	MAP1B,GRIK2,HOMER2,HOMER1,RPS18,RPL38,DBN1,CAPZB,RPS3,SYNJ2BP,LIN7C,RPS13,RPL6,SPTBN1
GO:CC	COPI-coated vesicle	GO:0030137	0.00186936	5	COPE,PACS1,COPA,COPB2,COPG1
GO:CC	COPI vesicle coat	GO:0030126	0.00246304	4	COPE,COPA,COPB2,COPG1
GO:CC	cytosolic small ribosomal subunit	GO:0022627	0.00274771	7	RPS18,RPS8,RPS3,RPS2,RPS3A,RPS13,RPS10
GO:CC	endoplasmic reticulum	GO:0005783	0.00286405	56	EMC8,ACSL1,JPH1,DHRS7C,PARK7,CASQ1,PGAP1,ATL2,PXDN,APOO,COL1A2,RAP1GDS1,GNAI3,TAPBP,P4HA3,CRABP2,TMEM43,DHCR7,COPE,ATP2A1,SEC24D,SAR1B,MTDH,ABCB6,AGPAT4,PKM,RPL27,ALB,RCN2,TXNDC12,SEC11A,RPS8,TFG,GLUD1,SERPINH1,EEF1D,DBI,FGB,PLOD3,SURF4,COPG1,RPS3,RPS3A,LYPLA1,P4HA2,RPL18,EDEM3,FAU,SPCS3,SYNE2,UCHL1,CISD2,GBA,SRPRB,MLEC,BECN1
GO:CC	coated vesicle	GO:0030135	0.00288369	14	COPE,RAB8B,PACS1,SEC24D,AP2S1,RABIF,COPA,AP2A1,COPB2,COPG1,CLTC,DVL2,AP2M1,NECAP1
GO:CC	oxoglutarate dehydrogenase complex	GO:0045252	0.00373992	3	DLD,OGDH,MRPS36
GO:CC	neuron to neuron synapse	GO:0098984	0.00379866	14	MAP1B,GRIK2,HOMER2,HOMER1,RPS18,RPL38,DBN1,CAPZB,RPS3,SYNJ2BP,LIN7C,RPS13,RPL6,SPTBN1
GO:CC	clathrin-coated pit	GO:0005905	0.00385396	7	TF,AP2S1,AP2A1,CLTC,REPS1,AP2M1,NECAP1
GO:CC	adherens junction	GO:0005912	0.00386973	11	PDLIM5,ZYX,FRMD4B,FLOT2,CDH11,ARVCF,FERMT2,PPP1CA,LIN7C,SNAP23,PDLIM4
GO:CC	polysomal ribosome	GO:0042788	0.00427161	4	RPL38,RPL6,RPL18,NR0B1
GO:CC	clathrin coat of coated pit	GO:0030132	0.00427161	4	AP2S1,AP2A1,CLTC,AP2M1
GO:CC	lamellipodium	GO:0030027	0.00500602	12	CAPG,FSCN1,CORO1B,FLOT2,IQGAP2,CFL1,ABLIM3,IGF2BP1,SNX2,CAPZB,PDLIM4,SYNE2
GO:CC	nucleoplasm	GO:0005654	0.00526893	117	FNDC1,FKBP4,DNAJB4,SPATS2L,BLVRB,LMNB1,CDCA2,JPH1,CAPG,PDHB,MACROD1,PHF1,ALDH6A1,PARK7,UCHL3,HNRNPA1,SYNPO2,GPI,ACADS,ACADVL,SUPT16H,DUSP3,MCM4,HSPB8,SPR,CRABP2,CLPX,RAI14,HERC6,BCAT2,TIMM50,NDUFS2,GOT1,PSIP1,GLO1,COPE,SRC,NDUFB1,UGDH,NR1D2,TRIP10,SDHB,RIF1,SNRPG,MTDH,ABCB6,FUS,RPL27,CHTOP,RTCA,DDX21,LOC100510904,SDCBP,IGF2BP1,GTF2B,GNAI2,NUP153,CDK6,FERMT2,ENY2,HDAC2,NOP58,STAT5A,EEF1D,CIAPIN1,N…
GO:CC	AP-2 adaptor complex	GO:0030122	0.00577882	3	AP2S1,AP2A1,AP2M1
GO:CC	nuclear lamina	GO:0005652	0.00577882	3	LMNB1,LMNB2,LMNA
GO:CC	isocitrate dehydrogenase complex (NAD+)	GO:0045242	0.00616484	2	IDH3G,IDH3A
GO:CC	mitochondrial isocitrate dehydrogenase complex (NAD+)	GO:0005962	0.00616484	2	IDH3G,IDH3A
GO:CC	anchoring junction	GO:0070161	0.00673172	33	FSCN1,SNTB1,PDLIM5,SYNPO2,PTK7,JAM3,ZYX,FRMD4B,GRIK2,FLOT2,SRC,SORBS1,CDH11,TWF1,HOMER2,HOMER1,CLIC4,ARVCF,FERMT2,TNS2,DBN1,PPP1CA,TES,SNTA1,LIN7C,ENAH,MYH1,SNAP23,TLE2,TRIP6,PDLIM4,SYNE2,SH3KBP1
GO:CC	clathrin vesicle coat	GO:0030125	0.00673172	5	AP2S1,AP2A1,CLTC,AP2M1,NECAP1
GO:CC	COPI-coated vesicle membrane	GO:0030663	0.00673172	4	COPE,COPA,COPB2,COPG1
GO:CC	extracellular region	GO:0005576	0.00683544	68	MMP2,LOC100523213,ITIH3,APOF,GUSB,GPI,PXDN,APOO,COL1A2,COL12A1,RAP1GDS1,JAM3,POSTN,PDGFA,MFAP2,ITIH4,COL21A1,KERA,COL3A1,PSAP,FN1,LXN,VCAN,AZGP1,CTHRC1,PCOLCE,ABCB6,PGK1,COL14A1,TF,GLIPR2,PLG,APOA4,ALB,FAM3D,SDCBP,CTSB,CD86,COL4A2,SERPINH1,ITIH2,F12,MTHFD2L,A2M,IGFBP2,CSTB,COPA,FGB,PLOD3,HPX,GC,OTOG,AFP,NSUN2,RBP4,FETUB,APOA2,SERPINA1,CTSH,ADAMTS3,SORD,SOD1,DEFB115,AHSG,CKM,GBA,ITIH1,LOC100153899
GO:CC	synapse	GO:0045202	0.00805681	42	PVALB,DTNA,PARK7,SNTB1,MAP1B,GRIK2,CACNB1,FLOT2,RAB8B,CDH11,SYPL2,VDAC1,HOMER2,HOMER1,ABLIM3,RPS18,EIF4E,PLG,FAM3D,RPL38,SDCBP,GNAI2,FGB,DBN1,CAPZB,RPS3,RPL37,SNTA1,NDE1,TUBB2B,RPS3A,SYNJ2BP,LIN7C,RPS13,RPL6,AP2M1,SNAP23,SPTBN1,RAP1A,ARF4,RPL5,CELF1
GO:CC	spliceosomal complex	GO:0005681	0.00805681	13	HNRNPA1,PABPC1,SNRPG,LSM5,SNRPD3,SF3B1,TXNL4A,HNRNPK,RBMX,HNRNPA3,RALY,DAZAP1,SNRPD2
GO:CC	bounding membrane of organelle	GO:0098588	0.00810016	47	PGM1,ACSL1,JPH1,DHRS7C,HK1,SYNE3,GPI,APOO,GNAI3,TAPBP,PTGES2,RCC2,FLOT2,DHCR7,COPE,RAB8B,ATP2A1,VDAC2,SEC24D,ABCB6,AGPAT4,VDAC1,GLIPR2,AP2S1,RABIF,COPA,AP2A1,SNX2,COPB2,COPG1,RPS3,CLTC,CHMP2B,CHMP5,VPS35,SNX12,TOMM20,AP2M1,RHOB,CCDC136,DNAJC11,NECAP1,CISD2,GBA,PEX6,SRPRB,BECN1
GO:CC	dihydrolipoyl dehydrogenase complex	GO:0045240	0.00816223	3	DLD,OGDH,MRPS36
GO:CC	cellular anatomical entity	GO:0110165	0.00918338	562	MMP2,PIR,PDCD4,EIF1,COQ9,FNDC1,EMC8,FKBP4,ETFA,PGM1,DNAJB4,SPATS2L,BLVRB,NDUFB3,AK1,LMNB1,SLC25A4,PVALB,ACSL1,CDCA2,JPH1,CKMT2,CHCHD2,DTNA,PHKB,AIFM1,DHRS7C,LOC100523213,ABCB1,CAPG,HK1,PFKM,PPP1R3A,MYOM2,LRRC40,DLAT,PDHB,MACROD1,ENDOG,PHF1,CCDC6,ALDH6A1,PARK7,COQ5,ITIH3,APOF,UCHL3,CASQ1,SYNE3,PGAP1,FSCN1,GUSB,IDH3G,NUDCD3,ACTA1,SNTB1,LACTB,HNRNPA1,PDLIM5,SYNPO2,FBP2,ACAT1,MRPL24,GPI,MAPT,CORO1B,P…
GO:CC	cell-substrate junction	GO:0030055	0.0105585	12	SYNPO2,ZYX,SRC,SORBS1,FERMT2,TNS2,TES,ENAH,TLE2,TRIP6,SYNE2,SH3KBP1
GO:CC	clathrin coat of endocytic vesicle	GO:0030128	0.0116409	3	AP2S1,AP2A1,AP2M1
GO:CC	endomembrane system	GO:0012505	0.0123252	112	EMC8,LMNB1,ACSL1,JPH1,DHRS7C,PARK7,CASQ1,SYNE3,PGAP1,LMNB2,ATL2,PXDN,NDRG2,APOO,COL1A2,RAP1GDS1,GNAI3,JAM3,TAPBP,P4HA3,CRABP2,POSTN,DLD,TMEM43,PTGES2,RCC2,FLOT2,PRDX3,PSAP,DHCR7,COPE,SRC,RAB8B,ATP2A1,VDAC2,SEC24D,RIF1,SAR1B,MTDH,ABCB6,GAPDH,SYPL2,AGPAT4,PKM,TF,GLIPR2,AP2S1,RPL27,ALB,RCN2,LOC100510904,SDCBP,TXNDC12,RABIF,SEC11A,CCDC25,NUP153,RPS8,TFG,GLUD1,SERPINH1,ENY2,EEF1D,DBI,COPA,FGB,AP2A1,SN…
GO:CC	catalytic step 2 spliceosome	GO:0071013	0.0125449	8	HNRNPA1,PABPC1,SNRPG,SNRPD3,SF3B1,HNRNPA3,RALY,SNRPD2
GO:CC	nuclear membrane	GO:0031965	0.01276	14	LMNB1,SYNE3,LMNB2,TMEM43,DHCR7,RIF1,GAPDH,SDCBP,NUP153,SURF4,TXNL4A,LYPLA1,LMNA,SYNE2
GO:CC	Golgi-associated vesicle	GO:0005798	0.0136044	7	COPE,RAB8B,PACS1,COPA,COPB2,COPG1,CLTC
GO:CC	ruffle	GO:0001726	0.0136044	10	CAPG,FSCN1,FRMD4B,SRC,CFL1,TWF1,TPM1,CDK6,RPS3,ARF4
GO:CC	outer membrane	GO:0019867	0.014126	11	ACSL1,HK1,SYNE3,DHCR7,VDAC2,ABCB6,AGPAT4,VDAC1,TOMM20,DNAJC11,CISD2
GO:CC	organelle outer membrane	GO:0031968	0.014126	11	ACSL1,HK1,SYNE3,DHCR7,VDAC2,ABCB6,AGPAT4,VDAC1,TOMM20,DNAJC11,CISD2
GO:CC	mitochondrial ribonuclease P complex	GO:0030678	0.0149921	2	HSD17B10,TRMT10C
GO:CC	clathrin-coated endocytic vesicle membrane	GO:0030669	0.0149921	3	AP2S1,AP2A1,AP2M1
GO:CC	sarcoplasm	GO:0016528	0.0163151	6	JPH1,DHRS7C,CASQ1,ATP2A1,CTHRC1,SYNE2
GO:CC	microbody	GO:0042579	0.0170847	9	VIM,IDH2,HSDL2,RAB8B,EHHADH,GSTK1,SOD1,TUBA8,PEX6
GO:CC	peroxisome	GO:0005777	0.0170847	9	VIM,IDH2,HSDL2,RAB8B,EHHADH,GSTK1,SOD1,TUBA8,PEX6
GO:CC	focal adhesion	GO:0005925	0.0186369	11	SYNPO2,ZYX,SRC,FERMT2,TNS2,TES,ENAH,TLE2,TRIP6,SYNE2,SH3KBP1
GO:CC	fibrillar collagen trimer	GO:0005583	0.0190102	3	COL1A2,COL3A1,COL5A2
GO:CC	banded collagen fibril	GO:0098643	0.0190102	3	COL1A2,COL3A1,COL5A2
GO:CC	podosome	GO:0002102	0.0190102	4	FSCN1,TPM4,SRC,HNRNPK
GO:CC	precatalytic spliceosome	GO:0071011	0.0208318	6	SNRPG,LSM5,SNRPD3,SF3B1,TXNL4A,SNRPD2
GO:CC	sarcoplasmic reticulum	GO:0016529	0.0223185	5	JPH1,DHRS7C,CASQ1,ATP2A1,SYNE2
GO:CC	extrinsic component of membrane	GO:0019898	0.0231212	15	PGM1,COQ5,ACADVL,GNAI3,GNG2,SRC,CDH11,STAC3,TF,PLG,GNAI2,FERMT2,SYTL4,GNG4,BECN1
GO:CC	lysosomal lumen	GO:0043202	0.0238264	3	GUSB,SGSH,GBA
GO:CC	pronucleus	GO:0045120	0.0238264	3	RIF1,HNRNPC,CBX1
GO:CC	Golgi-associated vesicle membrane	GO:0030660	0.0243143	5	COPE,COPA,COPB2,COPG1,CLTC
GO:CC	nuclear periphery	GO:0034399	0.0247623	7	LMNB1,LMNB2,VIM,CLIC4,NUP153,CAD,LMNA
GO:CC	extracellular exosome	GO:0070062	0.0247623	7	FN1,ABCB6,ALB,SDCBP,CD86,NSUN2,SORD
GO:CC	mitochondrial alpha-ketoglutarate dehydrogenase complex	GO:0005947	0.0253478	2	DLD,MRPS36
GO:CC	lamin filament	GO:0005638	0.0253478	2	LMNB1,LMNA
GO:CC	phosphopyruvate hydratase complex	GO:0000015	0.0253478	2	ENO3,ENO2
GO:CC	collagen-containing extracellular matrix	GO:0062023	0.025499	13	PXDN,COL1A2,COL12A1,POSTN,COL21A1,EMILIN3,COL3A1,FN1,COL5A2,COL14A1,COL4A2,PLOD3,COL4A1
GO:CC	nucleoid	GO:0009295	0.0275925	5	ACADVL,CLPX,HSD17B10,VDAC2,TRMT10C
GO:CC	mitochondrial nucleoid	GO:0042645	0.0275925	5	ACADVL,CLPX,HSD17B10,VDAC2,TRMT10C
GO:CC	U12-type spliceosomal complex	GO:0005689	0.0275925	4	SNRPG,SNRPD3,SF3B1,SNRPD2
GO:CC	M band	GO:0031430	0.0275925	3	MYOM2,MYOM1,SPTBN1
GO:CC	NuRD complex	GO:0016581	0.0275925	3	HDAC2,RBBP4,GATAD2A
GO:CC	nuclear lumen	GO:0031981	0.0275925	141	FNDC1,FKBP4,DNAJB4,SPATS2L,BLVRB,LMNB1,CDCA2,JPH1,CAPG,PDHB,MACROD1,PHF1,ALDH6A1,PARK7,UCHL3,IDH3G,HNRNPA1,SYNPO2,GPI,ACADS,LMNB2,ACADVL,SUPT16H,DUSP3,MCM4,HSPB8,CAPN3,VIM,SPR,CRABP2,CLPX,RAI14,HERC6,BCAT2,TIMM50,NDUFS2,GOT1,PSIP1,GLO1,COPE,SRC,NDUFB1,UGDH,NR1D2,TRIP10,SDHB,RIF1,SELENBP1,PDHA1,SNRPG,MTDH,ABCB6,PAFAH1B2,FUS,RPL27,CHTOP,CLIC4,RTCA,DDX21,RCN2,LOC100510904,SDCBP,IQSEC1,POLR1D,IGF2BP1…
GO:CC	CHD-type complex	GO:0090545	0.0275925	3	HDAC2,RBBP4,GATAD2A
GO:CC	extrinsic component of plasma membrane	GO:0019897	0.0279211	10	GNAI3,GNG2,SRC,CDH11,STAC3,TF,PLG,GNAI2,FERMT2,GNG4
GO:CC	rough endoplasmic reticulum	GO:0005791	0.0298618	5	PKM,RPL27,RPS3,RPL18,SRPRB
GO:CC	small ribosomal subunit	GO:0015935	0.0298618	7	RPS18,RPS8,RPS3,RPS2,RPS3A,RPS13,RPS10
GO:CC	filamentous actin	GO:0031941	0.0298618	4	PDLIM5,JAM3,SMTN,PDLIM4
GO:CC	ruffle membrane	GO:0032587	0.0301782	6	SRC,CFL1,TWF1,TPM1,RPS3,ARF4
GO:CC	clathrin-coated vesicle membrane	GO:0030665	0.032422	5	AP2S1,AP2A1,CLTC,AP2M1,NECAP1
GO:CC	clathrin coat	GO:0030118	0.032422	5	AP2S1,AP2A1,CLTC,AP2M1,NECAP1
GO:CC	extracellular vesicle	GO:1903561	0.0329968	7	FN1,ABCB6,ALB,SDCBP,CD86,NSUN2,SORD
GO:CC	extracellular membrane-bounded organelle	GO:0065010	0.0329968	7	FN1,ABCB6,ALB,SDCBP,CD86,NSUN2,SORD
GO:CC	extracellular organelle	GO:0043230	0.0329968	7	FN1,ABCB6,ALB,SDCBP,CD86,NSUN2,SORD
GO:CC	transporter complex	GO:1990351	0.0353149	19	NDUFB3,NDUFS6,NDUFB7,LOC100524873,GRIK2,CACNB1,NDUFS2,NDUFS1,TIMM8A,NDUFB1,NDUFA8,CLIC4,NDUFV3,NDUFV2,NDUFS3,NDUFA6,NDUFA5,LOC100524613,KCNS3
GO:CC	signal peptidase complex	GO:0005787	0.0355246	2	SEC11A,SPCS3
GO:CC	extrinsic component of external side of plasma membrane	GO:0031232	0.0355246	2	TF,PLG
GO:CC	B-WICH complex	GO:0110016	0.0355246	2	DDX21,SF3B1
GO:CC	extracellular matrix	GO:0031012	0.0358869	18	MMP2,PXDN,COL1A2,COL12A1,POSTN,MFAP2,COL21A1,EMILIN3,COL3A1,FN1,VCAN,COL5A2,COL14A1,COL4A2,PLOD3,OTOG,ADAMTS3,COL4A1
GO:CC	external encapsulating structure	GO:0030312	0.0364852	18	MMP2,PXDN,COL1A2,COL12A1,POSTN,MFAP2,COL21A1,EMILIN3,COL3A1,FN1,VCAN,COL5A2,COL14A1,COL4A2,PLOD3,OTOG,ADAMTS3,COL4A1
GO:CC	nuclear envelope	GO:0005635	0.0364852	18	LMNB1,SYNE3,LMNB2,TMEM43,DHCR7,RIF1,GAPDH,SDCBP,NUP153,ENY2,CACYBP,SURF4,TXNL4A,CHMP2B,LYPLA1,CHMP5,LMNA,SYNE2
GO:CC	sarcoplasmic reticulum membrane	GO:0033017	0.0366316	3	JPH1,DHRS7C,ATP2A1
GO:CC	vacuolar lumen	GO:0005775	0.0366316	3	GUSB,SGSH,GBA
GO:CC	endocytic vesicle	GO:0030139	0.0382407	10	VIM,ZYX,FLOT2,RAB8B,TF,AP2S1,AP2A1,AP2M1,SH3KBP1,BECN1
GO:CC	U2-type precatalytic spliceosome	GO:0071005	0.0396445	5	SNRPG,LSM5,SF3B1,TXNL4A,SNRPD2
GO:CC	plasma membrane bounded cell projection	GO:0120025	0.0399957	59	PGM1,AK1,PVALB,CAPG,PFKM,PARK7,FSCN1,GPI,MAPT,CORO1B,JAM3,VIM,BLOC1S4,MAP1B,DLD,FRMD4B,OFD1,DCX,ATP2B4,FLOT2,SRC,IQGAP2,ACADM,MYOT,CFL1,TWF1,TPM1,HOMER2,HOMER1,PKM,ABLIM3,CLIC4,FAM3D,IGF2BP1,GNAI2,CDK6,COPA,AP2A1,SNX2,DBN1,ATP6V1E1,CAPZB,RPS3,C2CD3,SYNJ2BP,GNAS,TOMM20,TBCC,SNAP23,SORD,SPTBN1,STRN3,SOD1,RAP1A,ARF4,PDLIM4,SYNE2,UCHL1,PEX6
GO:CC	transmembrane transporter complex	GO:1902495	0.0405972	18	NDUFB3,NDUFS6,NDUFB7,LOC100524873,GRIK2,CACNB1,NDUFS2,NDUFS1,NDUFB1,NDUFA8,CLIC4,NDUFV3,NDUFV2,NDUFS3,NDUFA6,NDUFA5,LOC100524613,KCNS3
GO:CC	mitochondrial outer membrane	GO:0005741	0.0407913	9	ACSL1,HK1,VDAC2,ABCB6,AGPAT4,VDAC1,TOMM20,DNAJC11,CISD2
GO:CC	SMN-Sm protein complex	GO:0034719	0.0422761	3	SNRPG,SNRPD3,SNRPD2
GO:CC	ESC/E(Z) complex	GO:0035098	0.0422761	3	PHF1,HDAC2,RBBP4
GO:CC	leading edge membrane	GO:0031256	0.0427685	8	SRC,CFL1,TWF1,TPM1,RPS3,SPTBN1,ARF4,SYNE2
GO:CC	cytochrome complex	GO:0070069	0.0455318	5	COX6B,COX5B,LOC100524873,NDUFA4,LOC100524613
GO:CC	fibrinogen complex	GO:0005577	0.0460056	2	FN1,FGB
GO:CC	collagen type IV trimer	GO:0005587	0.0460056	2	COL4A2,COL4A1
GO:CC	ubiquinone biosynthesis complex	GO:0110142	0.0460056	2	COQ9,COQ5
GO:CC	actin-based cell projection	GO:0098858	0.0460056	10	FSCN1,JAM3,IQGAP2,TWF1,HOMER2,CLIC4,IGF2BP1,AP2A1,ATP6V1E1,SYNE2
GO:CC	basement membrane collagen trimer	GO:0098651	0.0460056	2	COL4A2,COL4A1
GO:CC	male pronucleus	GO:0001940	0.0460056	2	RIF1,CBX1
GO:CC	extrinsic component of cytoplasmic side of plasma membrane	GO:0031234	0.0460056	7	GNAI3,GNG2,SRC,STAC3,GNAI2,FERMT2,GNG4
GO:CC	myosin II complex	GO:0016460	0.0471344	3	MYL1,MYL3,MYH1
GO:CC	cell projection	GO:0042995	0.0471344	60	PGM1,AK1,PVALB,CAPG,PFKM,PARK7,FSCN1,GPI,MAPT,CORO1B,JAM3,VIM,BLOC1S4,MAP1B,DLD,FRMD4B,OFD1,DCX,ATP2B4,FLOT2,SRC,IQGAP2,ACADM,MYOT,CFL1,TWF1,TPM1,HOMER2,HOMER1,PKM,ABLIM3,CLIC4,FAM3D,IGF2BP1,GNAI2,CDK6,COPA,AP2A1,SNX2,DBN1,ATP6V1E1,CAPZB,RPS3,C2CD3,SYNJ2BP,ENAH,GNAS,TOMM20,TBCC,SNAP23,SORD,SPTBN1,STRN3,SOD1,RAP1A,ARF4,PDLIM4,SYNE2,UCHL1,PEX6
GO:MF	oxidoreductase activity	GO:0016491	2.12e-13	66	PIR,ETFA,BLVRB,AIFM1,DHRS7C,DLAT,PDHB,ALDH6A1,PARK7,IDH3G,ACADS,PXDN,ACADVL,ADHFE1,ALDH4A1,SPR,GPD2,P4HA3,IDH2,DLD,BCAT2,HIBADH,NDUFS2,PRDX3,HSD17B10,CYCS,NDUFS1,ALDH18A1,DHCR7,PTGR2,PRDX6,UGDH,MSRB3,L2HGDH,ACADM,PDHX,SDHB,SELENBP1,PDHA1,OGDH,GAPDH,PGK1,ETFDH,GMPR2,PGD,ADI1,TXNDC12,GLUD1,NDUFV2,CIAPIN1,NDUFS3,PLOD3,GPX7,SOD2,G6PD,EHHADH,P4HA2,GLYR1,GAPDHS,AKR1B1,GSTK1,SORD,SOD1,NXN,LOC100157017,I…
GO:MF	actin binding	GO:0003779	1.93e-10	41	CAPG,MYOM2,SYNE3,FSCN1,PDLIM5,SYNPO2,CORO1B,TMSB15A,TPM4,NEB,RAI14,CNN3,MAP1B,TNNC2,TPM2,WIPF1,IQGAP2,MYL4,CFL1,TWF1,TPM1,FLNB,HOMER2,ABLIM3,HCLS1,FERMT2,CALD1,MYOM1,DBN1,GC,MYL3,CAPZB,TPM3,ENAH,MYH1,SPTBN1,YWHAH,PDLIM4,SYNE2,TNNC1,MARCKS
GO:MF	structural molecule activity	GO:0005198	1.93e-10	63	LMNB1,JPH1,SNTB1,MRPL24,LMNB2,PXDN,COL1A2,CAPN3,VIM,EMILIN3,TCAP,COL3A1,FN1,COPE,COL5A2,COL14A1,RPS18,RPL27,RPL38,LOC100510904,KRT5,COL4A2,RPL34,NUP153,RPS8,RPL21,RPL3,RPL9,CRYAB,COPA,FGB,RPL17,COPB2,RPL8,OTOG,RPL29,COPG1,RPS3,RPS2,CLTC,RPL37,SNTA1,TUBB2B,RPS3A,RPL35A,SYNM,RPS16,RPL14,RPS13,RPL6,RPL18,RPL13,LMNA,RPL24,RPL36A,SPTBN1,FAU,RPS10,RPL10A,RPL30,RPL5,RPL35,COL4A1
GO:MF	cytoskeletal protein binding	GO:0008092	2.19e-08	61	CAPG,MYOM2,SYNE3,FSCN1,PDLIM5,SYNPO2,MAPT,CORO1B,TMSB15A,TPM4,DUSP3,CAPN3,NEB,RAI14,CNN3,MAP1B,DCX,TCAP,TNNC2,RCC2,TPM2,WIPF1,IQGAP2,MYL4,MYOZ1,CFL1,EML6,TWF1,TPM1,FLNB,HOMER2,ABLIM3,HCLS1,CEP350,FERMT2,TBCA,SLC26A5,CALD1,MYOM1,DBN1,CACYBP,GC,MYL3,CAPZB,RPS3,TPM3,NDE1,LIN7C,ENAH,MYH1,MTUS2,HSPB7,TBCC,SPTBN1,VBP1,YWHAH,PDLIM4,ZNF207,SYNE2,TNNC1,MARCKS
GO:MF	oxidoreductase activity, acting on the aldehyde or oxo group of donors, NAD or NADP as acceptor	GO:0016620	7.43e-08	12	DLAT,PDHB,ALDH6A1,ALDH4A1,DLD,ALDH18A1,PDHX,PDHA1,OGDH,GAPDH,GAPDHS,AKR1B1
GO:MF	catalytic activity	GO:0003824	7.56e-07	225	MMP2,PIR,FKBP4,ETFA,PGM1,BLVRB,AK1,ACSL1,CKMT2,AIFM1,DHRS7C,HK1,PFKM,LRRC40,DLAT,PDHB,MACROD1,ENDOG,ALDH6A1,PARK7,COQ5,UCHL3,PGAP1,GUSB,IDH3G,LACTB,FBP2,ACAT1,GPI,PTK7,GAMT,ACADS,BCAT1,ROCK2,ATL2,PXDN,ACADVL,DUSP3,ADHFE1,MCM4,SGSH,CAPN3,GNAI3,ALDH4A1,SPR,ENDOD1,GPD2,PYGM,P4HA3,HAGH,CLPX,AK3,PCMT1,GSTA4,IDH2,DLD,ACO2,HERC6,FH,BCAT2,ATP2B4,PTGES2,ENO3,TIMM50,HIBADH,SND1,NDUFS2,MPI,SUCLG1,PRDX3,PSAP…
GO:MF	oxidoreductase activity, acting on the aldehyde or oxo group of donors	GO:0016903	1.21268e-06	12	DLAT,PDHB,ALDH6A1,ALDH4A1,DLD,ALDH18A1,PDHX,PDHA1,OGDH,GAPDH,GAPDHS,AKR1B1
GO:MF	oxidoreductase activity, acting on CH-OH group of donors	GO:0016614	1.21268e-06	19	DHRS7C,IDH3G,ADHFE1,SPR,GPD2,IDH2,BCAT2,HIBADH,HSD17B10,PTGR2,UGDH,L2HGDH,PGD,G6PD,EHHADH,AKR1B1,SORD,LOC100157017,IDH3A
GO:MF	NAD binding	GO:0051287	1.27409e-06	12	IDH3G,IDH2,HIBADH,NDUFS2,UGDH,GAPDH,EHHADH,GLYR1,GAPDHS,SORD,LOC100157017,IDH3A
GO:MF	binding	GO:0005488	1.91389e-06	453	MMP2,PIR,EIF1,COQ9,FNDC1,FKBP4,ETFA,PGM1,DNAJB4,SPATS2L,AK1,LMNB1,PVALB,ACSL1,CKMT2,CHCHD2,DTNA,PHKB,AIFM1,LOC100523213,ABCB1,CAPG,HK1,PFKM,PPP1R3A,MYOM2,LRRC40,DLAT,ENDOG,PHF1,CCDC6,PARK7,UCHL3,CASQ1,SYNE3,FSCN1,GUSB,IDH3G,SNTB1,HNRNPA1,MYBPC2,PDLIM5,SYNPO2,FBP2,ACAT1,MRPL24,GPI,MAPT,CORO1B,PTK7,ACADS,TMSB15A,TPM4,GLRX5,LMNB2,ROCK2,ATL2,PXDN,ACADVL,SUPT16H,DUSP3,ADHFE1,MCM4,SGSH,COL1A2,COL12A1,R…
GO:MF	pyruvate dehydrogenase [NAD(P)+] activity	GO:0034603	2.06488e-06	5	DLAT,PDHB,DLD,PDHX,PDHA1
GO:MF	pyruvate dehydrogenase activity	GO:0004738	2.06488e-06	5	DLAT,PDHB,DLD,PDHX,PDHA1
GO:MF	protein-containing complex binding	GO:0044877	2.06488e-06	60	EIF1,CAPG,MYOM2,PARK7,SYNE3,FSCN1,GPI,CORO1B,TPM4,SUPT16H,GNAI3,JAM3,TAPBP,VIM,MRC2,NEB,BAG3,PDGFA,TIMM50,SND1,COL3A1,FN1,SRC,TPM2,IQGAP2,MYL4,NES,PCOLCE,CFL1,TWF1,FLNB,ABLIM3,HCLS1,LOC100510904,CTSB,GNAI2,FERMT2,SERPINH1,SLC26A5,NOP58,MYOM1,CRYAB,SNX2,FBL,RPS3,TPM3,APOA2,GUF1,GLYR1,GNAS,MYH1,STRN3,RAP1A,TUBA8,POLDIP3,SYNE2,TNNC1,PEX6,M6PR,MARCKS
GO:MF	pyruvate dehydrogenase (NAD+) activity	GO:0034604	2.06488e-06	5	DLAT,PDHB,DLD,PDHX,PDHA1
GO:MF	structural constituent of ribosome	GO:0003735	2.34986e-06	31	MRPL24,RPS18,RPL27,RPL38,RPL34,RPS8,RPL21,RPL3,RPL9,RPL17,RPL8,RPL29,RPS3,RPS2,RPL37,RPS3A,RPL35A,RPS16,RPL14,RPS13,RPL6,RPL18,RPL13,RPL24,RPL36A,FAU,RPS10,RPL10A,RPL30,RPL5,RPL35
GO:MF	actin filament binding	GO:0051015	3.40496e-06	22	CAPG,MYOM2,SYNE3,FSCN1,CORO1B,TPM4,NEB,TPM2,IQGAP2,MYL4,CFL1,TWF1,FLNB,ABLIM3,HCLS1,FERMT2,MYOM1,TPM3,MYH1,SYNE2,TNNC1,MARCKS
GO:MF	oxidoreductase activity, acting on the CH-OH group of donors, NAD or NADP as acceptor	GO:0016616	4.75861e-06	17	DHRS7C,IDH3G,ADHFE1,SPR,IDH2,BCAT2,HIBADH,HSD17B10,PTGR2,UGDH,PGD,G6PD,EHHADH,AKR1B1,SORD,LOC100157017,IDH3A
GO:MF	mRNA binding	GO:0003729	0.000166164	25	PARK7,HNRNPA1,PABPC1,RBFOX1,PKM,FUS,CHTOP,IGF2BP1,IGF2BP2,SF3B1,KHSRP,RBM14,RPS3,LARP4B,HNRNPK,RPS3A,NOVA2,RPS13,HNRNPC,RPL24,CSTF2,HNRNPA3,ZFP36L2,POLDIP3,ILF3
GO:MF	protein binding	GO:0005515	0.000189174	275	COQ9,FNDC1,FKBP4,DNAJB4,SPATS2L,LMNB1,CHCHD2,PHKB,AIFM1,LOC100523213,CAPG,PFKM,PPP1R3A,MYOM2,LRRC40,DLAT,ENDOG,PHF1,CCDC6,PARK7,UCHL3,CASQ1,SYNE3,FSCN1,GUSB,SNTB1,MYBPC2,PDLIM5,SYNPO2,FBP2,GPI,MAPT,CORO1B,PTK7,TMSB15A,TPM4,LMNB2,ROCK2,ATL2,PXDN,ACADVL,DUSP3,COL1A2,COL12A1,RAP1GDS1,HSPB8,CAPN3,GNAI3,JAM3,ALDH4A1,TAPBP,VIM,NEB,TNFRSF11A,SLC25A12,P4HA3,BAG3,GNG2,CRABP2,POSTN,PDGFA,CLPX,LRRC20,GSTA4,…
GO:MF	identical protein binding	GO:0042802	0.000399364	78	COQ9,PFKM,DLAT,ENDOG,PHF1,CCDC6,PARK7,CASQ1,FBP2,CORO1B,LMNB2,ATL2,ACADVL,COL1A2,HSPB8,JAM3,ALDH4A1,VIM,SLC25A12,PDGFA,GSTA4,EMILIN3,TMEM43,PRDX3,PSAP,ALDH18A1,TPI1,FN1,TIMM8A,PRDX6,ATP2A1,UGDH,TRIP10,ACADM,GYG1,GAPDH,PGAM2,FLNB,FUS,GLIPR2,DDX21,APOA4,ALB,SDCBP,RABIF,NUP153,TFG,PTS,TNS2,DBI,MYOM1,CRYAB,UBA3,SNX2,MBIP,CACYBP,CAD,SOD2,APOA2,NDE1,G6PD,TRMT10C,CBX1,MTUS2,DVL2,NR0B1,NAGA,SORD,SOD1,CEL…
GO:MF	small molecule binding	GO:0036094	0.000399364	102	ETFA,AK1,ACSL1,CKMT2,AIFM1,ABCB1,HK1,PFKM,PARK7,IDH3G,PTK7,ACADS,ROCK2,ATL2,ACADVL,MCM4,GNAI3,PYGM,P4HA3,BAG3,CRABP2,CLPX,AK3,IDH2,DLD,ATP2B4,HIBADH,NDUFS2,SUCLG1,PSAP,GOT1,ALDH18A1,OSBPL10,SRC,RAB8B,ATP2A1,UGDH,NT5C1A,SUCLA2,VDAC2,LDB3,ACADM,SAR1B,OGDH,ABCB6,GAPDH,PGK1,TWF1,PKM,GPT2,CHTOP,RTCA,DDX21,ALB,PGD,PARS2,GNAI2,CDK6,GLUD1,CYGB,RAB1B,PMVK,DBI,CNNM3,NUBP2,HSPA6,UBA3,PLOD3,GC,RMI1,RBP4,CAD,…
GO:MF	carbon-oxygen lyase activity	GO:0016835	0.000663097	11	PARK7,ACO2,FH,ENO3,TPI1,PTS,RPS3,EHHADH,ECHDC2,ENO2,CA3
GO:MF	metal cluster binding	GO:0051540	0.00083381	10	GLRX5,ACO2,NDUFS2,NDUFS1,SDHB,ETFDH,NDUFV2,CIAPIN1,NUBP2,CISD2
GO:MF	iron-sulfur cluster binding	GO:0051536	0.00083381	10	GLRX5,ACO2,NDUFS2,NDUFS1,SDHB,ETFDH,NDUFV2,CIAPIN1,NUBP2,CISD2
GO:MF	electron transfer activity	GO:0009055	0.00102997	9	ETFA,NDUFS2,CYCS,NDUFS1,SDHB,ETFDH,NDUFV2,CIAPIN1,NDUFS3
GO:MF	antioxidant activity	GO:0016209	0.00134092	10	PARK7,PXDN,PRDX3,PRDX6,APOA4,GPX7,SOD2,GSTK1,SOD1,NXN
GO:MF	peptidase regulator activity	GO:0061134	0.00168345	18	ITIH3,CLPX,ITIH4,PRDX3,FN1,LXN,PCOLCE,GAPDH,SERPINH1,ITIH2,A2M,CSTB,FETUB,SERPINA1,CTSH,AHSG,ITIH1,LOC100153899
GO:MF	4 iron, 4 sulfur cluster binding	GO:0051539	0.00238507	7	ACO2,NDUFS2,NDUFS1,SDHB,ETFDH,CIAPIN1,NUBP2
GO:MF	vitamin binding	GO:0019842	0.00319597	13	PYGM,P4HA3,GOT1,LDB3,OGDH,GPT2,ALB,PLOD3,GC,RBP4,GOT2,P4HA2,PYGB
GO:MF	phosphotransferase activity, carboxyl group as acceptor	GO:0016774	0.00412728	3	ALDH18A1,PGK1,PGK2
GO:MF	mRNA 3'-UTR binding	GO:0003730	0.00473184	10	HNRNPA1,PABPC1,FUS,IGF2BP1,IGF2BP2,RBM14,LARP4B,HNRNPA3,ZFP36L2,ILF3
GO:MF	metallochaperone activity	GO:0016530	0.00538431	4	PARK7,COX17,TF,NUBP2
GO:MF	ion binding	GO:0043167	0.0065558	179	MMP2,PIR,ETFA,PGM1,AK1,PVALB,ACSL1,CKMT2,DTNA,AIFM1,ABCB1,HK1,PFKM,ENDOG,PHF1,PARK7,CASQ1,IDH3G,PDLIM5,FBP2,ACAT1,PTK7,ACADS,GLRX5,ROCK2,ATL2,ACADVL,ADHFE1,MCM4,CAPN3,GNAI3,COX17,ENDOD1,GPD2,SLC25A12,PYGM,P4HA3,HAGH,CRABP2,POSTN,CLPX,AK3,IDH2,ZYX,DLD,ACO2,ATP2B4,ENO3,LMCD1,TNNC2,MPI,MYL1,COL3A1,PSAP,NUCB2,GOT1,ALDH18A1,PGM2L1,GLO1,SRC,IQGAP2,MYL4,RAB8B,ATP2A1,STXBP6,PDLIM3,NT5C1A,SUCLA2,VDAC2,MSR…
GO:MF	platelet-derived growth factor binding	GO:0048407	0.00777403	4	COL1A2,PDGFA,COL3A1,COL4A1
GO:MF	isocitrate dehydrogenase [NAD(P)+] activity	GO:0004448	0.0086458	3	IDH3G,IDH2,IDH3A
GO:MF	lyase activity	GO:0016829	0.0099117	15	PARK7,ACO2,FH,PTGES2,ENO3,GOT1,TPI1,GLO1,PTS,RPS3,TKFC,EHHADH,ECHDC2,ENO2,CA3
GO:MF	thiolester hydrolase activity	GO:0016790	0.0099117	7	HAGH,ACAA2,ACOT6,ACOT13,LYPLA1,ECHDC2,ESD
GO:MF	extracellular matrix structural constituent	GO:0005201	0.0113282	9	PXDN,COL1A2,EMILIN3,COL3A1,FN1,COL5A2,COL14A1,COL4A2,COL4A1
GO:MF	endopeptidase inhibitor activity	GO:0004866	0.0118986	14	ITIH3,ITIH4,PRDX3,LXN,GAPDH,SERPINH1,ITIH2,A2M,CSTB,FETUB,SERPINA1,AHSG,ITIH1,LOC100153899
GO:MF	hydro-lyase activity	GO:0016836	0.0120713	8	PARK7,ACO2,FH,ENO3,EHHADH,ECHDC2,ENO2,CA3
GO:MF	extracellular matrix structural constituent conferring tensile strength	GO:0030020	0.014087	3	COL14A1,COL4A2,COL4A1
GO:MF	intramolecular oxidoreductase activity, interconverting aldoses and ketoses	GO:0016861	0.014087	3	GPI,MPI,TPI1
GO:MF	transaminase activity	GO:0008483	0.0162853	5	BCAT1,BCAT2,GOT1,GPT2,GOT2
GO:MF	protein-membrane adaptor activity	GO:0043495	0.0162853	4	SYNE3,NUP153,CELF1,SYNE2
GO:MF	transferase activity, transferring nitrogenous groups	GO:0016769	0.0162853	5	BCAT1,BCAT2,GOT1,GPT2,GOT2
GO:MF	oxidoreductase activity, acting on the CH-CH group of donors	GO:0016627	0.0162853	7	BLVRB,ACADS,ACADVL,DHCR7,PTGR2,ACADM,SDHB
GO:MF	nucleotide binding	GO:0000166	0.0167522	82	ETFA,AK1,ACSL1,CKMT2,AIFM1,ABCB1,HK1,PFKM,IDH3G,PTK7,ACADS,ROCK2,ATL2,ACADVL,MCM4,GNAI3,BAG3,CLPX,AK3,IDH2,DLD,ATP2B4,HIBADH,NDUFS2,SUCLG1,ALDH18A1,SRC,RAB8B,ATP2A1,UGDH,NT5C1A,SUCLA2,ACADM,SAR1B,ABCB6,GAPDH,PGK1,TWF1,PKM,CHTOP,RTCA,DDX21,PGD,PARS2,GNAI2,CDK6,GLUD1,RAB1B,PMVK,DBI,CNNM3,NUBP2,HSPA6,UBA3,RMI1,CAD,CDK5,TKFC,TUBB2B,G6PD,GUF1,EHHADH,GLYR1,GAPDHS,GNAS,MYH1,HSPE1,RHOB,ADK,SORD,DDX17,RAP…
GO:MF	glyceraldehyde-3-phosphate dehydrogenase (NAD+) (phosphorylating) activity	GO:0004365	0.0167522	2	GAPDH,GAPDHS
GO:MF	oxygen sensor activity	GO:0019826	0.0167522	2	PARK7,NDUFS2
GO:MF	nucleoside phosphate binding	GO:1901265	0.0167522	82	ETFA,AK1,ACSL1,CKMT2,AIFM1,ABCB1,HK1,PFKM,IDH3G,PTK7,ACADS,ROCK2,ATL2,ACADVL,MCM4,GNAI3,BAG3,CLPX,AK3,IDH2,DLD,ATP2B4,HIBADH,NDUFS2,SUCLG1,ALDH18A1,SRC,RAB8B,ATP2A1,UGDH,NT5C1A,SUCLA2,ACADM,SAR1B,ABCB6,GAPDH,PGK1,TWF1,PKM,CHTOP,RTCA,DDX21,PGD,PARS2,GNAI2,CDK6,GLUD1,RAB1B,PMVK,DBI,CNNM3,NUBP2,HSPA6,UBA3,RMI1,CAD,CDK5,TKFC,TUBB2B,G6PD,GUF1,EHHADH,GLYR1,GAPDHS,GNAS,MYH1,HSPE1,RHOB,ADK,SORD,DDX17,RAP…
GO:MF	oxidoreductase activity, acting on the aldehyde or oxo group of donors, disulfide as acceptor	GO:0016624	0.0167522	3	PDHB,PDHA1,OGDH
GO:MF	endopeptidase regulator activity	GO:0061135	0.0167522	14	ITIH3,ITIH4,PRDX3,LXN,GAPDH,SERPINH1,ITIH2,A2M,CSTB,FETUB,SERPINA1,AHSG,ITIH1,LOC100153899
GO:MF	peptidase inhibitor activity	GO:0030414	0.0167522	14	ITIH3,ITIH4,PRDX3,LXN,GAPDH,SERPINH1,ITIH2,A2M,CSTB,FETUB,SERPINA1,AHSG,ITIH1,LOC100153899
GO:MF	branched-chain-amino-acid transaminase activity	GO:0004084	0.0167522	2	BCAT1,BCAT2
GO:MF	L-isoleucine transaminase activity	GO:0052656	0.0167522	2	BCAT1,BCAT2
GO:MF	L-leucine transaminase activity	GO:0052654	0.0167522	2	BCAT1,BCAT2
GO:MF	L-leucine:2-oxoglutarate aminotransferase activity	GO:0050048	0.0167522	2	BCAT1,BCAT2
GO:MF	pyruvate dehydrogenase (acetyl-transferring) activity	GO:0004739	0.0167522	2	PDHB,PDHA1
GO:MF	small protein activating enzyme binding	GO:0044388	0.0167522	2	PARK7,SAE1
GO:MF	phosphoglycerate kinase activity	GO:0004618	0.0167522	2	PGK1,PGK2
GO:MF	glyceraldehyde-3-phosphate dehydrogenase (NAD(P)+) (phosphorylating) activity	GO:0043891	0.0167522	2	GAPDH,GAPDHS
GO:MF	L-valine transaminase activity	GO:0052655	0.0167522	2	BCAT1,BCAT2
GO:MF	structural constituent of cytoskeleton	GO:0005200	0.0167522	7	LMNB1,LMNB2,VIM,TUBB2B,SYNM,LMNA,SPTBN1
GO:MF	NADH dehydrogenase (ubiquinone) activity	GO:0008137	0.020203	4	NDUFS2,NDUFS1,NDUFV2,NDUFS3
GO:MF	enzyme inhibitor activity	GO:0004857	0.0239912	20	ITIH3,ITIH4,ATP2B4,PRDX3,MYOZ1,LXN,GAPDH,SERPINH1,ITIH2,A2M,CSTB,MBIP,PKIA,RPL37,FETUB,APOA2,SERPINA1,AHSG,ITIH1,LOC100153899
GO:MF	peroxiredoxin activity	GO:0051920	0.0239912	3	PARK7,PRDX3,PRDX6
GO:MF	NADH dehydrogenase (quinone) activity	GO:0050136	0.0242777	4	NDUFS2,NDUFS1,NDUFV2,NDUFS3
GO:MF	oxygen binding	GO:0019825	0.0242777	4	PARK7,NDUFS2,ALB,CYGB
GO:MF	NADP binding	GO:0050661	0.0255738	6	HIBADH,GAPDH,PGD,G6PD,GLYR1,GAPDHS
GO:MF	structural constituent of muscle	GO:0008307	0.0291897	4	JPH1,CAPN3,TCAP,SYNM
GO:MF	NADH dehydrogenase activity	GO:0003954	0.0291897	4	NDUFS2,NDUFS1,NDUFV2,NDUFS3
GO:MF	peroxidase activity	GO:0004601	0.0313502	6	PARK7,PXDN,PRDX3,PRDX6,GPX7,GSTK1
GO:MF	oxidoreductase activity, acting on a sulfur group of donors, NAD(P) as acceptor	GO:0016668	0.0318107	3	DLD,PGK1,NXN
GO:MF	magnesium ion binding	GO:0000287	0.0327772	14	PGM1,ENDOG,IDH3G,IDH2,ENO3,NT5C1A,SUCLA2,PKM,NUDT3,DUT,ENO2,PPA2,PGP,IDH3A
GO:MF	cytoskeleton-nuclear membrane anchor activity	GO:0140444	0.035552	2	SYNE3,SYNE2
GO:MF	nickel cation binding	GO:0016151	0.035552	2	ADI1,CA3
GO:MF	SHG alpha-glucan phosphorylase activity	GO:0102499	0.035552	2	PYGM,PYGB
GO:MF	linear malto-oligosaccharide phosphorylase activity	GO:0102250	0.035552	2	PYGM,PYGB
GO:MF	isocitrate dehydrogenase (NAD+) activity	GO:0004449	0.035552	2	IDH3G,IDH3A
GO:MF	superoxide dismutase activity	GO:0004784	0.035552	2	SOD2,SOD1
GO:MF	1,4-alpha-oligoglucan phosphorylase activity	GO:0004645	0.035552	2	PYGM,PYGB
GO:MF	NAD(P)H dehydrogenase (quinone) activity	GO:0003955	0.035552	4	NDUFS2,NDUFS1,NDUFV2,NDUFS3
GO:MF	oxidoreductase activity, acting on superoxide radicals as acceptor	GO:0016721	0.035552	2	SOD2,SOD1
GO:MF	succinate-CoA ligase activity	GO:0004774	0.035552	2	SUCLG1,SUCLA2
GO:MF	succinate-CoA ligase (ADP-forming) activity	GO:0004775	0.035552	2	SUCLG1,SUCLA2
GO:MF	oxidoreductase activity, acting on peroxide as acceptor	GO:0016684	0.035552	6	PARK7,PXDN,PRDX3,PRDX6,GPX7,GSTK1
GO:MF	L-aspartate:2-oxoglutarate aminotransferase activity	GO:0004069	0.035552	2	GOT1,GOT2
GO:MF	glycogen phosphorylase activity	GO:0008184	0.035552	2	PYGM,PYGB
GO:MF	cation binding	GO:0043169	0.0396973	116	MMP2,PIR,PGM1,PVALB,DTNA,PFKM,ENDOG,PHF1,PARK7,CASQ1,IDH3G,PDLIM5,FBP2,ACAT1,GLRX5,ROCK2,ADHFE1,CAPN3,COX17,ENDOD1,GPD2,SLC25A12,P4HA3,HAGH,POSTN,CLPX,IDH2,ZYX,ACO2,ENO3,LMCD1,TNNC2,MPI,MYL1,COL3A1,NUCB2,PGM2L1,GLO1,MYL4,ATP2A1,PDLIM3,NT5C1A,SUCLA2,VDAC2,MSRB3,NR1D2,CDH11,VCAN,SEC24D,SDHB,OGDH,COL5A2,GYG1,ETFDH,PKM,ABLIM3,FUS,TF,APOA4,ALB,RCN2,GMPR2,CPSF3,ADI1,MYL10,GTF2B,NUP153,CYGB,HDAC2,PTS,F1…
GO:MF	metal ion binding	GO:0046872	0.0427114	113	MMP2,PIR,PGM1,PVALB,DTNA,PFKM,ENDOG,PHF1,PARK7,CASQ1,IDH3G,PDLIM5,FBP2,ACAT1,GLRX5,ROCK2,ADHFE1,CAPN3,COX17,ENDOD1,GPD2,SLC25A12,P4HA3,HAGH,POSTN,CLPX,IDH2,ZYX,ACO2,ENO3,LMCD1,TNNC2,MPI,MYL1,COL3A1,NUCB2,PGM2L1,GLO1,MYL4,ATP2A1,PDLIM3,NT5C1A,SUCLA2,MSRB3,NR1D2,CDH11,VCAN,SEC24D,SDHB,COL5A2,GYG1,ETFDH,PKM,ABLIM3,FUS,TF,APOA4,ALB,RCN2,GMPR2,CPSF3,ADI1,MYL10,GTF2B,NUP153,CYGB,HDAC2,PTS,F12,NDUFV2,CI…
GO:MF	enzyme binding	GO:0019899	0.0443073	68	LMNB1,PFKM,PPP1R3A,MYOM2,PHF1,PARK7,GPI,ROCK2,DUSP3,COL1A2,ATP2B4,RCC2,NDUFS2,COL3A1,PRDX3,PSAP,TPI1,FN1,SRC,IQGAP2,PRDX6,HCLS1,EIF4E,PLG,GTF2B,FERMT2,HDAC2,HMGA1,TNS2,A2M,NOP58,CSTB,MYOM1,AP2A1,HSPA6,FBL,CACYBP,SCAF4,RALBP1,RPS3,CLTC,CAD,PARN,APOA2,SNTA1,EHHADH,SYTL4,CBX1,SNX12,CTTNBP2NL,DVL2,CYFIP1,SPTBN1,STRN3,SOD1,RAP1A,TUBA8,SAE1,YWHAH,IPO5,TRIP6,PDLIM4,UCHL1,HNRNPUL1,MARCKS,MLEC,BECN1,FAM49B
GO:MF	intramolecular transferase activity, phosphotransferases	GO:0016868	0.0463913	3	PGM1,PGM2L1,PGAM2
GO:MF	acyl-CoA dehydrogenase activity	GO:0003995	0.0463913	3	ACADS,ACADVL,ACADM
GO:MF	oxidoreductase activity, acting on the CH-CH group of donors, with a flavin as acceptor	GO:0052890	0.0463913	3	ACADS,ACADVL,ACADM
GO:MF	hyaluronic acid binding	GO:0005540	0.0469168	4	VCAN,HMMR,ITIH2,ITIH1
