# Supplementary material for: Investigation of single nucleotide polymorphisms in differentially expressed genes and proteins reveals the genetic basis of skeletal muscle growth differences between Tibetan and Large White pigs
Source: Anim Biosci. 2024 Jun 25;37(12):2021–32. doi: 10.5713/ab.24.0135 (PMC11541014; doi:10.5713/ab.24.0135)
Supplement: Supplementary file 8 [file ab-24-0135-Supplementary-Table-S8.xlsx]

## Sheet: Sheet1
Table S8 SNPs harbored by overlapping DEPs involved in the biological process of skeletal muscle development.
Chrom	Position	SNP_type	Gene_name	Ref_allele	Alt_allele	Allele frequency of Alt allele		△AF
						TIBP	LWP
NC_010443.5	108986821	upstream_gene_variant	TPM1	G	C	0.886364	0.105263	0.781101
NC_010443.5	108987504	3_prime_UTR_variant	TPM1	T	C	0.914634	0.105263	0.809371
NC_010443.5	108990539	intron_variant	TPM1	A	G	0.890244	0.0833333	0.806911
NC_010443.5	108990747	intron_variant	TPM1	T	G	0.916667	0.0789474	0.83772
NC_010443.5	108991507	intron_variant	TPM1	T	C	0.897727	0.0789474	0.81878
NC_010443.5	108993868	3_prime_UTR_variant	TPM1	C	T	0.639535	0.105263	0.534272
NC_010443.5	108993895	3_prime_UTR_variant	TPM1	A	C	0.559524	0.0263158	0.533208
NC_010443.5	108998817	intron_variant	TPM1	G	A	0.886364	0.105263	0.781101
NC_010443.5	109002983	intron_variant	TPM1	C	A	0.926829	0.289474	0.637355
NC_010443.5	109003414	intron_variant	TPM1	G	T	0.651163	0.0294118	0.621751
NC_010443.5	109004440	intron_variant	TPM1	T	A	0.906977	0.210526	0.696451
NC_010443.5	109011490	upstream_gene_variant	TPM1	T	C	0.886364	0.333333	0.553031
NC_010443.5	109011601	upstream_gene_variant	TPM1	C	A	0.670455	0.0263158	0.644139
NC_010443.5	109012087	intron_variant	TPM1	C	T	0.883721	0.342105	0.541616
NC_010443.5	109012682	intron_variant	TPM1	A	G	0.914634	0.342105	0.572529
NC_010443.5	109012963	intron_variant	TPM1	T	G	0.658537	0.0263158	0.632221
NC_010443.5	109016820	upstream_gene_variant	TPM1	A	C	0.8875	0.315789	0.571711
NC_010443.5	109021103	intergenic_region	TPM1-LOC102163170	T	C	0.895349	0.315789	0.57956
NC_010443.5	109022941	intergenic_region	TPM1-LOC102163170	T	A	0.886364	0.222222	0.664142
NC_010443.5	109026215	intergenic_region	TPM1-LOC102163170	T	C	0.886364	0.368421	0.517943
NC_010443.5	109027193	intergenic_region	TPM1-LOC102163170	G	A	0.872093	0.368421	0.503672
NC_010443.5	109033244	intergenic_region	TPM1-LOC102163170	C	A	0.0813953	0.763158	0.681763
NC_010443.5	109038829	intergenic_region	TPM1-LOC102163170	C	T	0.0681818	0.615385	0.547203
NC_010443.5	109039505	intergenic_region	TPM1-LOC102163170	C	T	0.0909091	0.736842	0.645933
NC_010443.5	109040005	intergenic_region	TPM1-LOC102163170	C	T	0.0581395	0.6875	0.62936
NC_010443.5	109040791	intergenic_region	TPM1-LOC102163170	G	A	0.227273	0.75	0.522727
NC_010443.5	109040863	intergenic_region	TPM1-LOC102163170	T	A	0.193182	0.710526	0.517344
NC_010443.5	109041074	intergenic_region	TPM1-LOC102163170	A	G	0.232558	0.736842	0.504284
NC_010443.5	109042118	intergenic_region	TPM1-LOC102163170	G	A	0.72093	0.0263158	0.694614
NC_010443.5	109042228	intergenic_region	TPM1-LOC102163170	A	G	0.920455	0.0526316	0.867823
NC_010443.5	109046244	intergenic_region	TPM1-LOC102163170	G	A	0.0581395	0.631579	0.573439
NC_010443.5	128960185	3_prime_UTR_variant	CAPN3	G	A	0.931818	0.0526316	0.879186
NC_010443.5	128963691	intron_variant	CAPN3	T	C	0.902439	0.263158	0.639281
NC_010443.5	128963732	intron_variant	CAPN3	G	C	0.8	0.236842	0.563158
NC_010443.5	128964496	intron_variant	CAPN3	C	A	0.897436	0.315789	0.581647
NC_010443.5	128965949	intron_variant	CAPN3	A	G	0.918605	0.305556	0.613049
NC_010443.5	128966764	missense_variant&splice_region_variant	CAPN3	C	T	0.904762	0.289474	0.615288
NC_010443.5	128966982	intron_variant	CAPN3	T	A	0.906977	0.315789	0.591188
NC_010443.5	128968065	intron_variant	CAPN3	G	A	0.5375	0	0.5375
NC_010443.5	128968067	intron_variant	CAPN3	C	T	0.52439	0	0.52439
NC_010443.5	128968125	intron_variant	CAPN3	T	C	0.925	0.289474	0.635526
NC_010443.5	128968295	intron_variant	CAPN3	A	C	0.8875	0.236842	0.650658
NC_010443.5	128971374	intron_variant	CAPN3	C	T	0.607143	0.0263158	0.580827
NC_010443.5	128971906	synonymous_variant	CAPN3	A	G	0.646341	0.0263158	0.620025
NC_010443.5	128972283	intron_variant	CAPN3	A	G	0.642857	0	0.642857
NC_010443.5	128972421	intron_variant	CAPN3	C	T	0.642857	0.0263158	0.616541
NC_010443.5	128972526	intron_variant	CAPN3	A	G	0.653846	0.0263158	0.62753
NC_010443.5	128972674	intron_variant	CAPN3	C	G	0.897727	0.0526316	0.845095
NC_010443.5	128972861	5_prime_UTR_premature_start_codon_gain_variant	CAPN3	G	A	0.602564	0.0263158	0.576248
NC_010443.5	128973170	intron_variant	CAPN3	G	A	0.75	0.0789474	0.671053
NC_010443.5	128973241	intron_variant	CAPN3	G	A	0.607143	0.0526316	0.554511
NC_010443.5	128973681	intron_variant	CAPN3	T	C	0.755814	0.210526	0.545288
NC_010443.5	128974268	intron_variant	CAPN3	G	T	0.6625	0	0.6625
NC_010443.5	128974345	intron_variant	CAPN3	C	T	0.705128	0	0.705128
NC_010443.5	128974676	intron_variant	CAPN3	A	C	0.692308	0	0.692308
NC_010443.5	128974915	intron_variant	CAPN3	G	T	0.6375	0	0.6375
NC_010443.5	128976874	intron_variant	CAPN3	A	T	0.755814	0.236842	0.518972
NC_010443.5	128978522	intron_variant	CAPN3	A	C	0.930233	0.289474	0.640759
NC_010443.5	128979365	intron_variant	CAPN3	A	G	0.920455	0.289474	0.630981
NC_010443.5	128980433	intron_variant	CAPN3	T	G	0.918605	0.315789	0.602816
NC_010443.5	128982300	intron_variant	CAPN3	G	C	0.918605	0.263158	0.655447
NC_010443.5	128982392	intron_variant	CAPN3	A	T	0.918605	0.222222	0.696383
NC_010443.5	128982640	intron_variant	CAPN3	A	G	0.918605	0.210526	0.708079
NC_010443.5	128985090	intron_variant	CAPN3	A	G	0.904762	0.315789	0.588973
NC_010443.5	128987879	intron_variant	CAPN3	G	A	0.790698	0.0789474	0.711751
NC_010443.5	128988322	intron_variant	CAPN3	A	G	0.852273	0.0294118	0.822861
NC_010443.5	128988974	intron_variant	CAPN3	T	C	0.865854	0	0.865854
NC_010443.5	128989147	intron_variant	CAPN3	T	C	0.848837	0	0.848837
NC_010443.5	128989232	intron_variant	CAPN3	A	C	0.860465	0.0526316	0.807833
NC_010443.5	128989235	intron_variant	CAPN3	C	T	0.860465	0.0526316	0.807833
NC_010443.5	128989272	intron_variant	CAPN3	G	A	0.857143	0.0789474	0.778196
NC_010443.5	128989605	intron_variant	CAPN3	T	G	0.845238	0.0294118	0.815826
NC_010443.5	128989722	intron_variant	CAPN3	T	C	0.8375	0.0526316	0.784868
NC_010443.5	128989985	intron_variant	CAPN3	T	C	0.820513	0.0526316	0.767881
NC_010443.5	128990528	intron_variant	CAPN3	G	A	0.848837	0.0526316	0.796205
NC_010443.5	128990592	intron_variant	CAPN3	C	T	0.848837	0.0526316	0.796205
NC_010443.5	128990942	intron_variant	CAPN3	G	A	0.845238	0.0277778	0.81746
NC_010443.5	128991001	intron_variant	CAPN3	A	G	0.85	0	0.85
NC_010443.5	128991166	intron_variant	CAPN3	A	C	0.825581	0.0263158	0.799265
NC_010443.5	128991363	intron_variant	CAPN3	T	C	0.833333	0	0.833333
NC_010443.5	128991390	intron_variant	CAPN3	T	C	0.833333	0.0555556	0.777777
NC_010443.5	128991427	intron_variant	CAPN3	A	G	0.848837	0.0526316	0.796205
NC_010443.5	128991440	intron_variant	CAPN3	G	A	0.848837	0.0526316	0.796205
NC_010443.5	128991657	intron_variant	CAPN3	G	A	0.845238	0.0263158	0.818922
NC_010443.5	128991955	intron_variant	CAPN3	T	C	0.845238	0.0277778	0.81746
NC_010443.5	128992333	intron_variant	CAPN3	T	C	0.821429	0.0526316	0.768797
NC_010443.5	128992431	intron_variant	CAPN3	A	G	0.863636	0.0526316	0.811004
NC_010443.5	128992535	intron_variant	CAPN3	G	A	0.829545	0.0526316	0.776913
NC_010443.5	128992549	intron_variant	CAPN3	C	T	0.886364	0.0526316	0.833732
NC_010443.5	128992676	intron_variant	CAPN3	T	C	0.920455	0.368421	0.552034
NC_010443.5	128992743	intron_variant	CAPN3	T	C	0.848837	0.0526316	0.796205
NC_010443.5	128992869	intron_variant	CAPN3	A	G	0.860465	0.0526316	0.807833
NC_010443.5	128994207	intron_variant	CAPN3	G	A	0.869048	0.0526316	0.816416
NC_010443.5	128995306	intron_variant	CAPN3	T	A	0.863636	0.0526316	0.811004
NC_010443.5	128995509	intron_variant	CAPN3	A	G	0.848837	0.0526316	0.796205
NC_010443.5	128995715	intron_variant	CAPN3	T	C	0.825	0.0526316	0.772368
NC_010443.5	128995997	intron_variant	CAPN3	C	T	0.857143	0.0526316	0.804511
NC_010443.5	128996211	intron_variant	CAPN3	C	T	0.857143	0.0526316	0.804511
NC_010443.5	128996338	intron_variant	CAPN3	T	C	0.845238	0.0526316	0.792606
NC_010443.5	128997044	intron_variant	CAPN3	A	G	0.855263	0.0526316	0.802631
NC_010443.5	128997123	intron_variant	CAPN3	A	G	0.77381	0.0526316	0.721178
NC_010443.5	128997891	intron_variant	CAPN3	T	C	0.875	0.0526316	0.822368
NC_010443.5	128998460	intron_variant	CAPN3	G	C	0.869048	0.0526316	0.816416
NC_010443.5	128998502	intron_variant	CAPN3	G	T	0.819444	0	0.819444
NC_010443.5	128999109	intron_variant	CAPN3	C	T	0.846154	0.0263158	0.819838
NC_010443.5	128999172	intron_variant	CAPN3	G	C	0.782051	0.0263158	0.755735
NC_010443.5	128999337	intron_variant	CAPN3	G	A	0.872093	0.0526316	0.819461
NC_010443.5	128999394	intron_variant	CAPN3	A	G	0.857143	0.0263158	0.830827
NC_010443.5	128999672	intron_variant	CAPN3	A	G	0.872093	0.0263158	0.845777
NC_010443.5	129000592	intron_variant	CAPN3	C	T	0.534884	0.0263158	0.508568
NC_010443.5	129000630	intron_variant	CAPN3	T	G	0.545455	0	0.545455
NC_010443.5	129001124	intron_variant	CAPN3	T	C	0.8375	0	0.8375
NC_010443.5	129001530	intron_variant	CAPN3	A	G	0.878378	0.0277778	0.8506
NC_010443.5	129001898	intron_variant	CAPN3	T	G	0.897727	0.0526316	0.845095
NC_010443.5	129002283	intron_variant	CAPN3	A	G	0.556818	0.0277778	0.52904
NC_010443.5	129002336	intron_variant	CAPN3	A	C	0.875	0.0555556	0.819444
NC_010443.5	129002518	intron_variant	CAPN3	A	G	0.895349	0.25	0.645349
NC_010443.5	129002771	intron_variant	CAPN3	T	C	0.880952	0.0526316	0.82832
NC_010443.5	129002820	intron_variant	CAPN3	A	G	0.802326	0.0526316	0.749694
NC_010443.5	129003561	intron_variant	CAPN3	T	C	0.886364	0.0526316	0.833732
NC_010443.5	129003626	intron_variant	CAPN3	T	C	0.818182	0.0526316	0.76555
NC_010443.5	129003660	intron_variant	CAPN3	T	C	0.813953	0.0526316	0.761321
NC_010443.5	129003938	intron_variant	CAPN3	T	A	0.825581	0.0526316	0.772949
NC_010443.5	129003943	intron_variant	CAPN3	C	T	0.825581	0.0526316	0.772949
NC_010443.5	129004234	intron_variant	CAPN3	T	A	0.829545	0.0526316	0.776913
NC_010443.5	129004339	intron_variant	CAPN3	C	T	0.813953	0.0263158	0.787637
NC_010443.5	129004416	intron_variant	CAPN3	G	C	0.833333	0.0263158	0.807017
NC_010443.5	129004496	intron_variant	CAPN3	T	A	0.858974	0	0.858974
NC_010443.5	129004508	intron_variant	CAPN3	G	T	0.825	0	0.825
NC_010443.5	129004615	intron_variant	CAPN3	G	A	0.797619	0.0588235	0.738796
NC_010443.5	129004663	intron_variant	CAPN3	C	T	0.813953	0	0.813953
NC_010443.5	129004786	intron_variant	CAPN3	T	A	0.809524	0	0.809524
NC_010443.5	129005242	intron_variant	CAPN3	T	A	0.818182	0	0.818182
NC_010443.5	129005275	intron_variant	CAPN3	T	C	0.813953	0.0263158	0.787637
NC_010443.5	129005291	intron_variant	CAPN3	T	C	0.886364	0.0277778	0.858586
NC_010443.5	129005299	intron_variant	CAPN3	G	T	0.829545	0.0277778	0.801767
NC_010443.5	129005301	intron_variant	CAPN3	G	A	0.829545	0.0277778	0.801767
NC_010443.5	129005307	intron_variant	CAPN3	C	T	0.77907	0	0.77907
NC_010443.5	129005381	intron_variant	CAPN3	T	A	0.825581	0.0277778	0.797803
NC_010443.5	129005399	intron_variant	CAPN3	C	T	0.790698	0.0263158	0.764382
NC_010443.5	129005474	intron_variant	CAPN3	C	T	0.818182	0.0263158	0.791866
NC_010443.5	129005531	intron_variant	CAPN3	T	G	0.818182	0.0526316	0.76555
NC_010443.5	129005543	intron_variant	CAPN3	T	C	0.818182	0.0526316	0.76555
NC_010443.5	129005578	intron_variant	CAPN3	G	A	0.837209	0.0526316	0.784577
NC_010443.5	129005635	intron_variant	CAPN3	C	G	0.833333	0.0263158	0.807017
NC_010443.5	129005786	intron_variant	CAPN3	A	G	0.818182	0.0526316	0.76555
NC_010443.5	129005801	intron_variant	CAPN3	A	C	0.818182	0.0526316	0.76555
NC_010443.5	129005809	intron_variant	CAPN3	A	G	0.818182	0.0526316	0.76555
NC_010443.5	129005897	intron_variant	CAPN3	T	G	0.833333	0.0555556	0.777777
NC_010443.5	129005915	intron_variant	CAPN3	G	A	0.829545	0.0526316	0.776913
NC_010443.5	129005948	intron_variant	CAPN3	C	T	0.833333	0.0526316	0.780701
NC_010443.5	129006070	intron_variant	CAPN3	G	C	0.806818	0.0263158	0.780502
NC_010443.5	129006125	intron_variant	CAPN3	G	A	0.848837	0.0526316	0.796205
NC_010443.5	129006252	intron_variant	CAPN3	C	T	0.825581	0.0526316	0.772949
NC_010443.5	129006294	intron_variant	CAPN3	T	C	0.845238	0.0263158	0.818922
NC_010443.5	129006305	intron_variant	CAPN3	C	T	0.833333	0.0263158	0.807017
NC_010443.5	129006401	intron_variant	CAPN3	G	T	0.743243	0.0263158	0.716927
NC_010443.5	129006433	intron_variant	CAPN3	C	T	0.8	0.0526316	0.747368
NC_010443.5	129006558	intron_variant	CAPN3	G	A	0.809524	0.0526316	0.756892
NC_010443.5	129006578	intron_variant	CAPN3	C	T	0.797619	0.0526316	0.744987
NC_010443.5	129006612	intron_variant	CAPN3	A	C	0.772727	0.0526316	0.720095
NC_010443.5	129006780	intron_variant	CAPN3	C	T	0.807692	0.0526316	0.75506
NC_010443.5	129006850	intron_variant	CAPN3	A	G	0.821429	0.0526316	0.768797
NC_010443.5	129006883	intron_variant	CAPN3	G	A	0.809524	0.0526316	0.756892
NC_010443.5	129006989	intron_variant	CAPN3	C	T	0.802326	0.0263158	0.77601
NC_010443.5	129007037	intron_variant	CAPN3	T	C	0.817073	0.0526316	0.764441
NC_010443.5	129007087	intron_variant	CAPN3	C	A	0.878049	0.0526316	0.825417
NC_010443.5	129007209	intron_variant	CAPN3	C	T	0.818182	0.0526316	0.76555
NC_010443.5	129007257	intron_variant	CAPN3	A	C	0.785714	0.0526316	0.733082
NC_010443.5	129007295	intron_variant	CAPN3	T	C	0.813953	0.0526316	0.761321
NC_010443.5	129007491	intron_variant	CAPN3	C	T	0.895349	0.0526316	0.842717
NC_010443.5	129007502	intron_variant	CAPN3	G	A	0.704545	0.0263158	0.678229
NC_010443.5	129007555	intron_variant	CAPN3	A	G	0.744186	0.0263158	0.71787
NC_010443.5	129007717	intron_variant	CAPN3	A	G	0.743902	0	0.743902
NC_010443.5	129007872	intron_variant	CAPN3	A	G	0.719512	0.0263158	0.693196
NC_010443.5	129007879	intron_variant	CAPN3	C	T	0.719512	0.0263158	0.693196
NC_010443.5	129008948	intron_variant	CAPN3	C	T	0.761905	0.0263158	0.735589
NC_010443.5	129009360	intron_variant	CAPN3	T	G	0.863636	0.0263158	0.83732
NC_010443.5	129009361	intron_variant	CAPN3	T	A	0.863636	0.0263158	0.83732
NC_010443.5	129009390	intron_variant	CAPN3	C	T	0.897727	0.0263158	0.871411
NC_010443.5	129009642	intron_variant	CAPN3	C	T	0.74359	0.0263158	0.717274
NC_010443.5	129009661	intron_variant	CAPN3	C	T	0.730769	0.0263158	0.704453
NC_010443.5	129009996	intron_variant	CAPN3	T	C	0.842105	0.0263158	0.815789
NC_010443.5	129010050	intron_variant	CAPN3	T	C	0.833333	0.0526316	0.780701
NC_010443.5	129010072	intron_variant	CAPN3	C	T	0.833333	0.0526316	0.780701
NC_010443.5	129010442	intron_variant	CAPN3	T	C	0.833333	0.0526316	0.780701
NC_010443.5	129010447	intron_variant	CAPN3	C	G	0.892857	0.0526316	0.840225
NC_010443.5	129010620	intron_variant	CAPN3	G	T	0.897727	0.0526316	0.845095
NC_010443.5	129010782	intron_variant	CAPN3	C	T	0.837209	0.157895	0.679314
NC_010443.5	129010849	intron_variant	CAPN3	A	T	0.895349	0.0526316	0.842717
NC_010443.5	129011836	intron_variant	CAPN3	G	A	0.7375	0.0263158	0.711184
NC_010443.5	129011844	intron_variant	CAPN3	C	T	0.775	0.0263158	0.748684
NC_010443.5	129012174	intron_variant	CAPN3	G	A	0.818182	0	0.818182
NC_010443.5	129012190	intron_variant	CAPN3	A	T	0.833333	0	0.833333
NC_010443.5	129012248	intron_variant	CAPN3	A	G	0.7	0	0.7
NC_010443.5	129012282	intron_variant	CAPN3	C	A	0.8875	0.0263158	0.861184
NC_010443.5	129012529	intron_variant	CAPN3	T	C	0.880952	0.0277778	0.853174
NC_010443.5	129012641	intron_variant	CAPN3	G	A	0.904762	0.0263158	0.878446
NC_010443.5	129012782	intron_variant	CAPN3	A	G	0.828947	0.0277778	0.801169
NC_010443.5	129012944	synonymous_variant	CAPN3	C	A	0.872093	0.0263158	0.845777
NC_010443.5	129013136	synonymous_variant	CAPN3	C	T	0.857143	0.0263158	0.830827
NC_010443.5	129013139	synonymous_variant	CAPN3	T	C	0.857143	0.0263158	0.830827
NC_010443.5	129013184	synonymous_variant	CAPN3	G	A	0.841463	0.0263158	0.815147
NC_010443.5	129013317	5_prime_UTR_variant	CAPN3	T	C	0.886364	0.0263158	0.860048
NC_010443.5	129013319	5_prime_UTR_variant	CAPN3	C	T	0.886364	0.0263158	0.860048
NC_010443.5	129013515	upstream_gene_variant	CAPN3	G	T	0.886364	0.0263158	0.860048
NC_010443.5	129013750	upstream_gene_variant	CAPN3	A	T	0.653846	0	0.653846
NC_010443.5	129013788	upstream_gene_variant	CAPN3	G	T	0.853659	0.0263158	0.827343
NC_010443.5	129014494	upstream_gene_variant	CAPN3	T	C	0.846154	0.0277778	0.818376
NC_010443.5	129014676	intergenic_region	CAPN3-LOC110261287	C	T	0.705128	0.0263158	0.678812
NC_010443.5	129014703	intergenic_region	CAPN3-LOC110261287	T	C	0.697368	0.0263158	0.671052
NC_010443.5	129014907	intergenic_region	CAPN3-LOC110261287	C	T	0.625	0.0263158	0.598684
NC_010443.5	129014908	intergenic_region	CAPN3-LOC110261287	A	G	0.757576	0.0263158	0.73126
NC_010443.5	129015145	intergenic_region	CAPN3-LOC110261287	G	T	0.863636	0.0263158	0.83732
NC_010443.5	129015149	intergenic_region	CAPN3-LOC110261287	G	A	0.75	0.0263158	0.723684
NC_010443.5	129015155	intergenic_region	CAPN3-LOC110261287	G	T	0.75	0.0263158	0.723684
NC_010443.5	129015332	intergenic_region	CAPN3-LOC110261287	C	T	0.772727	0.0263158	0.746411
NC_010443.5	129015485	intergenic_region	CAPN3-LOC110261287	C	T	0.738095	0.0263158	0.711779
NC_010443.5	129015684	intergenic_region	CAPN3-LOC110261287	G	T	0.761905	0.0277778	0.734127
NC_010443.5	129016086	intergenic_region	CAPN3-LOC110261287	A	G	0.702381	0	0.702381
NC_010443.5	129016287	intergenic_region	CAPN3-LOC110261287	T	C	0.666667	0	0.666667
NC_010443.5	129017075	intergenic_region	CAPN3-LOC110261287	G	A	0.666667	0	0.666667
NC_010443.5	129017077	intergenic_region	CAPN3-LOC110261287	C	G	0.845238	0.0277778	0.81746
NC_010443.5	129017164	intergenic_region	CAPN3-LOC110261287	C	A	0.675	0	0.675
NC_010444.4	88172645	intron_variant	HOMER1	C	T	0.818182	0.285714	0.532468
NC_010444.4	88200558	intron_variant	HOMER1	T	G	0.790698	0.0833333	0.707365
NC_010444.4	88206361	intron_variant	HOMER1	G	A	0.931818	0.368421	0.563397
NC_010444.4	88206745	intron_variant	HOMER1	T	C	0.943182	0.394737	0.548445
NC_010444.4	88207698	intron_variant	HOMER1	C	A	0.916667	0.323529	0.593138
NC_010444.4	88207967	intron_variant	HOMER1	G	A	0.963415	0.444444	0.518971
NC_010444.4	88209064	intron_variant	HOMER1	G	A	0.926829	0.361111	0.565718
NC_010444.4	88209498	intron_variant	HOMER1	T	G	0.920455	0.0714286	0.849026
NC_010444.4	88209535	intron_variant	HOMER1	T	C	0.719512	0.0714286	0.648083
NC_010444.4	88212216	intron_variant	HOMER1	A	G	0.9	0.361111	0.538889
NC_010444.4	88212433	intron_variant	HOMER1	C	T	0.918605	0.394737	0.523868
NC_010444.4	88213696	intron_variant	HOMER1	A	T	0.931818	0.394737	0.537081
NC_010444.4	88217062	intron_variant	HOMER1	A	G	0.928571	0.421053	0.507518
NC_010444.4	88219353	intron_variant	HOMER1	C	T	0.0227273	0.578947	0.55622
NC_010444.4	88223827	intron_variant	HOMER1	G	A	0.613636	0.105263	0.508373
NC_010444.4	88226746	intron_variant	HOMER1	C	T	0.109756	0.789474	0.679718
NC_010444.4	88232274	intron_variant	HOMER1	C	T	0.255814	0.815789	0.559975
NC_010444.4	88234186	intron_variant	HOMER1	T	G	0.72619	0.131579	0.594611
NC_010445.4	18551072	intron_variant	ATP2A1	T	C	0.735294	0.131579	0.603715
NC_010445.4	18551285	intron_variant	ATP2A1	G	A	0.679487	0.131579	0.547908
NC_010445.4	18555365	intron_variant	ATP2A1	A	C	0.097561	0.617647	0.520086
NC_010445.4	18556163	intron_variant	ATP2A1	T	G	0.52381	0	0.52381
NC_010445.4	18556403	intron_variant	ATP2A1	C	T	0.679487	0.0526316	0.626855
NC_010445.4	18556550	intron_variant	ATP2A1	T	C	0.75	0.0789474	0.671053
NC_010445.4	18558209	intron_variant	ATP2A1	G	A	0.880952	0.368421	0.512531
NC_010445.4	18558786	intron_variant	ATP2A1	G	A	0.567568	0.0277778	0.53979
NC_010445.4	18559562	intron_variant	ATP2A1	G	A	0.554054	0	0.554054
NC_010445.4	18564280	intron_variant	ATP2A1	T	C	0.846154	0.333333	0.512821
NC_010445.4	18564347	intron_variant	ATP2A1	T	C	0.8625	0.323529	0.538971
NC_010445.4	18564376	intron_variant	ATP2A1	A	G	0.855263	0.28125	0.574013
NC_010445.4	18564729	intron_variant	ATP2A1	C	T	0.881579	0.233333	0.648246
NC_010445.4	18565307	intron_variant	ATP2A1	G	C	0.697368	0.0833333	0.614035
NC_010445.4	18565362	intron_variant	ATP2A1	G	A	0.702703	0.0789474	0.623756
NC_010445.4	18565492	intron_variant	ATP2A1	T	C	0.878049	0.3	0.578049
NC_010445.4	18565685	intron_variant	ATP2A1	C	A	0.654762	0	0.654762
NC_010445.4	18569308	downstream_gene_variant	ATP2A1	T	C	0.0487805	0.588235	0.539454
NC_010446.5	90277294	synonymous_variant	CASQ1	G	A	0.25	0.921053	0.671053
NC_010446.5	90277403	intron_variant	CASQ1	G	A	0.162791	0.947368	0.784577
NC_010446.5	90277494	intron_variant	CASQ1	G	T	0.0340909	0.921053	0.886962
NC_010446.5	90277673	intron_variant	CASQ1	C	T	0.4125	0.921053	0.508553
NC_010446.5	90277675	intron_variant	CASQ1	C	A	0.4125	0.921053	0.508553
NC_010446.5	90278094	intron_variant	CASQ1	C	T	0.25	0.911765	0.661765
NC_010446.5	90278098	intron_variant	CASQ1	T	A	0.0125	0.916667	0.904167
NC_010446.5	90278108	intron_variant	CASQ1	C	T	0.0125	0.916667	0.904167
NC_010446.5	90278155	intron_variant	CASQ1	C	T	0.025	0.921053	0.896053
NC_010446.5	90278170	intron_variant	CASQ1	A	T	0.0365854	0.8	0.763415
NC_010446.5	90278211	intron_variant	CASQ1	A	G	0	0.884615	0.884615
NC_010446.5	90278236	intron_variant	CASQ1	C	T	0	0.6	0.6
NC_010446.5	90278425	intron_variant	CASQ1	T	C	0.174419	0.921053	0.746634
NC_010446.5	90278537	intron_variant	CASQ1	G	A	0.0116279	0.921053	0.909425
NC_010446.5	90278637	intron_variant	CASQ1	G	T	0.0454545	0.947368	0.901914
NC_010446.5	90278643	intron_variant	CASQ1	T	C	0.0465116	0.947368	0.900856
NC_010446.5	90278652	intron_variant	CASQ1	A	C	0.0348837	0.947368	0.912484
NC_010446.5	90278656	intron_variant	CASQ1	A	G	0.0348837	0.947368	0.912484
NC_010446.5	90278805	intron_variant	CASQ1	G	A	0.268293	0.911765	0.643472
NC_010446.5	90278881	intron_variant	CASQ1	A	C	0.0454545	0.894737	0.849283
NC_010446.5	90279149	intron_variant	CASQ1	G	A	0.0232558	0.947368	0.924112
NC_010446.5	90279300	intron_variant	CASQ1	C	T	0	0.888889	0.888889
NC_010446.5	90279383	intron_variant	CASQ1	A	C	0.0128205	0.882353	0.869533
NC_010446.5	90280782	intron_variant	CASQ1	G	A	0	0.911765	0.911765
NC_010446.5	90281361	intron_variant	CASQ1	G	A	0.0714286	0.894737	0.823308
NC_010446.5	90282587	intron_variant	CASQ1	G	A	0.0121951	0.894737	0.882542
NC_010446.5	90283177	intron_variant	CASQ1	G	T	0.25	0.921053	0.671053
NC_010446.5	90283334	intron_variant	CASQ1	G	A	0.0357143	0.894737	0.859023
NC_010446.5	90285120	intron_variant	CASQ1	G	C	0.0121951	0.705882	0.693687
NC_010446.5	90286756	intron_variant	CASQ1	C	T	0.0454545	0.710526	0.665072
NC_010446.5	90289077	upstream_gene_variant	CASQ1	G	A	0.0131579	0.694444	0.681286
NC_010446.5	93899296	3_prime_UTR_variant	LMNA	C	T	0.0394737	0.588235	0.548761
NC_010446.5	93900156	intron_variant	LMNA	C	T	0.0571429	0.59375	0.536607
NC_010446.5	93902260	intron_variant	LMNA	C	A	0.047619	0.694444	0.646825
NC_010446.5	93904702	intron_variant	LMNA	C	T	0.0243902	0.684211	0.659821
NC_010446.5	93905176	intron_variant	LMNA	G	T	0.523256	0	0.523256
NC_010446.5	93905810	intron_variant	LMNA	A	G	0.125	0.763158	0.638158
NC_010446.5	93907576	intron_variant	LMNA	C	A	0.0487805	0.666667	0.617887
NC_010446.5	93908899	intron_variant	LMNA	A	G	0.871429	0.0789474	0.792482
NC_010446.5	93909916	intron_variant	LMNA	C	A	0.0789474	0.638889	0.559942
NC_010446.5	93911245	intron_variant	LMNA	T	C	0.777778	0	0.777778
NC_010446.5	93911411	intron_variant	LMNA	A	C	0.743243	0	0.743243
NC_010446.5	93911898	intron_variant	LMNA	T	G	0.8375	0	0.8375
NC_010446.5	93913249	intron_variant	LMNA	C	T	0.884615	0	0.884615
NC_010446.5	93913616	intron_variant	LMNA	A	G	0.897727	0.0789474	0.81878
NC_010446.5	93914135	intron_variant	LMNA	A	T	0.869048	0.0277778	0.84127
NC_010446.5	93915121	intron_variant	LMNA	T	C	0.85	0.0789474	0.771053
NC_010446.5	93915497	intron_variant	LMNA	C	T	0.825	0.0526316	0.772368
NC_010446.5	93918495	intron_variant	LMNA	C	T	0.815789	0	0.815789
NC_010446.5	93918577	intron_variant	LMNA	C	T	0.776316	0.0263158	0.75
NC_010446.5	93919690	intron_variant	LMNA	G	A	0.802632	0	0.802632
NC_010446.5	93919733	intron_variant	LMNA	C	G	0.846154	0.0263158	0.819838
NC_010446.5	93920645	intron_variant	LMNA	C	T	0.869048	0.0526316	0.816416
NC_010446.5	93922513	upstream_gene_variant	LMNA	T	A	0.674419	0	0.674419
NC_010446.5	93922590	upstream_gene_variant	LMNA	G	A	0.709302	0.0526316	0.65667
NC_010446.5	93922618	upstream_gene_variant	LMNA	C	T	0.719512	0.0263158	0.693196
NC_010446.5	93922619	upstream_gene_variant	LMNA	A	G	0.878049	0.0526316	0.825417
NC_010446.5	93922731	upstream_gene_variant	LMNA	A	G	0.881579	0.0526316	0.828947
NC_010446.5	93923267	intron_variant	LMNA	C	T	0.690476	0	0.690476
NC_010446.5	93924081	intron_variant	LMNA	T	C	0.916667	0.0789474	0.83772
NC_010446.5	93924324	intron_variant	LMNA	T	C	0.727273	0.0789474	0.648326
NC_010446.5	93924666	intron_variant	LMNA	G	T	0.697674	0.0263158	0.671358
NC_010446.5	93926122	intron_variant	LMNA	T	C	0.764706	0.0789474	0.685759
NC_010446.5	93930443	intergenic_region	LMNA-MEX3A	C	T	0.884615	0.0789474	0.805668
NC_010446.5	93930451	intergenic_region	LMNA-MEX3A	G	A	0.907895	0.0833333	0.824562
NC_010446.5	93930542	intergenic_region	LMNA-MEX3A	G	T	0.878049	0.0833333	0.794716
NC_010446.5	93930603	intergenic_region	LMNA-MEX3A	T	C	0.905405	0.0833333	0.822072
NC_010446.5	93930619	intergenic_region	LMNA-MEX3A	C	A	0.9	0.0789474	0.821053
NC_010446.5	93930627	intergenic_region	LMNA-MEX3A	G	A	0.728571	0.0263158	0.702255
NC_010446.5	93930718	intergenic_region	LMNA-MEX3A	A	C	0.868421	0.0555556	0.812865
NC_010446.5	93930833	intergenic_region	LMNA-MEX3A	A	C	0.8625	0.0789474	0.783553
NC_010446.5	93930860	intergenic_region	LMNA-MEX3A	A	C	0.846154	0.0789474	0.767207
NC_010446.5	93930898	intergenic_region	LMNA-MEX3A	A	G	0.881579	0.0882353	0.793344
NC_010446.5	93930919	intergenic_region	LMNA-MEX3A	C	T	0.864865	0.0833333	0.781532
NC_010446.5	93930926	intergenic_region	LMNA-MEX3A	T	C	0.891892	0.0833333	0.808559
NC_010446.5	93930968	intergenic_region	LMNA-MEX3A	G	A	0.871795	0.0789474	0.792848
NC_010446.5	93931573	intergenic_region	LMNA-MEX3A	T	C	0.848837	0.0263158	0.822521
NC_010446.5	93931769	intergenic_region	LMNA-MEX3A	T	C	0.923077	0.0789474	0.84413
NC_010446.5	93932552	intergenic_region	LMNA-MEX3A	G	A	0.8875	0.0789474	0.808553
NC_010446.5	93932663	intergenic_region	LMNA-MEX3A	G	A	0.883721	0.0789474	0.804774
NC_010446.5	93934056	intergenic_region	LMNA-MEX3A	C	G	0.9	0.0909091	0.809091
NC_010446.5	93935425	intergenic_region	LMNA-MEX3A	A	G	0.602564	0.0555556	0.547008
NC_010446.5	93936430	intergenic_region	LMNA-MEX3A	C	T	0.880952	0.0526316	0.82832
NC_010446.5	93936441	intergenic_region	LMNA-MEX3A	C	A	0.914634	0.0526316	0.862002
NC_010446.5	93936454	intergenic_region	LMNA-MEX3A	G	A	0.880952	0.0526316	0.82832
NC_010446.5	93936507	intergenic_region	LMNA-MEX3A	C	T	0.707317	0.0526316	0.654685
NC_010446.5	93936735	intergenic_region	LMNA-MEX3A	G	C	0.695122	0.0263158	0.668806
NC_010446.5	93936854	intergenic_region	LMNA-MEX3A	C	G	0.9125	0.105263	0.807237
NC_010446.5	93936938	intergenic_region	LMNA-MEX3A	G	T	0.904762	0.0789474	0.825815
NC_010446.5	93936964	intergenic_region	LMNA-MEX3A	C	G	0.890244	0.0789474	0.811297
NC_010446.5	93936969	intergenic_region	LMNA-MEX3A	T	C	0.9125	0.0789474	0.833553
NC_010446.5	93937041	intergenic_region	LMNA-MEX3A	C	T	0.875	0.0789474	0.796053
NC_010446.5	93937316	intergenic_region	LMNA-MEX3A	A	G	0.952381	0.210526	0.741855
NC_010446.5	93937444	intergenic_region	LMNA-MEX3A	A	G	0.717949	0.105263	0.612686
NC_010446.5	93937498	intergenic_region	LMNA-MEX3A	T	C	0.853659	0.0833333	0.770326
NC_010446.5	93937711	intergenic_region	LMNA-MEX3A	A	T	0.880952	0.0789474	0.802005
NC_010446.5	93939793	intergenic_region	LMNA-MEX3A	C	T	0.906977	0.0789474	0.82803
NC_010446.5	93940222	intergenic_region	LMNA-MEX3A	A	G	0.890244	0.0526316	0.837612
NC_010446.5	93941893	intergenic_region	LMNA-MEX3A	G	A	0.8625	0.0526316	0.809868
NC_010446.5	93943987	intergenic_region	LMNA-MEX3A	A	G	0.5875	0.0263158	0.561184
NC_010446.5	93944459	intergenic_region	LMNA-MEX3A	T	C	0.888889	0.0833333	0.805556
NC_010446.5	93945642	intergenic_region	LMNA-MEX3A	T	C	0.869048	0.0789474	0.790101
NC_010446.5	93946335	intergenic_region	LMNA-MEX3A	T	C	0.833333	0.09375	0.739583
NC_010446.5	93947283	intergenic_region	LMNA-MEX3A	C	T	0.797619	0.0555556	0.742063
NC_010446.5	93948079	intergenic_region	LMNA-MEX3A	T	C	0.807692	0.0526316	0.75506
NC_010446.5	93948297	intergenic_region	LMNA-MEX3A	C	T	0.792683	0.0789474	0.713736
NC_010446.5	93948304	intergenic_region	LMNA-MEX3A	A	G	0.785714	0.0789474	0.706767
NC_010446.5	93948642	intergenic_region	LMNA-MEX3A	T	C	0.670455	0.0526316	0.617823
NC_010447.5	22554007	intron_variant	STAC3	C	T	0.0113636	0.527778	0.516414
NC_010447.5	22555443	intron_variant	STAC3	G	A	0.243902	0.868421	0.624519
NC_010447.5	22556611	upstream_gene_variant	STAC3	G	A	0.0340909	0.789474	0.755383
NC_010447.5	22557113	upstream_gene_variant	STAC3	C	T	0.209302	0.842105	0.632803
NC_010447.5	22557347	intergenic_region	STAC3-R3HDM2	G	A	0.209302	0.852941	0.643639
NC_010447.5	22557412	intergenic_region	STAC3-R3HDM2	T	G	0.190476	0.794118	0.603642
NC_010447.5	22557421	intergenic_region	STAC3-R3HDM2	G	A	0.268293	0.794118	0.525825
NC_010447.5	74869839	3_prime_UTR_variant	TWF1	A	G	0.97619	0.411765	0.564425
NC_010447.5	74870259	3_prime_UTR_variant	TWF1	G	A	0.964286	0.444444	0.519842
NC_010447.5	74871138	intron_variant	TWF1	C	T	0.955882	0.441176	0.514706
NC_010447.5	74871200	intron_variant	TWF1	A	G	0.9625	0.352941	0.609559
NC_010447.5	74872254	intron_variant	TWF1	T	C	0.75	0.0526316	0.697368
NC_010447.5	74872256	intron_variant	TWF1	A	G	0.9875	0.441176	0.546324
NC_010447.5	74872299	intron_variant	TWF1	T	C	0.705128	0.0294118	0.675716
NC_010447.5	74872940	intron_variant	TWF1	C	T	0.682927	0.0277778	0.655149
NC_010447.5	74874769	intron_variant	TWF1	T	C	0.560976	0.0277778	0.533198
NC_010447.5	74875232	intron_variant	TWF1	A	G	0.595238	0	0.595238
NC_010447.5	74875557	intron_variant	TWF1	G	A	0.9875	0.421053	0.566447
NC_010447.5	74875975	intron_variant	TWF1	G	A	0.829268	0.0263158	0.802952
NC_010447.5	74876210	splice_region_variant&intron_variant	TWF1	G	T	0.977273	0.444444	0.532829
NC_010447.5	74876905	intron_variant	TWF1	C	T	0.0128205	0.526316	0.513495
NC_010447.5	74877326	intron_variant	TWF1	C	T	0	0.53125	0.53125
NC_010447.5	74878267	intron_variant	TWF1	C	T	0.0125	0.5625	0.55
NC_010447.5	74879528	intron_variant	TWF1	A	G	0.987179	0.3125	0.674679
NC_010447.5	74881996	upstream_gene_variant	TWF1	G	A	0.0121951	0.526316	0.514121
NC_010447.5	74884681	intergenic_region	TWF1-TMEM117	A	G	0.674419	0.0526316	0.621787
NC_010447.5	74893290	intergenic_region	TWF1-TMEM117	A	C	0.590909	0.0526316	0.538277
NC_010447.5	74895146	intergenic_region	TWF1-TMEM117	T	C	0.872093	0.368421	0.503672
NC_010447.5	74895967	intergenic_region	TWF1-TMEM117	A	G	0.886364	0.368421	0.517943
NC_010447.5	74896339	intergenic_region	TWF1-TMEM117	T	C	0.625	0	0.625
NC_010447.5	74896657	intergenic_region	TWF1-TMEM117	A	G	0.616279	0	0.616279
NC_010447.5	74897021	intergenic_region	TWF1-TMEM117	A	G	0.627907	0	0.627907
NC_010447.5	74897043	intergenic_region	TWF1-TMEM117	A	G	0.522727	0	0.522727
NC_010447.5	74897322	intergenic_region	TWF1-TMEM117	A	G	0.52439	0	0.52439
NC_010447.5	74897368	intergenic_region	TWF1-TMEM117	T	G	0.630952	0	0.630952
NC_010447.5	74897405	intergenic_region	TWF1-TMEM117	G	A	0.6	0	0.6
NC_010447.5	74897549	intergenic_region	TWF1-TMEM117	G	C	0.641026	0	0.641026
NC_010447.5	74897566	intergenic_region	TWF1-TMEM117	G	A	0.619048	0	0.619048
NC_010447.5	74897727	intergenic_region	TWF1-TMEM117	C	G	0.604651	0	0.604651
NC_010447.5	74897764	intergenic_region	TWF1-TMEM117	A	G	0.666667	0	0.666667
NC_010447.5	74897843	intergenic_region	TWF1-TMEM117	T	C	0.0454545	0.777778	0.732324
NC_010447.5	74897855	intergenic_region	TWF1-TMEM117	G	T	0.616279	0	0.616279
NC_010447.5	74898232	intergenic_region	TWF1-TMEM117	T	C	0.864865	0.0277778	0.837087
NC_010447.5	74898309	intergenic_region	TWF1-TMEM117	A	T	0.732558	0.0526316	0.679926
NC_010447.5	74898370	intergenic_region	TWF1-TMEM117	G	T	0.880952	0.0526316	0.82832
NC_010447.5	74898410	intergenic_region	TWF1-TMEM117	G	A	0.880952	0.0526316	0.82832
NC_010447.5	74898697	intergenic_region	TWF1-TMEM117	G	A	0.852273	0.0526316	0.799641
NC_010447.5	74898833	intergenic_region	TWF1-TMEM117	C	G	0.806818	0.0526316	0.754186
NC_010447.5	74898835	intergenic_region	TWF1-TMEM117	A	G	0.806818	0.0526316	0.754186
NC_010447.5	74898882	intergenic_region	TWF1-TMEM117	T	G	0.738636	0.0526316	0.686004
NC_010447.5	74899374	intergenic_region	TWF1-TMEM117	C	A	0.0348837	0.777778	0.742894
NC_010447.5	74899669	intergenic_region	TWF1-TMEM117	G	A	0.75	0.0277778	0.722222
NC_010447.5	74899883	intergenic_region	TWF1-TMEM117	G	C	0.852273	0.0526316	0.799641
NC_010447.5	74899903	intergenic_region	TWF1-TMEM117	C	T	0.875	0.0526316	0.822368
NC_010447.5	74900282	intergenic_region	TWF1-TMEM117	G	A	0.883721	0.0555556	0.828165
NC_010447.5	74900378	intergenic_region	TWF1-TMEM117	T	C	0.857143	0.0526316	0.804511
NC_010447.5	74900384	intergenic_region	TWF1-TMEM117	T	C	0.583333	0.0526316	0.530701
NC_010447.5	74900523	intergenic_region	TWF1-TMEM117	T	A	0.744186	0.0526316	0.691554
NC_010447.5	74900622	intergenic_region	TWF1-TMEM117	C	G	0.761905	0.0526316	0.709273
NC_010447.5	74900820	intergenic_region	TWF1-TMEM117	T	C	0.837209	0	0.837209
NC_010447.5	74901293	intergenic_region	TWF1-TMEM117	G	A	0.658537	0.0833333	0.575204
NC_010447.5	74901397	intergenic_region	TWF1-TMEM117	G	A	0.678571	0.0526316	0.625939
NC_010447.5	74901597	intergenic_region	TWF1-TMEM117	A	G	0.682927	0.0526316	0.630295
NC_010447.5	74901802	intergenic_region	TWF1-TMEM117	G	A	0.697674	0.0526316	0.645042
NC_010447.5	74902023	intergenic_region	TWF1-TMEM117	T	C	0.719512	0.0277778	0.691734
NC_010447.5	74902064	intergenic_region	TWF1-TMEM117	G	T	0.651163	0.0526316	0.598531
NC_010447.5	74902082	intergenic_region	TWF1-TMEM117	T	C	0.651163	0.0526316	0.598531
NC_010447.5	74902090	intergenic_region	TWF1-TMEM117	A	G	0.709302	0.0526316	0.65667
NC_010447.5	74902177	intergenic_region	TWF1-TMEM117	G	C	0.678571	0.0526316	0.625939
NC_010447.5	74902178	intergenic_region	TWF1-TMEM117	G	A	0.678571	0.0526316	0.625939
NC_010447.5	74902236	intergenic_region	TWF1-TMEM117	C	T	0.674419	0.0555556	0.618863
NC_010447.5	74902288	intergenic_region	TWF1-TMEM117	T	C	0.659091	0.0555556	0.603535
NC_010447.5	74902295	intergenic_region	TWF1-TMEM117	A	G	0.659091	0.0555556	0.603535
NC_010447.5	74902350	intergenic_region	TWF1-TMEM117	C	G	0.686047	0.0526316	0.633415
NC_010447.5	74902474	intergenic_region	TWF1-TMEM117	T	C	0.695122	0.0526316	0.64249
NC_010447.5	74902477	intergenic_region	TWF1-TMEM117	A	G	0.695122	0.0526316	0.64249
NC_010447.5	74902536	intergenic_region	TWF1-TMEM117	T	A	0.625	0.0526316	0.572368
NC_010447.5	74902565	intergenic_region	TWF1-TMEM117	A	G	0.621951	0.0526316	0.569319
NC_010447.5	74902726	intergenic_region	TWF1-TMEM117	G	A	0.670732	0.0526316	0.6181
NC_010447.5	74902918	intergenic_region	TWF1-TMEM117	C	A	0.670455	0.0526316	0.617823
NC_010447.5	74903008	intergenic_region	TWF1-TMEM117	A	G	0.630952	0.0526316	0.57832
NC_010447.5	74903033	intergenic_region	TWF1-TMEM117	T	G	0.630952	0.0263158	0.604636
NC_010447.5	74903045	intergenic_region	TWF1-TMEM117	A	G	0.616279	0.0263158	0.589963
NC_010447.5	74903708	intergenic_region	TWF1-TMEM117	G	A	0.704545	0.0526316	0.651913
NC_010447.5	74903832	intergenic_region	TWF1-TMEM117	C	T	0.647727	0.0526316	0.595095
NC_010447.5	74904141	intergenic_region	TWF1-TMEM117	G	A	0.651163	0.0526316	0.598531
NC_010447.5	74904177	intergenic_region	TWF1-TMEM117	C	A	0.651163	0.0526316	0.598531
NC_010447.5	74904201	intergenic_region	TWF1-TMEM117	C	T	0.659091	0.0526316	0.606459
NC_010447.5	74904216	intergenic_region	TWF1-TMEM117	A	G	0.659091	0.0789474	0.580144
NC_010447.5	74904234	intergenic_region	TWF1-TMEM117	A	G	0.809524	0.0789474	0.730577
NC_010447.5	74905070	intergenic_region	TWF1-TMEM117	A	G	0.857143	0.0526316	0.804511
NC_010447.5	74905549	intergenic_region	TWF1-TMEM117	C	T	0.848837	0.0277778	0.821059
NC_010447.5	74905824	intergenic_region	TWF1-TMEM117	G	A	0.860465	0.0789474	0.781518
NC_010447.5	74905841	intergenic_region	TWF1-TMEM117	G	T	0.72093	0.0789474	0.641983
NC_010447.5	74905881	intergenic_region	TWF1-TMEM117	G	A	0.863636	0.0526316	0.811004
NC_010447.5	74906281	intergenic_region	TWF1-TMEM117	T	A	0.727273	0.0263158	0.700957
NC_010447.5	74906405	intergenic_region	TWF1-TMEM117	C	T	0.863636	0.0526316	0.811004
NC_010447.5	74906463	intergenic_region	TWF1-TMEM117	A	G	0.639535	0.0526316	0.586903
NC_010447.5	74906464	intergenic_region	TWF1-TMEM117	C	T	0.639535	0.0526316	0.586903
NC_010447.5	74906607	intergenic_region	TWF1-TMEM117	A	G	0.651163	0.0526316	0.598531
NC_010447.5	74906653	intergenic_region	TWF1-TMEM117	A	G	0.593023	0.0526316	0.540391
NC_010447.5	74906772	intergenic_region	TWF1-TMEM117	A	G	0.715909	0.0263158	0.689593
NC_010447.5	74906916	intergenic_region	TWF1-TMEM117	A	C	0.709302	0.0526316	0.65667
NC_010447.5	74906933	intergenic_region	TWF1-TMEM117	C	A	0.686047	0.0526316	0.633415
NC_010447.5	74907018	intergenic_region	TWF1-TMEM117	T	C	0.715909	0.0526316	0.663277
NC_010447.5	74907092	intergenic_region	TWF1-TMEM117	C	T	0.693182	0.0526316	0.64055
NC_010447.5	74907343	intergenic_region	TWF1-TMEM117	T	C	0.704545	0.0526316	0.651913
NC_010447.5	74907393	intergenic_region	TWF1-TMEM117	A	T	0.852273	0.0526316	0.799641
NC_010447.5	74907704	intergenic_region	TWF1-TMEM117	A	T	0.545455	0.0263158	0.519139
NC_010447.5	74907834	intergenic_region	TWF1-TMEM117	C	G	0.848837	0.0526316	0.796205
NC_010447.5	74907849	intergenic_region	TWF1-TMEM117	C	T	0.852273	0.0526316	0.799641
NC_010447.5	74907887	intergenic_region	TWF1-TMEM117	A	G	0.848837	0.0526316	0.796205
NC_010447.5	74907948	intergenic_region	TWF1-TMEM117	A	G	0.852273	0.0526316	0.799641
NC_010447.5	74908030	intergenic_region	TWF1-TMEM117	A	G	0.861111	0.0277778	0.833333
NC_010447.5	74908144	intergenic_region	TWF1-TMEM117	A	C	0.829268	0.0263158	0.802952
NC_010447.5	74908224	intergenic_region	TWF1-TMEM117	T	C	0.780488	0.0555556	0.724932
NC_010447.5	74908281	intergenic_region	TWF1-TMEM117	G	A	0.869048	0.0789474	0.790101
NC_010447.5	74908289	intergenic_region	TWF1-TMEM117	G	C	0.865854	0.0789474	0.786907
NC_010447.5	74908294	intergenic_region	TWF1-TMEM117	C	A	0.865854	0.0789474	0.786907
NC_010447.5	74908313	intergenic_region	TWF1-TMEM117	T	C	0.845238	0.0526316	0.792606
NC_010447.5	74908409	intergenic_region	TWF1-TMEM117	G	A	0.875	0.0789474	0.796053
NC_010447.5	74908517	intergenic_region	TWF1-TMEM117	G	T	0.852273	0.0526316	0.799641
NC_010447.5	74908658	intergenic_region	TWF1-TMEM117	T	C	0.77381	0.0526316	0.721178
NC_010447.5	74908665	intergenic_region	TWF1-TMEM117	G	A	0.852273	0.0526316	0.799641
NC_010447.5	74908994	intergenic_region	TWF1-TMEM117	A	C	0.845238	0.0263158	0.818922
NC_010447.5	74909013	intergenic_region	TWF1-TMEM117	T	C	0.848837	0.0263158	0.822521
NC_010447.5	74909074	intergenic_region	TWF1-TMEM117	C	T	0.848837	0.0526316	0.796205
NC_010447.5	74909112	intergenic_region	TWF1-TMEM117	A	G	0.848837	0.0526316	0.796205
NC_010447.5	74909153	intergenic_region	TWF1-TMEM117	A	C	0.860465	0.0526316	0.807833
NC_010447.5	74909173	intergenic_region	TWF1-TMEM117	G	T	0.860465	0.0526316	0.807833
NC_010447.5	74909328	intergenic_region	TWF1-TMEM117	A	C	0.860465	0.0526316	0.807833
NC_010447.5	74909392	intergenic_region	TWF1-TMEM117	C	T	0.802326	0.0526316	0.749694
NC_010447.5	74909724	intergenic_region	TWF1-TMEM117	C	G	0.848837	0.0263158	0.822521
NC_010447.5	74909955	intergenic_region	TWF1-TMEM117	G	C	0.863636	0.0526316	0.811004
NC_010447.5	74909970	intergenic_region	TWF1-TMEM117	A	G	0.848837	0.0555556	0.793281
NC_010447.5	74910011	intergenic_region	TWF1-TMEM117	T	A	0.829545	0.0263158	0.803229
NC_010447.5	74910068	intergenic_region	TWF1-TMEM117	T	C	0.857143	0	0.857143
NC_010447.5	74910112	intergenic_region	TWF1-TMEM117	T	C	0.630952	0.0526316	0.57832
NC_010447.5	74910129	intergenic_region	TWF1-TMEM117	C	T	0.790698	0.0526316	0.738066
NC_010447.5	74910279	intergenic_region	TWF1-TMEM117	T	C	0.852273	0.0526316	0.799641
NC_010447.5	74910432	intergenic_region	TWF1-TMEM117	T	A	0.829545	0.0263158	0.803229
NC_010447.5	74910636	intergenic_region	TWF1-TMEM117	T	G	0.707317	0.0526316	0.654685
NC_010447.5	74910666	intergenic_region	TWF1-TMEM117	C	G	0.833333	0.0526316	0.780701
NC_010447.5	74910767	intergenic_region	TWF1-TMEM117	A	G	0.8375	0.0526316	0.784868
NC_010447.5	74910955	intergenic_region	TWF1-TMEM117	G	A	0.636364	0.0263158	0.610048
NC_010447.5	74911008	intergenic_region	TWF1-TMEM117	A	C	0.627907	0.0277778	0.600129
NC_010447.5	74911235	intergenic_region	TWF1-TMEM117	G	C	0.840909	0.0526316	0.788277
NC_010447.5	74911618	intergenic_region	TWF1-TMEM117	A	C	0.875	0.0526316	0.822368
NC_010447.5	74911755	intergenic_region	TWF1-TMEM117	C	G	0.569767	0.0263158	0.543451
NC_010447.5	74912143	intergenic_region	TWF1-TMEM117	T	C	0.872093	0.0526316	0.819461
NC_010447.5	74912315	intergenic_region	TWF1-TMEM117	C	G	0.0568182	0.805556	0.748738
NC_010447.5	74912653	intergenic_region	TWF1-TMEM117	T	A	0.848837	0.0526316	0.796205
NC_010447.5	74912977	intergenic_region	TWF1-TMEM117	G	T	0.872093	0.0263158	0.845777
NC_010447.5	74913410	intergenic_region	TWF1-TMEM117	A	G	0.863636	0.0526316	0.811004
NC_010447.5	74913915	intergenic_region	TWF1-TMEM117	C	T	0.860465	0.0277778	0.832687
NC_010447.5	74913973	intergenic_region	TWF1-TMEM117	G	A	0.852273	0.0526316	0.799641
NC_010447.5	74915122	intergenic_region	TWF1-TMEM117	G	A	0.825	0.0526316	0.772368
NC_010447.5	74915155	intergenic_region	TWF1-TMEM117	G	A	0.602273	0	0.602273
NC_010447.5	74915211	intergenic_region	TWF1-TMEM117	C	T	0.852273	0.0526316	0.799641
NC_010447.5	74915268	intergenic_region	TWF1-TMEM117	C	T	0.627907	0	0.627907
NC_010447.5	74915448	intergenic_region	TWF1-TMEM117	A	C	0.875	0.0526316	0.822368
NC_010447.5	74915457	intergenic_region	TWF1-TMEM117	T	C	0.875	0.0526316	0.822368
NC_010447.5	74915743	intergenic_region	TWF1-TMEM117	G	A	0.869048	0.0555556	0.813492
NC_010447.5	74915796	intergenic_region	TWF1-TMEM117	C	T	0.869048	0.0526316	0.816416
NC_010447.5	74915840	intergenic_region	TWF1-TMEM117	G	A	0.902439	0.0555556	0.846883
NC_010447.5	74915909	intergenic_region	TWF1-TMEM117	C	T	0.902439	0.0294118	0.873027
NC_010447.5	74915993	intergenic_region	TWF1-TMEM117	T	C	0.848837	0.0294118	0.819425
NC_010450.4	121865845	upstream_gene_variant	RAP1GDS1	G	T	0.670455	0	0.670455
NC_010450.4	121866237	upstream_gene_variant	RAP1GDS1	G	A	0.9	0.03	0.87
NC_010450.4	121866622	upstream_gene_variant	RAP1GDS1	A	G	0.91	0.05	0.86
NC_010450.4	121866645	upstream_gene_variant	RAP1GDS1	C	G	0.581395	0	0.581395
NC_010450.4	121867490	3_prime_UTR_variant	RAP1GDS1	T	C	0.91	0.03	0.88
NC_010450.4	121868433	3_prime_UTR_variant	RAP1GDS1	A	C	0.88	0.03	0.85
NC_010450.4	121868639	intron_variant	RAP1GDS1	T	C	0.54878	0	0.54878
NC_010450.4	121868644	intron_variant	RAP1GDS1	T	C	0.523256	0	0.523256
NC_010450.4	121868709	intron_variant	RAP1GDS1	T	C	0.5375	0	0.5375
NC_010450.4	121868804	intron_variant	RAP1GDS1	G	A	0.64	0.03	0.61
NC_010450.4	121868856	intron_variant	RAP1GDS1	A	C	0.608108	0	0.608108
NC_010450.4	121868889	intron_variant	RAP1GDS1	C	A	0.666667	0	0.666667
NC_010450.4	121868908	intron_variant	RAP1GDS1	C	T	0.666667	0	0.666667
NC_010450.4	121869100	intron_variant	RAP1GDS1	T	C	0.792683	0	0.792683
NC_010450.4	121869113	intron_variant	RAP1GDS1	C	G	0.892857	0	0.892857
NC_010450.4	121869242	intron_variant	RAP1GDS1	T	C	0.9	0.03	0.87
NC_010450.4	121869565	intron_variant	RAP1GDS1	C	T	0.75	0	0.75
NC_010450.4	121869622	intron_variant	RAP1GDS1	G	C	0.522727	0	0.522727
NC_010450.4	121869652	intron_variant	RAP1GDS1	A	G	0.790698	0	0.790698
NC_010450.4	121869782	intron_variant	RAP1GDS1	G	A	0.920455	0	0.920455
NC_010450.4	121869862	intron_variant	RAP1GDS1	T	A	0.744186	0	0.744186
NC_010450.4	121869885	intron_variant	RAP1GDS1	A	G	0.75	0	0.75
NC_010450.4	121869997	intron_variant	RAP1GDS1	C	G	0.92	0.05	0.87
NC_010450.4	121871866	intron_variant	RAP1GDS1	A	T	0.59	0.03	0.56
NC_010450.4	121873404	intron_variant	RAP1GDS1	A	G	0.89	0.03	0.86
NC_010450.4	121873768	intron_variant	RAP1GDS1	T	C	0.9	0.03	0.87
NC_010450.4	121874892	intron_variant	RAP1GDS1	C	A	0.512195	0	0.512195
NC_010450.4	121875049	intron_variant	RAP1GDS1	A	C	0.916667	0	0.916667
NC_010450.4	121875358	intron_variant	RAP1GDS1	C	T	0.61	0.03	0.58
NC_010450.4	121876189	intron_variant	RAP1GDS1	G	A	0.892857	0	0.892857
NC_010450.4	121876287	intron_variant	RAP1GDS1	C	T	0.79	0.24	0.55
NC_010450.4	121876288	intron_variant	RAP1GDS1	T	C	0.79	0.24	0.55
NC_010450.4	121876461	intron_variant	RAP1GDS1	G	A	0.639535	0	0.639535
NC_010450.4	121876568	intron_variant	RAP1GDS1	G	A	0.93	0.21	0.72
NC_010450.4	121876599	intron_variant	RAP1GDS1	A	G	0.84	0.18	0.66
NC_010450.4	121876684	intron_variant	RAP1GDS1	T	C	0.0227273	0.578947	0.55622
NC_010450.4	121877447	intron_variant	RAP1GDS1	C	T	0.686047	0	0.686047
NC_010450.4	121877646	intron_variant	RAP1GDS1	A	T	0.545455	0	0.545455
NC_010450.4	121877836	intron_variant	RAP1GDS1	A	G	0.89	0.03	0.86
NC_010450.4	121878138	intron_variant	RAP1GDS1	T	C	0.58	0.03	0.55
NC_010450.4	121878296	intron_variant	RAP1GDS1	C	T	0.55814	0	0.55814
NC_010450.4	121878521	intron_variant	RAP1GDS1	G	A	0.9	0.03	0.87
NC_010450.4	121878644	intron_variant	RAP1GDS1	G	T	0.897727	0	0.897727
NC_010450.4	121878903	intron_variant	RAP1GDS1	T	C	0.73	0.03	0.7
NC_010450.4	121879004	intron_variant	RAP1GDS1	A	G	0.91	0.03	0.88
NC_010450.4	121879043	intron_variant	RAP1GDS1	A	T	0.91	0.03	0.88
NC_010450.4	121879244	intron_variant	RAP1GDS1	T	G	0.89	0.03	0.86
NC_010450.4	121879682	intron_variant	RAP1GDS1	G	C	0.581081	0	0.581081
NC_010450.4	121879742	intron_variant	RAP1GDS1	G	T	0.91	0.03	0.88
NC_010450.4	121880131	intron_variant	RAP1GDS1	A	G	0.9	0.18	0.72
NC_010450.4	121881392	intron_variant	RAP1GDS1	G	A	0.64	0.03	0.61
NC_010450.4	121881462	intron_variant	RAP1GDS1	G	T	0.71	0.03	0.68
NC_010450.4	121881929	intron_variant	RAP1GDS1	G	A	0.58	0.03	0.55
NC_010450.4	121881954	intron_variant	RAP1GDS1	T	C	0.58	0.03	0.55
NC_010450.4	121882081	intron_variant	RAP1GDS1	A	G	0.57	0.03	0.54
NC_010450.4	121883321	intron_variant	RAP1GDS1	C	T	0.0232558	0.526316	0.50306
NC_010450.4	121883419	intron_variant	RAP1GDS1	A	C	0.0232558	0.526316	0.50306
NC_010450.4	121883946	intron_variant	RAP1GDS1	T	C	0.0232558	0.526316	0.50306
NC_010450.4	121884241	intron_variant	RAP1GDS1	C	T	0.88	0.03	0.85
NC_010450.4	121884324	intron_variant	RAP1GDS1	T	G	0.0227273	0.555556	0.532829
NC_010450.4	121885173	intron_variant	RAP1GDS1	C	A	0.0227273	0.552632	0.529905
NC_010450.4	121885754	intron_variant	RAP1GDS1	A	T	0.0119048	0.552632	0.540727
NC_010450.4	121886092	intron_variant	RAP1GDS1	A	G	0.047619	0.552632	0.505013
NC_010450.4	121886093	intron_variant	RAP1GDS1	A	C	0.047619	0.552632	0.505013
NC_010450.4	121886096	intron_variant	RAP1GDS1	C	A	0.0227273	0.552632	0.529905
NC_010450.4	121886683	intron_variant	RAP1GDS1	A	G	0.5625	0	0.5625
NC_010450.4	121887349	intron_variant	RAP1GDS1	C	T	0.6	0.03	0.57
NC_010450.4	121887603	intron_variant	RAP1GDS1	T	C	0.67	0.03	0.64
NC_010450.4	121887841	intron_variant	RAP1GDS1	C	T	0.0568182	0.578947	0.522129
NC_010450.4	121888342	intron_variant	RAP1GDS1	G	T	0.0116279	0.552632	0.541004
NC_010450.4	121888400	intron_variant	RAP1GDS1	T	C	0.0227273	0.526316	0.503589
NC_010450.4	121888452	intron_variant	RAP1GDS1	C	T	0.0227273	0.526316	0.503589
NC_010450.4	121889376	intron_variant	RAP1GDS1	A	G	0.0595238	0.583333	0.523809
NC_010450.4	121889473	intron_variant	RAP1GDS1	G	C	0.0119048	0.625	0.613095
NC_010450.4	121889630	intron_variant	RAP1GDS1	G	A	0.589744	0	0.589744
NC_010450.4	121889787	intron_variant	RAP1GDS1	C	T	0.63	0.03	0.6
NC_010450.4	121889994	intron_variant	RAP1GDS1	G	A	0.59	0.03	0.56
NC_010450.4	121890082	intron_variant	RAP1GDS1	A	G	0.0121951	0.583333	0.571138
NC_010450.4	121890206	intron_variant	RAP1GDS1	C	A	0.0348837	0.555556	0.520672
NC_010450.4	121890736	intron_variant	RAP1GDS1	C	T	0.025641	0.566667	0.541026
NC_010450.4	121891303	intron_variant	RAP1GDS1	T	C	0.75	0.03	0.72
NC_010450.4	121891366	intron_variant	RAP1GDS1	C	T	0.75	0.09	0.66
NC_010450.4	121891422	intron_variant	RAP1GDS1	G	A	0.72093	0	0.72093
NC_010450.4	121891432	intron_variant	RAP1GDS1	T	C	0.0227273	0.526316	0.503589
NC_010450.4	121891463	intron_variant	RAP1GDS1	A	C	0.0227273	0.526316	0.503589
NC_010450.4	121891676	intron_variant	RAP1GDS1	T	G	0.0113636	0.588235	0.576871
NC_010450.4	121892251	intron_variant	RAP1GDS1	C	A	0.0116279	0.526316	0.514688
NC_010450.4	121892356	intron_variant	RAP1GDS1	T	C	0.697368	0	0.697368
NC_010450.4	121892556	intron_variant	RAP1GDS1	T	G	0	0.5	0.5
NC_010450.4	121892631	intron_variant	RAP1GDS1	G	A	0.743243	0	0.743243
NC_010450.4	121892635	intron_variant	RAP1GDS1	C	T	0.763889	0	0.763889
NC_010450.4	121892701	intron_variant	RAP1GDS1	G	A	0.77027	0	0.77027
NC_010450.4	121892823	intron_variant	RAP1GDS1	G	A	0.707317	0	0.707317
NC_010450.4	121892851	intron_variant	RAP1GDS1	C	T	0.684211	0	0.684211
NC_010450.4	121892878	intron_variant	RAP1GDS1	C	T	0.702381	0	0.702381
NC_010450.4	121892919	intron_variant	RAP1GDS1	G	T	0.0238095	0.583333	0.559523
NC_010450.4	121893025	intron_variant	RAP1GDS1	G	A	0.0119048	0.578947	0.567042
NC_010450.4	121893069	intron_variant	RAP1GDS1	A	T	0.0116279	0.583333	0.571705
NC_010450.4	121893090	intron_variant	RAP1GDS1	G	A	0.0116279	0.552632	0.541004
NC_010450.4	121893302	intron_variant	RAP1GDS1	G	A	0.0113636	0.611111	0.599747
NC_010450.4	121893320	intron_variant	RAP1GDS1	C	T	0.732558	0	0.732558
NC_010450.4	121893392	intron_variant	RAP1GDS1	C	A	0.709302	0	0.709302
NC_010450.4	121893418	intron_variant	RAP1GDS1	G	A	0.0227273	0.605263	0.582536
NC_010450.4	121894901	intron_variant	RAP1GDS1	T	C	0.71	0.05	0.66
NC_010450.4	121894942	intron_variant	RAP1GDS1	A	T	0.72	0.03	0.69
NC_010450.4	121895162	intron_variant	RAP1GDS1	C	G	0.74	0.05	0.69
NC_010450.4	121895277	intron_variant	RAP1GDS1	C	T	0.74	0.05	0.69
NC_010450.4	121895565	intron_variant	RAP1GDS1	C	T	0.71	0.05	0.66
NC_010450.4	121896073	intron_variant	RAP1GDS1	G	C	0.0116279	0.552632	0.541004
NC_010450.4	121899675	intron_variant	RAP1GDS1	C	T	0.0227273	0.676471	0.653744
NC_010450.4	121899796	intron_variant	RAP1GDS1	C	T	0.0116279	0.605263	0.593635
NC_010450.4	121900450	intron_variant	RAP1GDS1	C	T	0.0227273	0.552632	0.529905
NC_010450.4	121900735	intron_variant	RAP1GDS1	T	A	0.59	0.05	0.54
NC_010450.4	121900940	intron_variant	RAP1GDS1	G	C	0.67	0.06	0.61
NC_010450.4	121900985	intron_variant	RAP1GDS1	C	G	0.0119048	0.527778	0.515873
NC_010450.4	121901525	intron_variant	RAP1GDS1	G	A	0.92	0.03	0.89
NC_010450.4	121902117	intron_variant	RAP1GDS1	C	T	0.63	0.03	0.6
NC_010450.4	121902240	intron_variant	RAP1GDS1	A	G	0.0348837	0.555556	0.520672
NC_010450.4	121902275	intron_variant	RAP1GDS1	A	G	0.0340909	0.552632	0.518541
NC_010450.4	121902318	intron_variant	RAP1GDS1	C	T	0.0227273	0.552632	0.529905
NC_010450.4	121903393	intron_variant	RAP1GDS1	C	T	0.65	0.09	0.56
NC_010450.4	121904190	intron_variant	RAP1GDS1	T	C	0.0238095	0.552632	0.528822
NC_010450.4	121904221	intron_variant	RAP1GDS1	C	T	0.0227273	0.583333	0.560606
NC_010450.4	121904289	intron_variant	RAP1GDS1	A	G	0.0340909	0.605263	0.571172
NC_010450.4	121906247	intron_variant	RAP1GDS1	T	C	0.0121951	0.552632	0.540437
NC_010450.4	121908099	intron_variant	RAP1GDS1	C	T	0.54	0.03	0.51
NC_010450.4	121908424	intron_variant	RAP1GDS1	G	A	0.0227273	0.578947	0.55622
NC_010450.4	121908983	intron_variant	RAP1GDS1	G	A	0.85	0.03	0.82
NC_010450.4	121909110	intron_variant	RAP1GDS1	C	T	0.840909	0	0.840909
NC_010450.4	121909384	intron_variant	RAP1GDS1	G	A	0.65	0.03	0.62
NC_010450.4	121909412	intron_variant	RAP1GDS1	C	A	0.62	0.03	0.59
NC_010450.4	121909451	intron_variant	RAP1GDS1	A	G	0.64	0.03	0.61
NC_010450.4	121909712	intron_variant	RAP1GDS1	G	A	0.871795	0	0.871795
NC_010450.4	121909894	intron_variant	RAP1GDS1	T	C	0.8625	0	0.8625
NC_010450.4	121910102	intron_variant	RAP1GDS1	G	A	0.64	0.03	0.61
NC_010450.4	121910157	intron_variant	RAP1GDS1	A	G	0.84	0.03	0.81
NC_010450.4	121910210	intron_variant	RAP1GDS1	C	A	0.67	0.03	0.64
NC_010450.4	121910244	intron_variant	RAP1GDS1	A	G	0.55	0.03	0.52
NC_010450.4	121910258	intron_variant	RAP1GDS1	T	C	0.86	0.03	0.83
NC_010450.4	121910864	intron_variant	RAP1GDS1	A	C	0.884615	0	0.884615
NC_010450.4	121911100	intron_variant	RAP1GDS1	C	T	0.66	0.05	0.61
NC_010450.4	121911114	intron_variant	RAP1GDS1	C	T	0.65	0.05	0.6
NC_010450.4	121911295	intron_variant	RAP1GDS1	C	T	0.62	0.03	0.59
NC_010450.4	121911312	intron_variant	RAP1GDS1	T	C	0.62	0.03	0.59
NC_010450.4	121911397	intron_variant	RAP1GDS1	T	G	0.81	0.03	0.78
NC_010450.4	121911422	intron_variant	RAP1GDS1	T	C	0.7	0.03	0.67
NC_010450.4	121911432	intron_variant	RAP1GDS1	T	C	0.69	0.03	0.66
NC_010450.4	121911555	intron_variant	RAP1GDS1	A	G	0.690476	0	0.690476
NC_010450.4	121911976	intron_variant	RAP1GDS1	G	A	0.74	0.06	0.68
NC_010450.4	121912002	intron_variant	RAP1GDS1	G	A	0.73	0.05	0.68
NC_010450.4	121912013	intron_variant	RAP1GDS1	A	G	0.74	0.05	0.69
NC_010450.4	121912076	intron_variant	RAP1GDS1	C	T	0.744186	0	0.744186
NC_010450.4	121912086	intron_variant	RAP1GDS1	C	T	0.732558	0	0.732558
NC_010450.4	121912098	intron_variant	RAP1GDS1	A	C	0.732558	0	0.732558
NC_010450.4	121912465	intron_variant	RAP1GDS1	A	C	0.61	0.03	0.58
NC_010450.4	121912607	intron_variant	RAP1GDS1	C	A	0.616279	0	0.616279
NC_010450.4	121912622	intron_variant	RAP1GDS1	A	G	0.604651	0	0.604651
NC_010450.4	121913090	intron_variant	RAP1GDS1	A	T	0.707317	0	0.707317
NC_010450.4	121914706	intron_variant	RAP1GDS1	T	C	0.821429	0	0.821429
NC_010450.4	121917016	intron_variant	RAP1GDS1	C	T	0.78	0.03	0.75
NC_010450.4	121917276	intron_variant	RAP1GDS1	G	A	0.86	0.03	0.83
NC_010450.4	121917537	intron_variant	RAP1GDS1	T	C	0.87	0.08	0.79
NC_010450.4	121918049	intron_variant	RAP1GDS1	T	C	0.784091	0	0.784091
NC_010450.4	121920006	intron_variant	RAP1GDS1	C	T	0.67	0.03	0.64
NC_010450.4	121920465	intron_variant	RAP1GDS1	T	C	0.69	0.05	0.64
NC_010450.4	121920602	intron_variant	RAP1GDS1	C	T	0.52381	0	0.52381
NC_010450.4	121921289	intron_variant	RAP1GDS1	C	A	0.7	0.03	0.67
NC_010450.4	121922025	intron_variant	RAP1GDS1	A	G	0.64	0.03	0.61
NC_010450.4	121922340	intron_variant	RAP1GDS1	A	G	0.604651	0	0.604651
NC_010450.4	121922758	intron_variant	RAP1GDS1	T	C	0.56	0.03	0.53
NC_010450.4	121923498	intron_variant	RAP1GDS1	C	T	0.58	0.03	0.55
NC_010450.4	121926497	intron_variant	RAP1GDS1	C	T	0.817073	0	0.817073
NC_010450.4	121928854	intron_variant	RAP1GDS1	C	T	0.853659	0	0.853659
NC_010450.4	121929602	intron_variant	RAP1GDS1	T	A	0.576923	0	0.576923
NC_010450.4	121929758	intron_variant	RAP1GDS1	A	G	0.512821	0	0.512821
NC_010450.4	121930463	intron_variant	RAP1GDS1	A	G	0.802326	0	0.802326
NC_010450.4	121930843	intron_variant	RAP1GDS1	T	C	0.97	0.42	0.55
NC_010450.4	121930967	intron_variant	RAP1GDS1	T	C	0.78	0.03	0.75
NC_010450.4	121931321	intron_variant	RAP1GDS1	C	A	0.81	0.03	0.78
NC_010450.4	121931760	intron_variant	RAP1GDS1	G	A	0.54	0.03	0.51
NC_010450.4	121931769	intron_variant	RAP1GDS1	T	C	0.54	0.03	0.51
NC_010450.4	121931860	intron_variant	RAP1GDS1	G	A	0.53	0.03	0.5
NC_010450.4	121932777	intron_variant	RAP1GDS1	G	A	0.55	0.03	0.52
NC_010450.4	121932785	intron_variant	RAP1GDS1	A	C	0.55	0.03	0.52
NC_010450.4	121933352	intron_variant	RAP1GDS1	G	A	0.53	0.03	0.5
NC_010450.4	121933399	intron_variant	RAP1GDS1	C	T	0.53	0.03	0.5
NC_010450.4	121933418	intron_variant	RAP1GDS1	G	A	0.53	0.03	0.5
NC_010450.4	121933501	intron_variant	RAP1GDS1	C	T	0.772727	0	0.772727
NC_010450.4	121933863	intron_variant	RAP1GDS1	C	T	0.511628	0	0.511628
NC_010450.4	121934200	intron_variant	RAP1GDS1	T	A	0.526316	0	0.526316
NC_010450.4	122017833	intergenic_region	RAP1GDS1-LOC102160109	C	A	0.59	0.03	0.56
NC_010450.4	122017874	intergenic_region	RAP1GDS1-LOC102160109	C	A	0.9	0.03	0.87
NC_010450.4	122017980	intergenic_region	RAP1GDS1-LOC102160109	T	C	0.738095	0	0.738095
NC_010450.4	122018163	intergenic_region	RAP1GDS1-LOC102160109	C	T	0.674419	0	0.674419
NC_010450.4	122018326	intergenic_region	RAP1GDS1-LOC102160109	C	T	0.77	0.03	0.74
NC_010450.4	122018447	intergenic_region	RAP1GDS1-LOC102160109	G	A	0.556818	0	0.556818
NC_010450.4	122018725	intergenic_region	RAP1GDS1-LOC102160109	C	T	0.9	0.03	0.87
NC_010450.4	122018773	intergenic_region	RAP1GDS1-LOC102160109	C	T	0.92	0.05	0.87
NC_010450.4	122018782	intergenic_region	RAP1GDS1-LOC102160109	A	G	0.9	0.05	0.85
NC_010450.4	122018873	intergenic_region	RAP1GDS1-LOC102160109	T	A	0.9	0.05	0.85
NC_010450.4	122019216	intergenic_region	RAP1GDS1-LOC102160109	T	C	0.91	0.03	0.88
NC_010450.4	122019236	intergenic_region	RAP1GDS1-LOC102160109	A	G	0.9	0.03	0.87
NC_010450.4	122019306	intergenic_region	RAP1GDS1-LOC102160109	T	G	0.9	0.03	0.87
NC_010450.4	122019965	intergenic_region	RAP1GDS1-LOC102160109	A	G	0.89	0.03	0.86
NC_010450.4	122020029	intergenic_region	RAP1GDS1-LOC102160109	G	A	0.9	0.03	0.87
NC_010450.4	122020135	intergenic_region	RAP1GDS1-LOC102160109	G	A	0.833333	0	0.833333
NC_010450.4	122020179	intergenic_region	RAP1GDS1-LOC102160109	C	T	0.81	0.03	0.78
NC_010450.4	122020956	intergenic_region	RAP1GDS1-LOC102160109	A	T	0.73	0.03	0.7
NC_010450.4	122021028	intergenic_region	RAP1GDS1-LOC102160109	A	G	0.73	0.05	0.68
NC_010450.4	122021240	intergenic_region	RAP1GDS1-LOC102160109	A	G	0.743243	0	0.743243
NC_010450.4	122021241	intergenic_region	RAP1GDS1-LOC102160109	T	C	0.743243	0	0.743243
NC_010450.4	122021326	intergenic_region	RAP1GDS1-LOC102160109	A	T	0.75	0.03	0.72
NC_010450.4	122021440	intergenic_region	RAP1GDS1-LOC102160109	C	T	0.74	0.03	0.71
NC_010450.4	122021599	intergenic_region	RAP1GDS1-LOC102160109	G	T	0.621951	0	0.621951
NC_010450.4	122021601	intergenic_region	RAP1GDS1-LOC102160109	A	G	0.634146	0	0.634146
NC_010450.4	122021735	intergenic_region	RAP1GDS1-LOC102160109	T	A	0.75	0	0.75
NC_010450.4	122021817	intergenic_region	RAP1GDS1-LOC102160109	T	C	0.71	0.05	0.66
NC_010450.4	122021919	intergenic_region	RAP1GDS1-LOC102160109	G	A	0.926829	0	0.926829
NC_010450.4	122021929	intergenic_region	RAP1GDS1-LOC102160109	G	A	0.666667	0	0.666667
NC_010450.4	122022332	intergenic_region	RAP1GDS1-LOC102160109	C	A	0.66	0.03	0.63
NC_010450.4	122022741	intergenic_region	RAP1GDS1-LOC102160109	C	T	0.715909	0	0.715909
NC_010450.4	122022768	intergenic_region	RAP1GDS1-LOC102160109	C	G	0.697674	0	0.697674
NC_010450.4	122022816	intergenic_region	RAP1GDS1-LOC102160109	A	G	0.681818	0	0.681818
NC_010450.4	122022831	intergenic_region	RAP1GDS1-LOC102160109	G	A	0.681818	0	0.681818
NC_010450.4	122025409	intergenic_region	RAP1GDS1-LOC102160109	T	C	0.61	0.03	0.58
NC_010450.4	122025520	intergenic_region	RAP1GDS1-LOC102160109	T	C	0.6	0.03	0.57
NC_010450.4	122025925	intergenic_region	RAP1GDS1-LOC102160109	A	T	0.89	0.03	0.86
NC_010450.4	122025934	intergenic_region	RAP1GDS1-LOC102160109	A	G	0.63	0.04	0.59
NC_010450.4	122026263	intergenic_region	RAP1GDS1-LOC102160109	G	A	0.6	0.03	0.57
NC_010450.4	122027065	intergenic_region	RAP1GDS1-LOC102160109	T	C	0.918605	0	0.918605
NC_010450.4	122027236	intergenic_region	RAP1GDS1-LOC102160109	G	A	0.65	0.03	0.62
NC_010450.4	122027274	intergenic_region	RAP1GDS1-LOC102160109	C	T	0.920455	0	0.920455
NC_010450.4	122027284	intergenic_region	RAP1GDS1-LOC102160109	C	G	0.651163	0	0.651163
NC_010450.4	122027775	intergenic_region	RAP1GDS1-LOC102160109	T	C	0.76	0.03	0.73
NC_010450.4	122027808	intergenic_region	RAP1GDS1-LOC102160109	A	C	0.77	0.03	0.74
NC_010450.4	122027843	intergenic_region	RAP1GDS1-LOC102160109	A	G	0.772727	0	0.772727
NC_010450.4	122028003	intergenic_region	RAP1GDS1-LOC102160109	T	A	0.61	0.03	0.58
NC_010450.4	122028031	intergenic_region	RAP1GDS1-LOC102160109	A	C	0.91	0.03	0.88
NC_010450.4	122028058	intergenic_region	RAP1GDS1-LOC102160109	T	C	0.9	0	0.9
NC_010450.4	122028138	intergenic_region	RAP1GDS1-LOC102160109	T	C	0.63	0.05	0.58
NC_010450.4	122028648	intergenic_region	RAP1GDS1-LOC102160109	T	G	0.56	0.03	0.53
NC_010450.4	122028915	intergenic_region	RAP1GDS1-LOC102160109	G	C	0.88	0.03	0.85
NC_010450.4	122028934	intergenic_region	RAP1GDS1-LOC102160109	A	G	0.71	0.03	0.68
NC_010450.4	122030283	intergenic_region	RAP1GDS1-LOC102160109	C	T	0.57	0.03	0.54
NC_010450.4	122030868	intergenic_region	RAP1GDS1-LOC102160109	G	A	0.57	0.03	0.54
NC_010450.4	122031206	intergenic_region	RAP1GDS1-LOC102160109	T	C	0.91	0.03	0.88
NC_010450.4	122031852	intergenic_region	RAP1GDS1-LOC102160109	A	C	0.897727	0	0.897727
NC_010450.4	122031882	intergenic_region	RAP1GDS1-LOC102160109	T	G	0.883721	0	0.883721
NC_010450.4	122032201	intergenic_region	RAP1GDS1-LOC102160109	C	G	0.83	0.03	0.8
NC_010450.4	122032207	intergenic_region	RAP1GDS1-LOC102160109	A	G	0.78	0.03	0.75
NC_010450.4	122032236	intergenic_region	RAP1GDS1-LOC102160109	A	G	0.78	0.03	0.75
NC_010450.4	122032995	intergenic_region	RAP1GDS1-LOC102160109	T	C	0.91	0.03	0.88
NC_010450.4	122033025	intergenic_region	RAP1GDS1-LOC102160109	T	C	0.91	0.03	0.88
NC_010450.4	122033655	intergenic_region	RAP1GDS1-LOC102160109	A	C	0.136364	0.842105	0.705741
NC_010450.4	122033837	intergenic_region	RAP1GDS1-LOC102160109	T	C	0.73	0.03	0.7
NC_010450.4	122034755	intergenic_region	RAP1GDS1-LOC102160109	T	G	0.74	0.04	0.7
NC_010450.4	122034773	intergenic_region	RAP1GDS1-LOC102160109	G	A	0.72	0.03	0.69
NC_010450.4	122034785	intergenic_region	RAP1GDS1-LOC102160109	C	T	0.69	0.03	0.66
NC_010450.4	122035050	intergenic_region	RAP1GDS1-LOC102160109	C	T	0.731707	0	0.731707
NC_010450.4	122035098	intergenic_region	RAP1GDS1-LOC102160109	G	T	0.768293	0	0.768293
NC_010450.4	122035363	intergenic_region	RAP1GDS1-LOC102160109	G	A	0.52381	0	0.52381
NC_010450.4	122035460	intergenic_region	RAP1GDS1-LOC102160109	A	G	0.76	0.03	0.73
NC_010450.4	122035750	intergenic_region	RAP1GDS1-LOC102160109	A	T	0.675	0	0.675
NC_010450.4	122035814	intergenic_region	RAP1GDS1-LOC102160109	T	C	0.940476	0	0.940476
NC_010450.4	122035868	intergenic_region	RAP1GDS1-LOC102160109	G	C	0.883721	0	0.883721
NC_010450.4	122035954	intergenic_region	RAP1GDS1-LOC102160109	C	T	0.768293	0	0.768293
NC_010450.4	122036011	intergenic_region	RAP1GDS1-LOC102160109	C	T	0.78	0.03	0.75
NC_010450.4	122036316	intergenic_region	RAP1GDS1-LOC102160109	C	T	0.78	0.03	0.75
NC_010450.4	122036502	intergenic_region	RAP1GDS1-LOC102160109	G	C	0.93	0.03	0.9
NC_010450.4	122036746	intergenic_region	RAP1GDS1-LOC102160109	A	G	0.94	0.03	0.91
NC_010450.4	122036966	intergenic_region	RAP1GDS1-LOC102160109	A	G	0.77	0.03	0.74
NC_010450.4	122037068	intergenic_region	RAP1GDS1-LOC102160109	C	T	0.78	0.03	0.75
NC_010450.4	122037171	intergenic_region	RAP1GDS1-LOC102160109	C	A	0.78	0.03	0.75
NC_010450.4	122037179	intergenic_region	RAP1GDS1-LOC102160109	T	C	0.79	0.03	0.76
NC_010450.4	122037402	intergenic_region	RAP1GDS1-LOC102160109	G	A	0.7625	0	0.7625
NC_010450.4	122037553	intergenic_region	RAP1GDS1-LOC102160109	A	G	0.767442	0	0.767442
NC_010450.4	122037817	intergenic_region	RAP1GDS1-LOC102160109	A	G	0.79	0.03	0.76
NC_010450.4	122038003	intergenic_region	RAP1GDS1-LOC102160109	C	T	0.9375	0	0.9375
NC_010450.4	122038030	intergenic_region	RAP1GDS1-LOC102160109	G	A	0.782051	0	0.782051
NC_010450.4	122038438	intergenic_region	RAP1GDS1-LOC102160109	G	A	0.68	0.03	0.65
NC_010450.4	122038455	intergenic_region	RAP1GDS1-LOC102160109	A	G	0.68	0.03	0.65
NC_010450.4	122038660	intergenic_region	RAP1GDS1-LOC102160109	A	G	0.68	0.03	0.65
NC_010450.4	122038738	intergenic_region	RAP1GDS1-LOC102160109	G	A	0.909091	0	0.909091
NC_010450.4	122039047	intergenic_region	RAP1GDS1-LOC102160109	C	G	0.68	0.03	0.65
NC_010450.4	122039127	intergenic_region	RAP1GDS1-LOC102160109	G	A	0.63	0.03	0.6
NC_010450.4	122039157	intergenic_region	RAP1GDS1-LOC102160109	T	A	0.776316	0	0.776316
NC_010450.4	122039527	intergenic_region	RAP1GDS1-LOC102160109	G	C	0.96	0.03	0.93
NC_010450.4	122039710	intergenic_region	RAP1GDS1-LOC102160109	G	A	0.804878	0	0.804878
NC_010450.4	122039783	intergenic_region	RAP1GDS1-LOC102160109	C	G	0.8	0.03	0.77
NC_010450.4	122039857	intergenic_region	RAP1GDS1-LOC102160109	T	C	0.79	0.03	0.76
NC_010450.4	122039876	intergenic_region	RAP1GDS1-LOC102160109	A	G	0.9375	0	0.9375
NC_010450.4	122039889	intergenic_region	RAP1GDS1-LOC102160109	G	C	0.780488	0	0.780488
NC_010450.4	122039936	intergenic_region	RAP1GDS1-LOC102160109	G	A	0.780488	0	0.780488
NC_010450.4	122040325	intergenic_region	RAP1GDS1-LOC102160109	G	T	0.7625	0	0.7625
NC_010450.4	122040349	intergenic_region	RAP1GDS1-LOC102160109	G	A	0.768293	0	0.768293
NC_010450.4	122040437	intergenic_region	RAP1GDS1-LOC102160109	C	T	0.802632	0	0.802632
NC_010450.4	122040514	intergenic_region	RAP1GDS1-LOC102160109	A	T	0.794872	0	0.794872
NC_010450.4	122040579	intergenic_region	RAP1GDS1-LOC102160109	G	C	0.782051	0	0.782051
NC_010450.4	122040623	intergenic_region	RAP1GDS1-LOC102160109	C	A	0.77381	0	0.77381
NC_010450.4	122040854	intergenic_region	RAP1GDS1-LOC102160109	C	T	0.76	0.03	0.73
NC_010450.4	122040918	intergenic_region	RAP1GDS1-LOC102160109	T	C	0.74	0.03	0.71
NC_010450.4	122040930	intergenic_region	RAP1GDS1-LOC102160109	C	T	0.74	0.03	0.71
NC_010450.4	122040946	intergenic_region	RAP1GDS1-LOC102160109	G	T	0.78	0.03	0.75
NC_010450.4	122041088	intergenic_region	RAP1GDS1-LOC102160109	C	T	0.71	0.03	0.68
NC_010450.4	122041163	intergenic_region	RAP1GDS1-LOC102160109	A	C	0.91	0.03	0.88
NC_010450.4	122041240	intergenic_region	RAP1GDS1-LOC102160109	G	C	0.77	0.03	0.74
NC_010450.4	122041280	intergenic_region	RAP1GDS1-LOC102160109	T	C	0.76	0.03	0.73
NC_010450.4	122041295	intergenic_region	RAP1GDS1-LOC102160109	A	G	0.75	0.03	0.72
NC_010450.4	122041561	intergenic_region	RAP1GDS1-LOC102160109	A	C	0.74	0.03	0.71
NC_010450.4	122041943	intergenic_region	RAP1GDS1-LOC102160109	C	G	0.588235	0	0.588235
NC_010450.4	122041979	intergenic_region	RAP1GDS1-LOC102160109	A	G	0.88	0.03	0.85
NC_010450.4	122041980	intergenic_region	RAP1GDS1-LOC102160109	T	C	0.88	0.03	0.85
NC_010450.4	122042128	intergenic_region	RAP1GDS1-LOC102160109	T	C	0.75	0.03	0.72
NC_010450.4	122042176	intergenic_region	RAP1GDS1-LOC102160109	C	T	0.82	0.03	0.79
NC_010450.4	122042229	intergenic_region	RAP1GDS1-LOC102160109	C	T	0.882353	0	0.882353
NC_010450.4	122042252	intergenic_region	RAP1GDS1-LOC102160109	C	T	0.8375	0	0.8375
NC_010450.4	122042295	intergenic_region	RAP1GDS1-LOC102160109	A	G	0.841463	0	0.841463
NC_010450.4	122042306	intergenic_region	RAP1GDS1-LOC102160109	G	T	0.9	0.03	0.87
NC_010450.4	122042338	intergenic_region	RAP1GDS1-LOC102160109	C	T	0.9	0.03	0.87
NC_010450.4	122042346	intergenic_region	RAP1GDS1-LOC102160109	C	T	0.9	0.03	0.87
NC_010450.4	122042905	intergenic_region	RAP1GDS1-LOC102160109	A	G	0.71	0.03	0.68
NC_010450.4	122042977	intergenic_region	RAP1GDS1-LOC102160109	C	T	0.76	0.03	0.73
NC_010450.4	122042996	intergenic_region	RAP1GDS1-LOC102160109	G	C	0.88	0.03	0.85
NC_010450.4	122043056	intergenic_region	RAP1GDS1-LOC102160109	G	A	0.73	0.03	0.7
NC_010450.4	122043125	intergenic_region	RAP1GDS1-LOC102160109	T	C	0.81	0.03	0.78
NC_010450.4	122043972	intergenic_region	RAP1GDS1-LOC102160109	C	T	0.813953	0	0.813953
NC_010450.4	122044556	intergenic_region	RAP1GDS1-LOC102160109	G	A	0.886364	0	0.886364
NC_010450.4	122044697	intergenic_region	RAP1GDS1-LOC102160109	A	G	0.9	0.03	0.87
NC_010450.4	122044847	intergenic_region	RAP1GDS1-LOC102160109	A	T	0.9	0.03	0.87
NC_010450.4	122045179	intergenic_region	RAP1GDS1-LOC102160109	A	C	0.89	0.03	0.86
NC_010450.4	122045221	intergenic_region	RAP1GDS1-LOC102160109	T	C	0.9	0.03	0.87
NC_010450.4	122045242	intergenic_region	RAP1GDS1-LOC102160109	G	A	0.83	0.03	0.8
NC_010450.4	122045272	intergenic_region	RAP1GDS1-LOC102160109	T	C	0.85	0.03	0.82
NC_010450.4	122045318	intergenic_region	RAP1GDS1-LOC102160109	T	A	0.82	0.03	0.79
NC_010450.4	122045342	intergenic_region	RAP1GDS1-LOC102160109	C	T	0.79	0.03	0.76
NC_010450.4	122045383	intergenic_region	RAP1GDS1-LOC102160109	A	G	0.78	0.03	0.75
NC_010450.4	122045431	intergenic_region	RAP1GDS1-LOC102160109	A	G	0.860465	0	0.860465
NC_010450.4	122045488	intergenic_region	RAP1GDS1-LOC102160109	A	G	0.892857	0	0.892857
NC_010450.4	122045503	intergenic_region	RAP1GDS1-LOC102160109	T	C	0.72093	0	0.72093
NC_010450.4	122045665	intergenic_region	RAP1GDS1-LOC102160109	A	C	0.579545	0	0.579545
NC_010450.4	122045974	intergenic_region	RAP1GDS1-LOC102160109	T	C	0.545455	0	0.545455
NC_010450.4	122046044	intergenic_region	RAP1GDS1-LOC102160109	C	G	0.91	0.03	0.88
NC_010450.4	122046057	intergenic_region	RAP1GDS1-LOC102160109	T	C	0.91	0.03	0.88
NC_010450.4	122046457	intergenic_region	RAP1GDS1-LOC102160109	A	G	0.613636	0	0.613636
NC_010450.4	122046545	intergenic_region	RAP1GDS1-LOC102160109	G	A	0.573171	0	0.573171
NC_010450.4	122046606	intergenic_region	RAP1GDS1-LOC102160109	A	G	0.627907	0	0.627907
NC_010450.4	122046776	intergenic_region	RAP1GDS1-LOC102160109	G	A	0.618421	0	0.618421
NC_010450.4	122046874	intergenic_region	RAP1GDS1-LOC102160109	T	C	0.87	0.03	0.84
NC_010450.4	122046879	intergenic_region	RAP1GDS1-LOC102160109	G	A	0.5875	0	0.5875
NC_010450.4	122046883	intergenic_region	RAP1GDS1-LOC102160109	T	C	0.5875	0	0.5875
NC_010450.4	122047151	intergenic_region	RAP1GDS1-LOC102160109	G	A	0.571429	0	0.571429
NC_010450.4	122047153	intergenic_region	RAP1GDS1-LOC102160109	T	C	0.829268	0	0.829268
NC_010450.4	122047163	intergenic_region	RAP1GDS1-LOC102160109	T	C	0.559524	0	0.559524
NC_010450.4	122047212	intergenic_region	RAP1GDS1-LOC102160109	T	C	0.9	0.04	0.86
NC_010450.4	122047276	intergenic_region	RAP1GDS1-LOC102160109	C	T	0.9	0.03	0.87
NC_010450.4	122047302	intergenic_region	RAP1GDS1-LOC102160109	C	T	0.569767	0	0.569767
NC_010450.4	122047328	intergenic_region	RAP1GDS1-LOC102160109	T	A	0.9	0.03	0.87
NC_010450.4	122047469	intergenic_region	RAP1GDS1-LOC102160109	A	G	0.607143	0	0.607143
NC_010450.4	122047501	intergenic_region	RAP1GDS1-LOC102160109	T	C	0.93	0.03	0.9
NC_010450.4	122047537	intergenic_region	RAP1GDS1-LOC102160109	C	T	0.602273	0	0.602273
NC_010450.4	122047633	intergenic_region	RAP1GDS1-LOC102160109	T	C	0.91	0.03	0.88
NC_010450.4	122047852	intergenic_region	RAP1GDS1-LOC102160109	G	A	0.92	0.03	0.89
NC_010450.4	122047965	intergenic_region	RAP1GDS1-LOC102160109	A	G	0.9	0.03	0.87
NC_010450.4	122047967	intergenic_region	RAP1GDS1-LOC102160109	G	A	0.9	0.03	0.87
NC_010450.4	122048243	intergenic_region	RAP1GDS1-LOC102160109	T	C	0.904762	0	0.904762
NC_010450.4	122048398	intergenic_region	RAP1GDS1-LOC102160109	A	C	0.9	0.03	0.87
NC_010450.4	122048479	intergenic_region	RAP1GDS1-LOC102160109	T	C	0.95	0.03	0.92
NC_010450.4	122048632	intergenic_region	RAP1GDS1-LOC102160109	C	T	0.878049	0	0.878049
NC_010450.4	122048853	intergenic_region	RAP1GDS1-LOC102160109	A	G	0.92	0.03	0.89
NC_010450.4	122048950	intergenic_region	RAP1GDS1-LOC102160109	C	T	0.904762	0	0.904762
NC_010450.4	122048951	intergenic_region	RAP1GDS1-LOC102160109	A	G	0.904762	0	0.904762
NC_010450.4	122049011	intergenic_region	RAP1GDS1-LOC102160109	A	G	0.602273	0	0.602273
NC_010450.4	122049020	intergenic_region	RAP1GDS1-LOC102160109	T	C	0.92	0.03	0.89
NC_010450.4	122049021	intergenic_region	RAP1GDS1-LOC102160109	G	A	0.92	0.03	0.89
NC_010450.4	122049084	intergenic_region	RAP1GDS1-LOC102160109	G	A	0.590909	0	0.590909
NC_010450.4	122049104	intergenic_region	RAP1GDS1-LOC102160109	T	G	0.9	0.03	0.87
NC_010450.4	122049149	intergenic_region	RAP1GDS1-LOC102160109	G	A	0.91	0.03	0.88
NC_010450.4	122049315	intergenic_region	RAP1GDS1-LOC102160109	A	G	0.581395	0	0.581395
NC_010450.4	122049365	intergenic_region	RAP1GDS1-LOC102160109	C	T	0.88	0.03	0.85
NC_010450.4	122050245	intergenic_region	RAP1GDS1-LOC102160109	C	T	0.89	0.05	0.84
NC_010450.4	122050291	intergenic_region	RAP1GDS1-LOC102160109	T	G	0.91	0.03	0.88
NC_010450.4	122050330	intergenic_region	RAP1GDS1-LOC102160109	C	T	0.91	0.03	0.88
NC_010450.4	122050380	intergenic_region	RAP1GDS1-LOC102160109	C	T	0.604651	0	0.604651
NC_010450.4	122050444	intergenic_region	RAP1GDS1-LOC102160109	A	G	0.590909	0	0.590909
NC_010450.4	122050469	intergenic_region	RAP1GDS1-LOC102160109	A	G	0.613636	0	0.613636
NC_010450.4	122050475	intergenic_region	RAP1GDS1-LOC102160109	A	T	0.613636	0	0.613636
NC_010450.4	122050878	intergenic_region	RAP1GDS1-LOC102160109	C	T	0.88	0.03	0.85
NC_010450.4	122050975	intergenic_region	RAP1GDS1-LOC102160109	C	T	0.590909	0	0.590909
NC_010450.4	122050995	intergenic_region	RAP1GDS1-LOC102160109	G	A	0.875	0	0.875
NC_010450.4	122051191	intergenic_region	RAP1GDS1-LOC102160109	C	T	0.590909	0	0.590909
NC_010450.4	122051366	intergenic_region	RAP1GDS1-LOC102160109	A	G	0.581395	0	0.581395
NC_010450.4	122051947	intergenic_region	RAP1GDS1-LOC102160109	G	A	0.621951	0	0.621951
NC_010450.4	122052000	intergenic_region	RAP1GDS1-LOC102160109	T	C	0.642857	0	0.642857
NC_010450.4	122052023	intergenic_region	RAP1GDS1-LOC102160109	T	C	0.613636	0	0.613636
NC_010450.4	122052043	intergenic_region	RAP1GDS1-LOC102160109	T	A	0.658537	0	0.658537
NC_010450.4	122052237	intergenic_region	RAP1GDS1-LOC102160109	A	G	0.621951	0	0.621951
NC_010450.4	122052258	intergenic_region	RAP1GDS1-LOC102160109	C	A	0.657895	0	0.657895
NC_010450.4	122052295	intergenic_region	RAP1GDS1-LOC102160109	C	T	0.594595	0	0.594595
NC_010450.4	122052331	intergenic_region	RAP1GDS1-LOC102160109	A	T	0.657143	0	0.657143
NC_010450.4	122052389	intergenic_region	RAP1GDS1-LOC102160109	T	C	0.54878	0	0.54878
NC_010450.4	122052423	intergenic_region	RAP1GDS1-LOC102160109	C	T	0.564103	0	0.564103
NC_010450.4	122052491	intergenic_region	RAP1GDS1-LOC102160109	C	T	0.560976	0	0.560976
NC_010450.4	122052510	intergenic_region	RAP1GDS1-LOC102160109	T	C	0.576923	0	0.576923
NC_010450.4	122052524	intergenic_region	RAP1GDS1-LOC102160109	G	C	0.55	0	0.55
NC_010450.4	122052539	intergenic_region	RAP1GDS1-LOC102160109	T	C	0.513158	0	0.513158
NC_010450.4	122052541	intergenic_region	RAP1GDS1-LOC102160109	G	A	0.513158	0	0.513158
NC_010450.4	122052560	intergenic_region	RAP1GDS1-LOC102160109	T	C	0.541667	0	0.541667
NC_010450.4	122052564	intergenic_region	RAP1GDS1-LOC102160109	T	C	0.540541	0	0.540541
NC_010450.4	122052738	intergenic_region	RAP1GDS1-LOC102160109	T	C	0.821429	0	0.821429
NC_010450.4	122052739	intergenic_region	RAP1GDS1-LOC102160109	G	A	0.821429	0	0.821429
NC_010450.4	122052879	intergenic_region	RAP1GDS1-LOC102160109	T	G	0.89	0.03	0.86
NC_010450.4	122053184	intergenic_region	RAP1GDS1-LOC102160109	G	A	0.9	0.03	0.87
NC_010450.4	122053346	intergenic_region	RAP1GDS1-LOC102160109	G	C	0.91	0.03	0.88
NC_010450.4	122053575	intergenic_region	RAP1GDS1-LOC102160109	A	G	0.91	0.03	0.88
NC_010450.4	122053642	intergenic_region	RAP1GDS1-LOC102160109	A	G	0.93	0.03	0.9
NC_010450.4	122053697	intergenic_region	RAP1GDS1-LOC102160109	A	G	0.91	0.03	0.88
NC_010450.4	122053749	intergenic_region	RAP1GDS1-LOC102160109	G	A	0.909091	0	0.909091
NC_010450.4	122053817	intergenic_region	RAP1GDS1-LOC102160109	A	G	0.67	0.03	0.64
NC_010450.4	122054110	intergenic_region	RAP1GDS1-LOC102160109	A	C	0.906977	0	0.906977
NC_010450.4	122054160	intergenic_region	RAP1GDS1-LOC102160109	A	G	0.662791	0	0.662791
NC_010450.4	122054176	intergenic_region	RAP1GDS1-LOC102160109	G	A	0.651163	0	0.651163
NC_010450.4	122054192	intergenic_region	RAP1GDS1-LOC102160109	A	G	0.880952	0	0.880952
NC_010450.4	122054318	intergenic_region	RAP1GDS1-LOC102160109	A	G	0.9	0.03	0.87
NC_010450.4	122054418	intergenic_region	RAP1GDS1-LOC102160109	T	G	0.92	0.03	0.89
NC_010450.4	122054435	intergenic_region	RAP1GDS1-LOC102160109	A	T	0.64	0.03	0.61
NC_010450.4	122055030	intergenic_region	RAP1GDS1-LOC102160109	C	T	0.66	0.03	0.63
NC_010450.4	122055169	intergenic_region	RAP1GDS1-LOC102160109	T	C	0.63	0.06	0.57
NC_010450.4	122055255	intergenic_region	RAP1GDS1-LOC102160109	C	A	0.9125	0	0.9125
NC_010450.4	122055283	intergenic_region	RAP1GDS1-LOC102160109	C	T	0.61	0.03	0.58
NC_010450.4	122055297	intergenic_region	RAP1GDS1-LOC102160109	C	T	0.54	0.03	0.51
NC_010450.4	122055424	intergenic_region	RAP1GDS1-LOC102160109	G	A	0.91	0.03	0.88
NC_010450.4	122055493	intergenic_region	RAP1GDS1-LOC102160109	A	G	0.66	0.03	0.63
NC_010450.4	122055624	intergenic_region	RAP1GDS1-LOC102160109	G	A	0.9	0.03	0.87
NC_010450.4	122055809	intergenic_region	RAP1GDS1-LOC102160109	G	A	0.930233	0	0.930233
NC_010450.4	122055893	intergenic_region	RAP1GDS1-LOC102160109	T	C	0.658537	0	0.658537
NC_010450.4	122055992	intergenic_region	RAP1GDS1-LOC102160109	T	G	0.719512	0	0.719512
NC_010450.4	122056259	intergenic_region	RAP1GDS1-LOC102160109	G	C	0.92	0.05	0.87
NC_010450.4	122056718	intergenic_region	RAP1GDS1-LOC102160109	T	C	0.714286	0	0.714286
NC_010450.4	122056764	intergenic_region	RAP1GDS1-LOC102160109	G	A	0.714286	0	0.714286
NC_010450.4	122056773	intergenic_region	RAP1GDS1-LOC102160109	T	C	0.731707	0	0.731707
NC_010450.4	122056827	intergenic_region	RAP1GDS1-LOC102160109	A	T	0.926829	0	0.926829
NC_010450.4	122056850	intergenic_region	RAP1GDS1-LOC102160109	G	A	0.939024	0	0.939024
NC_010450.4	122056912	intergenic_region	RAP1GDS1-LOC102160109	T	C	0.928571	0	0.928571
NC_010450.4	122056922	intergenic_region	RAP1GDS1-LOC102160109	G	T	0.872093	0	0.872093
NC_010450.4	122057275	intergenic_region	RAP1GDS1-LOC102160109	C	A	0.902439	0	0.902439
NC_010450.4	122057681	intergenic_region	RAP1GDS1-LOC102160109	C	A	0.904762	0	0.904762
NC_010450.4	122057842	intergenic_region	RAP1GDS1-LOC102160109	A	G	0.57	0.03	0.54
NC_010450.4	122057846	intergenic_region	RAP1GDS1-LOC102160109	C	T	0.57	0.03	0.54
NC_010450.4	122057906	intergenic_region	RAP1GDS1-LOC102160109	C	T	0.56	0.03	0.53
NC_010450.4	122057953	intergenic_region	RAP1GDS1-LOC102160109	A	G	0.56	0.03	0.53
NC_010450.4	122058014	intergenic_region	RAP1GDS1-LOC102160109	A	G	0.57	0.03	0.54
NC_010450.4	122058015	intergenic_region	RAP1GDS1-LOC102160109	T	C	0.57	0.03	0.54
NC_010450.4	122058115	intergenic_region	RAP1GDS1-LOC102160109	C	T	0.78	0.03	0.75
NC_010450.4	122058258	intergenic_region	RAP1GDS1-LOC102160109	T	C	0.9	0.03	0.87
NC_010450.4	122058263	intergenic_region	RAP1GDS1-LOC102160109	A	C	0.9	0.03	0.87
NC_010450.4	122058671	intergenic_region	RAP1GDS1-LOC102160109	G	A	0.928571	0	0.928571
NC_010450.4	122058691	intergenic_region	RAP1GDS1-LOC102160109	A	G	0.926829	0	0.926829
NC_010450.4	122058726	intergenic_region	RAP1GDS1-LOC102160109	C	T	0.732558	0	0.732558
NC_010450.4	122059121	intergenic_region	RAP1GDS1-LOC102160109	A	G	0.513158	0	0.513158
NC_010450.4	122060436	intergenic_region	RAP1GDS1-LOC102160109	G	T	0.55	0.03	0.52
NC_010450.4	122060452	intergenic_region	RAP1GDS1-LOC102160109	G	A	0.55	0.03	0.52
NC_010450.4	122060720	intergenic_region	RAP1GDS1-LOC102160109	T	C	0.897727	0	0.897727
NC_010450.4	122060721	intergenic_region	RAP1GDS1-LOC102160109	G	A	0.897727	0	0.897727
NC_010450.4	122061531	intergenic_region	RAP1GDS1-LOC102160109	C	G	0.72093	0	0.72093
NC_010450.4	122061830	intergenic_region	RAP1GDS1-LOC102160109	A	G	0.590909	0	0.590909
NC_010450.4	122062087	intergenic_region	RAP1GDS1-LOC102160109	T	G	0.5125	0	0.5125
NC_010450.4	122062109	intergenic_region	RAP1GDS1-LOC102160109	A	G	0.88	0.03	0.85
NC_010450.4	122062133	intergenic_region	RAP1GDS1-LOC102160109	G	A	0.536585	0	0.536585
NC_010450.4	122062183	intergenic_region	RAP1GDS1-LOC102160109	T	C	0.88	0.03	0.85
NC_010450.4	122062197	intergenic_region	RAP1GDS1-LOC102160109	A	T	0.511628	0	0.511628
NC_010450.4	122062370	intergenic_region	RAP1GDS1-LOC102160109	C	T	0.93	0.03	0.9
NC_010450.4	122062440	intergenic_region	RAP1GDS1-LOC102160109	A	T	0.95	0.05	0.9
NC_010450.4	122062684	intergenic_region	RAP1GDS1-LOC102160109	T	C	0.646341	0	0.646341
NC_010450.4	122062726	intergenic_region	RAP1GDS1-LOC102160109	A	C	0.658537	0	0.658537
NC_010450.4	122062780	intergenic_region	RAP1GDS1-LOC102160109	A	G	0.64	0.05	0.59
NC_010450.4	122062892	intergenic_region	RAP1GDS1-LOC102160109	G	A	0.897727	0	0.897727
NC_010450.4	122063090	intergenic_region	RAP1GDS1-LOC102160109	C	T	0.65	0.03	0.62
NC_010450.4	122063109	intergenic_region	RAP1GDS1-LOC102160109	T	C	0.64	0.03	0.61
NC_010450.4	122063171	intergenic_region	RAP1GDS1-LOC102160109	T	C	0.64	0.03	0.61
NC_010450.4	122063234	intergenic_region	RAP1GDS1-LOC102160109	A	G	0.630952	0	0.630952
NC_010450.4	122063352	intergenic_region	RAP1GDS1-LOC102160109	G	T	0.875	0	0.875
NC_010450.4	122063818	intergenic_region	RAP1GDS1-LOC102160109	C	T	0.88	0.03	0.85
NC_010450.4	122063878	intergenic_region	RAP1GDS1-LOC102160109	A	G	0.92	0.03	0.89
NC_010450.4	122063928	intergenic_region	RAP1GDS1-LOC102160109	G	C	0.91	0.03	0.88
NC_010450.4	122064107	intergenic_region	RAP1GDS1-LOC102160109	G	A	0.909091	0	0.909091
NC_010450.4	122064254	intergenic_region	RAP1GDS1-LOC102160109	A	G	0.906977	0	0.906977
NC_010450.4	122064261	intergenic_region	RAP1GDS1-LOC102160109	C	T	0.625	0	0.625
NC_010450.4	122064446	intergenic_region	RAP1GDS1-LOC102160109	T	C	0.9	0.03	0.87
NC_010450.4	122064673	intergenic_region	RAP1GDS1-LOC102160109	A	T	0.91	0.03	0.88
NC_010450.4	122064728	intergenic_region	RAP1GDS1-LOC102160109	A	G	0.67	0.03	0.64
NC_010450.4	122064765	intergenic_region	RAP1GDS1-LOC102160109	G	A	0.68	0.03	0.65
NC_010450.4	122064956	intergenic_region	RAP1GDS1-LOC102160109	A	G	0.91	0.03	0.88
NC_010450.4	122065435	intergenic_region	RAP1GDS1-LOC102160109	A	G	0.77381	0	0.77381
NC_010450.4	122065531	intergenic_region	RAP1GDS1-LOC102160109	T	C	0.904762	0	0.904762
NC_010450.4	122065638	intergenic_region	RAP1GDS1-LOC102160109	G	A	0.9	0.03	0.87
NC_010450.4	122065991	intergenic_region	RAP1GDS1-LOC102160109	T	G	0.84	0.03	0.81
NC_010450.4	122066007	intergenic_region	RAP1GDS1-LOC102160109	A	G	0.81	0.03	0.78
NC_010450.4	122066175	intergenic_region	RAP1GDS1-LOC102160109	A	G	0.79	0.03	0.76
NC_010450.4	122066267	intergenic_region	RAP1GDS1-LOC102160109	C	T	0.8	0.03	0.77
NC_010450.4	122066282	intergenic_region	RAP1GDS1-LOC102160109	T	C	0.81	0.03	0.78
NC_010450.4	122066322	intergenic_region	RAP1GDS1-LOC102160109	C	T	0.78	0.03	0.75
NC_010450.4	122066973	intergenic_region	RAP1GDS1-LOC102160109	G	C	0.9	0.03	0.87
NC_010450.4	122067027	intergenic_region	RAP1GDS1-LOC102160109	T	C	0.89	0.05	0.84
NC_010450.4	122067032	intergenic_region	RAP1GDS1-LOC102160109	G	A	0.89	0.05	0.84
NC_010450.4	122067101	intergenic_region	RAP1GDS1-LOC102160109	A	G	0.857143	0	0.857143
NC_010450.4	122067144	intergenic_region	RAP1GDS1-LOC102160109	A	G	0.85	0	0.85
NC_010450.4	122067471	intergenic_region	RAP1GDS1-LOC102160109	A	G	0.9	0.05	0.85
NC_010450.4	122067517	intergenic_region	RAP1GDS1-LOC102160109	C	T	0.9	0.05	0.85
NC_010450.4	122067612	intergenic_region	RAP1GDS1-LOC102160109	C	T	0.883721	0	0.883721
NC_010450.4	122067636	intergenic_region	RAP1GDS1-LOC102160109	C	T	0.869048	0	0.869048
NC_010450.4	122067637	intergenic_region	RAP1GDS1-LOC102160109	A	C	0.869048	0	0.869048
NC_010450.4	122067708	intergenic_region	RAP1GDS1-LOC102160109	G	A	0.897727	0	0.897727
NC_010450.4	122067753	intergenic_region	RAP1GDS1-LOC102160109	T	C	0.9	0.03	0.87
NC_010450.4	122067903	intergenic_region	RAP1GDS1-LOC102160109	A	C	0.91	0.03	0.88
NC_010450.4	122067980	intergenic_region	RAP1GDS1-LOC102160109	A	G	0.91	0.03	0.88
NC_010450.4	122068051	intergenic_region	RAP1GDS1-LOC102160109	T	A	0.92	0.03	0.89
NC_010450.4	122068114	intergenic_region	RAP1GDS1-LOC102160109	C	T	0.92	0.03	0.89
NC_010450.4	122068141	intergenic_region	RAP1GDS1-LOC102160109	G	A	0.91	0.03	0.88
NC_010450.4	122068156	intergenic_region	RAP1GDS1-LOC102160109	T	C	0.89	0.03	0.86
NC_010450.4	122068189	intergenic_region	RAP1GDS1-LOC102160109	A	G	0.91	0.03	0.88
NC_010450.4	122068297	intergenic_region	RAP1GDS1-LOC102160109	T	C	0.89	0.03	0.86
NC_010450.4	122068411	intergenic_region	RAP1GDS1-LOC102160109	C	G	0.87	0.03	0.84
NC_010450.4	122068564	intergenic_region	RAP1GDS1-LOC102160109	A	G	0.89	0.03	0.86
NC_010450.4	122068605	intergenic_region	RAP1GDS1-LOC102160109	T	C	0.7	0.05	0.65
NC_010450.4	122068982	intergenic_region	RAP1GDS1-LOC102160109	T	C	0.91	0.03	0.88
NC_010450.4	122069099	intergenic_region	RAP1GDS1-LOC102160109	G	A	0.92	0.03	0.89
NC_010450.4	122069136	intergenic_region	RAP1GDS1-LOC102160109	T	C	0.92	0.03	0.89
NC_010450.4	122069222	intergenic_region	RAP1GDS1-LOC102160109	A	G	0.92	0.03	0.89
NC_010450.4	122069337	intergenic_region	RAP1GDS1-LOC102160109	T	C	0.92	0.03	0.89
NC_010450.4	122069603	intergenic_region	RAP1GDS1-LOC102160109	C	T	0.91	0.03	0.88
NC_010450.4	122071409	intergenic_region	RAP1GDS1-LOC102160109	A	C	0.6	0.05	0.55
NC_010450.4	122072362	intergenic_region	RAP1GDS1-LOC102160109	G	A	0.88	0.03	0.85
NC_010450.4	122072428	intergenic_region	RAP1GDS1-LOC102160109	G	A	0.91	0.03	0.88
NC_010450.4	122072463	intergenic_region	RAP1GDS1-LOC102160109	C	T	0.88	0.03	0.85
NC_010450.4	122072471	intergenic_region	RAP1GDS1-LOC102160109	T	C	0.87	0.03	0.84
NC_010450.4	122072475	intergenic_region	RAP1GDS1-LOC102160109	C	T	0.87	0.03	0.84
NC_010450.4	122072724	intergenic_region	RAP1GDS1-LOC102160109	A	C	0.89	0.05	0.84
NC_010450.4	122072961	intergenic_region	RAP1GDS1-LOC102160109	G	A	0.897727	0	0.897727
NC_010450.4	122073055	intergenic_region	RAP1GDS1-LOC102160109	G	A	0.91	0.03	0.88
NC_010450.4	122073138	intergenic_region	RAP1GDS1-LOC102160109	C	T	0.91	0.03	0.88
NC_010450.4	122073141	intergenic_region	RAP1GDS1-LOC102160109	G	T	0.91	0.03	0.88
NC_010450.4	122073250	intergenic_region	RAP1GDS1-LOC102160109	C	T	0.91	0.03	0.88
NC_010450.4	122073265	intergenic_region	RAP1GDS1-LOC102160109	A	G	0.91	0.03	0.88
NC_010450.4	122073362	intergenic_region	RAP1GDS1-LOC102160109	T	C	0.602273	0	0.602273
NC_010450.4	122073422	intergenic_region	RAP1GDS1-LOC102160109	A	G	0.89	0.03	0.86
NC_010450.4	122073538	intergenic_region	RAP1GDS1-LOC102160109	G	T	0.581395	0	0.581395
NC_010450.4	122073558	intergenic_region	RAP1GDS1-LOC102160109	G	C	0.560976	0	0.560976
NC_010450.4	122073720	intergenic_region	RAP1GDS1-LOC102160109	T	C	0.57	0.03	0.54
NC_010450.4	122073810	intergenic_region	RAP1GDS1-LOC102160109	T	G	0.57	0.03	0.54
NC_010450.4	122073863	intergenic_region	RAP1GDS1-LOC102160109	G	A	0.56	0.03	0.53
NC_010450.4	122074221	intergenic_region	RAP1GDS1-LOC102160109	T	C	0.58	0.03	0.55
NC_010450.4	122074564	intergenic_region	RAP1GDS1-LOC102160109	C	T	0.556818	0	0.556818
NC_010450.4	122074616	intergenic_region	RAP1GDS1-LOC102160109	G	A	0.568182	0	0.568182
NC_010450.4	122076282	intergenic_region	RAP1GDS1-LOC102160109	G	A	0.78	0.03	0.75
NC_010450.4	122076292	intergenic_region	RAP1GDS1-LOC102160109	T	C	0.802326	0	0.802326
NC_010450.4	122076485	intergenic_region	RAP1GDS1-LOC102160109	G	A	0.785714	0	0.785714
NC_010450.4	122076545	intergenic_region	RAP1GDS1-LOC102160109	T	C	0.768293	0	0.768293
NC_010450.4	122076552	intergenic_region	RAP1GDS1-LOC102160109	G	T	0.768293	0	0.768293
NC_010450.4	122076586	intergenic_region	RAP1GDS1-LOC102160109	T	A	0.73	0.05	0.68
NC_010450.4	122076593	intergenic_region	RAP1GDS1-LOC102160109	T	C	0.72	0.05	0.67
NC_010450.4	122076826	intergenic_region	RAP1GDS1-LOC102160109	A	G	0.76	0.05	0.71
NC_010450.4	122076904	intergenic_region	RAP1GDS1-LOC102160109	C	T	0.78	0.05	0.73
NC_010450.4	122077006	intergenic_region	RAP1GDS1-LOC102160109	G	A	0.79	0.05	0.74
NC_010450.4	122077027	intergenic_region	RAP1GDS1-LOC102160109	G	A	0.8	0.05	0.75
NC_010450.4	122077035	intergenic_region	RAP1GDS1-LOC102160109	T	C	0.81	0.05	0.76
NC_010450.4	122077193	intergenic_region	RAP1GDS1-LOC102160109	C	T	0.904762	0	0.904762
NC_010450.4	122077203	intergenic_region	RAP1GDS1-LOC102160109	A	G	0.528571	0	0.528571
NC_010450.4	122077382	intergenic_region	RAP1GDS1-LOC102160109	T	C	0.89	0.03	0.86
NC_010450.4	122077427	intergenic_region	RAP1GDS1-LOC102160109	T	C	0.534884	0	0.534884
NC_010450.4	122077572	intergenic_region	RAP1GDS1-LOC102160109	A	G	0.653846	0	0.653846
NC_010450.4	122077597	intergenic_region	RAP1GDS1-LOC102160109	A	G	0.948718	0	0.948718
NC_010451.4	64343821	intron_variant	ATP2B4	A	G	0.88	0.32	0.56
NC_010451.4	64344186	intron_variant	ATP2B4	A	T	0.7	0.18	0.52
NC_010451.4	64344596	intron_variant	ATP2B4	G	C	0.6625	0	0.6625
NC_010451.4	64345929	intron_variant	ATP2B4	C	T	0.85	0.18	0.67
NC_010451.4	64346315	intron_variant	ATP2B4	G	C	0.76	0.18	0.58
NC_010451.4	64358897	intron_variant	ATP2B4	A	G	0.88	0.35	0.53
NC_010451.4	64359976	intron_variant	ATP2B4	C	T	0.89	0.39	0.5
NC_010451.4	64359987	intron_variant	ATP2B4	C	T	0.89	0.39	0.5
NC_010451.4	64360104	intron_variant	ATP2B4	C	G	0.91	0.38	0.53
NC_010451.4	64360125	intron_variant	ATP2B4	C	T	0.88	0.38	0.5
NC_010451.4	64360175	intron_variant	ATP2B4	G	A	0.92	0.38	0.54
NC_010451.4	64360189	intron_variant	ATP2B4	T	C	0.92	0.38	0.54
NC_010451.4	64360608	intron_variant	ATP2B4	T	C	0.9	0.34	0.56
NC_010451.4	64360609	intron_variant	ATP2B4	T	C	0.9	0.34	0.56
NC_010451.4	64361079	intron_variant	ATP2B4	C	T	0.9	0.39	0.51
NC_010451.4	64366063	intron_variant	ATP2B4	A	G	0.9	0.39	0.51
NC_010451.4	64368628	intron_variant	ATP2B4	A	G	0.89	0.38	0.51
NC_010451.4	64374357	intron_variant	ATP2B4	A	G	0.91	0.36	0.55
NC_010451.4	64374981	intron_variant	ATP2B4	T	C	0.5375	0	0.5375
NC_010451.4	64375012	intron_variant	ATP2B4	T	C	0.93	0.39	0.54
NC_010451.4	64375320	intron_variant	ATP2B4	T	A	0.5375	0	0.5375
NC_010451.4	64375590	intron_variant	ATP2B4	T	A	0.535714	0	0.535714
NC_010451.4	64375669	intron_variant	ATP2B4	C	T	0.525	0	0.525
NC_010451.4	64376347	intron_variant	ATP2B4	G	A	0.527778	0	0.527778
NC_010451.4	64377209	intron_variant	ATP2B4	G	A	0.92	0.42	0.5
NC_010451.4	64379691	intron_variant	ATP2B4	A	C	0.88	0.34	0.54
NC_010451.4	64380678	intron_variant	ATP2B4	C	A	0.9	0.39	0.51
NC_010451.4	64382681	intron_variant	ATP2B4	A	G	0.91	0.28	0.63
NC_010451.4	64389351	intron_variant	ATP2B4	G	A	0.714286	0	0.714286
NC_010451.4	64390160	intron_variant	ATP2B4	T	G	0.79	0.29	0.5
NC_010451.4	64394256	intron_variant	ATP2B4	C	T	0.743902	0	0.743902
NC_010451.4	64394459	intron_variant	ATP2B4	T	C	0.642857	0	0.642857
NC_010451.4	64395892	intron_variant	ATP2B4	T	C	0.635135	0	0.635135
NC_010451.4	64395947	intron_variant	ATP2B4	C	G	0.775	0	0.775
NC_010451.4	64397240	intron_variant	ATP2B4	A	G	0.768293	0	0.768293
NC_010451.4	64397411	intron_variant	ATP2B4	T	A	0.525	0	0.525
NC_010451.4	64397687	intron_variant	ATP2B4	T	C	0.81	0.25	0.56
NC_010451.4	64398142	intron_variant	ATP2B4	A	G	0.581395	0	0.581395
NC_010451.4	64398602	intron_variant	ATP2B4	G	A	0.560976	0	0.560976
NC_010451.4	64398811	intron_variant	ATP2B4	T	G	0.546512	0	0.546512
NC_010451.4	64403684	intron_variant	ATP2B4	C	A	0.428571	0.947368	0.518797
NC_010451.4	64419424	intron_variant	ATP2B4	G	A	0.52381	0	0.52381
NC_010451.4	64431182	intron_variant	ATP2B4	G	C	0.94	0.42	0.52
NC_010451.4	64447570	intergenic_region	ATP2B4-LAX1	T	C	0.92	0.42	0.5
NC_010451.4	64449776	intergenic_region	ATP2B4-LAX1	C	G	0.92	0.36	0.56
NC_010451.4	64454909	intergenic_region	ATP2B4-LAX1	A	G	0.775	0	0.775
NC_010451.4	64455205	intergenic_region	ATP2B4-LAX1	T	C	0.77	0.15	0.62
NC_010451.4	64459203	intergenic_region	ATP2B4-LAX1	C	*	0.1125	0.653846	0.541346
NC_010454.4	16773804	upstream_gene_variant	MYL4	G	T	0.573171	0	0.573171
NC_010454.4	16773847	upstream_gene_variant	MYL4	C	A	0.625	0	0.625
NC_010454.4	16773925	upstream_gene_variant	MYL4	C	A	0.704545	0	0.704545
NC_010454.4	16773937	upstream_gene_variant	MYL4	C	A	0.686047	0	0.686047
NC_010454.4	16774101	upstream_gene_variant	MYL4	A	G	0.98	0.47	0.51
NC_010454.4	16774380	upstream_gene_variant	MYL4	C	G	0.725	0	0.725
NC_010454.4	16774564	upstream_gene_variant	MYL4	G	A	0.790698	0	0.790698
NC_010454.4	16774568	upstream_gene_variant	MYL4	T	G	0.790698	0	0.790698
NC_010454.4	16774572	upstream_gene_variant	MYL4	G	A	0.930233	0	0.930233
NC_010454.4	16775011	upstream_gene_variant	MYL4	C	T	0	0.5	0.5
NC_010454.4	16775101	upstream_gene_variant	MYL4	G	A	0.0454545	0.578947	0.533493
NC_010454.4	16775966	intron_variant	MYL4	G	A	0.0121951	0.578947	0.566752
NC_010454.4	16776945	intron_variant	MYL4	C	A	0	0.552632	0.552632
NC_010454.4	16777014	intron_variant	MYL4	G	A	0.0116279	0.552632	0.541004
NC_010454.4	16778383	intron_variant	MYL4	G	A	0.53	0.03	0.5
NC_010454.4	16779667	5_prime_UTR_variant	MYL4	A	G	0.92	0.41	0.51
NC_010454.4	16779867	upstream_gene_variant	MYL4	G	A	0	0.5	0.5
NC_010454.4	16791341	intron_variant	MYL4	C	G	0.98	0.47	0.51
NC_010454.4	16793814	intergenic_region	MYL4-CDC27	T	C	0.93	0.32	0.61
NC_010454.4	16793822	intergenic_region	MYL4-CDC27	T	G	0.96	0.28	0.68
NC_010454.4	16794239	intergenic_region	MYL4-CDC27	G	A	0.95	0.28	0.67
NC_010454.4	16796340	intergenic_region	MYL4-CDC27	G	A	0.625	0	0.625
NC_010454.4	16796364	intergenic_region	MYL4-CDC27	A	G	0.647727	0	0.647727
NC_010454.4	16796395	intergenic_region	MYL4-CDC27	A	G	0.647727	0	0.647727
NC_010454.4	16796560	intergenic_region	MYL4-CDC27	T	G	0.616279	0	0.616279
NC_010454.4	16796723	intergenic_region	MYL4-CDC27	A	G	0.662791	0	0.662791
NC_010454.4	16796738	intergenic_region	MYL4-CDC27	C	T	0.662791	0	0.662791
NC_010454.4	16796748	intergenic_region	MYL4-CDC27	T	C	0.662791	0	0.662791
NC_010454.4	16796810	intergenic_region	MYL4-CDC27	A	C	0.6	0	0.6
NC_010454.4	16796981	intergenic_region	MYL4-CDC27	C	T	0.6	0	0.6
NC_010454.4	16797008	intergenic_region	MYL4-CDC27	A	G	0.560606	0	0.560606
NC_010454.4	16797029	intergenic_region	MYL4-CDC27	G	A	0.529412	0	0.529412
NC_010454.4	16797058	intergenic_region	MYL4-CDC27	A	G	0.5625	0	0.5625
NC_010454.4	16797121	intergenic_region	MYL4-CDC27	T	C	0.6	0	0.6
NC_010454.4	16797171	intergenic_region	MYL4-CDC27	A	G	0.6375	0	0.6375
NC_010454.4	16797292	intergenic_region	MYL4-CDC27	A	G	0.634146	0	0.634146
NC_010454.4	16797369	intergenic_region	MYL4-CDC27	G	T	0.6125	0	0.6125
NC_010454.4	16797411	intergenic_region	MYL4-CDC27	T	C	0.607143	0	0.607143
NC_010454.4	16797445	intergenic_region	MYL4-CDC27	C	T	0.646341	0	0.646341
NC_010454.4	16797551	intergenic_region	MYL4-CDC27	T	C	0.6125	0	0.6125
NC_010454.4	16797638	intergenic_region	MYL4-CDC27	A	G	0.575	0	0.575
NC_010454.4	16798246	intergenic_region	MYL4-CDC27	G	A	0.621212	0	0.621212
NC_010454.4	16799072	intergenic_region	MYL4-CDC27	G	A	0.512821	0	0.512821
NC_010454.4	16801135	intergenic_region	MYL4-CDC27	G	A	0.71	0.08	0.63
NC_010454.4	16801148	intergenic_region	MYL4-CDC27	T	C	0.69	0.08	0.61
NC_010454.4	16801168	intergenic_region	MYL4-CDC27	G	A	0.69	0.08	0.61
NC_010454.4	20041385	upstream_gene_variant	BECN1	G	T	0.69	0.03	0.66
NC_010454.4	20041538	upstream_gene_variant	BECN1	A	G	0.62	0.03	0.59
NC_010454.4	20041545	upstream_gene_variant	BECN1	A	T	0.64	0.03	0.61
NC_010454.4	20042253	intron_variant	BECN1	G	C	0.94	0.21	0.73
NC_010454.4	20044473	intron_variant	BECN1	G	A	0.87	0.21	0.66
NC_010454.4	20044563	intron_variant	BECN1	T	C	0.89	0.28	0.61
NC_010454.4	20045056	intron_variant	BECN1	A	G	0.82	0.19	0.63
NC_010454.4	20045785	intron_variant	BECN1	A	G	0.93	0.32	0.61
NC_010454.4	20045816	intron_variant	BECN1	C	A	0.81	0.26	0.55
NC_010454.4	20045833	intron_variant	BECN1	G	A	0.81	0.26	0.55
NC_010454.4	20045919	intron_variant	BECN1	G	A	0.92	0.34	0.58
NC_010454.4	20046326	intron_variant	BECN1	A	C	0.93	0.34	0.59
NC_010454.4	20046333	intron_variant	BECN1	A	T	0.95	0.34	0.61
NC_010454.4	20046453	intron_variant	BECN1	T	C	0.93	0.34	0.59
NC_010454.4	20046473	intron_variant	BECN1	C	T	0.66	0.03	0.63
NC_010454.4	20047044	intron_variant	BECN1	C	T	0.511364	0	0.511364
NC_010454.4	20048373	intron_variant	BECN1	A	G	0.93	0.34	0.59
NC_010454.4	20051909	intron_variant	BECN1	T	C	0.86	0.26	0.6
NC_010454.4	20052299	intron_variant	BECN1	T	C	0.96	0.32	0.64
NC_010454.4	22651795	3_prime_UTR_variant	TCAP	C	T	0.95	0.19	0.76
NC_010454.4	22653233	upstream_gene_variant	TCAP	C	T	0.513514	0	0.513514
NC_010454.4	22653495	upstream_gene_variant	TCAP	T	C	0.85	0.24	0.61
NC_010455.5	29731123	intron_variant	MYL3	A	G	0.6	0.03	0.57
NC_010455.5	29731236	intron_variant	MYL3	A	G	0.56	0.03	0.53
NC_010455.5	29731425	intron_variant	MYL3	T	A	0.56	0.03	0.53
NC_010455.5	29731572	intron_variant	MYL3	C	T	0.55	0.03	0.52
NC_010455.5	29731685	intron_variant	MYL3	G	A	0.559524	0	0.559524
NC_010455.5	29731715	intron_variant	MYL3	G	C	0.512821	0	0.512821
NC_010455.5	29731716	intron_variant	MYL3	A	T	0.512821	0	0.512821
NC_010455.5	29731775	intron_variant	MYL3	A	T	0.64	0.03	0.61
NC_010455.5	29731838	intron_variant	MYL3	C	T	0.62	0.03	0.59
NC_010455.5	29732366	intron_variant	MYL3	C	T	0.59	0.03	0.56
NC_010455.5	29732588	intron_variant	MYL3	T	C	0.81	0.21	0.6
NC_010455.5	29735056	intron_variant	MYL3	C	G	0.2125	0.764706	0.552206
NC_010455.5	29735086	intron_variant	MYL3	C	T	0.202703	0.764706	0.562003
NC_010455.5	29735102	intron_variant	MYL3	T	C	0.197368	0.722222	0.524854
NC_010455.5	29735252	intron_variant	MYL3	T	C	0.166667	0.805556	0.638889
NC_010455.5	29735611	5_prime_UTR_variant	MYL3	T	C	0.154762	0.763158	0.608396
NC_010455.5	29735892	upstream_gene_variant	MYL3	G	A	0.181818	0.75	0.568182
NC_010455.5	29735927	upstream_gene_variant	MYL3	T	C	0.2	0.75	0.55
NC_010455.5	29735937	upstream_gene_variant	MYL3	G	A	0.7	0.03	0.67
NC_010455.5	29735991	upstream_gene_variant	MYL3	T	C	0.76	0.24	0.52
NC_010455.5	29736140	upstream_gene_variant	MYL3	T	A	0.231707	0.736842	0.505135
NC_010455.5	29736180	upstream_gene_variant	MYL3	A	G	0.261905	0.777778	0.515873
NC_010455.5	29736320	upstream_gene_variant	MYL3	G	A	0.180556	0.722222	0.541666
NC_010455.5	29736440	upstream_gene_variant	MYL3	C	A	0.197368	0.722222	0.524854
NC_010455.5	29736485	upstream_gene_variant	MYL3	G	A	0.69	0.19	0.5
NC_010455.5	29736698	intergenic_region	MYL3-PTH1R	T	C	0.2	0.75	0.55
NC_010455.5	29736999	intergenic_region	MYL3-PTH1R	T	C	0.71	0.21	0.5
NC_010455.5	29737513	intergenic_region	MYL3-PTH1R	A	T	0.215909	0.75	0.534091
NC_010455.5	29737637	intergenic_region	MYL3-PTH1R	G	A	0.76	0.19	0.57
NC_010455.5	29737885	intergenic_region	MYL3-PTH1R	A	G	0.204545	0.842105	0.63756
NC_010455.5	29737994	intergenic_region	MYL3-PTH1R	C	A	0.77	0.13	0.64
NC_010455.5	29738400	intergenic_region	MYL3-PTH1R	C	T	0	0.625	0.625
NC_010455.5	29740109	intergenic_region	MYL3-PTH1R	T	C	0.294872	0.916667	0.621795
NC_010455.5	29740157	intergenic_region	MYL3-PTH1R	A	G	0.313953	0.916667	0.602714
NC_010455.5	64933742	5_prime_UTR_variant	LMCD1	A	C	0.93	0.41	0.52
NC_010455.5	64934877	intron_variant	LMCD1	G	A	0	0.526316	0.526316
NC_010455.5	64941994	intron_variant	LMCD1	G	C	0.0227273	0.526316	0.503589
NC_010455.5	64942009	intron_variant	LMCD1	A	T	0.0227273	0.526316	0.503589
NC_010455.5	64945827	intron_variant	LMCD1	A	G	0.58	0.06	0.52
NC_010455.5	64956313	intron_variant	LMCD1	C	T	0.0238095	0.605263	0.581453
NC_010455.5	64956864	intron_variant	LMCD1	A	G	0.202381	0.921053	0.718672
NC_010455.5	64998136	intergenic_region	LMCD1-SSUH2	G	A	0.88	0.38	0.5
NC_010455.5	65004885	intergenic_region	LMCD1-SSUH2	A	G	0.96	0.44	0.52
NC_010455.5	65014797	intergenic_region	LMCD1-SSUH2	C	G	0	0.5	0.5
NC_010455.5	65016899	intergenic_region	LMCD1-SSUH2	T	C	0.342105	0.911765	0.56966
NC_010455.5	65019129	intergenic_region	LMCD1-SSUH2	G	A	0.0909091	0.921053	0.830144
NC_010455.5	65031772	intergenic_region	LMCD1-SSUH2	A	G	0.0581395	0.921053	0.862913
NC_010455.5	65032568	intergenic_region	LMCD1-SSUH2	A	C	0.0813953	0.888889	0.807494
NC_010455.5	65032824	intergenic_region	LMCD1-SSUH2	G	A	0.0465116	0.552632	0.50612
NC_010455.5	65039974	intergenic_region	LMCD1-SSUH2	G	A	0.0340909	0.578947	0.544856
NC_010456.5	60419723	intergenic_region	ACTA1-CCSAP	T	A	0.84	0.21	0.63
NC_010456.5	60421106	intergenic_region	ACTA1-CCSAP	T	C	0.98	0.34	0.64
NC_010456.5	60421792	intergenic_region	ACTA1-CCSAP	T	G	0.0227273	0.694444	0.671717
NC_010456.5	60422074	intergenic_region	ACTA1-CCSAP	T	C	0.0227273	0.657895	0.635168
NC_010456.5	60423285	intergenic_region	ACTA1-CCSAP	G	A	0.0116279	0.684211	0.672583
NC_010456.5	60423374	intergenic_region	ACTA1-CCSAP	G	A	0.0116279	0.694444	0.682816
NC_010456.5	60423523	intergenic_region	ACTA1-CCSAP	G	C	0.0232558	0.631579	0.608323
NC_010456.5	60423716	intergenic_region	ACTA1-CCSAP	T	G	0.0232558	0.684211	0.660955
NC_010456.5	60424911	intergenic_region	ACTA1-CCSAP	G	A	0.0238095	0.666667	0.642857
NC_010456.5	60425093	intergenic_region	ACTA1-CCSAP	C	G	0.0232558	0.78125	0.757994
NC_010456.5	60425094	intergenic_region	ACTA1-CCSAP	T	G	0.0232558	0.78125	0.757994
NC_010456.5	60428781	intergenic_region	ACTA1-CCSAP	C	T	0.130952	0.657895	0.526943
NC_010456.5	60428938	intergenic_region	ACTA1-CCSAP	C	T	0.0833333	0.735294	0.651961
NC_010456.5	60429105	intergenic_region	ACTA1-CCSAP	C	T	0.0625	0.611111	0.548611
NC_010456.5	60430010	intergenic_region	ACTA1-CCSAP	A	G	0.297619	0.805556	0.507937
NC_010456.5	60430113	intergenic_region	ACTA1-CCSAP	G	A	0.175	0.777778	0.602778
NC_010456.5	60430118	intergenic_region	ACTA1-CCSAP	G	A	0.0238095	0.588235	0.564426
NC_010456.5	60430775	intergenic_region	ACTA1-CCSAP	C	G	0.154762	0.75	0.595238
NC_010456.5	60431268	intergenic_region	ACTA1-CCSAP	T	G	0.227273	0.815789	0.588516
NC_010456.5	60431661	intergenic_region	ACTA1-CCSAP	T	C	0.25	0.833333	0.583333
NC_010456.5	60431662	intergenic_region	ACTA1-CCSAP	G	A	0.25	0.833333	0.583333
NC_010456.5	60431723	intergenic_region	ACTA1-CCSAP	C	G	0.190476	0.75	0.559524
NC_010456.5	60431894	intergenic_region	ACTA1-CCSAP	T	C	0.232558	0.805556	0.572998
NC_010456.5	60431905	intergenic_region	ACTA1-CCSAP	C	T	0.243902	0.815789	0.571887
NC_010456.5	60431914	intergenic_region	ACTA1-CCSAP	T	C	0.256098	0.815789	0.559691
NC_010456.5	60432716	intergenic_region	ACTA1-CCSAP	C	T	0.0227273	0.676471	0.653744
NC_010456.5	60434976	intergenic_region	ACTA1-CCSAP	G	T	0.0227273	0.638889	0.616162
NC_010456.5	60435106	intergenic_region	ACTA1-CCSAP	G	A	0.65	0.14	0.51
NC_010456.5	60436505	intergenic_region	ACTA1-CCSAP	G	T	0.0232558	0.583333	0.560077
NC_010456.5	60436593	intergenic_region	ACTA1-CCSAP	C	T	0.0227273	0.631579	0.608852
NC_010456.5	60437085	intergenic_region	ACTA1-CCSAP	C	T	0.0227273	0.583333	0.560606
NC_010456.5	60437154	intergenic_region	ACTA1-CCSAP	C	T	0.0113636	0.583333	0.571969
NC_010456.5	60439329	intergenic_region	ACTA1-CCSAP	C	G	0.0232558	0.588235	0.564979
NC_010456.5	60439851	intergenic_region	ACTA1-CCSAP	G	A	0.0227273	0.552632	0.529905
NC_010456.5	60440262	intergenic_region	ACTA1-CCSAP	C	T	0.0119048	0.638889	0.626984
NC_010456.5	60440781	intergenic_region	ACTA1-CCSAP	G	A	0.0227273	0.631579	0.608852
NC_010456.5	60440898	intergenic_region	ACTA1-CCSAP	G	T	0.0232558	0.611111	0.587855
NC_010456.5	60441008	intergenic_region	ACTA1-CCSAP	T	A	0.0121951	0.631579	0.619384
NC_010456.5	60441302	intergenic_region	ACTA1-CCSAP	T	A	0.0227273	0.638889	0.616162
NC_010456.5	60442315	intergenic_region	ACTA1-CCSAP	G	A	0.0227273	0.638889	0.616162
NC_010456.5	60443442	intergenic_region	ACTA1-CCSAP	T	C	0.0227273	0.631579	0.608852
NC_010456.5	76449765	intron_variant	MYOZ1	G	T	0.0340909	1	0.965909
NC_010456.5	76450783	5_prime_UTR_variant	MYOZ1	T	C	0.238636	0.973684	0.735048
NC_010456.5	76452928	5_prime_UTR_variant	MYOZ1	A	C	0.0595238	0.973684	0.91416
NC_010456.5	76453156	upstream_gene_variant	MYOZ1	G	A	0.0348837	0.815789	0.780905
NC_010456.5	76453718	upstream_gene_variant	MYOZ1	G	C	0.22619	0.947368	0.721178
NC_010456.5	76453887	upstream_gene_variant	MYOZ1	A	T	0.238095	0.973684	0.735589
NC_010456.5	76454927	intergenic_region	MYOZ1-SYNPO2L	G	C	0.0581395	0.973684	0.915544
NC_010456.5	76455130	intergenic_region	MYOZ1-SYNPO2L	A	G	0.55	0	0.55
NC_010457.5	558433	intron_variant	NEB	G	T	0.85	0.3	0.55
NC_010457.5	558444	intron_variant	NEB	G	A	0.86	0.3	0.56
NC_010457.5	559663	intron_variant	NEB	C	T	0.78	0.13	0.65
NC_010457.5	559934	intron_variant	NEB	T	C	0.755814	0	0.755814
NC_010457.5	560081	intron_variant	NEB	C	G	0.93	0.42	0.51
NC_010457.5	560133	intron_variant	NEB	T	C	0.7	0.2	0.5
NC_010457.5	560280	intron_variant	NEB	G	A	0.56	0.05	0.51
NC_010457.5	560553	intron_variant	NEB	G	T	0.560976	0	0.560976
NC_010457.5	565479	intron_variant	NEB	T	G	0.93	0.42	0.51
NC_010457.5	567449	intron_variant	NEB	A	G	0.72	0.19	0.53
NC_010457.5	570482	intron_variant	NEB	T	C	0.98	0.29	0.69
NC_010457.5	571673	intron_variant	NEB	G	A	0.94	0.32	0.62
NC_010457.5	571729	intron_variant	NEB	G	A	0.93	0.14	0.79
NC_010457.5	571730	intron_variant	NEB	G	A	0.95	0.31	0.64
NC_010457.5	572142	intron_variant	NEB	C	T	0.89	0.13	0.76
NC_010457.5	572263	intron_variant	NEB	C	A	0.674419	0	0.674419
NC_010457.5	572418	intron_variant	NEB	G	A	0.89	0.13	0.76
NC_010457.5	572455	intron_variant	NEB	T	C	0.9	0.11	0.79
NC_010457.5	572471	intron_variant	NEB	A	T	0.95	0.22	0.73
NC_010457.5	572802	intron_variant	NEB	A	G	0.92	0.1	0.82
NC_010457.5	574207	intron_variant	NEB	T	C	0.95	0.26	0.69
NC_010457.5	574626	intron_variant	NEB	G	A	0.96	0.24	0.72
NC_010457.5	575162	intron_variant	NEB	A	C	0.91	0.19	0.72
NC_010457.5	575239	intron_variant	NEB	A	T	0.8	0.04	0.76
NC_010457.5	575309	intron_variant	NEB	C	T	0.651163	0	0.651163
NC_010457.5	575454	intron_variant	NEB	G	A	0.852273	0	0.852273
NC_010457.5	575483	intron_variant	NEB	A	G	0.569767	0	0.569767
NC_010457.5	576465	intron_variant	NEB	C	T	0.651163	0	0.651163
NC_010457.5	576568	intron_variant	NEB	C	G	0.704545	0	0.704545
NC_010457.5	576574	intron_variant	NEB	A	T	0.91	0.13	0.78
NC_010457.5	576684	intron_variant	NEB	A	T	0.89	0.13	0.76
NC_010457.5	576718	intron_variant	NEB	T	C	0.74	0.13	0.61
NC_010457.5	576928	intron_variant	NEB	C	T	0.98	0.26	0.72
NC_010457.5	577159	missense_variant	NEB	T	A	0.93	0.31	0.62
NC_010457.5	577787	intron_variant	NEB	C	T	0.72	0.14	0.58
NC_010457.5	577812	intron_variant	NEB	A	G	0.71	0.13	0.58
NC_010457.5	577880	intron_variant	NEB	C	A	0.71	0.11	0.6
NC_010457.5	578350	intron_variant	NEB	T	C	0.71	0.03	0.68
NC_010457.5	578424	intron_variant	NEB	A	G	0.87	0.32	0.55
NC_010457.5	578489	intron_variant	NEB	G	A	0.68	0.11	0.57
NC_010457.5	578564	intron_variant	NEB	T	A	0.74	0.11	0.63
NC_010457.5	578960	intron_variant	NEB	C	A	0.84	0.14	0.7
NC_010457.5	579201	intron_variant	NEB	G	T	0.82	0.29	0.53
NC_010457.5	579207	intron_variant	NEB	C	T	0.76	0.13	0.63
NC_010457.5	579231	intron_variant	NEB	A	T	0.76	0.13	0.63
NC_010457.5	579504	synonymous_variant	NEB	A	T	0.83	0.28	0.55
NC_010457.5	583173	intron_variant	NEB	T	G	0	0.705882	0.705882
NC_010457.5	583431	intron_variant	NEB	C	T	0.511905	0	0.511905
NC_010457.5	584170	intron_variant	NEB	C	A	0.73	0.16	0.57
NC_010457.5	584212	intron_variant	NEB	G	T	0.73	0.11	0.62
NC_010457.5	584228	intron_variant	NEB	T	C	0.73	0.08	0.65
NC_010457.5	584680	intron_variant	NEB	A	C	0.7	0.13	0.57
NC_010457.5	584831	intron_variant	NEB	G	T	0.77	0.13	0.64
NC_010457.5	584885	intron_variant	NEB	T	C	0.77	0.13	0.64
NC_010457.5	584966	intron_variant	NEB	T	A	0.75	0.13	0.62
NC_010457.5	585116	intron_variant	NEB	G	A	0.66	0.13	0.53
NC_010457.5	585356	intron_variant	NEB	A	G	0.0340909	0.657895	0.623804
NC_010457.5	585379	intron_variant	NEB	G	C	0.72	0.13	0.59
NC_010457.5	585396	intron_variant	NEB	C	T	0.72	0.13	0.59
NC_010457.5	585584	intron_variant	NEB	A	C	0.74	0.08	0.66
NC_010457.5	585585	intron_variant	NEB	G	A	0.74	0.08	0.66
NC_010457.5	585624	intron_variant	NEB	C	T	0.71	0.08	0.63
NC_010457.5	585726	intron_variant	NEB	A	G	0.8	0.08	0.72
NC_010457.5	585765	intron_variant	NEB	A	G	0.74	0.11	0.63
NC_010457.5	585825	intron_variant	NEB	T	C	0.76	0.11	0.65
NC_010457.5	585910	intron_variant	NEB	G	A	0.71	0.13	0.58
NC_010457.5	586004	intron_variant	NEB	G	T	0.73	0.11	0.62
NC_010457.5	586027	intron_variant	NEB	A	G	0.77	0.11	0.66
NC_010457.5	586048	intron_variant	NEB	C	T	0.75	0.11	0.64
NC_010457.5	586187	intron_variant	NEB	A	C	0.76	0.14	0.62
NC_010457.5	586189	intron_variant	NEB	G	C	0.76	0.14	0.62
NC_010457.5	586204	intron_variant	NEB	G	C	0.76	0.16	0.6
NC_010457.5	586268	intron_variant	NEB	G	A	0.73	0.13	0.6
NC_010457.5	586333	intron_variant	NEB	T	G	0.76	0.16	0.6
NC_010457.5	586374	intron_variant	NEB	A	T	0.76	0.13	0.63
NC_010457.5	586408	intron_variant	NEB	A	C	0.77	0.11	0.66
NC_010457.5	586561	intron_variant	NEB	G	T	0.72	0.13	0.59
NC_010457.5	586593	intron_variant	NEB	A	T	0.0243902	0.631579	0.607189
NC_010457.5	586623	intron_variant	NEB	C	T	0.77	0.13	0.64
NC_010457.5	586817	intron_variant	NEB	T	A	0.73	0.09	0.64
NC_010457.5	586895	intron_variant	NEB	C	T	0.738636	0	0.738636
NC_010457.5	586986	intron_variant	NEB	C	T	0.76	0.08	0.68
NC_010457.5	588249	intron_variant	NEB	A	G	0.75	0.06	0.69
NC_010457.5	588262	intron_variant	NEB	G	A	0.0681818	0.576923	0.508741
NC_010457.5	588314	intron_variant	NEB	T	C	0.0568182	0.9	0.843182
NC_010457.5	588339	intron_variant	NEB	C	T	0.73	0.05	0.68
NC_010457.5	589112	intron_variant	NEB	A	G	0.0232558	0.638889	0.615633
NC_010457.5	589213	intron_variant	NEB	T	C	0.0227273	0.578947	0.55622
NC_010457.5	589293	intron_variant	NEB	G	*	0.0227273	0.617647	0.59492
NC_010457.5	589406	intron_variant	NEB	C	T	0.0232558	0.611111	0.587855
NC_010457.5	589445	intron_variant	NEB	C	T	0.0232558	0.638889	0.615633
NC_010457.5	589516	intron_variant	NEB	A	T	0.7	0.17	0.53
NC_010457.5	589585	intron_variant	NEB	G	C	0.69	0.17	0.52
NC_010457.5	589589	intron_variant	NEB	C	T	0.69	0.17	0.52
NC_010457.5	589810	intron_variant	NEB	A	T	0.0357143	0.578947	0.543233
NC_010457.5	589932	intron_variant	NEB	C	A	0.0348837	0.611111	0.576227
NC_010457.5	589989	intron_variant	NEB	A	T	0.68	0.11	0.57
NC_010457.5	590432	intron_variant	NEB	A	G	0.7	0.05	0.65
NC_010457.5	590470	intron_variant	NEB	A	T	0.0232558	0.631579	0.608323
NC_010457.5	590477	intron_variant	NEB	T	C	0.73	0.13	0.6
NC_010457.5	590521	intron_variant	NEB	A	G	0.0581395	0.638889	0.58075
NC_010457.5	590554	intron_variant	NEB	T	G	0.77	0.19	0.58
NC_010457.5	590603	intron_variant	NEB	T	C	0.0681818	0.6	0.531818
NC_010457.5	590848	intron_variant	NEB	T	G	0.113636	0.684211	0.570575
NC_010457.5	591183	intron_variant	NEB	G	A	0.0714286	0.676471	0.605042
NC_010457.5	591290	intron_variant	NEB	T	C	0.67	0.17	0.5
NC_010457.5	593193	intron_variant	NEB	T	C	0.0232558	0.607143	0.583887
NC_010457.5	593207	intron_variant	NEB	G	A	0.75	0.06	0.69
NC_010457.5	593321	intron_variant	NEB	G	A	0.86	0.09	0.77
NC_010457.5	593340	intron_variant	NEB	T	C	0.0232558	0.59375	0.570494
NC_010457.5	593408	intron_variant	NEB	G	A	0	0.611111	0.611111
NC_010457.5	593422	intron_variant	NEB	G	A	0	0.638889	0.638889
NC_010457.5	593872	intron_variant	NEB	T	A	0.0340909	0.55	0.515909
NC_010457.5	593874	intron_variant	NEB	T	C	0.0568182	0.75	0.693182
NC_010457.5	593996	intron_variant	NEB	A	T	0.88	0.26	0.62
NC_010457.5	594012	intron_variant	NEB	T	C	0.102273	0.657895	0.555622
NC_010457.5	594243	intron_variant	NEB	C	T	0.0348837	0.611111	0.576227
NC_010457.5	594378	intron_variant	NEB	C	T	0.77	0.13	0.64
NC_010457.5	594468	intron_variant	NEB	T	C	0.77	0.15	0.62
NC_010457.5	594649	intron_variant	NEB	A	G	0.74	0.16	0.58
NC_010457.5	594854	intron_variant	NEB	G	T	0.267442	0.815789	0.548347
NC_010457.5	594879	intron_variant	NEB	A	G	0.0465116	0.666667	0.620155
NC_010457.5	594974	intron_variant	NEB	T	C	0.68	0.13	0.55
NC_010457.5	595170	intron_variant	NEB	C	T	0.0441176	0.657895	0.613777
NC_010457.5	595195	intron_variant	NEB	G	T	0.0340909	0.631579	0.597488
NC_010457.5	595400	intron_variant	NEB	G	A	0.0795455	0.583333	0.503788
NC_010457.5	595403	intron_variant	NEB	G	A	0.0795455	0.583333	0.503788
NC_010457.5	595551	intron_variant	NEB	C	T	0.68	0.08	0.6
NC_010457.5	595552	intron_variant	NEB	A	G	0.68	0.08	0.6
NC_010457.5	595576	intron_variant	NEB	G	T	0.9	0.28	0.62
NC_010457.5	595613	intron_variant	NEB	T	C	0.73	0.06	0.67
NC_010457.5	595681	intron_variant	NEB	C	A	0.675676	0	0.675676
NC_010457.5	595731	intron_variant	NEB	A	G	0.0232558	0.535714	0.512458
NC_010457.5	595804	intron_variant	NEB	A	C	0.0795455	0.611111	0.531566
NC_010457.5	595918	synonymous_variant	NEB	G	T	0.738095	0	0.738095
NC_010457.5	595953	splice_region_variant&intron_variant	NEB	C	T	0.0340909	0.6875	0.653409
NC_010457.5	595954	intron_variant	NEB	G	A	0.94	0.1	0.84
NC_010457.5	595974	intron_variant	NEB	A	G	0.792683	0	0.792683
NC_010457.5	596100	synonymous_variant	NEB	C	T	0.0340909	0.605263	0.571172
NC_010457.5	596179	intron_variant	NEB	C	G	0.0348837	0.55	0.515116
NC_010457.5	596181	intron_variant	NEB	G	T	0.0348837	0.55	0.515116
NC_010457.5	597955	intron_variant	NEB	G	A	0.215909	0.777778	0.561869
NC_010457.5	598944	intron_variant	NEB	G	A	0.94	0.19	0.75
NC_010457.5	598959	intron_variant	NEB	G	A	0.0340909	0.7	0.665909
NC_010457.5	599013	intron_variant	NEB	C	T	0.0340909	0.625	0.590909
NC_010457.5	599016	intron_variant	NEB	A	T	0.534884	0	0.534884
NC_010457.5	600021	intron_variant	NEB	T	G	0.125	0.631579	0.506579
NC_010457.5	600429	intron_variant	NEB	A	C	0.61	0.08	0.53
NC_010457.5	600551	intron_variant	NEB	A	T	0.207317	0.71875	0.511433
NC_010457.5	600612	intron_variant	NEB	G	A	0.0348837	0.705882	0.670998
NC_010457.5	601235	intron_variant	NEB	G	A	0.113636	0.75	0.636364
NC_010457.5	601287	intron_variant	NEB	C	T	0.139535	0.722222	0.582687
NC_010457.5	601491	intron_variant	NEB	G	A	0	0.558824	0.558824
NC_010457.5	601830	intron_variant	NEB	G	A	0.0930233	0.617647	0.524624
NC_010457.5	601869	intron_variant	NEB	C	G	0.81	0.08	0.73
NC_010457.5	602246	intron_variant	NEB	A	C	0.96	0.21	0.75
NC_010457.5	603732	intron_variant	NEB	C	T	0.642857	0	0.642857
NC_010457.5	603790	intron_variant	NEB	T	C	0.87	0.11	0.76
NC_010457.5	603920	intron_variant	NEB	G	A	0.55814	0	0.55814
NC_010457.5	603978	intron_variant	NEB	C	A	0.595238	0	0.595238
NC_010457.5	604056	intron_variant	NEB	A	G	0.87	0.11	0.76
NC_010457.5	604087	intron_variant	NEB	C	T	0.88	0.08	0.8
NC_010457.5	604216	intron_variant	NEB	T	G	0.590909	0	0.590909
NC_010457.5	604407	intron_variant	NEB	G	A	0.595238	0	0.595238
NC_010457.5	604569	intron_variant	NEB	A	G	0.88	0.13	0.75
NC_010457.5	604588	intron_variant	NEB	T	C	0.86	0.13	0.73
NC_010457.5	605238	intron_variant	NEB	G	A	0.568182	0	0.568182
NC_010457.5	605312	intron_variant	NEB	A	G	0.595238	0	0.595238
NC_010457.5	605426	intron_variant	NEB	A	G	0.674419	0	0.674419
NC_010457.5	605687	intron_variant	NEB	G	C	0.642857	0	0.642857
NC_010457.5	606301	intron_variant	NEB	A	G	0.91	0.21	0.7
NC_010457.5	606311	intron_variant	NEB	T	C	0.91	0.21	0.7
NC_010457.5	607171	intron_variant	NEB	A	G	0.536585	0	0.536585
NC_010457.5	607187	intron_variant	NEB	T	C	0.88	0.13	0.75
NC_010457.5	607189	intron_variant	NEB	A	C	0.88	0.13	0.75
NC_010457.5	607410	intron_variant	NEB	G	A	0.97	0.21	0.76
NC_010457.5	608648	intron_variant	NEB	G	C	0.72	0.08	0.64
NC_010457.5	609310	intron_variant	NEB	G	A	0.8	0.16	0.64
NC_010457.5	609655	intron_variant	NEB	A	T	0.87	0.14	0.73
NC_010457.5	610587	intron_variant	NEB	T	C	0.96	0.12	0.84
NC_010457.5	610643	intron_variant	NEB	C	T	0.62	0.06	0.56
NC_010457.5	611923	intron_variant	NEB	C	T	0.512195	0	0.512195
NC_010457.5	612254	intron_variant	NEB	G	T	0.66	0.13	0.53
NC_010457.5	612967	intron_variant	NEB	T	G	0.77	0.18	0.59
NC_010457.5	613723	intron_variant	NEB	A	G	0.95	0.29	0.66
NC_010457.5	613780	intron_variant	NEB	T	G	0.95	0.32	0.63
NC_010457.5	613951	intron_variant	NEB	C	T	0.83	0.32	0.51
NC_010457.5	614010	intron_variant	NEB	A	G	0.92	0.29	0.63
NC_010457.5	614175	intron_variant	NEB	C	A	0.94	0.29	0.65
NC_010457.5	614508	synonymous_variant	NEB	T	C	0.83	0.32	0.51
NC_010457.5	616164	intron_variant	NEB	G	A	0.58	0.08	0.5
NC_010457.5	616183	intron_variant	NEB	T	C	0.6	0.08	0.52
NC_010457.5	616353	intron_variant	NEB	T	C	0.74	0.13	0.61
NC_010457.5	617310	intron_variant	NEB	A	G	0.511628	0	0.511628
NC_010457.5	619252	intron_variant	NEB	C	T	0.99	0.41	0.58
NC_010457.5	620251	intron_variant	NEB	G	A	0.68	0.05	0.63
NC_010457.5	620279	intron_variant	NEB	C	T	0.72	0.05	0.67
NC_010457.5	620326	intron_variant	NEB	G	A	0.8	0.11	0.69
NC_010457.5	620620	intron_variant	NEB	G	A	0.63	0.13	0.5
NC_010457.5	620672	intron_variant	NEB	G	A	0.64	0.11	0.53
NC_010457.5	620732	intron_variant	NEB	G	A	0.569767	0	0.569767
NC_010457.5	620981	intron_variant	NEB	A	G	0.86	0.13	0.73
NC_010457.5	621136	missense_variant	NEB	G	A	0.64	0.11	0.53
NC_010457.5	678193	intron_variant	NEB	C	A	0.0340909	0.736842	0.702751
NC_010457.5	678234	intron_variant	NEB	G	C	0.232558	0.736842	0.504284
NC_010457.5	678313	intron_variant	NEB	C	A	0.0113636	0.527778	0.516414
NC_010457.5	678631	intron_variant	NEB	G	A	0.127907	0.694444	0.566537
NC_010457.5	678651	intron_variant	NEB	C	G	0.0348837	0.710526	0.675642
NC_010457.5	678898	intron_variant	NEB	T	A	0.0340909	0.722222	0.688131
NC_010457.5	679072	intron_variant	NEB	G	T	0.113636	0.75	0.636364
NC_010457.5	679152	intron_variant	NEB	C	T	0.147727	0.710526	0.562799
NC_010457.5	679266	intron_variant	NEB	T	C	0.139535	0.833333	0.693798
NC_010457.5	681302	intron_variant	NEB	T	C	0.0340909	0.772727	0.738636
NC_010457.5	682679	intron_variant	NEB	A	C	0.075	0.722222	0.647222
NC_010457.5	682691	intron_variant	NEB	A	T	0.047619	0.722222	0.674603
NC_010457.5	682701	intron_variant	NEB	A	G	0.0595238	0.722222	0.662698
NC_010457.5	683872	intron_variant	NEB	C	T	0.202381	0.888889	0.686508
NC_010457.5	684596	intron_variant	NEB	T	C	0.0340909	0.868421	0.83433
NC_010457.5	684634	intron_variant	NEB	C	T	0.0227273	0.710526	0.687799
NC_010457.5	684915	intron_variant	NEB	T	G	0.857143	0	0.857143
NC_010457.5	684958	intron_variant	NEB	C	T	0.845238	0	0.845238
NC_010457.5	684981	intron_variant	NEB	A	C	0.845238	0	0.845238
NC_010457.5	685065	intron_variant	NEB	G	A	0.76	0.15	0.61
NC_010457.5	685091	intron_variant	NEB	T	C	0.0795455	0.710526	0.630981
NC_010457.5	685127	intron_variant	NEB	G	T	0.647727	0	0.647727
NC_010457.5	685188	intron_variant	NEB	A	G	0.546512	0	0.546512
NC_010457.5	685202	intron_variant	NEB	A	G	0.272727	0.868421	0.595694
NC_010457.5	685277	synonymous_variant	NEB	G	A	0.170455	0.868421	0.697966
NC_010457.5	685455	intron_variant	NEB	C	T	0.77	0.11	0.66
NC_010457.5	686066	intron_variant	NEB	A	G	0.170455	0.684211	0.513756
NC_010457.5	686266	synonymous_variant	NEB	C	T	0.102273	0.710526	0.608253
NC_010457.5	686495	missense_variant	NEB	G	A	0.352273	0.861111	0.508838
NC_010457.5	686937	intron_variant	NEB	G	A	0.15	0.736842	0.586842
NC_010457.5	687431	synonymous_variant	NEB	C	T	0.113636	0.736842	0.623206
NC_010457.5	688213	intron_variant	NEB	C	T	0.681818	0	0.681818
NC_010457.5	688218	intron_variant	NEB	A	G	0.681818	0	0.681818
NC_010457.5	689550	intron_variant	NEB	G	A	0.83	0.25	0.58
NC_010457.5	689614	intron_variant	NEB	A	G	0.84	0.25	0.59
NC_010457.5	689666	intron_variant	NEB	T	A	0.86	0.25	0.61
NC_010457.5	689683	intron_variant	NEB	C	G	0.86	0.21	0.65
NC_010457.5	689947	splice_region_variant&synonymous_variant	NEB	C	T	0.77907	0	0.77907
NC_010457.5	689968	intron_variant	NEB	C	T	0.767442	0	0.767442
NC_010457.5	689969	intron_variant	NEB	A	G	0.767442	0	0.767442
NC_010457.5	690148	intron_variant	NEB	G	A	0.85	0.13	0.72
NC_010457.5	690195	intron_variant	NEB	T	A	0.92	0.13	0.79
NC_010457.5	690223	intron_variant	NEB	A	G	0.8	0.11	0.69
NC_010457.5	690253	intron_variant	NEB	G	A	0.85	0.11	0.74
NC_010457.5	690257	intron_variant	NEB	A	G	0.85	0.11	0.74
NC_010457.5	690265	intron_variant	NEB	G	A	0.0340909	0.75	0.715909
NC_010457.5	690329	intron_variant	NEB	C	G	0.92	0.37	0.55
NC_010457.5	691079	intron_variant	NEB	C	A	0.560976	0	0.560976
NC_010457.5	691085	intron_variant	NEB	C	T	0.654762	0	0.654762
NC_010457.5	691086	intron_variant	NEB	G	A	0	0.529412	0.529412
NC_010457.5	691415	intron_variant	NEB	G	A	0.560976	0	0.560976
NC_010457.5	691427	intron_variant	NEB	C	A	0.560976	0	0.560976
NC_010457.5	691635	intron_variant	NEB	T	C	0.0348837	0.552632	0.517748
NC_010457.5	691686	intron_variant	NEB	G	A	0	0.527778	0.527778
NC_010457.5	691759	intron_variant	NEB	C	G	0	0.558824	0.558824
NC_010457.5	691977	intron_variant	NEB	T	C	0.511905	0	0.511905
NC_010457.5	693596	intron_variant	NEB	A	G	0.159091	0.736842	0.577751
NC_010457.5	693706	intron_variant	NEB	C	A	0.159091	0.736842	0.577751
NC_010457.5	693781	synonymous_variant	NEB	C	T	0.523256	0	0.523256
NC_010457.5	694034	intron_variant	NEB	G	T	0.0952381	0.736842	0.641604
NC_010457.5	694039	intron_variant	NEB	T	C	0.0119048	0.605263	0.593358
NC_010457.5	694186	intron_variant	NEB	T	C	0.593023	0	0.593023
NC_010457.5	694252	intron_variant	NEB	C	T	0.186047	0.736842	0.550795
NC_010457.5	694683	synonymous_variant	NEB	G	A	0.0681818	0.710526	0.642344
NC_010457.5	695910	intron_variant	NEB	C	T	0.593023	0	0.593023
NC_010457.5	696917	intron_variant	NEB	T	C	0.0227273	0.578947	0.55622
NC_010457.5	697652	intron_variant	NEB	C	T	0.5875	0	0.5875
NC_010457.5	697905	intron_variant	NEB	T	A	0.5625	0	0.5625
NC_010457.5	698156	intron_variant	NEB	G	A	0.0116279	0.578947	0.567319
NC_010457.5	698157	intron_variant	NEB	C	G	0.595238	0	0.595238
NC_010457.5	698424	intron_variant	NEB	C	T	0.0681818	0.75	0.681818
NC_010457.5	699371	intron_variant	NEB	C	G	0.579545	0	0.579545
NC_010457.5	699437	intron_variant	NEB	A	G	0.116279	0.694444	0.578165
NC_010457.5	699551	intron_variant	NEB	G	T	0.302326	0.852941	0.550615
NC_010457.5	699606	intron_variant	NEB	T	A	0.0697674	0.578947	0.50918
NC_010457.5	700187	synonymous_variant	NEB	A	G	0.63	0.13	0.5
NC_010457.5	700389	intron_variant	NEB	G	A	0.0714286	0.583333	0.511904
NC_010457.5	700445	intron_variant	NEB	A	G	0.71	0.13	0.58
NC_010457.5	700608	intron_variant	NEB	C	T	0.52381	0	0.52381
NC_010457.5	700638	intron_variant	NEB	G	A	0.0113636	0.605263	0.593899
NC_010457.5	700922	intron_variant	NEB	G	A	0.547619	0	0.547619
NC_010457.5	701054	intron_variant	NEB	G	A	0.0681818	0.605263	0.537081
NC_010457.5	701207	intron_variant	NEB	T	G	0.204545	0.736842	0.532297
NC_010457.5	701223	intron_variant	NEB	A	G	0.0681818	0.605263	0.537081
NC_010457.5	701721	intron_variant	NEB	C	T	0.0568182	0.578947	0.522129
NC_010457.5	702363	synonymous_variant	NEB	G	A	0.0681818	0.605263	0.537081
NC_010457.5	702591	intron_variant	NEB	C	T	0.0909091	0.736842	0.645933
NC_010457.5	702622	intron_variant	NEB	A	G	0.511628	0	0.511628
NC_010457.5	702721	intron_variant	NEB	A	G	0.104651	0.736842	0.632191
NC_010457.5	703110	intron_variant	NEB	G	A	0.104651	0.710526	0.605875
NC_010457.5	703122	intron_variant	NEB	C	T	0.52381	0	0.52381
NC_010457.5	703604	synonymous_variant	NEB	C	G	0.576923	0	0.576923
NC_010457.5	703715	intron_variant	NEB	A	G	0.659091	0	0.659091
NC_010457.5	703734	intron_variant	NEB	G	C	0.613636	0	0.613636
NC_010457.5	704244	intron_variant	NEB	T	C	0.573171	0	0.573171
NC_010457.5	704245	intron_variant	NEB	G	A	0.573171	0	0.573171
NC_010457.5	704283	intron_variant	NEB	A	C	0.7	0.13	0.57
NC_010457.5	704449	intron_variant	NEB	A	G	0.534884	0	0.534884
NC_010457.5	704531	intron_variant	NEB	G	A	0.556818	0	0.556818
NC_010457.5	705371	intron_variant	NEB	A	C	0.64	0.13	0.51
NC_010457.5	707308	intron_variant	NEB	T	C	0.255814	0.868421	0.612607
NC_010457.5	707395	intron_variant	NEB	C	G	0.68	0.11	0.57
NC_010457.5	707989	intron_variant	NEB	T	C	0.204545	0.736842	0.532297
NC_010457.5	708996	intron_variant	NEB	A	G	0.170455	0.736842	0.566387
NC_010457.5	709044	intron_variant	NEB	A	G	0.186047	0.763158	0.577111
NC_010457.5	709249	intron_variant	NEB	G	A	0.193182	0.736842	0.54366
NC_010457.5	709443	intron_variant	NEB	A	C	0.186047	0.736842	0.550795
NC_010457.5	710616	intron_variant	NEB	A	G	0.77	0.11	0.66
NC_010457.5	713329	intron_variant	NEB	T	C	0.98	0.37	0.61
NC_010457.5	713531	intron_variant	NEB	A	G	0.227273	0.763158	0.535885
NC_010457.5	713638	intron_variant	NEB	A	G	0.65	0.13	0.52
NC_010457.5	714056	intron_variant	NEB	C	T	0.0113636	0.552632	0.541268
NC_010457.5	715774	intron_variant	NEB	G	T	0.0227273	0.583333	0.560606
NC_010457.5	716035	intron_variant	NEB	T	C	0.95	0.33	0.62
NC_010457.5	716036	intron_variant	NEB	C	A	0.0232558	0.6875	0.664244
NC_010457.5	717112	intron_variant	NEB	A	G	0.65	0.13	0.52
NC_010457.5	717950	intron_variant	NEB	G	C	0.61	0.11	0.5
NC_010457.5	717951	intron_variant	NEB	T	C	0.76	0.11	0.65
NC_010457.5	724411	intron_variant	NEB	G	A	0.569767	0	0.569767
NC_010457.5	724489	intron_variant	NEB	A	C	0.590909	0	0.590909
NC_010457.5	724848	intron_variant	NEB	T	C	0.618421	0	0.618421
NC_010457.5	725336	intron_variant	NEB	A	C	0.69	0.15	0.54
NC_010457.5	726382	intron_variant	NEB	T	C	0.85	0.26	0.59
NC_010457.5	727046	intron_variant	NEB	A	G	0.88	0.24	0.64
NC_010457.5	727123	intron_variant	NEB	C	T	0.87	0.21	0.66
NC_010457.5	727272	intron_variant	NEB	C	A	0.87	0.16	0.71
NC_010457.5	727326	intron_variant	NEB	A	G	0.87	0.24	0.63
NC_010457.5	728313	intron_variant	NEB	T	C	0.523256	0	0.523256
NC_010457.5	728884	intron_variant	NEB	A	T	0.9	0.34	0.56
NC_010457.5	729175	intron_variant	NEB	T	C	0.5875	0	0.5875
NC_010457.5	732681	intron_variant	NEB	C	G	0.5	0.11	0.39
NC_010457.5	734263	intron_variant	NEB	A	C	0.71	0.21	0.5
NC_010457.5	734294	intron_variant	NEB	G	C	0.93	0.38	0.55
NC_010457.5	734913	intron_variant	NEB	G	T	0.821429	0	0.821429
NC_010457.5	735145	intron_variant	NEB	G	A	0.72	0.11	0.61
NC_010457.5	735357	intron_variant	NEB	G	A	0.523256	0	0.523256
NC_010457.5	735364	intron_variant	NEB	G	A	0.523256	0	0.523256
NC_010457.5	735999	intron_variant	NEB	A	C	0.627907	0	0.627907
NC_010457.5	736534	intron_variant	NEB	T	C	0.78	0.11	0.67
NC_010457.5	746043	intron_variant	NEB	C	T	0.738095	0	0.738095
NC_010457.5	756455	intron_variant	NEB	G	A	0.73	0.13	0.6
NC_010457.5	756608	intron_variant	NEB	C	T	0.63	0.13	0.5
NC_010457.5	757225	intron_variant	NEB	A	G	0.69	0.15	0.54
NC_010457.5	757711	intron_variant	NEB	T	C	0.511628	0	0.511628
NC_010457.5	758023	intron_variant	NEB	A	G	0.61	0.11	0.5
NC_010457.5	758029	intron_variant	NEB	A	G	0.61	0.11	0.5
NC_010457.5	759342	intron_variant	NEB	A	G	0.65	0.13	0.52
NC_010457.5	763287	intron_variant	NEB	G	A	0.0568182	0.578947	0.522129
NC_010457.5	763485	intron_variant	NEB	C	T	0.784091	0	0.784091
NC_010457.5	765267	intron_variant	NEB	A	C	0.78	0.13	0.65
NC_010457.5	765635	3_prime_UTR_variant	NEB	G	A	0.0227273	0.552632	0.529905
NC_010457.5	766241	downstream_gene_variant	NEB	G	A	0.690476	0	0.690476
NC_010457.5	33532559	intron_variant	MYOM2	C	A	0.0952381	1	0.904762
NC_010457.5	33532992	intron_variant	MYOM2	A	G	0.719512	0	0.719512
NC_010457.5	33533046	intron_variant	MYOM2	T	A	0.72093	0	0.72093
NC_010457.5	33533329	intron_variant	MYOM2	C	T	0.0909091	0.857143	0.766234
NC_010457.5	33537058	splice_region_variant&intron_variant	MYOM2	G	A	0.858974	0	0.858974
NC_010457.5	33546654	intron_variant	MYOM2	C	A	0.833333	0	0.833333
NC_010457.5	33547252	intron_variant	MYOM2	A	G	0.87	0.05	0.82
NC_010457.5	33547531	intron_variant	MYOM2	T	C	0.8	0.06	0.74
NC_010457.5	33547794	intron_variant	MYOM2	G	A	0.5875	0	0.5875
NC_010457.5	33547957	intron_variant	MYOM2	A	G	0.86	0.07	0.79
NC_010457.5	33548000	intron_variant	MYOM2	A	G	0.86	0.06	0.8
NC_010457.5	33548466	intron_variant	MYOM2	C	G	0.658537	0	0.658537
NC_010457.5	33548523	intron_variant	MYOM2	G	T	0.63	0.06	0.57
NC_010457.5	33548587	intron_variant	MYOM2	T	C	0.68	0.05	0.63
NC_010457.5	33549456	intron_variant	MYOM2	G	C	0.79	0.05	0.74
NC_010457.5	33549855	intron_variant	MYOM2	A	G	0.170732	1	0.829268
NC_010457.5	33549897	intron_variant	MYOM2	C	T	0.134146	1	0.865854
NC_010457.5	33552442	intron_variant	MYOM2	A	G	0.58	0.05	0.53
NC_010457.5	33552616	intron_variant	MYOM2	A	T	0.81	0.05	0.76
NC_010457.5	33552837	intron_variant	MYOM2	G	A	0.82	0.06	0.76
NC_010457.5	33552890	intron_variant	MYOM2	A	G	0.662162	0	0.662162
NC_010457.5	33553173	intron_variant	MYOM2	C	A	0.82	0.05	0.77
NC_010457.5	33553190	intron_variant	MYOM2	C	T	0.83	0.05	0.78
NC_010457.5	33553406	intron_variant	MYOM2	G	A	0.88	0.05	0.83
NC_010457.5	33553419	intron_variant	MYOM2	A	G	0.73	0.05	0.68
NC_010457.5	33553442	intron_variant	MYOM2	T	C	1	0.47	0.53
NC_010457.5	33553450	intron_variant	MYOM2	A	G	0.88	0.05	0.83
NC_010457.5	33553533	intron_variant	MYOM2	G	T	0.88	0.05	0.83
NC_010457.5	33553720	intron_variant	MYOM2	G	T	0.58	0.05	0.53
NC_010457.5	33553807	intron_variant	MYOM2	A	C	0.880952	0	0.880952
NC_010457.5	33553903	intron_variant	MYOM2	C	T	0.639535	0	0.639535
NC_010457.5	33553941	intron_variant	MYOM2	C	A	0.87	0.05	0.82
NC_010457.5	33554146	intron_variant	MYOM2	A	T	0.86	0.05	0.81
NC_010457.5	33554158	intron_variant	MYOM2	C	T	0.65	0.05	0.6
NC_010457.5	33554218	intron_variant	MYOM2	C	T	0.78	0.05	0.73
NC_010457.5	33554897	intron_variant	MYOM2	C	T	0.82	0.05	0.77
NC_010457.5	33555241	intron_variant	MYOM2	G	A	0.594595	0	0.594595
NC_010457.5	33555429	intron_variant	MYOM2	C	T	0.66	0.06	0.6
NC_010457.5	33555596	intron_variant	MYOM2	T	C	0.709302	0	0.709302
NC_010457.5	33555853	intron_variant	MYOM2	T	C	0.84	0.06	0.78
NC_010457.5	33555898	intron_variant	MYOM2	A	G	0.62	0.06	0.56
NC_010457.5	33556032	intron_variant	MYOM2	C	T	0.674419	0	0.674419
NC_010457.5	33556073	intron_variant	MYOM2	C	T	0.73	0.05	0.68
NC_010457.5	33557145	intron_variant	MYOM2	A	G	0.27907	0.947368	0.668298
NC_010457.5	33557295	intron_variant	MYOM2	G	A	0.630952	0	0.630952
NC_010457.5	33557390	intron_variant	MYOM2	C	A	0.84	0.05	0.79
NC_010457.5	33557404	intron_variant	MYOM2	G	A	0.585366	0	0.585366
NC_010457.5	33557411	intron_variant	MYOM2	G	C	0.83	0.05	0.78
NC_010457.5	33557430	intron_variant	MYOM2	C	T	0.5875	0	0.5875
NC_010457.5	33557477	intron_variant	MYOM2	A	G	0.83	0.05	0.78
NC_010457.5	33557593	synonymous_variant	MYOM2	T	C	0.82	0.05	0.77
NC_010457.5	33558114	intron_variant	MYOM2	T	C	0.81	0.05	0.76
NC_010457.5	33559274	intron_variant	MYOM2	A	G	1	0.44	0.56
NC_010457.5	33559300	intron_variant	MYOM2	A	G	0.77	0.06	0.71
NC_010457.5	33559316	intron_variant	MYOM2	A	G	0.792683	0	0.792683
NC_010457.5	33559336	intron_variant	MYOM2	T	C	0.797619	0	0.797619
NC_010457.5	33559346	intron_variant	MYOM2	G	T	0.597561	0	0.597561
NC_010457.5	33559362	intron_variant	MYOM2	T	C	0.65	0	0.65
NC_010457.5	33559397	intron_variant	MYOM2	A	G	0.813953	0	0.813953
NC_010457.5	33559535	intron_variant	MYOM2	G	A	0.813953	0	0.813953
NC_010457.5	33559543	intron_variant	MYOM2	A	G	0.813953	0	0.813953
NC_010457.5	33559564	intron_variant	MYOM2	G	A	0.813953	0	0.813953
NC_010457.5	33559584	intron_variant	MYOM2	T	C	0.813953	0	0.813953
NC_010457.5	33559739	intron_variant	MYOM2	C	T	0.534091	0	0.534091
NC_010457.5	33559787	intron_variant	MYOM2	T	C	0.806818	0	0.806818
NC_010457.5	33559939	intron_variant	MYOM2	C	T	0.607143	0	0.607143
NC_010457.5	33559940	intron_variant	MYOM2	A	G	0.817073	0	0.817073
NC_010457.5	33559972	intron_variant	MYOM2	G	T	0.86	0.05	0.81
NC_010457.5	33559995	intron_variant	MYOM2	C	A	0.219512	1	0.780488
NC_010457.5	33560109	intron_variant	MYOM2	A	G	0.837209	0	0.837209
NC_010457.5	33560303	intron_variant	MYOM2	C	T	0.404762	1	0.595238
NC_010457.5	33560416	splice_region_variant&synonymous_variant	MYOM2	T	G	0.360465	1	0.639535
NC_010457.5	33560930	intron_variant	MYOM2	G	A	0.166667	0.947368	0.780701
NC_010457.5	33560955	intron_variant	MYOM2	G	C	0.390244	0.947368	0.557124
NC_010457.5	33561216	missense_variant	MYOM2	A	C	0.568182	0	0.568182
NC_010457.5	33561269	intron_variant	MYOM2	T	G	0.363636	1	0.636364
NC_010457.5	33561358	intron_variant	MYOM2	G	A	0.295455	1	0.704545
NC_010457.5	33562164	intron_variant	MYOM2	T	C	0.325	1	0.675
NC_010457.5	33562318	intron_variant	MYOM2	T	C	0.113636	0.947368	0.833732
NC_010457.5	33562330	intron_variant	MYOM2	A	G	0.181818	1	0.818182
NC_010457.5	33562475	intron_variant	MYOM2	T	C	0.790698	0	0.790698
NC_010457.5	33563387	intron_variant	MYOM2	A	G	0.802326	0	0.802326
NC_010457.5	33563534	intron_variant	MYOM2	C	T	0.802326	0	0.802326
NC_010457.5	33564586	intron_variant	MYOM2	A	G	0.784091	0	0.784091
NC_010457.5	33564606	intron_variant	MYOM2	C	A	0.784091	0	0.784091
NC_010457.5	33564650	intron_variant	MYOM2	C	T	0.77381	0	0.77381
NC_010457.5	33564664	intron_variant	MYOM2	T	C	0.804878	0	0.804878
NC_010457.5	33565364	intron_variant	MYOM2	G	A	0.837209	0	0.837209
NC_010457.5	33565413	intron_variant	MYOM2	C	T	0.852273	0	0.852273
NC_010457.5	33565430	intron_variant	MYOM2	G	C	0.852273	0	0.852273
NC_010457.5	33565469	intron_variant	MYOM2	C	T	0.845238	0	0.845238
NC_010457.5	33565735	intron_variant	MYOM2	A	G	0.83	0.05	0.78
NC_010457.5	33566278	intron_variant	MYOM2	A	G	0.738095	0	0.738095
NC_010457.5	33566518	intron_variant	MYOM2	C	T	0.88	0.11	0.77
NC_010457.5	33566770	intron_variant	MYOM2	T	C	0.821429	0	0.821429
NC_010457.5	33567583	intron_variant	MYOM2	C	A	0.82	0.08	0.74
NC_010457.5	33567726	intron_variant	MYOM2	T	A	0.87	0.05	0.82
NC_010457.5	33568162	intron_variant	MYOM2	G	A	0.805556	0	0.805556
NC_010457.5	33568282	intron_variant	MYOM2	C	T	0.121951	0.941176	0.819225
NC_010457.5	33568283	intron_variant	MYOM2	A	G	0.121951	0.941176	0.819225
NC_010457.5	33568340	intron_variant	MYOM2	T	C	0.119048	0.944444	0.825396
NC_010457.5	33568367	intron_variant	MYOM2	C	A	0.88	0.05	0.83
NC_010457.5	33568482	intron_variant	MYOM2	T	C	0.83	0.05	0.78
NC_010457.5	33568582	intron_variant	MYOM2	T	C	0.65	0.05	0.6
NC_010457.5	33568647	intron_variant	MYOM2	G	C	0.647727	0	0.647727
NC_010457.5	33568661	intron_variant	MYOM2	A	C	0.66	0.05	0.61
NC_010457.5	33568710	intron_variant	MYOM2	T	C	0.86	0.05	0.81
NC_010457.5	33568726	intron_variant	MYOM2	G	C	0.79	0.05	0.74
NC_010457.5	33568826	intron_variant	MYOM2	A	G	0.66	0.05	0.61
NC_010457.5	33568920	intron_variant	MYOM2	G	A	0.77	0.05	0.72
NC_010457.5	33568962	intron_variant	MYOM2	G	A	0.74	0.05	0.69
NC_010457.5	33568968	intron_variant	MYOM2	A	G	0.74	0.05	0.69
NC_010457.5	33568999	intron_variant	MYOM2	A	C	0.73	0.06	0.67
NC_010457.5	33569069	intron_variant	MYOM2	T	C	0.87	0.05	0.82
NC_010457.5	33569756	intron_variant	MYOM2	A	G	0.85	0.05	0.8
NC_010457.5	33569787	intron_variant	MYOM2	A	G	0.86	0.05	0.81
NC_010457.5	33569852	synonymous_variant	MYOM2	T	C	0.86	0.05	0.81
NC_010457.5	33569933	synonymous_variant	MYOM2	T	C	0.79	0.05	0.74
NC_010457.5	33570490	intron_variant	MYOM2	T	C	0.102273	0.947368	0.845095
NC_010457.5	33570517	intron_variant	MYOM2	T	C	0.476744	1	0.523256
NC_010457.5	33570518	intron_variant	MYOM2	G	C	0.476744	1	0.523256
NC_010457.5	33570561	intron_variant	MYOM2	A	G	0.22619	0.947368	0.721178
NC_010457.5	33570570	intron_variant	MYOM2	A	G	0.139535	0.947368	0.807833
NC_010457.5	33570587	intron_variant	MYOM2	G	A	0.097561	0.944444	0.846883
NC_010457.5	33571099	intron_variant	MYOM2	T	C	0.85	0.06	0.79
NC_010457.5	33571112	intron_variant	MYOM2	C	T	0.205128	0.947368	0.74224
NC_010457.5	33571155	intron_variant	MYOM2	G	A	0.119048	1	0.880952
NC_010457.5	33571189	intron_variant	MYOM2	G	A	0.2	0.944444	0.744444
NC_010457.5	33571637	intron_variant	MYOM2	T	C	0.91	0.05	0.86
NC_010457.5	33572018	intron_variant	MYOM2	T	C	0.9	0.05	0.85
NC_010457.5	33572268	intron_variant	MYOM2	T	C	0.545455	0	0.545455
NC_010457.5	33572294	intron_variant	MYOM2	T	G	0.102273	0.944444	0.842171
NC_010457.5	33572527	intron_variant	MYOM2	A	C	0.674419	0	0.674419
NC_010457.5	33572667	intron_variant	MYOM2	C	T	0.56	0.05	0.51
NC_010457.5	33573342	intron_variant	MYOM2	G	A	0.511364	0	0.511364
NC_010457.5	33573810	intron_variant	MYOM2	G	T	0.7	0.06	0.64
NC_010457.5	33574054	intron_variant	MYOM2	C	G	0.71	0.05	0.66
NC_010457.5	33574365	intron_variant	MYOM2	A	G	0.864865	0	0.864865
NC_010457.5	33574636	synonymous_variant	MYOM2	T	C	0.86	0.05	0.81
NC_010457.5	33574718	missense_variant	MYOM2	A	C	0.77	0.05	0.72
NC_010457.5	33574833	intron_variant	MYOM2	T	G	0.315789	1	0.684211
NC_010457.5	33574908	intron_variant	MYOM2	G	A	0.638889	0	0.638889
NC_010457.5	33574927	intron_variant	MYOM2	C	T	0.541667	0	0.541667
NC_010457.5	33575071	intron_variant	MYOM2	A	C	0.607143	0	0.607143
NC_010457.5	33575589	intron_variant	MYOM2	T	C	0.57	0.05	0.52
NC_010457.5	33575620	intron_variant	MYOM2	T	C	0.56	0.05	0.51
NC_010457.5	33575641	intron_variant	MYOM2	G	A	0.5375	0	0.5375
NC_010457.5	33575658	intron_variant	MYOM2	T	C	0.55	0.05	0.5
NC_010457.5	33575664	intron_variant	MYOM2	T	C	0.56	0.05	0.51
NC_010457.5	33575805	intron_variant	MYOM2	T	C	0.88	0.05	0.83
NC_010457.5	33575960	intron_variant	MYOM2	A	G	0.86	0.05	0.81
NC_010457.5	33577205	intron_variant	MYOM2	A	G	0.130952	0.944444	0.813492
NC_010457.5	33577271	intron_variant	MYOM2	T	C	0.552632	0	0.552632
NC_010457.5	33577747	missense_variant	MYOM2	G	C	0.59	0.05	0.54
NC_010457.5	33577752	synonymous_variant	MYOM2	T	C	0.86	0.05	0.81
NC_010457.5	33577812	synonymous_variant	MYOM2	C	T	0.93	0.11	0.82
NC_010457.5	33578129	intron_variant	MYOM2	T	G	0.92	0.11	0.81
NC_010457.5	33578157	intron_variant	MYOM2	T	C	0.72	0.05	0.67
NC_010457.5	33578239	intron_variant	MYOM2	C	A	0.9	0.12	0.78
NC_010457.5	33578354	intron_variant	MYOM2	A	G	0.88	0.08	0.8
NC_010457.5	33578452	intron_variant	MYOM2	T	G	0.63	0.05	0.58
NC_010457.5	33578686	intron_variant	MYOM2	A	G	0.511905	0	0.511905
NC_010457.5	33579338	intron_variant	MYOM2	T	G	0.545455	0	0.545455
NC_010457.5	33583181	intron_variant	MYOM2	A	G	0.514706	0	0.514706
NC_010457.5	33583248	intron_variant	MYOM2	T	A	0.53	0.03	0.5
NC_010457.5	33586317	intron_variant	MYOM2	T	C	0.99	0.47	0.52
NC_010457.5	33588649	intron_variant	MYOM2	A	G	0.647727	0	0.647727
NC_010457.5	33588742	intron_variant	MYOM2	A	G	0.74	0.11	0.63
NC_010457.5	33588774	intron_variant	MYOM2	A	G	0.6	0.05	0.55
NC_010457.5	33589298	intron_variant	MYOM2	T	C	0.575	0	0.575
NC_010457.5	33590189	intron_variant	MYOM2	T	G	0.63	0.11	0.52
NC_010457.5	33590390	intron_variant	MYOM2	A	T	0.74	0.11	0.63
NC_010457.5	33591260	intron_variant	MYOM2	T	G	0.76	0.11	0.65
NC_010457.5	33592718	intron_variant	MYOM2	G	A	0.78	0.11	0.67
NC_010457.5	33592889	intron_variant	MYOM2	T	G	0.73	0.11	0.62
NC_010457.5	33593276	intron_variant	MYOM2	G	A	0.74	0.11	0.63
NC_010457.5	33593419	intron_variant	MYOM2	G	A	0.267442	0.894737	0.627295
NC_010457.5	33593499	intron_variant	MYOM2	G	T	0.333333	0.894737	0.561404
NC_010457.5	33593630	intron_variant	MYOM2	A	T	0.79	0.11	0.68
NC_010457.5	33593733	intron_variant	MYOM2	A	G	0.71	0.08	0.63
NC_010457.5	33593979	intron_variant	MYOM2	A	G	0.71	0.11	0.6
NC_010457.5	33594200	intron_variant	MYOM2	A	G	0.74	0.11	0.63
NC_010457.5	33594642	intron_variant	MYOM2	G	A	0.72	0.08	0.64
NC_010457.5	33594682	intron_variant	MYOM2	T	C	0.8	0.05	0.75
NC_010457.5	33594731	intron_variant	MYOM2	A	G	0.87	0.05	0.82
NC_010457.5	33594757	intron_variant	MYOM2	T	C	0.83	0.11	0.72
NC_010457.5	33594785	intron_variant	MYOM2	G	A	0.65	0.05	0.6
NC_010457.5	33595324	intron_variant	MYOM2	G	C	0.513514	0	0.513514
NC_010457.5	33595551	intron_variant	MYOM2	A	G	0.79	0.11	0.68
NC_010457.5	33595571	intron_variant	MYOM2	C	T	0.654762	0	0.654762
NC_010457.5	33595572	intron_variant	MYOM2	G	A	0.607143	0	0.607143
NC_010457.5	33595855	intron_variant	MYOM2	A	G	0.686047	0	0.686047
NC_010457.5	33595991	intron_variant	MYOM2	T	C	0.666667	0	0.666667
NC_010457.5	33596009	intron_variant	MYOM2	C	T	0.690476	0	0.690476
NC_010457.5	33596133	intron_variant	MYOM2	C	T	0.571429	0	0.571429
NC_010457.5	33596134	intron_variant	MYOM2	T	G	0.78	0.11	0.67
NC_010457.5	33596178	intron_variant	MYOM2	T	C	0.91	0.08	0.83
NC_010457.5	33596283	intron_variant	MYOM2	A	G	0.81	0.08	0.73
NC_010457.5	33596411	intron_variant	MYOM2	A	T	0.82	0.05	0.77
NC_010457.5	33597582	intron_variant	MYOM2	A	G	0.642857	0	0.642857
NC_010457.5	33597672	intron_variant	MYOM2	T	C	0.682927	0	0.682927
NC_010457.5	33597682	intron_variant	MYOM2	C	T	0.670732	0	0.670732
NC_010457.5	33597733	intron_variant	MYOM2	G	A	0.525	0	0.525
NC_010457.5	33597840	intron_variant	MYOM2	A	T	0.621951	0	0.621951
NC_010457.5	33597981	intron_variant	MYOM2	T	C	0.65	0.06	0.59
NC_010457.5	33598609	intron_variant	MYOM2	T	C	0.55	0.05	0.5
NC_010457.5	33598982	intron_variant	MYOM2	T	C	0.9	0.08	0.82
NC_010457.5	33599562	intron_variant	MYOM2	A	C	0.76	0.08	0.68
NC_010457.5	33599606	intron_variant	MYOM2	G	A	0.9	0.08	0.82
NC_010457.5	33604226	intron_variant	MYOM2	A	G	0.276316	1	0.723684
NC_010457.5	33604836	intron_variant	MYOM2	T	C	0.555556	0	0.555556
NC_010457.5	33606405	synonymous_variant	MYOM2	T	C	0.87	0.05	0.82
NC_010457.5	33607063	downstream_gene_variant	MYOM2	G	A	0.88	0.05	0.83
NC_010457.5	33607382	downstream_gene_variant	MYOM2	G	A	0.81	0.05	0.76
NC_010457.5	33607421	downstream_gene_variant	MYOM2	C	A	0.616279	0	0.616279
NC_010457.5	33607569	downstream_gene_variant	MYOM2	A	G	0.8	0.05	0.75
NC_010457.5	33607640	downstream_gene_variant	MYOM2	C	T	0.7	0.05	0.65
NC_010457.5	33607653	downstream_gene_variant	MYOM2	C	A	0.74	0.06	0.68
NC_010457.5	33607687	downstream_gene_variant	MYOM2	C	T	0.732558	0	0.732558
NC_010457.5	33607728	downstream_gene_variant	MYOM2	T	C	0.83	0.05	0.78
NC_010457.5	33607735	downstream_gene_variant	MYOM2	G	A	0.73	0.05	0.68
NC_010457.5	33607875	downstream_gene_variant	MYOM2	C	T	0.89	0.06	0.83
NC_010457.5	33608021	intergenic_region	MYOM2-LOC110257104	G	A	0.76	0.07	0.69
NC_010457.5	33608087	intergenic_region	MYOM2-LOC110257104	T	C	0.76	0.05	0.71
NC_010457.5	33608097	intergenic_region	MYOM2-LOC110257104	A	G	0.87	0.05	0.82
NC_010457.5	33608368	intergenic_region	MYOM2-LOC110257104	T	G	0.88	0.05	0.83
NC_010457.5	33608373	intergenic_region	MYOM2-LOC110257104	A	C	0.88	0.05	0.83
NC_010457.5	33609372	intergenic_region	MYOM2-LOC110257104	C	A	0.1	0.875	0.775
NC_010457.5	33609436	intergenic_region	MYOM2-LOC110257104	G	A	0.9	0.08	0.82
NC_010457.5	33609621	intergenic_region	MYOM2-LOC110257104	T	G	0.98	0.19	0.79
NC_010457.5	33609672	intergenic_region	MYOM2-LOC110257104	C	T	0.525	0	0.525
NC_010457.5	33609749	intergenic_region	MYOM2-LOC110257104	C	T	0.523256	0	0.523256
NC_010457.5	33610369	intergenic_region	MYOM2-LOC110257104	G	A	0.69	0.03	0.66
NC_010457.5	33610373	intergenic_region	MYOM2-LOC110257104	T	C	0.702703	0	0.702703
NC_010457.5	33610381	intergenic_region	MYOM2-LOC110257104	G	A	0.702703	0	0.702703
NC_010457.5	33610409	intergenic_region	MYOM2-LOC110257104	C	T	0.594595	0	0.594595
NC_010457.5	33610491	intergenic_region	MYOM2-LOC110257104	A	C	0.35	1	0.65
NC_010457.5	33610543	intergenic_region	MYOM2-LOC110257104	T	C	0.74	0.11	0.63
NC_010457.5	33610568	intergenic_region	MYOM2-LOC110257104	C	T	0.530303	0	0.530303
NC_010457.5	33610603	intergenic_region	MYOM2-LOC110257104	G	T	0.71	0.11	0.6
NC_010457.5	33610915	intergenic_region	MYOM2-LOC110257104	A	T	0.547619	0	0.547619
NC_010457.5	33611076	intergenic_region	MYOM2-LOC110257104	T	C	0.69	0.05	0.64
NC_010457.5	33612109	intergenic_region	MYOM2-LOC110257104	A	C	0.85	0.05	0.8
NC_010457.5	33613607	intergenic_region	MYOM2-LOC110257104	T	C	0.71	0.05	0.66
NC_010457.5	33613692	intergenic_region	MYOM2-LOC110257104	C	T	0.738636	0	0.738636
NC_010457.5	33613819	intergenic_region	MYOM2-LOC110257104	C	T	0.88	0.05	0.83
NC_010457.5	33613892	intergenic_region	MYOM2-LOC110257104	T	C	0.87	0.05	0.82
NC_010457.5	33614000	intergenic_region	MYOM2-LOC110257104	C	T	0.761364	0	0.761364
NC_010457.5	33614109	intergenic_region	MYOM2-LOC110257104	G	A	0.846154	0	0.846154
NC_010457.5	33614121	intergenic_region	MYOM2-LOC110257104	G	A	0.855263	0	0.855263
NC_010457.5	33614151	intergenic_region	MYOM2-LOC110257104	C	A	0.75	0	0.75
NC_010457.5	33614152	intergenic_region	MYOM2-LOC110257104	C	T	0.75	0	0.75
NC_010457.5	33614190	intergenic_region	MYOM2-LOC110257104	T	C	0.77	0.06	0.71
NC_010457.5	33614193	intergenic_region	MYOM2-LOC110257104	T	C	0.8375	0	0.8375
NC_010457.5	33614221	intergenic_region	MYOM2-LOC110257104	T	C	0.6625	0	0.6625
NC_010457.5	33614297	intergenic_region	MYOM2-LOC110257104	A	G	0.78	0.06	0.72
NC_010457.5	33614300	intergenic_region	MYOM2-LOC110257104	T	C	0.78	0.06	0.72
NC_010457.5	33614325	intergenic_region	MYOM2-LOC110257104	T	C	0.74	0.06	0.68
NC_010457.5	33614404	intergenic_region	MYOM2-LOC110257104	A	G	0.9	0.05	0.85
NC_010457.5	33614462	intergenic_region	MYOM2-LOC110257104	G	A	0.88	0.06	0.82
NC_010457.5	33614475	intergenic_region	MYOM2-LOC110257104	T	A	0.83	0.06	0.77
NC_010457.5	33614516	intergenic_region	MYOM2-LOC110257104	C	T	0.7375	0	0.7375
NC_010457.5	33614885	intergenic_region	MYOM2-LOC110257104	T	C	0.842105	0	0.842105
NC_010457.5	33615199	intergenic_region	MYOM2-LOC110257104	T	A	0.775	0	0.775
NC_010457.5	33615210	intergenic_region	MYOM2-LOC110257104	A	G	0.84	0.05	0.79
NC_010457.5	33615231	intergenic_region	MYOM2-LOC110257104	G	A	0.83	0.05	0.78
NC_010457.5	33615552	intergenic_region	MYOM2-LOC110257104	C	A	0.84	0.05	0.79
NC_010457.5	33615556	intergenic_region	MYOM2-LOC110257104	T	C	0.84	0.05	0.79
NC_010457.5	33615798	intergenic_region	MYOM2-LOC110257104	C	T	0.829268	0	0.829268
NC_010457.5	33616637	intergenic_region	MYOM2-LOC110257104	T	C	0.9	0.11	0.79
NC_010457.5	33617064	intergenic_region	MYOM2-LOC110257104	C	A	0.88	0.26	0.62
NC_010457.5	33617835	intergenic_region	MYOM2-LOC110257104	A	C	0.88	0.14	0.74
NC_010457.5	33617885	intergenic_region	MYOM2-LOC110257104	G	T	0.88	0.13	0.75
NC_010457.5	33617964	intergenic_region	MYOM2-LOC110257104	A	G	0.71	0.08	0.63
NC_010457.5	33618826	intergenic_region	MYOM2-LOC110257104	A	G	0.84	0.14	0.7
NC_010457.5	33618832	intergenic_region	MYOM2-LOC110257104	A	C	0.86	0.13	0.73
NC_010457.5	33618977	intergenic_region	MYOM2-LOC110257104	A	G	0.57	0.05	0.52
NC_010457.5	33619068	intergenic_region	MYOM2-LOC110257104	T	C	0.77	0.16	0.61
NC_010457.5	33619151	intergenic_region	MYOM2-LOC110257104	G	C	0.209302	0.868421	0.659119
NC_010457.5	33619242	intergenic_region	MYOM2-LOC110257104	G	C	0.0454545	0.842105	0.796651
NC_010457.5	33619248	intergenic_region	MYOM2-LOC110257104	A	G	0.57	0.05	0.52
NC_010457.5	33619385	intergenic_region	MYOM2-LOC110257104	T	C	0.89	0.13	0.76
NC_010457.5	33619427	intergenic_region	MYOM2-LOC110257104	A	G	0.56	0.05	0.51
NC_010457.5	33620214	intergenic_region	MYOM2-LOC110257104	C	T	0.2	0.894737	0.694737
NC_010457.5	33622170	intergenic_region	MYOM2-LOC110257104	G	A	0.416667	0.921053	0.504386
NC_010457.5	33624043	intergenic_region	MYOM2-LOC110257104	T	A	0.0930233	0.657895	0.564872
NC_010457.5	33626084	intergenic_region	MYOM2-LOC110257104	G	A	0.0795455	0.916667	0.837121
NC_010457.5	33626725	intergenic_region	MYOM2-LOC110257104	C	G	0.523256	0	0.523256
NC_010457.5	33626792	intergenic_region	MYOM2-LOC110257104	T	C	0.0930233	0.921053	0.82803
NC_010457.5	33628322	intergenic_region	MYOM2-LOC110257104	C	T	0.1	0.894737	0.794737
NC_010457.5	33637982	intergenic_region	MYOM2-LOC110257104	G	A	0.235294	0.941176	0.705882
NC_010457.5	33638659	intergenic_region	MYOM2-LOC110257104	T	C	0.5125	0	0.5125
NC_010457.5	33639921	intergenic_region	MYOM2-LOC110257104	A	G	0.2	0.772727	0.572727
NC_010457.5	33639993	intergenic_region	MYOM2-LOC110257104	G	A	0.0813953	0.611111	0.529716
NC_010457.5	33643253	intergenic_region	MYOM2-LOC110257104	C	T	0.0595238	0.578947	0.519423
NC_010457.5	33643438	intergenic_region	MYOM2-LOC110257104	C	G	0.9	0.39	0.51
NC_010457.5	33643478	intergenic_region	MYOM2-LOC110257104	A	G	0.0813953	0.605263	0.523868
NC_010457.5	33644184	intergenic_region	MYOM2-LOC110257104	A	G	0.0116279	0.555556	0.543928
NC_010457.5	33644738	intergenic_region	MYOM2-LOC110257104	C	G	0.93	0.32	0.61
NC_010457.5	33644818	intergenic_region	MYOM2-LOC110257104	T	C	0.0581395	0.657895	0.599755
NC_010457.5	33644969	intergenic_region	MYOM2-LOC110257104	C	G	0.88	0.37	0.51
NC_010457.5	33644994	intergenic_region	MYOM2-LOC110257104	G	T	0.325	0.972222	0.647222
NC_010457.5	33645431	intergenic_region	MYOM2-LOC110257104	A	G	0.91	0.33	0.58
NC_010457.5	33645489	intergenic_region	MYOM2-LOC110257104	T	C	0.89	0.39	0.5
NC_010457.5	33646866	intergenic_region	MYOM2-LOC110257104	C	A	0.92	0.34	0.58
NC_010457.5	33647185	intergenic_region	MYOM2-LOC110257104	T	C	0.88	0.37	0.51
NC_010457.5	33647349	intergenic_region	MYOM2-LOC110257104	T	C	0.9	0.34	0.56
NC_010457.5	33647442	intergenic_region	MYOM2-LOC110257104	A	C	0.63	0.08	0.55
NC_010457.5	33648128	intergenic_region	MYOM2-LOC110257104	C	A	0.56	0.05	0.51
NC_010457.5	33648201	intergenic_region	MYOM2-LOC110257104	T	C	0.528571	0	0.528571
NC_010457.5	33648311	intergenic_region	MYOM2-LOC110257104	T	G	0.58	0.08	0.5
NC_010457.5	33648531	intergenic_region	MYOM2-LOC110257104	T	C	0.58	0.08	0.5
NC_010457.5	33648672	intergenic_region	MYOM2-LOC110257104	T	C	0.85	0.29	0.56
NC_010457.5	33648736	intergenic_region	MYOM2-LOC110257104	A	G	0.9	0.32	0.58
NC_010457.5	33648741	intergenic_region	MYOM2-LOC110257104	G	A	0.65	0.08	0.57
NC_010457.5	33648788	intergenic_region	MYOM2-LOC110257104	A	T	0.107143	0.631579	0.524436
NC_010457.5	33648850	intergenic_region	MYOM2-LOC110257104	T	C	0.68	0.14	0.54
NC_010457.5	33648987	intergenic_region	MYOM2-LOC110257104	G	T	0.67	0.17	0.5
NC_010457.5	33649337	intergenic_region	MYOM2-LOC110257104	G	A	0.0681818	0.657895	0.589713
NC_010457.5	33649537	intergenic_region	MYOM2-LOC110257104	G	C	0.0714286	0.605263	0.533834
NC_010457.5	33650695	intergenic_region	MYOM2-LOC110257104	T	C	0.62	0.11	0.51
[truncated: 1,117 more rows]
