# Supplementary material for: Investigation of single nucleotide polymorphisms in differentially expressed genes and proteins reveals the genetic basis of skeletal muscle growth differences between Tibetan and Large White pigs
Source: Anim Biosci. 2024 Jun 25;37(12):2021–32. doi: 10.5713/ab.24.0135 (PMC11541014; doi:10.5713/ab.24.0135)
Supplement: Supplementary file 9 [file ab-24-0135-Supplementary-Table-S9.xlsx]

## Sheet: Sheet1
Table S9 Type of SNPs harbored by DEPs related to skeeltal muscle development.
SNP type	Count	Percent
intergenic region	1778	0.571
intron variant	1190	0.382
upstream gene variant	64	0.021
synonymous variant	26	0.008
5' prime UTR variant	15	0.005
3' prime UTR variant	12	0.004
downstream gene variant	12	0.004
missense variant	6	0.002
5' prime UTR premature start codon gain variant	5	0.002
splice region variant&intron variant	3	<0.1%
splice region variant&synonymous variant	2	<0.1%
missense variant&splice region variant	1	<0.1%
