# Supplementary material for: Investigation of single nucleotide polymorphisms in differentially expressed genes and proteins reveals the genetic basis of skeletal muscle growth differences between Tibetan and Large White pigs
Source: Anim Biosci. 2024 Jun 25;37(12):2021–32. doi: 10.5713/ab.24.0135 (PMC11541014; doi:10.5713/ab.24.0135)
Supplement: Supplementary file 10 [file ab-24-0135-Supplementary-Table-S10.xlsx]

## Sheet: Sheet2
Table S10 Enrichment KEGG pathways of overlapping DEPs.
Category	Term	Count	%	P Value	Genes
KEGG_PATHWAY	ssc01200:Carbon metabolism	42	5.76923	7.42754e-26	GPI, FH, PDHB, ENO2, ENO3, ACAT1, HK1, TKFC, ESD, IDH3B, PGK1, SHMT, PGK2, DLAT, ACADS, IDH3A, G6PD, PDHA1, TPI1, GOT1, IDH3G, GPT2, PGAM2, IDH2, GOT2, PGD, SDHB, CS, GLUD1, ALDH6A1, SUCLA2, PKM, OGDH, PGP, ALDOC, SUCLG1, ACO2, ALDOA, DLD, GAPDH, PFKM, FBP2
KEGG_PATHWAY	ssc03010:Ribosome	41	5.63187	1.33905e-19	RPL5, RPL30, RPL3, RPL10, RPL32, RPL34, RPL36A, RPL10A, RPL8, RPL9, RPL6, RPS16, RPS18, RPL14, RPS3, RPL36, RPL35, RPS4, RPL13, RPL38, RPS2, RPL37, RPL18, RPS10, RPL17, RPS13, RPS9, RPL21, RPS8, RPS5, RPL35A, RPS3A, MRPL24, RPS25, RPL24, RPL27, FAU, RPL29, RPL28
KEGG_PATHWAY	ssc01100:Metabolic pathways	151	20.7418	3.21287e-19	PGAP1, ACAA2, MPI, PLOD3, TXNDC12, ENO2, COX6A2, ENO3, SCP2, LCTHIO, ATP6V1E1, SEPHS2, GYG1, LOC100524613, GAMT, PDHX, GSTK1, G6PD, ACSL1, GPT2, ACYP2, CMBL, PGD, SDHB, COX7A2L, MTHFD2L, GAPDHS, UQCRC1, PGP, ND1, SUCLG1, ATP8, GLO1, AK1, COX17, COX7A1, ACAT1, ATP5B, TKFC, ATP5E, PMVK, ESD, PGK1, HMOX1, PGK2, NDUFV3, NDUFV2, PDHA1, GOT1, IDH2, GOT2, PRDX6, COQ5, CS, GLUD1, ALDH6A1, P4HA2, ADI1, P4…
KEGG_PATHWAY	ssc05415:Diabetic cardiomyopathy	43	5.90659	7.85275e-16	LOC100524873, NDUFB7, LOC100525869, ATP8, NDUFB3, NDUFB1, ATP2A1, PDHB, COX5B, COX7A1, COX5A, COX6A2, ATP5B, PLN, ATP5E, UQCRFS1, AKT1, NDUFV3, NDUFV2, LOC100524613, NDUFA8, G6PD, PDHA1, NDUFA6, NDUFA5, NDUFA4, MMP2, SDHB, COX6B, PPP1CA, COX7A2L, COL3A1, COL1A2, NDUFS6, NDUFS3, UQCRC1, NDUFS2, VDAC2, NDUFS1, VDAC1, ND1, GAPDH, SLC25A4
KEGG_PATHWAY	ssc01230:Biosynthesis of amino acids	25	3.43407	1.65281e-14	ACY1, ENO2, ENO3, IDH3B, PGK1, SHMT, PGK2, IDH3A, TPI1, GOT1, IDH3G, GPT2, PGAM2, IDH2, GOT2, CS, PKM, ALDOC, ACO2, ALDH18A1, ALDOA, BCAT1, GAPDH, PFKM, BCAT2
KEGG_PATHWAY	ssc00190:Oxidative phosphorylation	33	4.53297	5.55749e-14	LOC100524873, NDUFB7, LOC100525869, ATP8, COX17, NDUFB3, NDUFB1, COX5B, COX7A1, COX5A, COX6A2, ATP5B, ATP5E, UQCRFS1, NDUFV3, NDUFV2, ATP6V1E1, LOC100524613, NDUFA8, NDUFA6, NDUFA5, NDUFA4, SDHB, COX6B, COX7A2L, PPA2, NDUFS6, NDUFS3, UQCRC1, NDUFS2, CYCS, NDUFS1, ND1
KEGG_PATHWAY	ssc05171:Coronavirus disease - COVID-19	45	6.18132	6.24422e-14	RPL5, RPL30, RPL3, RPL10, RPL32, RPL34, RPL36A, RPL10A, RPL8, RPL9, RPL6, RPS16, RPS18, RPL14, RPS3, RPL36, RPL35, RPS4, RPL13, NLRP3, RPL38, RPS2, RPL37, RPL18, RPS10, RPL17, RPS13, FGB, RPS9, RPL21, RPS8, RPS5, RPL35A, ISG15, RPS3A, RPS25, RPL24, TLR7, RPL27, FAU, RPL29, RPL28
KEGG_PATHWAY	ssc05016:Huntington disease	49	6.73077	4.25779e-13	LOC100525869, CLTC, AP2A1, COX6A2, PSMD8, ACTR1B, PSMD2, UQCRFS1, LOC100524613, AP2M1, GPX7, SDHB, COX7A2L, TUBB2B, NDUFS6, NDUFS3, UQCRC1, NDUFS2, VDAC2, ND1, NDUFS1, VDAC1, SLC25A4, BECN1, LOC100524873, HDAC2, NDUFB7, ATP8, DCTN3, NDUFB3, NDUFB1, COX5B, COX7A1, COX5A, PSMA8, ATP5B, ATP5E, AP2S1, NDUFV3, NDUFV2, NDUFA8, NDUFA6, NDUFA5, NDUFA4, SOD2, COX6B, SOD1, CYCS, TUBA8
KEGG_PATHWAY	ssc05012:Parkinson disease	45	6.18132	6.79057e-13	LOC100524873, NDUFB7, LOC100525869, ATP8, NDUFB3, GNAI3, NDUFB1, PARK7, COX5B, COX7A1, COX5A, COX6A2, GNAI2, PSMA8, PSMD8, ATP5B, UCHL1, ATP5E, PSMD2, UQCRFS1, NDUFV3, NDUFV2, LOC100524613, NDUFA8, NDUFA6, NDUFA5, NDUFA4, SDHB, COX6B, SOD1, COX7A2L, TUBB2B, NDUFS6, GNAS, NDUFS3, UQCRC1, NDUFS2, VDAC2, CYCS, NDUFS1, VDAC1, ND1, MAPT, SLC25A4, TUBA8
KEGG_PATHWAY	ssc00020:Citrate cycle (TCA cycle)	15	2.06044	1.4196e-11	FH, PDHA1, IDH3G, IDH2, PDHB, SDHB, CS, SUCLA2, IDH3B, OGDH, SUCLG1, ACO2, DLAT, DLD, IDH3A
KEGG_PATHWAY	ssc05208:Chemical carcinogenesis - reactive oxygen species	39	5.35714	1.53111e-11	LOC100524873, NDUFB7, LOC100525869, ATP8, SRC, NDUFB3, NDUFB1, COX5B, COX7A1, COX5A, COX6A2, ATP5B, ATP5E, UQCRFS1, HMOX1, AKT1, NDUFV3, NDUFV2, LOC100524613, NDUFA8, NDUFA6, NDUFA5, NDUFA4, AKR1C4, SOD2, SDHB, COX6B, SOD1, COX7A2L, GSTA4, NDUFS6, NDUFS3, UQCRC1, NDUFS2, VDAC2, NDUFS1, VDAC1, ND1, SLC25A4
KEGG_PATHWAY	ssc00010:Glycolysis / Gluconeogenesis	20	2.74725	5.08073e-11	GPI, PDHA1, TPI1, PGAM2, PDHB, ENO2, ENO3, HK1, PKM, GAPDHS, PGK1, ALDOC, PGK2, DLAT, ALDOA, PFKM, DLD, GAPDH, PGM1, FBP2
KEGG_PATHWAY	ssc01210:2-Oxocarboxylic acid metabolism	12	1.64835	7.79653e-11	CS, GOT1, ACY1, IDH3G, GPT2, IDH2, GOT2, IDH3B, ACO2, BCAT1, IDH3A, BCAT2
KEGG_PATHWAY	ssc05014:Amyotrophic lateral sclerosis	49	6.73077	1.95921e-10	LOC100525869, COX6A2, PSMD8, ACTR1B, PSMD2, UQCRFS1, LOC100524613, GPX7, SDHB, ATXN2L, COX7A2L, TUBB2B, NDUFS6, NDUFS3, UQCRC1, NDUFS2, ND1, NDUFS1, VDAC1, BECN1, LOC100524873, NDUFB7, ATP8, RAB1B, DCTN3, NDUFB3, NDUFB1, COX5B, COX7A1, COX5A, PSMA8, ATP5B, ATP5E, NDUFV3, NDUFV2, HNRNPA1, NDUFA8, HNRNPA3, NDUFA6, NDUFA5, FUS, NDUFA4, NUP153, COX6B, SOD1, CHMP2B, HNRNPA2B1, CYCS, TUBA8
KEGG_PATHWAY	ssc05020:Prion disease	41	5.63187	3.0179e-10	LOC100524873, NDUFB7, LOC100525869, ATP8, NDUFB3, NDUFB1, COX5B, COX7A1, COX5A, COX6A2, PSMA8, PSMD8, ATP5B, ATP5E, PSMD2, UQCRFS1, NDUFV3, NDUFV2, LOC100524613, NDUFA8, NDUFA6, NDUFA5, NDUFA4, HSPA6, SDHB, COX6B, SOD1, COX7A2L, TUBB2B, NDUFS6, NDUFS3, UQCRC1, NDUFS2, VDAC2, CYCS, NDUFS1, VDAC1, ND1, SLC25A4, HSPA1B, TUBA8
KEGG_PATHWAY	ssc04260:Cardiac muscle contraction	21	2.88462	4.42633e-09	LOC100524873, TPM4, LOC100525869, TPM3, TNNC1, TPM2, TPM1, MLC2V, ATP2A1, COX5B, COX7A1, COX6B, COX6A2, COX5A, CACNB1, MYL4, COX7A2L, MYL3, UQCRC1, UQCRFS1, LOC100524613
KEGG_PATHWAY	ssc05022:Pathways of neurodegeneration - multiple diseases	54	7.41758	8.85669e-09	LOC100525869, ATP2A1, PARK7, COX6A2, PSMD8, UCHL1, ACTR1B, PSMD2, UQCRFS1, LOC100524613, GPX7, SDHB, ATXN2L, COX7A2L, TUBB2B, NDUFS6, NDUFS3, UQCRC1, NDUFS2, VDAC2, ND1, NDUFS1, VDAC1, MAPT, SLC25A4, BECN1, LOC100524873, NDUFB7, ATP8, RAB1B, DCTN3, NDUFB3, NDUFB1, COX5B, COX7A1, COX5A, HSD17B10, PSMA8, ATP5B, ATP5E, DVL2, NDUFV3, NDUFV2, NDUFA8, NDUFA6, NDUFA5, FUS, NDUFA4, COX6B, SOD1, CDK5, CHM…
KEGG_PATHWAY	ssc05010:Alzheimer disease	46	6.31868	3.13993e-08	BECN1, LOC100524873, NDUFB7, LOC100525869, ATP8, NDUFB3, NDUFB1, ATP2A1, COX5B, COX7A1, COX5A, COX6A2, HSD17B10, PSMA8, PSMD8, ATP5B, ATP5E, PSMD2, DVL2, UQCRFS1, AKT1, NDUFV3, NDUFV2, LOC100524613, NDUFA8, NDUFA6, NDUFA5, NDUFA4, SDHB, COX6B, COX7A2L, TUBB2B, CDK5, NDUFS6, NDUFS3, UQCRC1, NDUFS2, VDAC2, CYCS, NDUFS1, VDAC1, ND1, MAPT, GAPDH, SLC25A4, TUBA8
KEGG_PATHWAY	ssc04932:Non-alcoholic fatty liver disease	27	3.70879	4.00046e-08	LOC100524873, NDUFB7, LOC100525869, NDUFB3, NDUFB1, COX5B, COX7A1, COX5A, COX6A2, UQCRFS1, AKT1, NDUFV3, NDUFV2, LOC100524613, NDUFA8, NDUFA6, NDUFA5, NDUFA4, SDHB, COX6B, COX7A2L, NDUFS6, NDUFS3, UQCRC1, NDUFS2, CYCS, NDUFS1
KEGG_PATHWAY	ssc04714:Thermogenesis	32	4.3956	2.81019e-07	LOC100524873, NDUFB7, LOC100525869, ATP8, COX17, NDUFB3, NDUFB1, COX5B, COX7A1, COX5A, COX6A2, ATP5B, ATP5E, UQCRFS1, NDUFV3, NDUFV2, LOC100524613, NDUFA8, NDUFA6, NDUFA5, ACSL1, NDUFA4, SDHB, COX6B, COX7A2L, NDUFS6, GNAS, NDUFS3, UQCRC1, NDUFS2, NDUFS1, ND1
KEGG_PATHWAY	ssc00051:Fructose and mannose metabolism	11	1.51099	1.70739e-06	TKFC, TPI1, GMPPA, MPI, SORD, AKR1B1, ALDOC, ALDOA, PFKM, FBP2, HK1
KEGG_PATHWAY	ssc04066:HIF-1 signaling pathway	18	2.47253	1.92055e-05	PDHA1, ICA, PDHB, ENO2, ENO3, HK1, TF, EIF4EBP1, PGK1, HMOX1, AKT1, ALDOC, PGK2, ALDOA, PFKM, GAPDH, EIF4E
KEGG_PATHWAY	ssc00280:Valine, leucine and isoleucine degradation	12	1.64835	3.26816e-05	ALDH6A1, ACAA2, HIBADH, EHHADH, LCTHIO, ACADM, BCAT1, ACADS, HSD17B10, DLD, ACAT1, BCAT2
KEGG_PATHWAY	ssc03040:Spliceosome	19	2.60989	3.34469e-05	DDX5, HNRNPA3, FUS, HSPA6, LSM5, LSM2, HNRNPK, DDX39B, SNRPD2, SNRPG, ACIN1, SNRPD3, HNRNPC, HNRNPA1, SRSF6, TXNL4A, RBMX, SF3B1, HSPA1B
KEGG_PATHWAY	ssc00330:Arginine and proline metabolism	11	1.51099	0.000146693	GAMT, CKMT2, ALDH4A1, GOT1, CKM, P4HA2, P4HA3, GOT2, P4HA, ALDH18A1, CKB
KEGG_PATHWAY	ssc00620:Pyruvate metabolism	10	1.37363	0.000186386	FH, PKM, PDHA1, GLO1, ACYP2, HAGH, PDHB, DLAT, DLD, ACAT1
KEGG_PATHWAY	ssc00030:Pentose phosphate pathway	8	1.0989	0.000386701	GPI, G6PD, ALDOC, ALDOA, PGD, PFKM, PGM1, FBP2
KEGG_PATHWAY	ssc04723:Retrograde endocannabinoid signaling	18	2.47253	0.00093233	NDUFA8, NDUFA6, NDUFB7, NDUFA5, NDUFA4, NDUFB3, GNAI3, NDUFB1, GNAI2, GNG2, GNG4, NDUFS6, NDUFS3, NDUFS2, NDUFS1, ND1, NDUFV3, NDUFV2
KEGG_PATHWAY	ssc00071:Fatty acid degradation	9	1.23626	0.000974407	ACADVL, ACAA2, ACSL1, ECI1, EHHADH, LCTHIO, ACADM, ACADS, ACAT1
KEGG_PATHWAY	ssc04261:Adrenergic signaling in cardiomyocytes	17	2.33516	0.00185717	TPM4, TPM3, TNNC1, TPM2, TPM1, ATP2B4, MLC2V, GNAI3, ATP2A1, PPP1CA, GNAI2, CACNB1, MYL4, PLN, MYL3, GNAS, AKT1
KEGG_PATHWAY	ssc05414:Dilated cardiomyopathy	13	1.78571	0.00217471	TPM4, TPM3, TNNC1, TPM2, TPM1, MLC2V, ATP2A1, TTN, CACNB1, PLN, MYL3, LMNA, GNAS
KEGG_PATHWAY	ssc05134:Legionellosis	10	1.37363	0.00263226	BCL2L13, SAR1B, RAB1B, EEF1A2, HSPA6, CYCS, EEF1A, SEC22B, HSPA1B
KEGG_PATHWAY	ssc01240:Biosynthesis of cofactors	16	2.1978	0.00414771	CAD, MPI, AK1, AK3, PTS, COQ5, UGDH, SPR, MTHFD2L, GMPPA, ADSSL1, SHMT, BCAT1, GUSB, DLD, BCAT2
KEGG_PATHWAY	ssc00500:Starch and sucrose metabolism	7	0.961538	0.00550328	GPI, PYGB, PYGM, GYG1, PGM1, PGM2L1, HK1
KEGG_PATHWAY	ssc01212:Fatty acid metabolism	9	1.23626	0.00611773	ACADVL, ACAA2, SCP2, ACSL1, EHHADH, LCTHIO, ACADM, ACADS, ACAT1
KEGG_PATHWAY	ssc04910:Insulin signaling pathway	15	2.06044	0.00651246	PYGB, PPP1R3A, PHKB, PYGM, SORBS1, PPP1CA, HK1, EIF4EBP1, TRIP10, FLOT1, AKT1, FLOT2, EIF4E, FBP2
KEGG_PATHWAY	ssc04146:Peroxisome	11	1.51099	0.00888439	GSTK1, SCP2, ACSL1, PEX6, EHHADH, ECH1, IDH2, PMVK, SOD2, TUBA8, SOD1
KEGG_PATHWAY	ssc01250:Biosynthesis of nucleotide sugars	7	0.961538	0.00958649	UGDH, GPI, NAGK, GMPPA, MPI, PGM1, HK1
KEGG_PATHWAY	ssc00250:Alanine, aspartate and glutamate metabolism	7	0.961538	0.0108752	ALDH4A1, GLUD1, GOT1, GPT2, CAD, GOT2, ADSSL1
KEGG_PATHWAY	ssc05410:Hypertrophic cardiomyopathy	11	1.51099	0.0120847	CACNB1, TPM4, TPM3, TPM2, TNNC1, MYL3, TPM1, LMNA, MLC2V, ATP2A1, TTN
KEGG_PATHWAY	ssc00220:Arginine biosynthesis	5	0.686813	0.0145893	GLUD1, GOT1, ACY1, GPT2, GOT2
KEGG_PATHWAY	ssc05230:Central carbon metabolism in cancer	9	1.23626	0.0158335	G6PD, PKM, PDHA1, IDH2, PGAM2, AKT1, PDHB, PFKM, HK1
KEGG_PATHWAY	ssc00630:Glyoxylate and dicarboxylate metabolism	6	0.824176	0.0161463	CS, PGP, SHMT, ACO2, DLD, ACAT1
KEGG_PATHWAY	ssc00640:Propanoate metabolism	6	0.824176	0.0183908	ALDH6A1, SUCLA2, EHHADH, SUCLG1, ACADS, DLD
KEGG_PATHWAY	ssc00480:Glutathione metabolism	8	1.0989	0.0202691	GSTK1, G6PD, GSTA4, IDH2, GPX7, TXNDC12, PGD, PRDX6
KEGG_PATHWAY	ssc05132:Salmonella infection	21	2.88462	0.0228434	CYFIP1, DYNC1I2, ROCK2, DCTN3, MLC2V, M6PR, ARPC4, RHOB, TUBB2B, ACTR1B, RRAS, RPS3, HSPCB, CYCS, AKT1, NLRP3, MYL10, FLNB, TAB1, GAPDH, TUBA8
KEGG_PATHWAY	ssc04922:Glucagon signaling pathway	11	1.51099	0.0253397	PYGB, PKM, PDHA1, PGAM2, GNAS, AKT1, PYGM, PHKB, PDHB, PFKM, FBP2
KEGG_PATHWAY	ssc04144:Endocytosis	20	2.74725	0.0267314	ARF3, ARF4, IQSEC1, WIPF1, SRC, SH3KBP1, CLTC, HSPA6, SNX12, AP2A1, ARPC4, SNX2, CAPZB, CHMP2B, AP2S1, VPS35, HSPA1B, AP2M1, SPG20, CHMP5
KEGG_PATHWAY	ssc00520:Amino sugar and nucleotide sugar metabolism	7	0.961538	0.033875	UGDH, GPI, NAGK, GMPPA, MPI, PGM1, HK1
KEGG_PATHWAY	ssc04611:Platelet activation	12	1.64835	0.0359249	FGB, COL3A1, COL1A2, RAP1A, ROCK2, SRC, SNAP23, GNAI3, GNAS, AKT1, PPP1CA, GNAI2
KEGG_PATHWAY	ssc00910:Nitrogen metabolism	4	0.549451	0.0403506	GLUD1, CA1, CA3, CA2

## Sheet: Sheet3
PYGB
PPP1R3A
PHKB
PYGM
SORBS1
PPP1CA
HK1
EIF4EBP1
TRIP10
FLOT1
AKT1
FLOT2
EIF4E
FBP2
